# Supplementary material for: An ontology approach to comparative phenomics in plants
Source: Plant Methods. 2015 Feb 25;11:10. doi: 10.1186/s13007-015-0053-y (PMC4359497; doi:10.1186/s13007-015-0053-y)
Supplement: Additional file 1: — All EQ statements curated for the six species. All EQ statements in tabular form, with explanations of how to fill in each column. [file 13007_2015_53_MOESM1_ESM.xlsx]

## Sheet: EQ statements for plant species
Species	gene symbol	Gene Identifier	allele (optional)	gene name	phenotype name	phenotype description	atomized statement	primary entity1 ID	primary entity1 text	relation_to (optional)	primary entity2 ID (optional)	primary entity2 text (optional)	quality ID	quality text	PATO Qualifier ID (optional)	PATO Qualifier text (optional)	secondary_entity1 ID (optional)	secondary_entity1 text (optional)	relation_to (optional)	secondary entity2 ID (optional)	secondary_entity2 text (opyional)	developmental stage ID (optional)	developmental stage text (optional)	condition ID (optional)	condition text (optional)	Pubmed ID (optional)	Dominant, recessive, codominant, semi-dominant (optional)	Loss or gain of function (optional)	Comment on mode of inheritance (optional)
Arabidopsis thaliana	PED1	At2g33150		Peroxisome Defective		Seedling lethal without exogenous sucrose; Insensitive to 2,4-DB	Insensitive to 2,4-DB	PO:0000003	whole plant				PATO:0000513	insensitive toward			CHEBI:73173	2,4-DB
Arabidopsis thaliana	PED2	At5g62810		Peroxisome Defective		Seedling lethal without exogenous sucrose; Insensitive to 2,4-DB	Insensitive to 2,4-DB	PO:0000003	whole plant				PATO:0000513	insensitive toward			CHEBI:28854	2,4-D
Arabidopsis thaliana	IBR3	At3g06810		IBA-Response		Insensitive to IBA; Resistant to 2, 4-DB	Resistant to 2, 4-DB	PO:0000003	whole plant				PATO:0000513	insensitive toward			CHEBI:73173	2,4-DB
Arabidopsis thaliana	ARF19	At1g19220		Auxin Response Factor		Insensitive to ethylene and IAA; Resistant to 2,4-D and sirtinol (activator of auxin signaling); Heterozygotes: Intermediate 2,4-D resistance phenotype	Resistant to 2,4-D	PO:0000003	whole plant				PATO:0001178	resistant to			CHEBI:28854	2,4-D
Arabidopsis thaliana	AXR6	At4g02570		Auxin Resistant		Embryo defective; Male and female gametophyte defective; Heterozygotes: Resistant to 2,4-D	Resistant to 2,4-D	PO:0000003	whole plant				PATO:0001178	resistant to			CHEBI:28854	2,4-D						EO:0007189	chemical treatment
Arabidopsis thaliana	PEX7	At1g29260		Peroxin		Few lateral roots; Insensitive to IBA; Resistant to 2,4-DB	Resistant to 2,4-DB	PO:0000003	whole plant				PATO:0001178	resistant to			CHEBI:73173	2,4-DB						EO:0007189	chemical treatment
Arabidopsis thaliana	PEX12	At3g04460		Peroxisomal Protein		Null: Embryo defective; Transition; Knockdown: Low penetrance of seedling lethality; Low germination rate; Short roots and inflorescence stems; Root growth resistant to 2,4-DB	Root growth resistant to 2,4-DB	PO:0025025	root system				PATO:0001178	resistant to			CHEBI:73173	2,4-DB
Arabidopsis thaliana	PEX13	At3g07560		Peroxin		Short inflorescence stems; Short roots; Root growth resistant to 2,4-DB	Root growth resistant to 2,4-DB	PO:0025025	root system				PATO:0001178	resistant to			CHEBI:73173	2,4-DB						EO:0007189	chemical treatment
Arabidopsis thaliana	RABA4D	At3g12160		Rab GTPase Homolog		Altered pollen tube growth and morphology; Homozygotes are viable: 100% abnormal pollen	100% abnormal pollen in homozygotes	PO:0025281	pollen				PATO:0000051	morphology	PATO:0000460	abnormal											Recessive	Loss-of-function
Arabidopsis thaliana	MEA	At1g02580		Medea		Embryo and female gametophyte defective; Incomplete penetrance of endosperm formation without fertilization; 50% defective seeds	50% defective seeds	PO:0009010	seed				PATO:0001241	physical object quality	PATO:0000460	abnormal											Recessive	Loss-of-function
Arabidopsis thaliana	SSP	At2g17090		Short Suspensor		Embryo defective; 50% defective seeds	50% defective seeds	PO:0009010	seed				PATO:0001241	physical object quality	PATO:0000460	abnormal											Recessive	Loss-of-function
Arabidopsis thaliana	FIS2	At2g35670		Fertilization Independent Seed		Initiation of seed development in absence of fertilization; 50% defective seeds	50% defective seeds	PO:0009010	seed				PATO:0001241	physical object quality	PATO:0000460	abnormal											Recessive	Loss-of-function
Arabidopsis thaliana	FIE	At3g20740		Fertilization Independent Endosperm		Initiation of seed development in absence of fertilization; 50% defective seeds	50% defective seeds	PO:0009010	seed				PATO:0001241	physical object quality	PATO:0000460	abnormal											Recessive	Loss-of-function
Arabidopsis thaliana	CDC2	At3g48750		Cell Division Control		Male gametophyte defective; Bicellular pollen; 50% defective seeds	50% defective seeds	PO:0009010	seed				PATO:0001241	physical object quality	PATO:0000460	abnormal											Recessive	Loss-of-function
Arabidopsis thaliana	UBP26	At3g49600		Ubiquitin-Specific Protease		50% defective seeds; Low penetrance of endosperm development without fertilization; Reduced fertility; Shriveled seeds	50% defective seeds	PO:0009010	seed				PATO:0001241	physical object quality	PATO:0000460	abnormal											Recessive	Loss-of-function
Arabidopsis thaliana	FBL17	At3g54650				Male gametophyte defective; Bicellular pollen; 50% defective seeds	50% defective seeds	PO:0009010	seed				PATO:0001241	physical object quality	PATO:0000460	abnormal											Recessive	Loss-of-function
Arabidopsis thaliana	DME	At5g04560		Demeter		Embryo defective; 50% defective seeds	50% defective seeds	PO:0009010	seed				PATO:0001241	physical object quality	PATO:0000460	abnormal											Recessive	Loss-of-function
Arabidopsis thaliana	EMB2220	At5g12840		Embryo Defective		Embryo defective; 50% defective seeds	50% defective seeds	PO:0009010	seed				PATO:0001241	physical object quality	PATO:0000460	abnormal											Recessive	Loss-of-function
Arabidopsis thaliana	XRI1	At5g48720		X-Ray Induced Transcript		Male gametophyte defective; Bicellular pollen; 50% defective seeds	50% defective seeds	PO:0009010	seed				PATO:0001241	physical object quality	PATO:0000460	abnormal											Recessive	Loss-of-function
Arabidopsis thaliana	MSI1	At5g58230		Multicopy Suppressor of IRA		Embryo defective; 50% defective seeds	50% defective seeds	PO:0009010	seed				PATO:0001241	physical object quality	PATO:0000460	abnormal											Recessive	Loss-of-function
Arabidopsis thaliana	DCA1	At5g50920		Deregulated CAO Accumulation		Chlorosis; Pale green; Aberrant chloroplast biogenesis	Aberrant chloroplast biogenesis	GO:0009658	chloroplast organization				PATO:0001236	process quality	PATO:0000460	abnormal											Recessive	Loss-of-function
Arabidopsis thaliana	LeuC1	At4g13430				Abnormal aliphatic glucosinolate composition; Elevated levels of intermediates of leucine biosynthesis and methionine chain elongation	Abnormal aliphatic glucosinolate composition	PO:0000003	whole plant				PATO:0000025	composition	PATO:0000460	abnormal	CHEBI:24279	glucosinolate									Recessive	Loss-of-function
Arabidopsis thaliana	SSI1	At5g24300		Starch Synthase 1		Low amylopectin levels; Abnormal amylopectin modification	Abnormal amylopectin modification	GO:0008152	metabolic process	has_participant	CHEBI:28057	amylopectin	PATO:0001236	process quality	PATO:0000460	abnormal											Recessive	Loss-of-function
Arabidopsis thaliana	SBE2.1	At2g36390		Starch Branching Enzyme		Abnormal amylopectin structure	Abnormal amylopectin structure	PO:0000003	whole plant				PATO:0000141	structure	PATO:0000460	abnormal	CHEBI:28057	amylopectin									Recessive	Loss-of-function
Arabidopsis thaliana	RPK2	At3g02130		Receptor-Like Protein Kinase		Spindly inflorescence stems; Increased branching; Male sterile due to abnormal anther dehiscence and pollen maturation	Abnormal anther dehiscence	GO:0009901	anther dehiscence				PATO:0001236	process quality	PATO:0000460	abnormal											Recessive	Loss-of-function
Arabidopsis thaliana	TDF1	At3g28470		Defective in Tapetal Development and Function		Male sterile; Abnormal anther development; Complete loss of pollen development	Abnormal anther development	GO:0048653	anther development				PATO:0001236	process quality	PATO:0000460	abnormal											Recessive	Loss-of-function
Arabidopsis thaliana	MUR4	At1g30620		Murus		Abnormal starch, anthocyanin, and chlorophyll levels; Sensitive to sugar	Abnormal anthocyanin levels	PO:0000003	whole plant				PATO:0000033	concentration of	PATO:0000460	abnormal	CHEBI:38697	anthocyanins									Recessive	Loss-of-function
Arabidopsis thaliana	RCN1	At1g25490		Altered Responses to NPA		Short hypocotyl and roots; Slightly reduced root curling; Abnormal apical hook in the dark	Abnormal apical hook in the dark	PO:0000012	apical hook				PATO:0000051	morphology	PATO:0000460	abnormal								EO:0007270	continuous dark (no light) regimen		Recessive	Loss-of-function
Arabidopsis thaliana	RWP1	At5g41040				Abnormal aromatic suberin biosynthesis	Abnormal aromatic suberin biosynthesis	GO:0009058	biosynthetic process	has_participant	CHEBI:60973	suberin	PATO:0001236	process quality	PATO:0000460	abnormal											Recessive	Loss-of-function
Arabidopsis thaliana	CYP97A3	At1g31800		Cytochrome P450-Type Monooxygenase		Abnormal carotenoid levels	Abnormal carotenoid levels	PO:0000003	whole plant				PATO:0000033	concentration of	PATO:0000460	abnormal	CHEBI:23044	carotenoid									Recessive	Loss-of-function
Arabidopsis thaliana	CRC	At1g69180		Crabs Claw		Abnormal carpel development	Abnormal carpel development	GO:0048440	carpel development				PATO:0001236	process quality	PATO:0000460	abnormal											Recessive	Loss-of-function
Arabidopsis thaliana	SPT	At4g36930		Spatula		Abnormal carpel development	Abnormal carpel development	GO:0048440	carpel development				PATO:0001236	process quality	PATO:0000460	abnormal											Recessive	Loss-of-function
Arabidopsis thaliana	BR6OX2	At3g30180		Brassinosteroid-6-Oxidase		Slightly smaller seedlings; Slightly shorter inflorescence stems; Rounded, curled, dark green leaves; Short petioles; Abnormal cauline leaf and stamen formation; Reduced fertility	Abnormal cauline leaf formation	GO:0048366	leaf development	occurs_in	PO:0000013	cauline leaf	PATO:0001236	process quality	PATO:0000460	abnormal											Recessive	Loss-of-function
Arabidopsis thaliana	RPN8A	At5g05780		RP Non-ATPase Subunit		Semi-dwarf; Long, narrow rosette leaves; Increased rosette leaf number; Incomplete penetrance of cauline leaves forming additional ectopic leaves; Abnormal cauline leaf phyllotaxy; Long pedicels; Abnormal floral organ number; Late flowering; Abnormal trichome morphology	Abnormal cauline leaf phyllotaxy	GO:0060771	phyllotactic patterning	occurs_in	PO:0000013	cauline leaf	PATO:0001236	process quality	PATO:0000460	abnormal											Recessive	Loss-of-function
Arabidopsis thaliana	COB	At5g60920		Cobra		Abnormal cell expansion orientation; Reduced crystalline cellulose in root	Abnormal cell expansion orientation	GO:0016049	cell growth				PATO:0001236	process quality	PATO:0000460	abnormal											Recessive	Loss-of-function
Arabidopsis thaliana	WOX2	At5g59340		Wuschel Related Homeobox		Embryo defective; Cotyledon; Abnormal cell patterning; Homozygotes appear wild type	Abnormal cell patterning	PO:0009002	plant cell				PATO:0000060	spatial pattern	PATO:0000460	abnormal											Recessive	Loss-of-function
Arabidopsis thaliana	KOR1	At5g49720		Korrigan		Abnormal seedling morphology, cell plates, and cell walls	Abnormal cell plates	GO:0009504	cell plate				PATO:0000051	morphology	PATO:0000460	abnormal											Recessive	Loss-of-function
Arabidopsis thaliana	GCT	At1g55325		Grand Central		Embryo defective; Cotyledon; Abnormal cell specification; Reduced fertility	Abnormal cell specification	GO:0001708	cell fate specification				PATO:0001236	process quality	PATO:0000460	abnormal											Recessive	Loss-of-function
Arabidopsis thaliana	ARAD1	At2g35100		Arabinan Deficient		Abnormal cell wall composition; Low arabinose levels	Abnormal cell wall composition	GO:0005618	cell wall				PATO:0000025	composition	PATO:0000460	abnormal											Recessive	Loss-of-function
Arabidopsis thaliana	KOR1	At5g49720		Korrigan		Abnormal seedling morphology, cell plates, and cell walls	Abnormal cell walls	GO:0005618	cell wall				PATO:0000051	morphology	PATO:0000460	abnormal											Recessive	Loss-of-function
Arabidopsis thaliana	MUR4	At1g30620		Murus		Abnormal starch, anthocyanin, and chlorophyll levels; Sensitive to sugar	Abnormal chlorophyll levels	PO:0000003	whole plant				PATO:0000033	concentration of	PATO:0000460	abnormal	CHEBI:28966	chlorophyll									Recessive	Loss-of-function
Arabidopsis thaliana	CDP1	At3g19180		Chloroplast Division Site Positioning		Few chloroplasts with abnormal morphology	Abnormal chloroplast morphology	GO:0009507	chloroplast				PATO:0000051	morphology	PATO:0000460	abnormal											Recessive	Loss-of-function
Arabidopsis thaliana	ABC4	At1g60600		Aberrant Chloroplast Development		Seedling lethal without exogenous sucrose; Abnormal chloroplast development	Abnormal chloroplast development	GO:0009658	chloroplast organization				PATO:0001236	process quality	PATO:0000460	abnormal											Recessive	Loss-of-function
Arabidopsis thaliana	ECB2	At1g15510		Early Chloroplast Biogenesis		Seedling lethal; Albino; Abnormal chloroplast morphology	Abnormal chloroplast morphology	GO:0009507	chloroplast				PATO:0000051	morphology	PATO:0000460	abnormal											Recessive	Loss-of-function
Arabidopsis thaliana	ClpR1	At1g49970				Dwarf; Slow growth; Necrotic leaves; Abnormal chloroplast morphology	Abnormal chloroplast morphology	GO:0009507	chloroplast				PATO:0000051	morphology	PATO:0000460	abnormal											Recessive	Loss-of-function
Arabidopsis thaliana	RPI2	At2g01290		Ribose-5-Phosphate Isomerase		Semi-dwarf; Chlorotic; Abnormal chloroplast morphology; Low starch levels under short days	Abnormal chloroplast morphology	GO:0009507	chloroplast				PATO:0000051	morphology	PATO:0000460	abnormal											Recessive	Loss-of-function
Arabidopsis thaliana	JAC1	At1g75100		J-Domain Protein Required for Chloroplast Accumulation Response		Abnormal chloroplast movement under weak blue light and in the dark	Abnormal chloroplast movement in the dark	GO:0009902	chloroplast relocation				PATO:0001236	process quality	PATO:0000460	abnormal								EO:0007270	continuous dark (no light) regimen		Recessive	Loss-of-function
Arabidopsis thaliana	PMI1	At1g42550		Plastid Movement Impaired		Abnormal chloroplast movement under a variety of light fluence rates	Abnormal chloroplast movement under a variety of light fluence rates	GO:0009507	chloroplast				PATO:0001906	movement quality	PATO:0000460	abnormal								EO:0007196	light regimen		Recessive	Loss-of-function
Arabidopsis thaliana	JAC1	At1g75100		J-Domain Protein Required for Chloroplast Accumulation Response		Abnormal chloroplast movement under weak blue light and in the dark	Abnormal chloroplast movement under weak blue light	GO:0009507	chloroplast				PATO:0001906	movement quality	PATO:0000460	abnormal								EO:0007218	blue light regimen		Recessive	Loss-of-function
Arabidopsis thaliana	CHUP1	At3g25690		Chloroplast Unusual Positioning		Abnormal chloroplast positioning	Abnormal chloroplast positioning	GO:0019750	chloroplast localization				PATO:0001529	cellular spatiotemporal quality	PATO:0000460	abnormal											Recessive	Loss-of-function
Arabidopsis thaliana	PPT	At5g33320		Phosphate/Phosphoenolpyruvate Translocator		Reticulated leaves; Abnormal chloroplasts in leaf mesophyll layer	Abnormal chloroplasts in leaf mesophyll layer	GO:0009507	chloroplast	part_of	PO:0005645	leaf mesophyll	PATO:0000051	morphology	PATO:0000460	abnormal											Recessive	Loss-of-function
Arabidopsis thaliana	FIO1	At2g21070		Fiona		Early flowering; Abnormal circadian rhythms	Abnormal circadian rhythms	GO:0007623	circadian rhythm				PATO:0002323	temporal distribution quality	PATO:0000460	abnormal											Recessive	Loss-of-function
Arabidopsis thaliana	ELF4	At2g40080		Early Flowering		Long hypocotyl and petioles; Abnormal circadian rhythms; Early flowering in non-inductive photoperiods	Abnormal circadian rhythms	GO:0007623	circadian rhythm				PATO:0002323	temporal distribution quality	PATO:0000460	abnormal											Recessive	Loss-of-function
Arabidopsis thaliana	TIC	At3g22380		Time for Coffee		Pale green; Slow leaf growth; Chlorosis; Early flowering; Abnormal circadian rhythms; Sensitive to iron	Abnormal circadian rhythms	GO:0007623	circadian rhythm				PATO:0002323	temporal distribution quality	PATO:0000460	abnormal											Recessive	Loss-of-function
Arabidopsis thaliana	PCL1	At3g46640		Phytoclock		Abnormal circadian rhythms	Abnormal circadian rhythms	GO:0007623	circadian rhythm				PATO:0002323	temporal distribution quality	PATO:0000460	abnormal											Recessive	Loss-of-function
Arabidopsis thaliana	ZTL	At5g57360		Zeitlupe		Abnormal circadian rhythms	Abnormal circadian rhythms	GO:0007623	circadian rhythm				PATO:0002323	temporal distribution quality	PATO:0000460	abnormal											Recessive	Loss-of-function
Arabidopsis thaliana	JMJ30	At3g20810		Jumonji Domain Containing		Abnormal circadian rhythms in leaf movements	Abnormal circadian rhythms in leaf movements	GO:0007623	circadian rhythm	occurs_in	PO:0009025	vascular leaf	PATO:0001236	process quality	PATO:0000460	abnormal											Recessive	Loss-of-function
Arabidopsis thaliana	RHM1	At1g78570		Rhamnose Biosynthesis		Abnormal cotyledon growth; Slightly shorter roots and root hairs; Deformed trichomes	Abnormal cotyledon growth	GO:0048825	cotyledon development				PATO:0001236	process quality	PATO:0000460	abnormal											Recessive	Loss-of-function
Arabidopsis thaliana	eIF3h	At1g10840		Eukaryotic Initiation Factor		High penetrance of rosette lethality; Abnormal cotyledon number and morphology; Warped leaves; Short primary root; Low penetrance of pin-formed inflorescences; Increased branching; Abnormal silique morphology; Few root hairs	Abnormal cotyledon morphology	PO:0020030	cotyledon				PATO:0000051	morphology	PATO:0000460	abnormal											Recessive	Loss-of-function
Arabidopsis thaliana	AVP1	At1g15690		Arabidopsis V-PPase		Abnormal cotyledon morphology; Small rosette; Thick leaves with uneven margins; Thick roots; Collapsed root tip; High penetrance of complete loss of flowering; Complete loss of flower formation; Sterile; Disorganized vascular patterning	Abnormal cotyledon morphology	PO:0020030	cotyledon				PATO:0000051	morphology	PATO:0000460	abnormal											Recessive	Loss-of-function
Arabidopsis thaliana	eIF3h	At1g10840		Eukaryotic Initiation Factor		High penetrance of rosette lethality; Abnormal cotyledon number and morphology; Warped leaves; Short primary root; Low penetrance of pin-formed inflorescences; Increased branching; Abnormal silique morphology; Few root hairs	Abnormal cotyledon number	PO:0009006	shoot system				PATO:0002083	altered number of			PO:0020030	cotyledon									Recessive	Loss-of-function
Arabidopsis thaliana	PID	At2g34650		Pinoid		Embryo defective; Abnormal cotyledon number; Fused cotyledons; Inflorescence terminates prematurely in a pin-like structure; Abnormal floral morphology	Abnormal cotyledon number	PO:0009006	shoot system				PATO:0002083	altered number of			PO:0020030	cotyledon									Recessive	Loss-of-function
Arabidopsis thaliana	AtIPS1	At4g39800		Inositol-3-Phosphate Synthase		Short hypocotyl; Abnormal cotyledon shape; Necrotic lesions on leaves; Root cap disorganized; Abnormal veins in cotyledons	Abnormal cotyledon shape	PO:0020030	cotyledon				PATO:0000052	shape	PATO:0000460	abnormal											Recessive	Loss-of-function
Arabidopsis thaliana	TGH	At5g23080		Tough		Low penetrance of increased cotyledon number; Abnormal cotyledon shape; Dwarf; Small, lanceolate leaves; Short, sterile anthers; Severely reduced fertility; Reduced vascularization	Abnormal cotyledon shape	PO:0020030	cotyledon				PATO:0000052	shape	PATO:0000460	abnormal											Recessive	Loss-of-function
Arabidopsis thaliana	PIL1	At2g46970		Phytochrome Interacting Factor 3-Like		Abnormal hypocotyl length and cotyledon size under red and far-red light	Abnormal cotyledon size under far-red light	PO:0020030	cotyledon				PATO:0000117	size	PATO:0000460	abnormal								EO:0007203	far red light regimen		Recessive	Loss-of-function
Arabidopsis thaliana	PIL1	At2g46970		Phytochrome Interacting Factor 3-Like		Abnormal hypocotyl length and cotyledon size under red and far-red light	Abnormal cotyledon size under red light	PO:0020030	cotyledon				PATO:0000117	size	PATO:0000460	abnormal								EO:0007207	red light regimen		Recessive	Loss-of-function
Arabidopsis thaliana	FKD1	At3g63300		Forked		Abnormal cotyledon vascular patterning; No other phenotypes detected	Abnormal cotyledon vascular patterning	PO:0000035	cotyledon vascular system				PATO:0000060	spatial pattern	PATO:0000460	abnormal											Recessive	Loss-of-function
Arabidopsis thaliana	LFR	At3g22990		Leaf and Flower Related		Upward-bending cotyledons and young leaves; Slow growth; Small rosette; Short, narrow leaves with long petioles; Downward-curling petals; Abnormal floral organ number; Short filaments; Reduced fertility; Abnormal cotyledon vasculature	Abnormal cotyledon vasculature	PO:0000035	cotyledon vascular system				PATO:0000051	morphology	PATO:0000460	abnormal											Recessive	Loss-of-function
Arabidopsis thaliana	STV1	At3g53020		Short Valve		Low penetrance of fused cotyledons and decreased cotyledon number; Dwarf; Small, pointed leaves; Slow root growth; Abnormal pistil morphology; Short integuments; Reduced fertility; Abnormal cotyledon vasculature	Abnormal cotyledon vasculature	PO:0000035	cotyledon vascular system				PATO:0000051	morphology	PATO:0000460	abnormal											Recessive	Loss-of-function
Arabidopsis thaliana	SMT2	At1g20330		Sterol Methyltransferase		Dwarf; Increased branching; Small leaves; Scalloped petals; Severely serrated sepal and petal margins; Reduced fertility; Late flowering; Delayed senescence; Abnormal cotyledon venation	Abnormal cotyledon venation	PO:0000035	cotyledon vascular system				PATO:0000060	spatial pattern	PATO:0000460	abnormal											Recessive	Loss-of-function
Arabidopsis thaliana	PARL1	At1g48920		Parallel		Narrow, slightly smaller cotyledons and leaves; Short roots; Semi-dwarf; Increased branching; Reduced fertility; Abnormal cotyledon, leaf, sepal, and petal venation	Abnormal cotyledon venation	PO:0000035	cotyledon vascular system				PATO:0000060	spatial pattern	PATO:0000460	abnormal											Recessive	Loss-of-function
Arabidopsis thaliana	DSO4	At1g17840		Desperado		Misshapen, torn rosette leaves; Short, thin inflorescence stems; Increased branching; Abnormal leaf venation; Abnormal cuticle	Abnormal cuticle	PO:0000022	plant cuticle				PATO:0000051	morphology	PATO:0000460	abnormal											Recessive	Loss-of-function
Arabidopsis thaliana	ALE1	At1g62340		Abnormal Leaf Shape		High penetrance of seedling lethality unless grown under high humidity; Small, crinkled cotyledons; Fused leaves; Abnormal cuticle	Abnormal cuticle	PO:0000022	plant cuticle				PATO:0000051	morphology	PATO:0000460	abnormal											Recessive	Loss-of-function
Arabidopsis thaliana	LTPG	At1g27950		Glycosylphosphatidylinositol-Anchored Lipid Protein Transfer		Low cuticular wax levels; Abnormal cuticular wax composition	Abnormal cuticular wax composition	PO:0025386	cuticular wax				PATO:0000025	composition	PATO:0000460	abnormal											Recessive	Loss-of-function
Arabidopsis thaliana	DOT5	At1g13290		Defectively Organized Tributaries		Delayed leaf growth; Abnormal divergence angle between cotyledons; Abnormal vein patterning in leaves	Abnormal divergence angle between cotyledons	PO:0020030	cotyledon				PATO:0000133	orientation	PATO:0000460	abnormal											Recessive	Loss-of-function
Arabidopsis thaliana	TRN1	At5g55540		Tornado		Abnormal division and positioning of lateral root cap	Abnormal division of lateral root cap	GO:0051301	cell division	occurs_in	PO:0020131	lateral root cap	PATO:0001236	process quality	PATO:0000460	abnormal											Recessive	Loss-of-function
Arabidopsis thaliana	DMS3	At3g49250		Defective in Meristem Silencing		Abnormal DNA methylation	Abnormal DNA methylation	GO:0006306	DNA methylation				PATO:0001236	process quality	PATO:0000460	abnormal											Recessive	Loss-of-function
Arabidopsis thaliana	DRN	At1g12980		Dornroschen		Incomplete penetrance of cotyledon defects: Fused and cup-shaped cotyledons, increased cotyledon number; Abnormal embryonic cell patterning	Abnormal embryonic cell patterning	PO:0025028	embryo plant cell				PATO:0000060	spatial pattern	PATO:0000460	abnormal											Recessive	Loss-of-function
Arabidopsis thaliana	EXO84B	At5g49830		Exocyst Complex Component		Dwarf; Abnormal leaf morphology; Sterile; Abnormal trichomes and epidermal cell morphology	Abnormal epidermal cell morphology	PO:0025028	embryo plant cell				PATO:0000051	morphology	PATO:0000460	abnormal											Recessive	Loss-of-function
Arabidopsis thaliana	Sec24A	At3g07100				Null: No homozygous mutant plants recovered; Knockdown: Abnormal ER morphology	Abnormal ER morphology	GO:0005783	endoplasmic reticulum				PATO:0000051	morphology	PATO:0000460	abnormal											Recessive	Loss-of-function
Arabidopsis thaliana	FAD3	At2g29980		Fatty Acid Desaturase		Abnormal fatty acid composition	Abnormal fatty acid composition	PO:0000003	whole plant				PATO:0000025	composition	PATO:0000460	abnormal	CHEBI:35366	fatty acid									Recessive	Loss-of-function
Arabidopsis thaliana	FAD4	At4g27030		Fatty Acid Desaturase		Abnormal fatty acid composition; Elevated palmitic acid levels	Abnormal fatty acid composition	PO:0000003	whole plant				PATO:0000025	composition	PATO:0000460	abnormal	CHEBI:35366	fatty acid									Recessive	Loss-of-function
Arabidopsis thaliana	CYP86B1	At5g23190		Cytochrome P450		Abnormal fatty acid composition	Abnormal fatty acid composition	PO:0000003	whole plant				PATO:0000025	composition	PATO:0000460	abnormal	CHEBI:35366	fatty acid									Recessive	Loss-of-function
Arabidopsis thaliana	TAG1	At2g19450		Triacylglycerol Biosynthesis		Embryo defective; Cotyledon; Wrinkled seeds; Delayed germination; Abnormal triacylglycerol levels and fatty acid composition in seeds	Abnormal fatty acid composition in seeds	PO:0009010	seed				PATO:0000025	composition	PATO:0000460	abnormal	CHEBI:35366	fatty acid									Recessive	Loss-of-function
Arabidopsis thaliana		At1g10310				Abnormal fatty acid levels	Abnormal fatty acid levels	PO:0000003	whole plant				PATO:0000033	concentration of	PATO:0000460	abnormal	CHEBI:35366	fatty acid									Recessive	Loss-of-function
Arabidopsis thaliana	SYCO	At2g31170		Syco Arath		Embryo defective; Male gametophyte defective; Abnormal female gametophyte morphology	Abnormal female gametophyte morphology	PO:0025279	megagametophyte				PATO:0000051	morphology	PATO:0000460	abnormal											Recessive	Loss-of-function
Arabidopsis thaliana	FFT	At4g25640		Flower Flavonoid Transporter		Altered germination rate; Increased root growth rate; Abnormal seed coat; Reduced fertility; Abnormal flavonoid levels	Abnormal flavonoid levels	PO:0000003	whole plant				PATO:0000033	concentration of	PATO:0000460	abnormal	CHEBI:47916	flavonoid									Recessive	Loss-of-function
Arabidopsis thaliana	METAXIN	At2g19080		Metaxin		Dwarf; Abnormal leaf morphology; Abnormal floral development; Sterile; Elevated starch levels	Abnormal floral development	GO:0009908	flower development				PATO:0001236	process quality	PATO:0000460	abnormal											Recessive	Loss-of-function
Arabidopsis thaliana	AtSWI3C	At1g21700		Switch/Sucrose Nonfermenting 3C		Semi-dwarf; Slow growth; Abnormal rosette growth; Downward-bending leaves; Very short roots; Decreased branching; Few cauline leaves; Abnormal floral morphology; Severely reduced fertility; Slightly early flowering	Abnormal floral morphology	PO:0009046	flower				PATO:0000051	morphology	PATO:0000460	abnormal											Recessive	Loss-of-function
Arabidopsis thaliana	PID	At2g34650		Pinoid		Embryo defective; Abnormal cotyledon number; Fused cotyledons; Inflorescence terminates prematurely in a pin-like structure; Abnormal floral morphology	Abnormal floral morphology	PO:0009046	flower				PATO:0000051	morphology	PATO:0000460	abnormal											Recessive	Loss-of-function
Arabidopsis thaliana	SWP	At3g04740		Struwwelpeter		Lanceolate, slightly darker green cotyledons; Dwarf; Fasciated stems and inflorescences; Few, small leaves; Slightly reduced root growth; Abnormal floral morphology; Sterile; SAM becomes increasingly disrupted over time	Abnormal floral morphology	PO:0009046	flower				PATO:0000051	morphology	PATO:0000460	abnormal											Recessive	Loss-of-function
Arabidopsis thaliana	ICU2	At5g67100		Incurvata		Null: Male and female gametophyte defective; Rare embryo defective; Knockdown: Curled leaves; Abnormal floral morphology; Early flowering	Abnormal floral morphology	PO:0009046	flower				PATO:0000051	morphology	PATO:0000460	abnormal											Recessive	Loss-of-function
Arabidopsis thaliana	TSO2	At3g27060		TSO Meaning 'Ugly' in Chinese		Variegated leaves; Abnormal leaf and floral organ margins; Low penetrance of fasciated stems and inflorescences and stamens exhibiting carpel characteristics; Reduced fertility	Abnormal floral organ margins	PO:0025005	organ margin	part_of	PO:0025395	floral organ	PATO:0000051	morphology	PATO:0000460	abnormal											Recessive	Loss-of-function
Arabidopsis thaliana	SYD	At2g28290		Splayed		Short inflorescence stems; Decreased branching; Slow growth; Small, upward-bending leaves; Abnormal floral organ morphology, position, and number; Sterile; Premature SAM termination	Abnormal floral organ morphology	PO:0025395	floral organ				PATO:0000051	morphology	PATO:0000460	abnormal											Recessive	Loss-of-function
Arabidopsis thaliana	FIL	At2g45190		Filamentous Flower		Clusters of filamentous structures and flowers; Altered floral organ number and shape	Abnormal floral organ morphology	PO:0025395	floral organ				PATO:0000051	morphology	PATO:0000460	abnormal											Recessive	Loss-of-function
Arabidopsis thaliana	DDL	At3g20550		Dawdle		Short roots; Abnormal floral organ number and morphology; Reduced fertility; Late flowering	Abnormal floral organ morphology	PO:0025395	floral organ				PATO:0000051	morphology	PATO:0000460	abnormal											Recessive	Loss-of-function
Arabidopsis thaliana	BOP1	At3g57130		Blade on Petiole		Ectopic organ outgrowths on the basal portion of cauline leaves and the petioles of cotyledons and rosette leaves; Fused rosette leaf petioles; Reduced leaf number; Abnormal floral organ number and morphology; Delayed senescence	Abnormal floral organ morphology	PO:0025395	floral organ				PATO:0000051	morphology	PATO:0000460	abnormal											Recessive	Loss-of-function
Arabidopsis thaliana	SYD	At2g28290		Splayed		Short inflorescence stems; Decreased branching; Slow growth; Small, upward-bending leaves; Abnormal floral organ morphology, position, and number; Sterile; Premature SAM termination	Abnormal floral organ number	PO:0009046	flower				PATO:0002083	altered number of			PO:0025395	floral organ									Recessive	Loss-of-function
Arabidopsis thaliana	DDL	At3g20550		Dawdle		Short roots; Abnormal floral organ number and morphology; Reduced fertility; Late flowering	Abnormal floral organ number	PO:0009046	flower				PATO:0002083	altered number of			PO:0025395	floral organ									Recessive	Loss-of-function
Arabidopsis thaliana	LFR	At3g22990		Leaf and Flower Related		Upward-bending cotyledons and young leaves; Slow growth; Small rosette; Short, narrow leaves with long petioles; Downward-curling petals; Abnormal floral organ number; Short filaments; Reduced fertility; Abnormal cotyledon vasculature	Abnormal floral organ number	PO:0009046	flower				PATO:0002083	altered number of			PO:0025395	floral organ									Recessive	Loss-of-function
Arabidopsis thaliana	BOP1	At3g57130		Blade on Petiole		Ectopic organ outgrowths on the basal portion of cauline leaves and the petioles of cotyledons and rosette leaves; Fused rosette leaf petioles; Reduced leaf number; Abnormal floral organ number and morphology; Delayed senescence	Abnormal floral organ number	PO:0009046	flower				PATO:0002083	altered number of			PO:0025395	floral organ									Recessive	Loss-of-function
Arabidopsis thaliana	RPN8A	At5g05780		RP Non-ATPase Subunit		Semi-dwarf; Long, narrow rosette leaves; Increased rosette leaf number; Incomplete penetrance of cauline leaves forming additional ectopic leaves; Abnormal cauline leaf phyllotaxy; Long pedicels; Abnormal floral organ number; Late flowering; Abnormal trichome morphology	Abnormal floral organ number	PO:0009046	flower				PATO:0002083	altered number of			PO:0025395	floral organ									Recessive	Loss-of-function
Arabidopsis thaliana	SYD	At2g28290		Splayed		Short inflorescence stems; Decreased branching; Slow growth; Small, upward-bending leaves; Abnormal floral organ morphology, position, and number; Sterile; Premature SAM termination	Abnormal floral organ position	PO:0025395	floral organ				PATO:0000140	position	PATO:0000460	abnormal											Recessive	Loss-of-function
Arabidopsis thaliana	STN1	At1g07130		Arabidopsis Ortholog of Yeast STN1		Fasciated stems and inflorescences; Increased branching; Small leaves; Abnormal floral phyllotaxy; Reduced fertility; Second generation: Very low germination rate and early developmental arrest due to short and eroding telomeres	Abnormal floral phyllotaxy	PO:0009046	flower				PATO:0000060	spatial pattern	PATO:0000460	abnormal											Recessive	Loss-of-function
Arabidopsis thaliana	QKY	At1g74720		Quirky		Dwarf; Twisted leaves, inflorescence stems, and petals; Abnormal floral phyllotaxy	Abnormal floral phyllotaxy	PO:0009046	flower				PATO:0000060	spatial pattern	PATO:0000460	abnormal											Recessive	Loss-of-function
Arabidopsis thaliana	ANT	At4g37750		Aintegumenta		Abnormal flower and ovule development	Abnormal flower development	GO:0009908	flower development				PATO:0001236	process quality	PATO:0000460	abnormal											Recessive	Loss-of-function
Arabidopsis thaliana	SR45	At1g16610		Arginine/Serine-Rich		Semi-dwarf; Increased branching; Abnormal leaf and flower morphology; Slow root growth; Late flowering; Abnormal seedling growth in response to glucose	Abnormal flower morphology	PO:0009046	flower				PATO:0000051	morphology	PATO:0000460	abnormal											Recessive	Loss-of-function
Arabidopsis thaliana	FBR12	At1g26630		Fumonisin B1-Resistant		Dwarf; Short roots; Few, small rosette and cauline leaves; Few flowers; Abnormal flower morphology; Completely sterile	Abnormal flower morphology	PO:0009046	flower				PATO:0000051	morphology	PATO:0000460	abnormal											Recessive	Loss-of-function
Arabidopsis thaliana	OSB1	At1g47720		Organellar Single-Stranded DNA Binding Protein		Dwarf; Short roots; Variegated leaves; Abnormal leaf and flower morphology; Reduced fertility	Abnormal flower morphology	PO:0009046	flower				PATO:0000051	morphology	PATO:0000460	abnormal											Recessive	Loss-of-function
Arabidopsis thaliana	PIN1	At1g73590		Pin-Formed		High penetrance of increased cotyledon number and abnormal cotyledon positioning; Naked, pin-shaped inflorescences; Abnormal leaf and flower number, morphology, and position	Abnormal flower morphology	PO:0009046	flower				PATO:0000051	morphology	PATO:0000460	abnormal											Recessive	Loss-of-function
Arabidopsis thaliana	RNR1	At2g21790		Ribonucleotide Reductase		Short roots; Bleached to yellow leaf sections; Abnormal leaf and flower morphology; Few, large chloroplasts	Abnormal flower morphology	PO:0009046	flower				PATO:0000051	morphology	PATO:0000460	abnormal											Recessive	Loss-of-function
Arabidopsis thaliana	PRS	At2g28610		Pressed Flower		Abnormal flower morphology	Abnormal flower morphology	PO:0009046	flower				PATO:0000051	morphology	PATO:0000460	abnormal											Recessive	Loss-of-function
Arabidopsis thaliana	ETT	At2g33860		Ettin		Abnormal flower morphology	Abnormal flower morphology	PO:0009046	flower				PATO:0000051	morphology	PATO:0000460	abnormal											Recessive	Loss-of-function
Arabidopsis thaliana	BRM	At2g46020		Brahma		Male and female gametophyte defective; Homozygotes are viable: Dwarf; Slow growth; Abnormal leaf, root and flower morphology; Completely sterile	Abnormal flower morphology	PO:0009046	flower				PATO:0000051	morphology	PATO:0000460	abnormal											Recessive	Loss-of-function
Arabidopsis thaliana	BLI	At3g23980		Blister		Male gametophyte defective; Homozygotes are viable: Delayed germination; Dwarf; Slow growth; Small leaves and cotyledons with blister-like outgrowths; Abnormal flower morphology	Abnormal flower morphology	PO:0009046	flower				PATO:0000051	morphology	PATO:0000460	abnormal											Recessive	Loss-of-function
Arabidopsis thaliana	SSRP1	At3g28730				Increased branching and leaf number; Abnormal flower and leaf morphology; Reduced fertility; Early flowering	Abnormal flower morphology	PO:0009046	flower				PATO:0000051	morphology	PATO:0000460	abnormal											Recessive	Loss-of-function
Arabidopsis thaliana	SPT16	At4g10710				Increased branching and leaf number; Early flowering; Abnormal flower and leaf morphology; Reduced fertility	Abnormal flower morphology	PO:0009046	flower				PATO:0000051	morphology	PATO:0000460	abnormal											Recessive	Loss-of-function
Arabidopsis thaliana	EMB2107	At5g09900		Embryo Defective		Embryo defective; Cotyledon; Dwarf; Abnormal leaf and flower morphology; Severely reduced fertility	Abnormal flower morphology	PO:0009046	flower				PATO:0000051	morphology	PATO:0000460	abnormal											Recessive	Loss-of-function
Arabidopsis thaliana	RGBT1	At5g12210		RAB Geranylgeranyl Transferase		Dwarf; Small rosette leaves; Increased branching; Abnormal flower morphology; Reduced fertility	Abnormal flower morphology	PO:0009046	flower				PATO:0000051	morphology	PATO:0000460	abnormal											Recessive	Loss-of-function
Arabidopsis thaliana	TFL2	At5g17690		Terminal Flower		Dwarf; Abnormal flower morphology; Early flowering	Abnormal flower morphology	PO:0009046	flower				PATO:0000051	morphology	PATO:0000460	abnormal											Recessive	Loss-of-function
Arabidopsis thaliana	TSL	At5g20930		Tousled		Abnormal flower morphology	Abnormal flower morphology	PO:0009046	flower				PATO:0000051	morphology	PATO:0000460	abnormal											Recessive	Loss-of-function
Arabidopsis thaliana	GA3	At5g25900		GA Deficient		Very low germination rate; Dwarf; Short, dark green leaves; Abnormal flower morphology; Reduced fertility	Abnormal flower morphology	PO:0009046	flower				PATO:0000051	morphology	PATO:0000460	abnormal											Recessive	Loss-of-function
Arabidopsis thaliana	SAP	At5g35770		Sterile Apetala		Abnormal flower morphology	Abnormal flower morphology	PO:0009046	flower				PATO:0000051	morphology	PATO:0000460	abnormal											Recessive	Loss-of-function
Arabidopsis thaliana	PIN1	At1g73590		Pin-Formed		High penetrance of increased cotyledon number and abnormal cotyledon positioning; Naked, pin-shaped inflorescences; Abnormal leaf and flower number, morphology, and position	Abnormal flower number	PO:0009049	inflorescence				PATO:0002083	altered number of			PO:0009046	flower									Recessive	Loss-of-function
Arabidopsis thaliana	ENP	At4g31820		Enhancer of Pinoid		Fused floral organs; Abnormal flower number	Abnormal flower number	PO:0009049	inflorescence				PATO:0002083	altered number of			PO:0009046	flower									Recessive	Loss-of-function
Arabidopsis thaliana	PIN1	At1g73590		Pin-Formed		High penetrance of increased cotyledon number and abnormal cotyledon positioning; Naked, pin-shaped inflorescences; Abnormal leaf and flower number, morphology, and position	Abnormal flower position	PO:0009046	flower				PATO:0000140	position	PATO:0000460	abnormal											Recessive	Loss-of-function
Arabidopsis thaliana	AIM1	At4g29010		Abnormal Inflorescence Meristem		Slightly smaller, darker green leaves; Increased branching; Few, abnormal flowers; Severely reduced fertility; Dark seeds with abnormal morphology; Disorganized floral meristems; Very small, twisted rosette leaves under short days	Abnormal flowers	PO:0009046	flower				PATO:0000051	morphology	PATO:0000460	abnormal											Recessive	Loss-of-function
Arabidopsis thaliana	OLEO2	At5g40420		Oleosin-deficient mutant		Abnormal germination; Large oil bodies	Abnormal germination	GO:0009845	seed germination				PATO:0001236	process quality	PATO:0000460	abnormal											Recessive	Loss-of-function
Arabidopsis thaliana	IPMDH1	At1g31180		Isopropylmalate Dehydrogenase		Elevated free leucine levels; Abnormal glucosinolate composition	Abnormal glucosinolate composition	PO:0000003	whole plant				PATO:0000025	composition	PATO:0000460	abnormal	CHEBI:24279	glucosinolate									Recessive	Loss-of-function
Arabidopsis thaliana	TASTY	At1g54040		Tasty		Abnormal glucosinolate composition	Abnormal glucosinolate composition	PO:0000003	whole plant				PATO:0000025	composition	PATO:0000460	abnormal	CHEBI:24279	glucosinolate									Recessive	Loss-of-function
Arabidopsis thaliana	IMD1	At5g14200				Abnormal glucosinolate composition	Abnormal glucosinolate composition	PO:0000003	whole plant				PATO:0000025	composition	PATO:0000460	abnormal	CHEBI:24279	glucosinolate									Recessive	Loss-of-function
Arabidopsis thaliana	MAM1	At5g23010		Methylthioalkylmalate Synthase		Abnormal glucosinolate composition	Abnormal glucosinolate composition	PO:0000003	whole plant				PATO:0000025	composition	PATO:0000460	abnormal	CHEBI:24279	glucosinolate									Recessive	Loss-of-function
Arabidopsis thaliana	FUS5	At1g02090		Fusca		Red cotyledons due to anthocyanin accumulation; Abnormal growth in the dark	Abnormal growth in the dark	GO:0040007	growth				PATO:0001236	process quality	PATO:0000460	abnormal								EO:0007270	continuous dark (no light) regimen		Recessive	Loss-of-function
Arabidopsis thaliana	COP1	At2g32950		Constitutive Photomorphogenesis		Seedling lethal; Red embryos, cotyledons, and roots due to anthocyanin accumulation; Severely delayed germination; Abnormal growth in the dark	Abnormal growth in the dark	GO:0040007	growth				PATO:0001236	process quality	PATO:0000460	abnormal								EO:0007270	continuous dark (no light) regimen		Recessive	Loss-of-function
Arabidopsis thaliana	FUS6	At3g61140		Fusca		Seedling lethal; Red seeds and cotyledons due to anthocyanin accumulation; Abnormal growth in the dark; Short roots in response to sugar	Abnormal growth in the dark	GO:0040007	growth				PATO:0001236	process quality	PATO:0000460	abnormal								EO:0007270	continuous dark (no light) regimen		Recessive	Loss-of-function
Arabidopsis thaliana	COP8	At5g42970		Constitutive Photomorphogenesis		Seedling lethal; Red embryos and cotyledons due to anthocyanin accumulation; Abnormal growth in the dark; Short roots in response to sugar	Abnormal growth in the dark	GO:0040007	growth				PATO:0001236	process quality	PATO:0000460	abnormal								EO:0007270	continuous dark (no light) regimen		Recessive	Loss-of-function
Arabidopsis thaliana	ARP2	At3g27000		Actin Related Protein		Distorted trichomes; Abnormal pavement and hypocotyl cell morphology; Abnormal root hairs; Complete loss of stomata on hypocotyl	Abnormal hypocotyl cell morphology	PO:0009002	plant cell	part_of	PO:0020100	hypocotyl	PATO:0000051	morphology	PATO:0000460	abnormal											Recessive	Loss-of-function
Arabidopsis thaliana	TIR1	At3g62980		Transport Inhibitor Response		Abnormal hypocotyl and lateral root formation; Insensitive to auxin	Abnormal hypocotyl formation	GO:0032502	developmental process	occurs_in	PO:0020100	hypocotyl	PATO:0001236	process quality	PATO:0000460	abnormal											Recessive	Loss-of-function
Arabidopsis thaliana	EGY1	At5g35220		Ethylene-Dependent Gravitropism-Deficient and Yellow-Green		Yellow-green cotyledons; Abnormal hypocotyl gravicurvature	Abnormal hypocotyl gravicurvature	GO:0009630	gravitropism	occurs_in	PO:0020100	hypocotyl	PATO:0001236	process quality	PATO:0000460	abnormal											Recessive	Loss-of-function
Arabidopsis thaliana	AGR1	At5g57090		Agravitropic		Abnormal root and hypocotyl gravicurvature	Abnormal hypocotyl gravicurvature	GO:0009630	gravitropism	occurs_in	PO:0020100	hypocotyl	PATO:0001236	process quality	PATO:0000460	abnormal											Recessive	Loss-of-function
Arabidopsis thaliana	PIL5	At2g20180		Phytochrome Interacting Factor 3-Like		Short hypocotyl under far-red light; Abnormal hypocotyl gravicurvature under red and far-red light	Abnormal hypocotyl gravicurvature under far-red light	GO:0009630	gravitropism	occurs_in	PO:0020100	hypocotyl	PATO:0001236	process quality	PATO:0000460	abnormal								EO:0007203	far red light regimen		Recessive	Loss-of-function
Arabidopsis thaliana	PIL5	At2g20180		Phytochrome Interacting Factor 3-Like		Short hypocotyl under far-red light; Abnormal hypocotyl gravicurvature under red and far-red light	Abnormal hypocotyl gravicurvature under red light	GO:0009630	gravitropism	occurs_in	PO:0020100	hypocotyl	PATO:0001236	process quality	PATO:0000460	abnormal								EO:0007207	red light regimen		Recessive	Loss-of-function
Arabidopsis thaliana	SGR2	At1g31480		Shoot Gravitropism		Abnormal hypocotyl and inflorescence stem gravitropism	Abnormal hypocotyl gravitropism	GO:0009630	gravitropism	occurs_in	PO:0020100	hypocotyl	PATO:0001236	process quality	PATO:0000460	abnormal											Recessive	Loss-of-function
Arabidopsis thaliana	ARG1	At1g68370		Altered Response to Gravity		Abnormal hypocotyl and root gravitropism	Abnormal hypocotyl gravitropism	GO:0009630	gravitropism	occurs_in	PO:0020100	hypocotyl	PATO:0001236	process quality	PATO:0000460	abnormal											Recessive	Loss-of-function
Arabidopsis thaliana	ZIG	At5g39510		Zigzag Stem		Abnormal hypocotyl and inflorescence gravitropism	Abnormal hypocotyl gravitropism	GO:0009630	gravitropism	occurs_in	PO:0020100	hypocotyl	PATO:0001236	process quality	PATO:0000460	abnormal											Recessive	Loss-of-function
Arabidopsis thaliana	PIN5	At5g16530		Pin Formed		Abnormal hypocotyl and root growth; Insensitive to IAA	Abnormal hypocotyl growth	GO:0040007	growth	occurs_in	PO:0020100	hypocotyl	PATO:0001236	process quality	PATO:0000460	abnormal											Recessive	Loss-of-function
Arabidopsis thaliana	PIL1	At2g46970		Phytochrome Interacting Factor 3-Like		Abnormal hypocotyl length and cotyledon size under red and far-red light	Abnormal hypocotyl length under far-red light	PO:0020100	hypocotyl				PATO:0000122	length	PATO:0000460	abnormal								EO:0007203	far red light regimen		Recessive	Loss-of-function
Arabidopsis thaliana	PIL1	At2g46970		Phytochrome Interacting Factor 3-Like		Abnormal hypocotyl length and cotyledon size under red and far-red light	Abnormal hypocotyl length under red light	PO:0020100	hypocotyl				PATO:0000122	length	PATO:0000460	abnormal								EO:0007207	red light regimen		Recessive	Loss-of-function
Arabidopsis thaliana	NEK6	At3g44200		NIMA (Never In Mitosis, Gene A)-Related		Abnormal hypocotyl and petiole protrusions; Abnormal trichome branching; Disordered cell files in root epidermis	Abnormal hypocotyl protrusions	PO:0020100	hypocotyl				PATO:0000051	morphology	PATO:0000460	abnormal											Recessive	Loss-of-function
Arabidopsis thaliana	ELO3	At5g50320		Elongata		Very low germination rate; Delayed seedling growth; Narrow leaves; Short primary root; Short inflorescence stems with abnormal architecture	Abnormal inflorescence architecture	PO:0009006	shoot system				PATO:0000060	spatial pattern	PATO:0000460	abnormal											Recessive	Loss-of-function
Arabidopsis thaliana	ZIG	At5g39510		Zigzag Stem		Abnormal hypocotyl and inflorescence gravitropism	Abnormal inflorescence gravitropism	GO:0009959	negative gravitropism	occurs_in	PO:0009006	shoot system	PATO:0001236	process quality	PATO:0000460	abnormal											Recessive	Loss-of-function
Arabidopsis thaliana	ELO1	At3g11220		Elongata		Very low germination rate; Slow seedling growth; Narrow leaves; Short primary root; Short inflorescence stems with abnormal architecture	Abnormal inflorescence stem architecture	PO:0009006	shoot system				PATO:0000060	spatial pattern	PATO:0000460	abnormal											Recessive	Loss-of-function
Arabidopsis thaliana	SGR2	At1g31480		Shoot Gravitropism		Abnormal hypocotyl and inflorescence stem gravitropism	Abnormal inflorescence stem gravitropism	GO:0009959	negative gravitropism	occurs_in	PO:0009006	shoot system	PATO:0001236	process quality	PATO:0000460	abnormal											Recessive	Loss-of-function
Arabidopsis thaliana	PAT2	At3g55480		Protein Affected Trafficking		Low penetrance of seedling lethality; Low germination rate over time; Short roots; Few lateral roots; Abnormal inflorescence stem gravitropism	Abnormal inflorescence stem gravitropism	GO:0009959	negative gravitropism	occurs_in	PO:0009006	shoot system	PATO:0001236	process quality	PATO:0000460	abnormal											Recessive	Loss-of-function
Arabidopsis thaliana	GPAT5	At3g11430		Glycerol-3-Phosphate Acyltransferase		Abnormal insoluble lipid polyester biosynthesis	Abnormal insoluble lipid polyester biosynthesis	GO:0009058	biosynthetic process	has_participant	CHEBI:60160	polyester polymer	PATO:0001236	process quality	PATO:0000460	abnormal											Recessive	Loss-of-function
Arabidopsis thaliana	HLL	At1g17560		Huellenlos		Abnormal integuments; Female sterile	Abnormal integuments	PO:0020021	integument				PATO:0000051	morphology	PATO:0000460	abnormal											Recessive	Loss-of-function
Arabidopsis thaliana	INO	At1g23420		Inner No Outer		Abnormal integuments	Abnormal integuments	PO:0020021	integument				PATO:0000051	morphology	PATO:0000460	abnormal											Recessive	Loss-of-function
Arabidopsis thaliana	TSO1	At3g22780		Tso		Serrated sepals; Unfused carpels; Long stigma papillae; Sterile; Abnormal integuments; Collapsed pollen	Abnormal integuments	PO:0020021	integument				PATO:0000051	morphology	PATO:0000460	abnormal											Recessive	Loss-of-function
Arabidopsis thaliana	ACR4	At3g59420		Arabidopsis Crinkly		Few lateral roots; Abnormal integuments; Increased lateral root meristem number	Abnormal integuments	PO:0020021	integument				PATO:0000051	morphology	PATO:0000460	abnormal											Recessive	Loss-of-function
Arabidopsis thaliana	BEL1	At5g41410		Bell-Shaped Ovules		Abnormal integuments	Abnormal integuments	PO:0020021	integument				PATO:0000051	morphology	PATO:0000460	abnormal											Recessive	Loss-of-function
Arabidopsis thaliana	AXR1	At1g05180		Auxin Resistant		Dwarf; Increased branching; Abnormal root gravitropism, lateral root formation, and root hair growth; Reduced fertility; Insensitive to auxin	Abnormal lateral root formation	GO:0010311	lateral root formation				PATO:0001236	process quality	PATO:0000460	abnormal											Recessive	Loss-of-function
Arabidopsis thaliana	GTE4	At1g06230		Global Transcription Factor		Delayed germination and rosette development; Dwarf; Short roots; Abnormal lateral root formation; Small, slightly serrated leaves; Short, thin inflorescence stems; Decreased stamen number	Abnormal lateral root formation	GO:0010311	lateral root formation				PATO:0001236	process quality	PATO:0000460	abnormal											Recessive	Loss-of-function
Arabidopsis thaliana	SUR1	At2g20610		Super Root		Abnormal lateral root formation	Abnormal lateral root formation	GO:0010311	lateral root formation				PATO:0001236	process quality	PATO:0000460	abnormal											Recessive	Loss-of-function
Arabidopsis thaliana	TIR1	At3g62980		Transport Inhibitor Response		Abnormal hypocotyl and lateral root formation; Insensitive to auxin	Abnormal lateral root formation	GO:0010311	lateral root formation				PATO:0001236	process quality	PATO:0000460	abnormal											Recessive	Loss-of-function
Arabidopsis thaliana	PUCHI	At5g18560				Abnormal lateral root formation	Abnormal lateral root formation	GO:0010311	lateral root formation				PATO:0001236	process quality	PATO:0000460	abnormal											Recessive	Loss-of-function
Arabidopsis thaliana	RFC3	At3g17170		Regulator of Fatty-Acid Composition		Abnormal lateral root formation in response to sucrose	Abnormal lateral root formation in response to sucrose	GO:0010311	lateral root formation				PATO:0001236	process quality	PATO:0000460	abnormal								EO:0001015	sucrose treatment		Recessive	Loss-of-function
Arabidopsis thaliana	MYB77	At3g50060		MYB Domain Protein		Abnormal lateral root number in response to IAA	Abnormal lateral root number in response to IAA	PO:0025025	root system				PATO:0002083	altered number of			PO:0020121	lateral root						EO:0007074	auxin treatment
Arabidopsis thaliana	JAG	At1g68480		Jagged		Abnormal leaf, sepal, petal, and stamen morphology	Abnormal leaf morphology	PO:0009025	vascular leaf				PATO:0000051	morphology	PATO:0000460	abnormal											Recessive	Loss-of-function
Arabidopsis thaliana	DRL1	At1g13870		Deformed Roots and Leaves		Abnormal root and leaf growth	Abnormal leaf growth	GO:0010338	leaf formation				PATO:0001236	process quality	PATO:0000460	abnormal											Recessive	Loss-of-function
Arabidopsis thaliana	NHX1	At5g27150		Na+/H+ Exchanger		Abnormal leaf growth	Abnormal leaf growth	GO:0010338	leaf formation				PATO:0001236	process quality	PATO:0000460	abnormal											Recessive	Loss-of-function
Arabidopsis thaliana	TSO2	At3g27060		TSO Meaning 'Ugly' in Chinese		Variegated leaves; Abnormal leaf and floral organ margins; Low penetrance of fasciated stems and inflorescences and stamens exhibiting carpel characteristics; Reduced fertility	Abnormal leaf margins	PO:0020128	leaf margin				PATO:0000051	morphology	PATO:0000460	abnormal											Recessive	Loss-of-function
Arabidopsis thaliana	PLL5	At1g07630		POL-Like		Abnormal leaf morphology	Abnormal leaf morphology	PO:0009025	vascular leaf				PATO:0000051	morphology	PATO:0000460	abnormal											Recessive	Loss-of-function
Arabidopsis thaliana	SR45	At1g16610		Arginine/Serine-Rich		Semi-dwarf; Increased branching; Abnormal leaf and flower morphology; Slow root growth; Late flowering; Abnormal seedling growth in response to glucose	Abnormal leaf morphology	PO:0009025	vascular leaf				PATO:0000051	morphology	PATO:0000460	abnormal											Recessive	Loss-of-function
Arabidopsis thaliana	RPL10B	At1g26910		Ribosomal Protein L10		Dwarf; Abnormal leaf morphology; Short roots	Abnormal leaf morphology	PO:0009025	vascular leaf				PATO:0000051	morphology	PATO:0000460	abnormal											Recessive	Loss-of-function
Arabidopsis thaliana	EMB2733	At1g32490		Embryo Defective		Null: Embryo defective; Globular; Knockdown: Dwarf; Early flowering, Abnormal leaf morphology	Abnormal leaf morphology	PO:0009025	vascular leaf				PATO:0000051	morphology	PATO:0000460	abnormal											Recessive	Loss-of-function
Arabidopsis thaliana	OSB1	At1g47720		Organellar Single-Stranded DNA Binding Protein		Dwarf; Short roots; Variegated leaves; Abnormal leaf and flower morphology; Reduced fertility	Abnormal leaf morphology	PO:0009025	vascular leaf				PATO:0000051	morphology	PATO:0000460	abnormal											Recessive	Loss-of-function
Arabidopsis thaliana	ASIL1	At1g54060		Arabidopsis 6b-Interacting Protein 1-Like		Dwarf; Dark green leaves with abnormal morphology; Short petioles; Short siliques; Small seeds; Late flowering	Abnormal leaf morphology	PO:0009025	vascular leaf				PATO:0000051	morphology	PATO:0000460	abnormal											Recessive	Loss-of-function
Arabidopsis thaliana	FAS1	At1g65470		Fasciata		Slow growth; Short roots; Fasciated stems and inflorescences; Abnormal leaf morphology; Abnormal phyllotaxy; Decreased petal and stamen number; Narrow sepals and petals; Reduced fertility; Abnormal SAM and RAM morphology	Abnormal leaf morphology	PO:0009025	vascular leaf				PATO:0000051	morphology	PATO:0000460	abnormal											Recessive	Loss-of-function
Arabidopsis thaliana	PIN1	At1g73590		Pin-Formed		High penetrance of increased cotyledon number and abnormal cotyledon positioning; Naked, pin-shaped inflorescences; Abnormal leaf and flower number, morphology, and position	Abnormal leaf morphology	PO:0009025	vascular leaf				PATO:0000051	morphology	PATO:0000460	abnormal											Recessive	Loss-of-function
Arabidopsis thaliana	METAXIN	At2g19080		Metaxin		Dwarf; Abnormal leaf morphology; Abnormal floral development; Sterile; Elevated starch levels	Abnormal leaf morphology	PO:0009025	vascular leaf				PATO:0000051	morphology	PATO:0000460	abnormal											Recessive	Loss-of-function
Arabidopsis thaliana	RNR1	At2g21790		Ribonucleotide Reductase		Short roots; Bleached to yellow leaf sections; Abnormal leaf and flower morphology; Few, large chloroplasts	Abnormal leaf morphology	PO:0009025	vascular leaf				PATO:0000051	morphology	PATO:0000460	abnormal											Recessive	Loss-of-function
Arabidopsis thaliana	PLL4	At2g28890		Poltergeist Like		Abnormal leaf morphology	Abnormal leaf morphology	PO:0009025	vascular leaf				PATO:0000051	morphology	PATO:0000460	abnormal											Recessive	Loss-of-function
Arabidopsis thaliana	BRM	At2g46020		Brahma		Male and female gametophyte defective; Homozygotes are viable: Dwarf; Slow growth; Abnormal leaf, root and flower morphology; Completely sterile	Abnormal leaf morphology	PO:0009025	vascular leaf				PATO:0000051	morphology	PATO:0000460	abnormal											Recessive	Loss-of-function
Arabidopsis thaliana	EIN4	At3g04580		Ethylene Insensitive		Abnormal leaf morphology; Insensitive to ethylene	Abnormal leaf morphology	PO:0009025	vascular leaf				PATO:0000051	morphology	PATO:0000460	abnormal											Recessive	Loss-of-function
Arabidopsis thaliana	SSRP1	At3g28730				Increased branching and leaf number; Abnormal flower and leaf morphology; Reduced fertility; Early flowering	Abnormal leaf morphology	PO:0009025	vascular leaf				PATO:0000051	morphology	PATO:0000460	abnormal											Recessive	Loss-of-function
Arabidopsis thaliana	EMB2770	At4g03430		Embryo Defective		Null: Embryo defective; Transition; Knockdown: Small leaves with abnormal morphology; Short inflorescence stems; Early flowering	Abnormal leaf morphology	PO:0009025	vascular leaf				PATO:0000051	morphology	PATO:0000460	abnormal											Recessive	Loss-of-function
Arabidopsis thaliana	SPT16	At4g10710				Increased branching and leaf number; Early flowering; Abnormal flower and leaf morphology; Reduced fertility	Abnormal leaf morphology	PO:0009025	vascular leaf				PATO:0000051	morphology	PATO:0000460	abnormal											Recessive	Loss-of-function
Arabidopsis thaliana	DOT4	At4g18750		Defectively Organized Tributaries		Short roots; Small rosette; Abnormal leaf morphology	Abnormal leaf morphology	PO:0009025	vascular leaf				PATO:0000051	morphology	PATO:0000460	abnormal											Recessive	Loss-of-function
Arabidopsis thaliana	LMI1	At5g03790		Late Meristem Identity		Abnormal leaf morphology; Base of rosette divided into leaflets	Abnormal leaf morphology	PO:0009025	vascular leaf				PATO:0000051	morphology	PATO:0000460	abnormal											Recessive	Loss-of-function
Arabidopsis thaliana	EMB2107	At5g09900		Embryo Defective		Embryo defective; Cotyledon; Dwarf; Abnormal leaf and flower morphology; Severely reduced fertility	Abnormal leaf morphology	PO:0009025	vascular leaf				PATO:0000051	morphology	PATO:0000460	abnormal											Recessive	Loss-of-function
Arabidopsis thaliana	EXO84B	At5g49830		Exocyst Complex Component		Dwarf; Abnormal leaf morphology; Sterile; Abnormal trichomes and epidermal cell morphology	Abnormal leaf morphology	PO:0009025	vascular leaf				PATO:0000051	morphology	PATO:0000460	abnormal											Recessive	Loss-of-function
Arabidopsis thaliana	Sta1	At5g58270		Starik		Dwarf; Chlorotic; Abnormal leaf morphology	Abnormal leaf morphology	PO:0009025	vascular leaf				PATO:0000051	morphology	PATO:0000460	abnormal											Recessive	Loss-of-function
Arabidopsis thaliana	FAS2	At5g64630		Fasciata		Slow growth; Short roots; Fasciated stems and inflorescences; Abnormal leaf morphology; Abnormal phyllotaxy; Reduced petal and stamen number; Narrow sepals and petals; Reduced fertility; Abnormal SAM and RAM morphology	Abnormal leaf morphology	PO:0009025	vascular leaf				PATO:0000051	morphology	PATO:0000460	abnormal											Recessive	Loss-of-function
Arabidopsis thaliana	FRO1	At5g67590		Frostbite		Abnormal leaf morphology; Reduced acclimation to low temperature	Abnormal leaf morphology	PO:0009025	vascular leaf				PATO:0000051	morphology	PATO:0000460	abnormal											Recessive	Loss-of-function
Arabidopsis thaliana	PIN1	At1g73590		Pin-Formed		High penetrance of increased cotyledon number and abnormal cotyledon positioning; Naked, pin-shaped inflorescences; Abnormal leaf and flower number, morphology, and position	Abnormal leaf number	PO:0009006	shoot system				PATO:0002083	altered number of			PO:0009025	vascular leaf									Recessive	Loss-of-function
Arabidopsis thaliana	DRNL	At1g24590		Dornroschen-Like		Incomplete penetrance of fused cotyledons; Abnormal leaf phyllotaxy; Stamens frequently converted to a filamentous structure; Short, crinkled petals	Abnormal leaf phyllotaxy	PO:0009025	vascular leaf				PATO:0000060	spatial pattern	PATO:0000460	abnormal											Recessive	Loss-of-function
Arabidopsis thaliana	CLV1	At1g75820		Clavata		Fasciated stems and inflorescences; Abnormal leaf phyllotaxy; Slightly rounded leaves; Incomplete penetrance of double leaf formation and increased floral organ number	Abnormal leaf phyllotaxy	PO:0009025	vascular leaf				PATO:0000060	spatial pattern	PATO:0000460	abnormal											Recessive	Loss-of-function
Arabidopsis thaliana	PIN1	At1g73590		Pin-Formed		High penetrance of increased cotyledon number and abnormal cotyledon positioning; Naked, pin-shaped inflorescences; Abnormal leaf and flower number, morphology, and position	Abnormal leaf position	PO:0009025	vascular leaf				PATO:0000140	position	PATO:0000460	abnormal											Recessive	Loss-of-function
Arabidopsis thaliana	FEY	At4g27760		FoRVer Young		High penetrance of rosette lethality; Stunted leaves; Abnormal leaf position; Flattened, disorganized SAM	Abnormal leaf position	PO:0009025	vascular leaf				PATO:0000140	position	PATO:0000460	abnormal											Recessive	Loss-of-function
Arabidopsis thaliana	CDKF;1	At4g28980		Cyclin-Dependent Kinase		Rosette lethal; Slow growth; Small, wavy leaves with abnormal serration	Abnormal leaf serration	PO:0020128	leaf margin				PATO:0001976	serration	PATO:0000460	abnormal											Recessive	Loss-of-function
Arabidopsis thaliana	HUB1	At2g44950		Histone Mono-Ubiquitination		Pale green leaves; Abnormal leaf shape; Reduced rosette biomass; Short primary root	Abnormal leaf shape	PO:0009025	vascular leaf				PATO:0000051	morphology	PATO:0000460	abnormal											Recessive	Loss-of-function
Arabidopsis thaliana	GTE6	At3g52280		General Transcription Factor Group E6		Abnormal leaf shape	Abnormal leaf shape	PO:0009025	vascular leaf				PATO:0000051	morphology	PATO:0000460	abnormal											Recessive	Loss-of-function
Arabidopsis thaliana	CUL4	At5g46210		Cullin		Few lateral roots; Abnormal leaf stomata and vascular tissue	Abnormal leaf stomata	PO:0025183	leaf stomatal complex				PATO:0000051	morphology	PATO:0000460	abnormal											Recessive	Loss-of-function
Arabidopsis thaliana	DSO4	At1g17840		Desperado		Misshapen, torn rosette leaves; Short, thin inflorescence stems; Increased branching; Abnormal leaf venation; Abnormal cuticle	Abnormal leaf venation	PO:0000036	leaf vascular system				PATO:0000060	spatial pattern	PATO:0000460	abnormal											Recessive	Loss-of-function
Arabidopsis thaliana	PARL1	At1g48920		Parallel		Narrow, slightly smaller cotyledons and leaves; Short roots; Semi-dwarf; Increased branching; Reduced fertility; Abnormal cotyledon, leaf, sepal, and petal venation	Abnormal leaf venation	PO:0000036	leaf vascular system				PATO:0000060	spatial pattern	PATO:0000460	abnormal											Recessive	Loss-of-function
Arabidopsis thaliana	APUM23	At1g72320		Pumilio		Slow growth; Small, serrated, pointed rosette leaves; Short roots without exogenous sucrose; Abnormal leaf venation; Freshly harvested seeds exhibit delayed germination	Abnormal leaf venation	PO:0000036	leaf vascular system				PATO:0000060	spatial pattern	PATO:0000460	abnormal											Recessive	Loss-of-function
Arabidopsis thaliana	DOT3	At5g10250		Defectively Organized Tributaries		Dwarf; Very short primary root; Abnormal leaf venation	Abnormal leaf venation	PO:0000036	leaf vascular system				PATO:0000060	spatial pattern	PATO:0000460	abnormal											Recessive	Loss-of-function
Arabidopsis thaliana	FRY1	At5g63980		Fiery		Late flowering; Abnormal leaf venation; Long root hairs; Few lateral roots under vertical growth; Sensitive to drought, freezing, ABA, and salt stress	Abnormal leaf venation	PO:0000036	leaf vascular system				PATO:0000060	spatial pattern	PATO:0000460	abnormal											Recessive	Loss-of-function
Arabidopsis thaliana	WEB2	At1g66840		Weak Chloroplast Movement Under Blue Light		Abnormal light-responsive chloroplast movement	Abnormal light-responsive chloroplast movement	GO:0009507	chloroplast				PATO:0001906	movement quality	PATO:0000460	abnormal								EO:0007196	light regimen		Recessive	Loss-of-function
Arabidopsis thaliana	WEB1	At2g26570		Weak Chloroplast Movement Under Blue Light		Abnormal light-responsive chloroplast movement	Abnormal light-responsive chloroplast movement	GO:0009507	chloroplast				PATO:0001906	movement quality	PATO:0000460	abnormal								EO:0007196	light regimen		Recessive	Loss-of-function
Arabidopsis thaliana	AtTIP49a	At5g22330				Null: Female gametophyte defective; Embryo defective (inferred); Knockdown: Seedling lethal; Abnormal meristem development	Abnormal meristem development	GO:0048507	meristem development				PATO:0001236	process quality	PATO:0000460	abnormal											Recessive	Loss-of-function
Arabidopsis thaliana	PFD5	At5g23290		Prefoldin		Dwarf; Slow growth; Dark green; Short hypocotyl; Late flowering; Abnormal pavement cell morphology and microtubule development; Sensitive to salt	Abnormal microtubule development	GO:0000226	microtubule cytoskeleton organization				PATO:0001236	process quality	PATO:0000460	abnormal											Recessive	Loss-of-function
Arabidopsis thaliana	PFD3	At5g49510		Prefoldin		Dwarf; Slow growth; Slightly darker green; Short hypocotyl; Late flowering; Abnormal pavement cell morphology and microtubule development; Sensitive to salt	Abnormal microtubule development	GO:0000226	microtubule cytoskeleton organization				PATO:0001236	process quality	PATO:0000460	abnormal											Recessive	Loss-of-function
Arabidopsis thaliana	FIS1A	At3g57090		Fission		Semi-dwarf; Abnormal mitochondria and peroxisome morphology	Abnormal mitochondria morphology	GO:0005739	mitochondrion				PATO:0000051	morphology	PATO:0000460	abnormal											Recessive	Loss-of-function
Arabidopsis thaliana	FIS1B	At5g12390		Fission		Semi-dwarf; Abnormal mitochondria and peroxisome morphology	Abnormal mitochondria morphology	GO:0005739	mitochondrion				PATO:0000051	morphology	PATO:0000460	abnormal											Recessive	Loss-of-function
Arabidopsis thaliana	LON1	At5g26860		LON Protease		Dwarf; Delayed root growth and seedling establishment; Abnormal mitochondria morphology; Low germination rate at high temperature	Abnormal mitochondria morphology	GO:0005739	mitochondrion				PATO:0000051	morphology	PATO:0000460	abnormal											Recessive	Loss-of-function
Arabidopsis thaliana	AtK5	At4g05190		Kinesin		Abnormal mitotic spindle morphogenesis	Abnormal mitotic spindle morphogenesis	GO:0072686	mitotic spindle				PATO:0001241	physical object quality	PATO:0000460	abnormal											Recessive	Loss-of-function
Arabidopsis thaliana	ALG3	At2g47760		Asparagine-Linked Glycosylation		Abnormal N-glycan composition; No other phenotypes detected	Abnormal N-glycan composition	PO:0000003	whole plant				PATO:0000025	composition	PATO:0000460	abnormal	CHEBI:59520	N-glycan									Recessive	Loss-of-function
Arabidopsis thaliana	LINC1	At1g67230		Little Nuclei		Small nuclei with abnormal morphology	Abnormal nuclei morphology	GO:0005634	nucleus				PATO:0000051	morphology	PATO:0000460	abnormal											Recessive	Loss-of-function
Arabidopsis thaliana	ANT	At4g37750		Aintegumenta		Abnormal flower and ovule development	Abnormal ovule development	GO:0048481	ovule development				PATO:0001236	process quality	PATO:0000460	abnormal											Recessive	Loss-of-function
Arabidopsis thaliana	AGO9	At5g21150		Argonaute		Abnormal ovule morphology (no effect on fertility); Homozygotes are viable: Increased percentage of abnormal ovules	Abnormal ovule morphology (no effect on fertility)	PO:0020003	plant ovule				PATO:0000051	morphology	PATO:0000460	abnormal											Recessive	Loss-of-function
Arabidopsis thaliana	SUB	At1g11130		Strubbelig		Short, twisted inflorescence stems; Abnormal ovules	Abnormal ovules	PO:0020003	plant ovule				PATO:0000051	morphology	PATO:0000460	abnormal											Recessive	Loss-of-function
Arabidopsis thaliana	SPI	At1g03060		Spirrig		Short hypocotyl; Short root hairs; Abnormal trichome and pavement cell morphology	Abnormal pavement cell morphology	PO:0000332	epidermal pavement cell				PATO:0000051	morphology	PATO:0000460	abnormal											Recessive	Loss-of-function
Arabidopsis thaliana	AtSAC1	At1g22620		Suppressor of Actin		Short roots; Short hypocotyl; Semi-dwarf; Crooked inflorescence stems; Abnormal trichome morphology; Abnormal pavement cell morphology	Abnormal pavement cell morphology	PO:0000332	epidermal pavement cell				PATO:0000051	morphology	PATO:0000460	abnormal											Recessive	Loss-of-function
Arabidopsis thaliana	BRK1	At2g22640		Brick		Abnormal trichome and pavement cell morphology	Abnormal pavement cell morphology	PO:0000332	epidermal pavement cell				PATO:0000051	morphology	PATO:0000460	abnormal											Recessive	Loss-of-function
Arabidopsis thaliana	ARP2	At3g27000		Actin Related Protein		Distorted trichomes; Abnormal pavement and hypocotyl cell morphology; Abnormal root hairs; Complete loss of stomata on hypocotyl	Abnormal pavement cell morphology	PO:0000332	epidermal pavement cell				PATO:0000051	morphology	PATO:0000460	abnormal											Recessive	Loss-of-function
Arabidopsis thaliana	PFD5	At5g23290		Prefoldin		Dwarf; Slow growth; Dark green; Short hypocotyl; Late flowering; Abnormal pavement cell morphology and microtubule development; Sensitive to salt	Abnormal pavement cell morphology	PO:0000332	epidermal pavement cell				PATO:0000051	morphology	PATO:0000460	abnormal											Recessive	Loss-of-function
Arabidopsis thaliana	PFD3	At5g49510		Prefoldin		Dwarf; Slow growth; Slightly darker green; Short hypocotyl; Late flowering; Abnormal pavement cell morphology and microtubule development; Sensitive to salt	Abnormal pavement cell morphology	PO:0000332	epidermal pavement cell				PATO:0000051	morphology	PATO:0000460	abnormal											Recessive	Loss-of-function
Arabidopsis thaliana	GAUT6	At1g06780		Galacturonosyltransferase		Abnormal xylan and pectin levels in cell walls	Abnormal pectin levels in cell walls	GO:0005618	cell wall				PATO:0000033	concentration of	PATO:0000460	abnormal	CHEBI:17309	pectin									Recessive	Loss-of-function
Arabidopsis thaliana	GAUT11	At1g18580		Galacturonosyltransferase		Abnormal xylan and pectin levels in cell walls	Abnormal pectin levels in cell walls	GO:0005618	cell wall				PATO:0000033	concentration of	PATO:0000460	abnormal	CHEBI:17309	pectin									Recessive	Loss-of-function
Arabidopsis thaliana	GAUT10	At2g20810		Galacturonosyltransferase		Abnormal xylan and pectin levels in cell walls	Abnormal pectin levels in cell walls	GO:0005618	cell wall				PATO:0000033	concentration of	PATO:0000460	abnormal	CHEBI:17309	pectin									Recessive	Loss-of-function
Arabidopsis thaliana	GAUT13	At3g01040		Galacturonosyltransferase		Abnormal xylan and pectin levels in cell walls	Abnormal pectin levels in cell walls	GO:0005618	cell wall				PATO:0000033	concentration of	PATO:0000460	abnormal	CHEBI:17309	pectin									Recessive	Loss-of-function
Arabidopsis thaliana	GAUT9	At3g02350		Galacturonosyltransferase		Abnormal xylan and pectin levels in cell walls	Abnormal pectin levels in cell walls	GO:0005618	cell wall				PATO:0000033	concentration of	PATO:0000460	abnormal	CHEBI:17309	pectin									Recessive	Loss-of-function
Arabidopsis thaliana	GAUT14	At5g15470		Galacturonosyltransferase		Abnormal xylan and pectin levels in cell walls	Abnormal pectin levels in cell walls	GO:0005618	cell wall				PATO:0000033	concentration of	PATO:0000460	abnormal	CHEBI:17309	pectin									Recessive	Loss-of-function
Arabidopsis thaliana	CLV2	At1g65380		Clavata		Abnormal pistil, pedicel, and stamen development; Large shoot and floral meristems; Fasciated stems and inflorescences, early flowering, and rescued floral phenotypes under short days	Abnormal pedicel development unless under short days	GO:0032502	developmental process	occurs_in	PO:0009052	pedicel	PATO:0001236	process quality	PATO:0000460	abnormal											Recessive	Loss-of-function
Arabidopsis thaliana	DRP3B	At2g14120		Dynamin Related Protein		Elongated mitochondria; Abnormal peroxisome division; No other phenotypes detected	Abnormal peroxisome division	GO:0016559	peroxisome fission				PATO:0001236	process quality	PATO:0000460	abnormal											Recessive	Loss-of-function
Arabidopsis thaliana	FIS1A	At3g57090		Fission		Semi-dwarf; Abnormal mitochondria and peroxisome morphology	Abnormal peroxisome morphology	GO:0005777	peroxisome				PATO:0000051	morphology	PATO:0000460	abnormal											Recessive	Loss-of-function
Arabidopsis thaliana	FIS1B	At5g12390		Fission		Semi-dwarf; Abnormal mitochondria and peroxisome morphology	Abnormal peroxisome morphology	GO:0005777	peroxisome				PATO:0000051	morphology	PATO:0000460	abnormal											Recessive	Loss-of-function
Arabidopsis thaliana	NUA	At1g79280		Nuclear Pore Anchor		Short inflorescence stems; Small rosette leaves; Abnormal phyllotaxy; Abnormal stamen, petal, and silique development; Reduced fertility; Very early flowering	Abnormal petal development	GO:0048441	petal development				PATO:0001236	process quality	PATO:0000460	abnormal											Recessive	Loss-of-function
Arabidopsis thaliana	JAG	At1g68480		Jagged		Abnormal leaf, sepal, petal, and stamen morphology	Abnormal petal morphology	PO:0009032	petal				PATO:0000051	morphology	PATO:0000460	abnormal											Recessive	Loss-of-function
Arabidopsis thaliana	RBE	At5g06070		Rabbit Ears		Abnormal petal morphology	Abnormal petal morphology	PO:0009032	petal				PATO:0000051	morphology	PATO:0000460	abnormal											Recessive	Loss-of-function
Arabidopsis thaliana	PARL1	At1g48920		Parallel		Narrow, slightly smaller cotyledons and leaves; Short roots; Semi-dwarf; Increased branching; Reduced fertility; Abnormal cotyledon, leaf, sepal, and petal venation	Abnormal petal venation	PO:0000054	petal vascular system				PATO:0000060	spatial pattern	PATO:0000460	abnormal											Recessive	Loss-of-function
Arabidopsis thaliana	NEK6	At3g44200		NIMA (Never In Mitosis, Gene A)-Related		Abnormal hypocotyl and petiole protrusions; Abnormal trichome branching; Disordered cell files in root epidermis	Abnormal petiole protrusions	PO:0020038	petiole				PATO:0000051	morphology	PATO:0000460	abnormal											Recessive	Loss-of-function
Arabidopsis thaliana	PMEAMT	At1g48600		Phosphoethanolamine N-Methyltrasnferase		Abnormal phosphatidylmethylethanolamine levels; No other phenotypes detected	Abnormal phosphatidylmethylethanolamine levels	PO:0000003	whole plant				PATO:0000033	concentration of	PATO:0000460	abnormal	CHEBI:15958	phosphatidyl-N-methylethanolamine									Recessive	Loss-of-function
Arabidopsis thaliana	APE1	At5g38660		Acclimation of Photosynthesis to Environment		Abnormal photosynthesis acclimation response	Abnormal photosynthesis acclimation response	GO:0009643	photosynthetic acclimation				PATO:0001236	process quality	PATO:0000460	abnormal											Recessive	Loss-of-function
Arabidopsis thaliana	APE2	At5g46110		Acclimation of Photosynthesis to Environment		Abnormal photosynthesis acclimation response	Abnormal photosynthesis acclimation response	GO:0009643	photosynthetic acclimation				PATO:0001236	process quality	PATO:0000460	abnormal											Recessive	Loss-of-function
Arabidopsis thaliana	PIN3	At1g70940		Pin-Formed		Abnormal root gravitropism; Abnormal phototropism	Abnormal phototropism	GO:0009638	phototropism				PATO:0001236	process quality	PATO:0000460	abnormal											Recessive	Loss-of-function
Arabidopsis thaliana	FAS1	At1g65470		Fasciata		Slow growth; Short roots; Fasciated stems and inflorescences; Abnormal leaf morphology; Abnormal phyllotaxy; Decreased petal and stamen number; Narrow sepals and petals; Reduced fertility; Abnormal SAM and RAM morphology	Abnormal phyllotaxy	GO:0060771	phyllotactic patterning				PATO:0001236	process quality	PATO:0000460	abnormal											Recessive	Loss-of-function
Arabidopsis thaliana	PSD	At1g72560		Paused		Delayed leaf growth; Few lateral roots; Abnormal phyllotaxy; Reduced fertility	Abnormal phyllotaxy	GO:0060771	phyllotactic patterning				PATO:0001236	process quality	PATO:0000460	abnormal											Recessive	Loss-of-function
Arabidopsis thaliana	NUA	At1g79280		Nuclear Pore Anchor		Short inflorescence stems; Small rosette leaves; Abnormal phyllotaxy; Abnormal stamen, petal, and silique development; Reduced fertility; Very early flowering	Abnormal phyllotaxy	GO:0060771	phyllotactic patterning				PATO:0001236	process quality	PATO:0000460	abnormal											Recessive	Loss-of-function
Arabidopsis thaliana	RAD23B	At1g79650		Radiation Sensitive		Slow growth; Abnormal phyllotaxy; Short roots and inflorescence stems; Few lateral roots; Reduced fertility	Abnormal phyllotaxy	GO:0060771	phyllotactic patterning				PATO:0001236	process quality	PATO:0000460	abnormal											Recessive	Loss-of-function
Arabidopsis thaliana	RDM4	At2g30280		RNA-Directed DNA Methylation		Increased seed dormancy; Pale green seedlings; Slow growth; Dwarf; Abnormal phyllotaxy; Abnormal rosette leaf morphology; Reduced fertility; Late flowering; Altered DNA methylation	Abnormal phyllotaxy	GO:0060771	phyllotactic patterning				PATO:0001236	process quality	PATO:0000460	abnormal											Recessive	Loss-of-function
Arabidopsis thaliana	HST	At3g05040		Hasty		Short hypocotyl and primary root; Small leaves, sepals, and petals; Few, upward-bending leaves; Abnormal phyllotaxy; Reduced fertility; Early vegetative phase change; Late flowering under short days; Large, rounded SAM; Dark-grown seedlings on sucrose: Open apical hook; Abnormal cotyledon positioning	Abnormal phyllotaxy	GO:0060771	phyllotactic patterning				PATO:0001236	process quality	PATO:0000460	abnormal											Recessive	Loss-of-function
Arabidopsis thaliana	FAS2	At5g64630		Fasciata		Slow growth; Short roots; Fasciated stems and inflorescences; Abnormal leaf morphology; Abnormal phyllotaxy; Reduced petal and stamen number; Narrow sepals and petals; Reduced fertility; Abnormal SAM and RAM morphology	Abnormal phyllotaxy	GO:0060771	phyllotactic patterning				PATO:0001236	process quality	PATO:0000460	abnormal											Recessive	Loss-of-function
Arabidopsis thaliana	SIN2	At2g41670		Short Integuments		Low germination rate; Slow growth; Increased branching; Abnormal pistil and sepals; Female sterile due to short integuments; Late flowering; Vascular discontinuity in petals	Abnormal pistil	PO:0009062	gynoecium				PATO:0000051	morphology	PATO:0000460	abnormal											Recessive	Loss-of-function
Arabidopsis thaliana	KAN	At5g16560		Kanadi		Cupped first true leaves; Rolled leaves that become flat over time; Abnormal pistil development; Ectopic ovules on outside of carpels; Abnormal trichome patterning	Abnormal pistil development	GO:0048467	gynoecium development				PATO:0001236	process quality	PATO:0000460	abnormal											Recessive	Loss-of-function
Arabidopsis thaliana	CLV2	At1g65380		Clavata		Abnormal pistil, pedicel, and stamen development; Large shoot and floral meristems; Fasciated stems and inflorescences, early flowering, and rescued floral phenotypes under short days	Abnormal pistil development unless under short days	GO:0048467	gynoecium development				PATO:0001236	process quality	PATO:0000460	abnormal											Recessive	Loss-of-function
Arabidopsis thaliana	NGA3	At1g01030		Ngatha		Abnormal pistil morphology	Abnormal pistil morphology	PO:0009062	gynoecium				PATO:0000051	morphology	PATO:0000460	abnormal											Recessive	Loss-of-function
Arabidopsis thaliana	STV1	At3g53020		Short Valve		Low penetrance of fused cotyledons and decreased cotyledon number; Dwarf; Small, pointed leaves; Slow root growth; Abnormal pistil morphology; Short integuments; Reduced fertility; Abnormal cotyledon vasculature	Abnormal pistil morphology	PO:0009062	gynoecium				PATO:0000051	morphology	PATO:0000460	abnormal											Recessive	Loss-of-function
Arabidopsis thaliana	ELP	At1g05850		Ectopic Lignin in Pith		Dwarf; Short roots; Long root hairs with increased density; Abnormal pith cell morphology; Short, thick hypocotyl and roots and exaggerated apical hook in the dark	Abnormal pith cell morphology	PO:0009002	plant cell	part_of	PO:0006109	pith	PATO:0000051	morphology	PATO:0000460	abnormal											Recessive	Loss-of-function
Arabidopsis thaliana	DEL1	At3g48160		DP-E2F-Like 1		Abnormal ploidy levels	Abnormal ploidy levels	GO:0090485	chromosome number maintenance				PATO:0001236	process quality	PATO:0000460	abnormal											Recessive	Loss-of-function
Arabidopsis thaliana	GEM1	At2g35630		Gemini Pollen		Male and female gametophyte defective; Homozygotes are viable: Increased percentage of abnormal pollen	Abnormal pollen	PO:0025281	pollen				PATO:0000051	morphology	PATO:0000460	abnormal											Recessive	Loss-of-function
Arabidopsis thaliana	SCP	At3g47870		Sidecar Pollen		Male gametophyte defective; Homozygotes are viable: Abnormal pollen	Abnormal pollen	PO:0025281	pollen				PATO:0000051	morphology	PATO:0000460	abnormal											Recessive	Loss-of-function
Arabidopsis thaliana	LAP6	At1g02050		Less Adhesive Pollen		Abnormal pollen exine layer	Abnormal pollen exine layer	PO:0020008	exine				PATO:0000051	morphology	PATO:0000460	abnormal											Recessive	Loss-of-function
Arabidopsis thaliana	TKPR2	At1g68540		Tetraketide Alpha-Pyrone Reductase		Abnormal pollen exine layer	Abnormal pollen exine layer	PO:0020008	exine				PATO:0000051	morphology	PATO:0000460	abnormal											Recessive	Loss-of-function
Arabidopsis thaliana	KOM	At1g77860		Kompeito		Abnormal pollen exine layer	Abnormal pollen exine layer	PO:0020008	exine				PATO:0000051	morphology	PATO:0000460	abnormal											Recessive	Loss-of-function
Arabidopsis thaliana	bZIP34	At2g42380				Abnormal pollen shape and exine layer	Abnormal pollen exine layer	PO:0020008	exine				PATO:0000051	morphology	PATO:0000460	abnormal											Recessive	Loss-of-function
Arabidopsis thaliana	DEX1	At3g09090		Defective in Exine Patterning		Abnormal pollen exine layer	Abnormal pollen exine layer	PO:0020008	exine				PATO:0000051	morphology	PATO:0000460	abnormal											Recessive	Loss-of-function
Arabidopsis thaliana	LAP5	At4g34850		Less Adhesive Pollen		Abnormal pollen exine layer	Abnormal pollen exine layer	PO:0020008	exine				PATO:0000051	morphology	PATO:0000460	abnormal											Recessive	Loss-of-function
Arabidopsis thaliana	AtSPS2F	At5g11110		Sucrose Phosphate Synthase		Abnormal pollen exine layer	Abnormal pollen exine layer	PO:0020008	exine				PATO:0000051	morphology	PATO:0000460	abnormal											Recessive	Loss-of-function
Arabidopsis thaliana	AtMYB103	At5g56110		MYB Domain Protein		Male sterile; Abnormal pollen exine layer	Abnormal pollen exine layer	PO:0020008	exine				PATO:0000051	morphology	PATO:0000460	abnormal											Recessive	Loss-of-function
Arabidopsis thaliana	CYP704B1	At1g69500		Cytochrome P450		Abnormal pollen exine layer (no reduction in fertility)	Abnormal pollen exine layer (no reduction in fertility)	PO:0020008	exine				PATO:0000051	morphology	PATO:0000460	abnormal											Recessive	Loss-of-function
Arabidopsis thaliana	RPK2	At3g02130		Receptor-Like Protein Kinase		Spindly inflorescence stems; Increased branching; Male sterile due to abnormal anther dehiscence and pollen maturation	Abnormal pollen maturation	GO:0010152	pollen maturation				PATO:0001236	process quality	PATO:0000460	abnormal											Recessive	Loss-of-function
Arabidopsis thaliana	bZIP34	At2g42380				Abnormal pollen shape and exine layer	Abnormal pollen shape	PO:0025281	pollen				PATO:0000051	morphology	PATO:0000460	abnormal											Recessive	Loss-of-function
Arabidopsis thaliana	TAM1	At1g77390		Tardy Asynchronous Meiosis		Abnormal pollen tetrad formation (no reduction in fertility); Delayed meiotic cell divisions	Abnormal pollen tetrad formation (no reduction in fertility)	GO:0009555	pollen development	occurs_in	PO:0000032	tetrad of microspores	PATO:0001236	process quality	PATO:0000460	abnormal											Recessive	Loss-of-function
Arabidopsis thaliana	PPME1	At1g69940		Pollen Pectin Methylesterase		Abnormal pollen tube growth (no effect on fertility)	Abnormal pollen tube growth (no effect on fertility)	GO:0009860	pollen tube growth				PATO:0001236	process quality	PATO:0000460	abnormal											Recessive	Loss-of-function
Arabidopsis thaliana	TRN1	At5g55540		Tornado		Abnormal division and positioning of lateral root cap	Abnormal positioning of lateral root cap	PO:0020131	lateral root cap				PATO:0000140	position	PATO:0000460	abnormal											Recessive	Loss-of-function
Arabidopsis thaliana	NPQ1	At1g08550		Nonphotochemical Quenching Defective		Abnormal quenching of chlorophyll fluorescence	Abnormal quenching of chlorophyll fluorescence	GO:0010196	nonphotochemical quenching				PATO:0001236	process quality	PATO:0000460	abnormal											Recessive	Loss-of-function
Arabidopsis thaliana	FAS1	At1g65470		Fasciata		Slow growth; Short roots; Fasciated stems and inflorescences; Abnormal leaf morphology; Abnormal phyllotaxy; Decreased petal and stamen number; Narrow sepals and petals; Reduced fertility; Abnormal SAM and RAM morphology	Abnormal RAM morphology	PO:0020147	root apical meristem				PATO:0000051	morphology	PATO:0000460	abnormal											Recessive	Loss-of-function
Arabidopsis thaliana	FAS2	At5g64630		Fasciata		Slow growth; Short roots; Fasciated stems and inflorescences; Abnormal leaf morphology; Abnormal phyllotaxy; Reduced petal and stamen number; Narrow sepals and petals; Reduced fertility; Abnormal SAM and RAM morphology	Abnormal RAM morphology	PO:0020147	root apical meristem				PATO:0000051	morphology	PATO:0000460	abnormal											Recessive	Loss-of-function
Arabidopsis thaliana	RCD1	At1g32230		Radical-Induced Cell Death		Abnormal root architecture; Semi-dwarf; Malformed leaves; Small petals; Early flowering; Resistant to UV-B light; Sensitive to ozone	Abnormal root architecture	PO:0025025	root system				PATO:0000060	spatial pattern	PATO:0000460	abnormal											Recessive	Loss-of-function
Arabidopsis thaliana	AGG2	At3g22942		G-Protein Gamma Subunit		Abnormal root architecture; Decreased basipetal auxin transport	Abnormal root architecture	PO:0025025	root system				PATO:0000060	spatial pattern	PATO:0000460	abnormal											Recessive	Loss-of-function
Arabidopsis thaliana	AGG1	At3g63420		G-Protein Gamma Subunit		Abnormal root architecture; Increased basipetal auxin transport	Abnormal root architecture	PO:0025025	root system				PATO:0000060	spatial pattern	PATO:0000460	abnormal											Recessive	Loss-of-function
Arabidopsis thaliana	ANL2	At4g00730		Anthocyaninless		Abnormal root architecture; Low anthocyanin levels in subepidermal cells	Abnormal root architecture	PO:0025025	root system				PATO:0000060	spatial pattern	PATO:0000460	abnormal											Recessive	Loss-of-function
Arabidopsis thaliana	PLE	At5g51600		Pleiade		Short, wavy roots with abnormal architecture; Increased lateral root number	Abnormal root architecture	PO:0025025	root system				PATO:0000060	spatial pattern	PATO:0000460	abnormal											Recessive	Loss-of-function
Arabidopsis thaliana	SMB	At1g79580		Sombrero		Abnormal root cap cell morphology	Abnormal root cap cell morphology	PO:0009002	plant cell	part_of	PO:0020123	root cap	PATO:0000051	morphology	PATO:0000460	abnormal											Recessive	Loss-of-function
Arabidopsis thaliana	WER1	At5g14750		Werewolf		Increased root hair production; Increased stomatal density on hypocotyls; Abnormal root epidermal cell patterning	Abnormal root epidermal cell patterning	PO:0009002	plant cell	part_of	PO:0006036	root epidermis	PATO:0000060	spatial pattern	PATO:0000460	abnormal											Recessive	Loss-of-function
Arabidopsis thaliana	HDA18	At5g61070		Histone Deacetylase of HDA1 Superfamily		Increased root hair density; Abnormal root epidermal cell patterning	Abnormal root epidermal cell patterning	PO:0009002	plant cell	part_of	PO:0006036	root epidermis	PATO:0000060	spatial pattern	PATO:0000460	abnormal											Recessive	Loss-of-function
Arabidopsis thaliana	AtPDR2	At4g15230		Pleiotropic Drug Resistance		Abnormal root exudate profiles	Abnormal root exudate profiles	GO:0046903	secretion	occurs_in	PO:0025025	root system	PATO:0001236	process quality	PATO:0000460	abnormal											Recessive	Loss-of-function
Arabidopsis thaliana	AGR1	At5g57090		Agravitropic		Abnormal root and hypocotyl gravicurvature	Abnormal root gravicurvature	GO:0009958	positive gravitropism	occurs_in	PO:0009005	root	PATO:0001236	process quality	PATO:0000460	abnormal											Recessive	Loss-of-function
Arabidopsis thaliana	AXR1	At1g05180		Auxin Resistant		Dwarf; Increased branching; Abnormal root gravitropism, lateral root formation, and root hair growth; Reduced fertility; Insensitive to auxin	Abnormal root gravitropism	GO:0009958	positive gravitropism	occurs_in	PO:0009005	root	PATO:0001236	process quality	PATO:0000460	abnormal											Recessive	Loss-of-function
Arabidopsis thaliana	ARG1	At1g68370		Altered Response to Gravity		Abnormal hypocotyl and root gravitropism	Abnormal root gravitropism	GO:0009958	positive gravitropism	occurs_in	PO:0009005	root	PATO:0001236	process quality	PATO:0000460	abnormal											Recessive	Loss-of-function
Arabidopsis thaliana	PIN3	At1g70940		Pin-Formed		Abnormal root gravitropism; Abnormal phototropism	Abnormal root gravitropism	GO:0009958	positive gravitropism	occurs_in	PO:0009005	root	PATO:0001236	process quality	PATO:0000460	abnormal											Recessive	Loss-of-function
Arabidopsis thaliana	AUX1	At2g38120		Auxin Resistant		Abnormal root gravitropism; Root growth insensitive to auxin	Abnormal root gravitropism	GO:0009958	positive gravitropism	occurs_in	PO:0009005	root	PATO:0001236	process quality	PATO:0000460	abnormal											Recessive	Loss-of-function
Arabidopsis thaliana	AtEB1a	At3g47690		End Binding		Abnormal root gravitropism and thigmotropism	Abnormal root gravitropism	GO:0009958	positive gravitropism	occurs_in	PO:0009005	root	PATO:0001236	process quality	PATO:0000460	abnormal											Recessive	Loss-of-function
Arabidopsis thaliana	TOR1	At4g27060		Tortifolia		Abnormal root gravitropism; Anti-clockwise twisting rosette leaves, cauline leaves, and petals	Abnormal root gravitropism	GO:0009958	positive gravitropism	occurs_in	PO:0009005	root	PATO:0001236	process quality	PATO:0000460	abnormal											Recessive	Loss-of-function
Arabidopsis thaliana	AtEB1B	At5g62500		END Binding Protein		Abnormal root gravitropism and thigmotropism	Abnormal root gravitropism	GO:0009958	positive gravitropism	occurs_in	PO:0009005	root	PATO:0001236	process quality	PATO:0000460	abnormal											Recessive	Loss-of-function
Arabidopsis thaliana	DRL1	At1g13870		Deformed Roots and Leaves		Abnormal root and leaf growth	Abnormal root growth	GO:0048364	root development				PATO:0001236	process quality	PATO:0000460	abnormal											Recessive	Loss-of-function
Arabidopsis thaliana	SHR	At4g37650		Short Root		Abnormal root growth	Abnormal root growth	GO:0048364	root development				PATO:0001236	process quality	PATO:0000460	abnormal											Recessive	Loss-of-function
Arabidopsis thaliana	PIN5	At5g16530		Pin Formed		Abnormal hypocotyl and root growth; Insensitive to IAA	Abnormal root growth	GO:0048364	root development				PATO:0001236	process quality	PATO:0000460	abnormal											Recessive	Loss-of-function
Arabidopsis thaliana	CAX4	At5g01490		Cation Exchanger		Abnormal root growth in response to cadmium, manganese and auxin	Abnormal root growth in response to auxin	GO:0048364	root development				PATO:0001236	process quality	PATO:0000460	abnormal								EO:0007074	auxin treatment
Arabidopsis thaliana	CAX4	At5g01490		Cation Exchanger		Abnormal root growth in response to cadmium, manganese and auxin	Abnormal root growth in response to cadmium	GO:0048364	root development				PATO:0001236	process quality	PATO:0000460	abnormal								EO:0001018	cadmium treatment		Recessive	Loss-of-function
Arabidopsis thaliana	ECA3	At1g10130		ER-Type Calcium Transporting ATPase		Abnormal root growth in response to calcium and manganese	Abnormal root growth in response to calcium	GO:0048364	root development				PATO:0001236	process quality	PATO:0000460	abnormal								EO:0007297	calcium nutrient regimen		Recessive	Loss-of-function
Arabidopsis thaliana	ECA3	At1g10130		ER-Type Calcium Transporting ATPase		Abnormal root growth in response to calcium and manganese	Abnormal root growth in response to manganese	GO:0048364	root development				PATO:0001236	process quality	PATO:0000460	abnormal								EO:0007387	manganese nutrient regimen		Recessive	Loss-of-function
Arabidopsis thaliana	CAX4	At5g01490		Cation Exchanger		Abnormal root growth in response to cadmium, manganese and auxin	Abnormal root growth in response to manganese	GO:0048364	root development				PATO:0001236	process quality	PATO:0000460	abnormal								EO:0007387	manganese nutrient regimen		Recessive	Loss-of-function
Arabidopsis thaliana	SCD1	At1g49040		Stomatal Cytokinesis Defective		Dwarf; Small rosette; Short roots; Flower bud development arrests; Sterile; Abnormal stomata, root hair, and trichome development; Altered leaf pavement cell shape	Abnormal root hair development	GO:0080147	root hair cell development				PATO:0001236	process quality	PATO:0000460	abnormal											Recessive	Loss-of-function
Arabidopsis thaliana	CSN5B	At1g71230		COP9-Signalosome		Abnormal root hair development; Altered response to light and auxin	Abnormal root hair development	GO:0080147	root hair cell development				PATO:0001236	process quality	PATO:0000460	abnormal											Recessive	Loss-of-function
Arabidopsis thaliana	GL2	At1g79840		Glabra		Abnormal trichome and root hair development	Abnormal root hair development	GO:0080147	root hair cell development				PATO:0001236	process quality	PATO:0000460	abnormal											Recessive	Loss-of-function
Arabidopsis thaliana	MRH6	At2g03720		Morphogenesis of Root Hair		Abnormal root hair development	Abnormal root hair development	GO:0080147	root hair cell development				PATO:0001236	process quality	PATO:0000460	abnormal											Recessive	Loss-of-function
Arabidopsis thaliana	RPA	At2g35210		Root and Pollen ARFGAP		Slow pollen tube growth (no effect on fertility); Homozygotes are viable: Abnormal root hair development	Abnormal root hair development	GO:0080147	root hair cell development				PATO:0001236	process quality	PATO:0000460	abnormal											Recessive	Loss-of-function
Arabidopsis thaliana	OXI1	At3g25250		Oxidative Signal-Inducible		Abnormal root hair development; Susceptible to virulent and avirulent bacteria	Abnormal root hair development	GO:0080147	root hair cell development				PATO:0001236	process quality	PATO:0000460	abnormal											Recessive	Loss-of-function
Arabidopsis thaliana	TTG1	At5g24520		Transparent Testa Glabra		Yellow seed coat; Abnormal trichome and root hair development	Abnormal root hair development	GO:0080147	root hair cell development				PATO:0001236	process quality	PATO:0000460	abnormal											Recessive	Loss-of-function
Arabidopsis thaliana	AXR1	At1g05180		Auxin Resistant		Dwarf; Increased branching; Abnormal root gravitropism, lateral root formation, and root hair growth; Reduced fertility; Insensitive to auxin	Abnormal root hair growth	GO:0080147	root hair cell development				PATO:0001236	process quality	PATO:0000460	abnormal											Recessive	Loss-of-function
Arabidopsis thaliana	UBC13A	At1g78870		Ubiquitin Conjugating Enzyme		Abnormal root hair growth in response to iron starvation	Abnormal root hair growth in response to iron starvation	GO:0080147	root hair cell development				PATO:0001236	process quality	PATO:0000460	abnormal								EO:0001047	limited iron regimen		Recessive	Loss-of-function
Arabidopsis thaliana	RHD3	At3g13870		Root Hair Defective		Abnormal root hair morphology	Abnormal root hair morphology	GO:0035618	root hair				PATO:0000051	morphology	PATO:0000460	abnormal											Recessive	Loss-of-function
Arabidopsis thaliana	RHD1	At1g64440		Root Hair Defective		Abnormal root hairs; Bulging root epidermis	Abnormal root hairs	GO:0035618	root hair				PATO:0000051	morphology	PATO:0000460	abnormal											Recessive	Loss-of-function
Arabidopsis thaliana	CPC	At2g46410		Caprice		Abnormal root hairs	Abnormal root hairs	GO:0035618	root hair				PATO:0000051	morphology	PATO:0000460	abnormal											Recessive	Loss-of-function
Arabidopsis thaliana	ARP2	At3g27000		Actin Related Protein		Distorted trichomes; Abnormal pavement and hypocotyl cell morphology; Abnormal root hairs; Complete loss of stomata on hypocotyl	Abnormal root hairs	GO:0035618	root hair				PATO:0000051	morphology	PATO:0000460	abnormal											Recessive	Loss-of-function
Arabidopsis thaliana	CYS-C1	At3g61440		Cysteine Synthase		Abnormal root hairs	Abnormal root hairs	GO:0035618	root hair				PATO:0000051	morphology	PATO:0000460	abnormal											Recessive	Loss-of-function
Arabidopsis thaliana	CPL3	At4g01060		Caprice-Like MYB		Increased trichome density; Abnormal root hairs	Abnormal root hairs	GO:0035618	root hair				PATO:0000051	morphology	PATO:0000460	abnormal											Recessive	Loss-of-function
Arabidopsis thaliana	CSLD2	At5g16910		Cellulose Synthase Like		Short, abnormal root hairs	Abnormal root hairs	GO:0035618	root hair				PATO:0000051	morphology	PATO:0000460	abnormal											Recessive	Loss-of-function
Arabidopsis thaliana	BIN4	At5g24630		Brassinosteroid-Insensitive		Severe dwarf; Small cotyledons; Short hypocotyl, roots, and petioles; Abnormal trichomes and root hairs; Increased ploidy levels due to endoreduplication; Insensitive to brassinosteroids	Abnormal root hairs	GO:0035618	root hair				PATO:0000051	morphology	PATO:0000460	abnormal											Recessive	Loss-of-function
Arabidopsis thaliana	BRM	At2g46020		Brahma		Male and female gametophyte defective; Homozygotes are viable: Dwarf; Slow growth; Abnormal leaf, root and flower morphology; Completely sterile	Abnormal root morphology	PO:0025025	root system				PATO:0000051	morphology	PATO:0000460	abnormal											Recessive	Loss-of-function
Arabidopsis thaliana	AtEB1a	At3g47690		End Binding		Abnormal root gravitropism and thigmotropism	Abnormal root thigmotropism	GO:0009652	thigmotropism	occurs_in	PO:0025025	root system	PATO:0001236	process quality	PATO:0000460	abnormal											Recessive	Loss-of-function
Arabidopsis thaliana	MCA1	At4g35920		MID1-Complementing Activity		Abnormal root thigmotropism	Abnormal root thigmotropism	GO:0009652	thigmotropism	occurs_in	PO:0025025	root system	PATO:0001236	process quality	PATO:0000460	abnormal											Recessive	Loss-of-function
Arabidopsis thaliana	AtEB1B	At5g62500		END Binding Protein		Abnormal root gravitropism and thigmotropism	Abnormal root thigmotropism	GO:0009652	thigmotropism	occurs_in	PO:0025025	root system	PATO:0001236	process quality	PATO:0000460	abnormal											Recessive	Loss-of-function
Arabidopsis thaliana	AtSWI3C	At1g21700		Switch/Sucrose Nonfermenting 3C		Semi-dwarf; Slow growth; Abnormal rosette growth; Downward-bending leaves; Very short roots; Decreased branching; Few cauline leaves; Abnormal floral morphology; Severely reduced fertility; Slightly early flowering	Abnormal rosette growth	GO:0040007	growth	occurs_in	PO:0025022	collective leaf structure	PATO:0001236	process quality	PATO:0000460	abnormal											Recessive	Loss-of-function
Arabidopsis thaliana	RDM4	At2g30280		RNA-Directed DNA Methylation		Increased seed dormancy; Pale green seedlings; Slow growth; Dwarf; Abnormal phyllotaxy; Abnormal rosette leaf morphology; Reduced fertility; Late flowering; Altered DNA methylation	Abnormal rosette leaf morphology	PO:0000014	rosette leaf				PATO:0000051	morphology	PATO:0000460	abnormal											Recessive	Loss-of-function
Arabidopsis thaliana	SMG7	At5g19400		Suppressor with Morphogenic Effects on Genetalia		Null: No homozygous mutant plants recovered; Knockdown 1: Seedling lethal; Dwarf; Decreased leaf number; Knockdown 2: Slow growth; Abnormal rosette leaf morphology; High penetrance of rosette lethality; Large SAM	Abnormal rosette leaf morphology	PO:0000014	rosette leaf				PATO:0000051	morphology	PATO:0000460	abnormal											Recessive	Loss-of-function
Arabidopsis thaliana	EMB1611	At2g34780		Embryo Defective		Null: Embryo defective; Preglobular; Knockdown: Short inflorescence stems; Abnormal SAM	Abnormal SAM	PO:0020148	shoot apical meristem				PATO:0000051	morphology	PATO:0000460	abnormal											Recessive	Loss-of-function
Arabidopsis thaliana	FAS1	At1g65470		Fasciata		Slow growth; Short roots; Fasciated stems and inflorescences; Abnormal leaf morphology; Abnormal phyllotaxy; Decreased petal and stamen number; Narrow sepals and petals; Reduced fertility; Abnormal SAM and RAM morphology	Abnormal SAM morphology	PO:0020148	shoot apical meristem				PATO:0000051	morphology	PATO:0000460	abnormal											Recessive	Loss-of-function
Arabidopsis thaliana	FAS2	At5g64630		Fasciata		Slow growth; Short roots; Fasciated stems and inflorescences; Abnormal leaf morphology; Abnormal phyllotaxy; Reduced petal and stamen number; Narrow sepals and petals; Reduced fertility; Abnormal SAM and RAM morphology	Abnormal SAM morphology	PO:0020148	shoot apical meristem				PATO:0000051	morphology	PATO:0000460	abnormal											Recessive	Loss-of-function
Arabidopsis thaliana	BARD1	At1g04020		BRCA1-Associated Ring Domain		Disorganized seedling and rosette growth; Dwarf; Tubular, finger-like structures form instead of leaves; Abnormal SAM organization	Abnormal SAM organization	PO:0020148	shoot apical meristem				PATO:0002264	organization quality	PATO:0000460	abnormal											Recessive	Loss-of-function
Arabidopsis thaliana	MYB5	At3g13540		MYB Domain Protein		Abnormal seed coat; Reduced mucilage extrusion from seeds	Abnormal seed coat	PO:0009088	seed coat				PATO:0000051	morphology	PATO:0000460	abnormal											Recessive	Loss-of-function
Arabidopsis thaliana	FFT	At4g25640		Flower Flavonoid Transporter		Altered germination rate; Increased root growth rate; Abnormal seed coat; Reduced fertility; Abnormal flavonoid levels	Abnormal seed coat	PO:0009088	seed coat				PATO:0000051	morphology	PATO:0000460	abnormal											Recessive	Loss-of-function
Arabidopsis thaliana	TT16	At5g23260		Transparent Testa		Abnormal seed coat coloration; Large seeds	Abnormal seed coat coloration	PO:0009088	seed coat				PATO:0002247	degree of pigmentation	PATO:0000460	abnormal											Recessive	Loss-of-function
Arabidopsis thaliana	AIM1	At4g29010		Abnormal Inflorescence Meristem		Slightly smaller, darker green leaves; Increased branching; Few, abnormal flowers; Severely reduced fertility; Dark seeds with abnormal morphology; Disorganized floral meristems; Very small, twisted rosette leaves under short days	Abnormal seed morphology	PO:0009010	seed				PATO:0000051	morphology	PATO:0000460	abnormal											Recessive	Loss-of-function
Arabidopsis thaliana	MUM4	At1g53500		Mucilage Modified		Abnormal seed mucilage	Abnormal seed mucilage	GO:0010192	mucilage biosynthetic process	occurs_in	PO:0009010	seed	PATO:0001236	process quality	PATO:0000460	abnormal											Recessive	Loss-of-function
Arabidopsis thaliana	BXL1	At5g49360		Beta-Xylosidase		Abnormal seed mucilage	Abnormal seed mucilage	GO:0010192	mucilage biosynthetic process	occurs_in	PO:0009010	seed	PATO:0001236	process quality	PATO:0000460	abnormal											Recessive	Loss-of-function
Arabidopsis thaliana	AtSBT1.7	At5g67360		Subtilisin-Like Serine Protease		Abnormal seed mucilage	Abnormal seed mucilage	GO:0010192	mucilage biosynthetic process	occurs_in	PO:0009010	seed	PATO:0001236	process quality	PATO:0000460	abnormal											Recessive	Loss-of-function
Arabidopsis thaliana	ERD10	At1g20450		Early Responsive to Dehydration		Low germination rate; Abnormal seed shape; Sensitive to low temperature and drought	Abnormal seed shape	PO:0009010	seed				PATO:0000052	shape	PATO:0000460	abnormal											Recessive	Loss-of-function
Arabidopsis thaliana	SR45	At1g16610		Arginine/Serine-Rich		Semi-dwarf; Increased branching; Abnormal leaf and flower morphology; Slow root growth; Late flowering; Abnormal seedling growth in response to glucose	Abnormal seedling growth in response to glucose	GO:0090351	seedling development				PATO:0001236	process quality	PATO:0000460	abnormal								EO:0001013	glucose treatment		Recessive	Loss-of-function
Arabidopsis thaliana	DET3	At1g12840		De-etiolated		Abnormal seedling growth in the dark; Insensitive to brassinosteroids	Abnormal seedling growth in the dark	GO:0090351	seedling development				PATO:0001236	process quality	PATO:0000460	abnormal								EO:0007270	continuous dark (no light) regimen		Recessive	Loss-of-function
Arabidopsis thaliana	PRF1	At2g19760		Profilin		Abnormal seedling morphology	Abnormal seedling morphology	PO:0000003	whole plant				PATO:0000051	morphology	PATO:0000460	abnormal						PO:0007131	seedling development stage				Recessive	Loss-of-function
Arabidopsis thaliana	KOR1	At5g49720		Korrigan		Abnormal seedling morphology, cell plates, and cell walls	Abnormal seedling morphology	PO:0000003	whole plant				PATO:0000051	morphology	PATO:0000460	abnormal						PO:0007131	seedling development stage				Recessive	Loss-of-function
Arabidopsis thaliana	PIN4	At2g01420		Pin-Formed		Embryo defective; Cotyledon; Abnormal seedling root cell patterning	Abnormal seedling root cell patterning	PO:0009002	plant cell	part_of	PO:0025025	root system	PATO:0000060	spatial pattern	PATO:0000460	abnormal						PO:0007131	seedling development stage				Recessive	Loss-of-function
Arabidopsis thaliana	OTP43	At1g74900		Organelle Transcript Processing		Embryo defective; Cotyledon; Very low germination rate; Slow growth; Dwarf; Curled leaves; Late flowering; Abnormal, non-germinating seeds	Abnormal seeds	PO:0009010	seed				PATO:0000051	morphology	PATO:0000460	abnormal											Recessive	Loss-of-function
Arabidopsis thaliana	DET2	At2g38050		De-etiolated		Dwarf; Increased branching; Dark green; Small flowers; Reduced fertility; Late flowering; Abnormal senescence; Dark-grown seedlings are de-etiolated	Abnormal senescence	GO:0010149	senescence				PATO:0001236	process quality	PATO:0000460	abnormal											Recessive	Loss-of-function
Arabidopsis thaliana	HTH	At1g72970		Hothead		Abnormal sepal development; Fused floral organs; Reduced fertility; Low penetrance of abnormal ovules	Abnormal sepal development	GO:0048442	sepal development				PATO:0001236	process quality	PATO:0000460	abnormal											Recessive	Loss-of-function
Arabidopsis thaliana	JAG	At1g68480		Jagged		Abnormal leaf, sepal, petal, and stamen morphology	Abnormal sepal morphology	PO:0009031	sepal				PATO:0000051	morphology	PATO:0000460	abnormal											Recessive	Loss-of-function
Arabidopsis thaliana	PARL1	At1g48920		Parallel		Narrow, slightly smaller cotyledons and leaves; Short roots; Semi-dwarf; Increased branching; Reduced fertility; Abnormal cotyledon, leaf, sepal, and petal venation	Abnormal sepal venation	PO:0004723	sepal vascular system				PATO:0000060	spatial pattern	PATO:0000460	abnormal											Recessive	Loss-of-function
Arabidopsis thaliana	SIN2	At2g41670		Short Integuments		Low germination rate; Slow growth; Increased branching; Abnormal pistil and sepals; Female sterile due to short integuments; Late flowering; Vascular discontinuity in petals	Abnormal sepals	PO:0009031	sepal				PATO:0000051	morphology	PATO:0000460	abnormal											Recessive	Loss-of-function
Arabidopsis thaliana	GRV2	At2g26890		Gravitropism Defective		Null: Embryo defective; Knockdown: Dwarf; Abnormal shoot gravitropism	Abnormal shoot gravitropism	GO:0009959	negative gravitropism	occurs_in	PO:0009006	shoot system	PATO:0001236	process quality	PATO:0000460	abnormal											Recessive	Loss-of-function
Arabidopsis thaliana	RML1	At4g23100		Root Meristemless		Null: Embryo and seedling defective; Knockdown: Short roots; Abnormal shoot meristem; Sensitive to cadmium	Abnormal shoot meristem	PO:0006079	shoot meristem				PATO:0000051	morphology	PATO:0000460	abnormal											Recessive	Loss-of-function
Arabidopsis thaliana	NUA	At1g79280		Nuclear Pore Anchor		Short inflorescence stems; Small rosette leaves; Abnormal phyllotaxy; Abnormal stamen, petal, and silique development; Reduced fertility; Very early flowering	Abnormal silique development	GO:0010154	fruit development				PATO:0001236	process quality	PATO:0000460	abnormal											Recessive	Loss-of-function
Arabidopsis thaliana	eIF3h	At1g10840		Eukaryotic Initiation Factor		High penetrance of rosette lethality; Abnormal cotyledon number and morphology; Warped leaves; Short primary root; Low penetrance of pin-formed inflorescences; Increased branching; Abnormal silique morphology; Few root hairs	Abnormal silique morphology	PO:0009001	fruit				PATO:0000051	morphology	PATO:0000460	abnormal											Recessive	Loss-of-function
Arabidopsis thaliana	NEV	At5g54310		Nevershed		Indehiscent floral organs; Abnormal silique morphology	Abnormal silique morphology	PO:0009001	fruit				PATO:0000051	morphology	PATO:0000460	abnormal											Recessive	Loss-of-function
Arabidopsis thaliana	PPD1	At4g14713		Peapod		Curved leaves; Abnormal silique width; Heterozygotes: Intermediate phenotype	Abnormal silique width	PO:0009001	fruit				PATO:0000921	width	PATO:0000460	abnormal											Recessive	Loss-of-function
Arabidopsis thaliana	NUA	At1g79280		Nuclear Pore Anchor		Short inflorescence stems; Small rosette leaves; Abnormal phyllotaxy; Abnormal stamen, petal, and silique development; Reduced fertility; Very early flowering	Abnormal stamen development	GO:0048443	stamen development				PATO:0001236	process quality	PATO:0000460	abnormal											Recessive	Loss-of-function
Arabidopsis thaliana	CLV2	At1g65380		Clavata		Abnormal pistil, pedicel, and stamen development; Large shoot and floral meristems; Fasciated stems and inflorescences, early flowering, and rescued floral phenotypes under short days	Abnormal stamen development unless under short days	GO:0048443	stamen development				PATO:0001236	process quality	PATO:0000460	abnormal											Recessive	Loss-of-function
Arabidopsis thaliana	BR6OX2	At3g30180		Brassinosteroid-6-Oxidase		Slightly smaller seedlings; Slightly shorter inflorescence stems; Rounded, curled, dark green leaves; Short petioles; Abnormal cauline leaf and stamen formation; Reduced fertility	Abnormal stamen formation	GO:0048443	stamen development				PATO:0001236	process quality	PATO:0000460	abnormal											Recessive	Loss-of-function
Arabidopsis thaliana	XTH28	At1g14720		Xyloglucan Endotransglucosylase/Hydrolases		Abnormal stamen morphology; Reduced fertility	Abnormal stamen morphology	PO:0009029	stamen				PATO:0000051	morphology	PATO:0000460	abnormal											Recessive	Loss-of-function
Arabidopsis thaliana	JAG	At1g68480		Jagged		Abnormal leaf, sepal, petal, and stamen morphology	Abnormal stamen morphology	PO:0009029	stamen				PATO:0000051	morphology	PATO:0000460	abnormal											Recessive	Loss-of-function
Arabidopsis thaliana	AtSS3	At1g11720		Starch Synthase		Elevated starch levels; Abnormal starch composition; No other phenotypes detected	Abnormal starch composition	PO:0000003	whole plant				PATO:0000025	composition	PATO:0000460	abnormal	CHEBI:28017	starch									Recessive	Loss-of-function
Arabidopsis thaliana	MUR4	At1g30620		Murus		Abnormal starch, anthocyanin, and chlorophyll levels; Sensitive to sugar	Abnormal starch levels	PO:0000003	whole plant				PATO:0000033	concentration of	PATO:0000460	abnormal	CHEBI:28017	starch									Recessive	Loss-of-function
Arabidopsis thaliana	SnRK2.2	At3g50500		SNF1-Related Protein Kinase		Slightly reduced seed dormancy; Abnormal stomata; Insensitive to ABA	Abnormal stomata	PO:0002000	stomatal complex				PATO:0000051	morphology	PATO:0000460	abnormal											Recessive	Loss-of-function
Arabidopsis thaliana	SnRK2.3	At5g66880		SNF1-Related Protein Kinase		Slightly reduced seed dormancy; Abnormal stomata; Insensitive to ABA	Abnormal stomata	PO:0002000	stomatal complex				PATO:0000051	morphology	PATO:0000460	abnormal											Recessive	Loss-of-function
Arabidopsis thaliana	SCD1	At1g49040		Stomatal Cytokinesis Defective		Dwarf; Small rosette; Short roots; Flower bud development arrests; Sterile; Abnormal stomata, root hair, and trichome development; Altered leaf pavement cell shape	Abnormal stomata development	GO:0010374	stomatal complex development				PATO:0001236	process quality	PATO:0000460	abnormal											Recessive	Loss-of-function
Arabidopsis thaliana	ICE1	At3g26744		Inducer of CBF Expression		Abnormal stomata morphology	Abnormal stomata morphology	PO:0002000	stomatal complex				PATO:0000051	morphology	PATO:0000460	abnormal											Recessive	Loss-of-function
Arabidopsis thaliana	FLP	At1g14350		Four Lips		Abnormal stomatal patterning	Abnormal stomatal patterning	PO:0002000	stomatal complex				PATO:0000060	spatial pattern	PATO:0000460	abnormal											Recessive	Loss-of-function
Arabidopsis thaliana	TMM	At1g80080		Too Many Mouths		Abnormal stomatal patterning	Abnormal stomatal patterning	PO:0002000	stomatal complex				PATO:0000060	spatial pattern	PATO:0000460	abnormal											Recessive	Loss-of-function
Arabidopsis thaliana	ABH1	At2g13540		ABA Hypersensitive		Resistant to drought; Abnormal stomatal regulation in response to ABA	Abnormal stomatal regulation in response to ABA	GO:0010119	regulation of stomatal movement				PATO:0001236	process quality	PATO:0000460	abnormal								EO:0007105	abscisic acid treatment
Arabidopsis thaliana	PLDA1	At3g15730		Phospholipase		Abnormal stomatal regulation in response to ABA	Abnormal stomatal regulation in response to ABA	GO:0010119	regulation of stomatal movement				PATO:0001236	process quality	PATO:0000460	abnormal								EO:0007105	abscisic acid treatment
Arabidopsis thaliana	ALMT12	At4g17970		Aluminum-Activated Malate Transporter		Abnormal stomatal regulation in response to darkness, CO2, and ABA	Abnormal stomatal regulation in response to ABA	GO:0010119	regulation of stomatal movement				PATO:0001236	process quality	PATO:0000460	abnormal								EO:0007105	abscisic acid treatment
Arabidopsis thaliana	SphK1	At4g21540		Shingosine Kinase		Increased germination rate and abnormal stomatal regulation in response to ABA	Abnormal stomatal regulation in response to ABA	GO:0010119	regulation of stomatal movement				PATO:0001236	process quality	PATO:0000460	abnormal								EO:0007105	abscisic acid treatment
Arabidopsis thaliana	ERA1	At5g40280		Enhanced Response to ABA		Abnormal stomatal regulation in response to ABA	Abnormal stomatal regulation in response to ABA	GO:0010119	regulation of stomatal movement				PATO:0001236	process quality	PATO:0000460	abnormal								EO:0007105	abscisic acid treatment
Arabidopsis thaliana	AtTPC1	At4g03560		Two-Pore Channel		Insensitive to ABA; Abnormal stomatal regulation in response to calcium	Abnormal stomatal regulation in response to calcium	GO:0010119	regulation of stomatal movement				PATO:0001236	process quality	PATO:0000460	abnormal								EO:0007297	calcium nutrient regimen		Recessive	Loss-of-function
Arabidopsis thaliana	ALMT12	At4g17970		Aluminum-Activated Malate Transporter		Abnormal stomatal regulation in response to darkness, CO2, and ABA	Abnormal stomatal regulation in response to CO2	GO:0010119	regulation of stomatal movement				PATO:0001236	process quality	PATO:0000460	abnormal								EO:0001020	carbon dioxide treatment		Recessive	Loss-of-function
Arabidopsis thaliana	ALMT12	At4g17970		Aluminum-Activated Malate Transporter		Abnormal stomatal regulation in response to darkness, CO2, and ABA	Abnormal stomatal regulation in response to darkness	GO:0010119	regulation of stomatal movement				PATO:0001236	process quality	PATO:0000460	abnormal								EO:0007270	continuous dark (no light) regimen		Recessive	Loss-of-function
Arabidopsis thaliana	AtCLCc	At5g49890		Chloride Channel		Abnormal stomatal response to light; Sensitive to salt	Abnormal stomatal response to light	GO:0009416	response to light stimulus	occurs_in	PO:0002000	stomatal complex	PATO:0001236	process quality	PATO:0000460	abnormal											Recessive	Loss-of-function
Arabidopsis thaliana	MSL10	At5g12080		Mechanosensitive Channel of Small Conductance-Like		Abnormal stretch-activated channel activity	Abnormal stretch-activated channel activity	GO:0008381	mechanically-gated ion channel activity				PATO:0001236	process quality	PATO:0000460	abnormal											Recessive	Loss-of-function
Arabidopsis thaliana	MSL9	At5g19520		Mechanosensitive Channel of Small Conductance-Like		Abnormal stretch-activated channel activity	Abnormal stretch-activated channel activity	GO:0008381	mechanically-gated ion channel activity				PATO:0001236	process quality	PATO:0000460	abnormal											Recessive	Loss-of-function
Arabidopsis thaliana	STY1	At3g51060		Stylish		Abnormal style morphology; Slightly reduced fertility	Abnormal style morphology	PO:0009074	style				PATO:0000051	morphology	PATO:0000460	abnormal											Recessive	Loss-of-function
Arabidopsis thaliana	FAR4	At3g44540		Fatty Acid Reductase		Abnormal suberin composition in roots and seed coat; No other phenotypes detected	Abnormal suberin composition in roots	PO:0025025	root system				PATO:0000033	concentration of	PATO:0000460	abnormal	CHEBI:60973	suberin									Recessive	Loss-of-function
Arabidopsis thaliana	FAR5	At3g44550		Fatty Acid Reductase		Knockdown: Abnormal suberin composition in roots and seed coat; No other phenotypes detected	Abnormal suberin composition in roots	PO:0025025	root system				PATO:0000033	concentration of	PATO:0000460	abnormal	CHEBI:60973	suberin									Recessive	Loss-of-function
Arabidopsis thaliana	FAR1	At5g22500		Fatty Acid Reductase		Knockdown: Abnormal suberin composition in roots and seed coat; No other phenotypes detected	Abnormal suberin composition in roots	PO:0025025	root system				PATO:0000033	concentration of	PATO:0000460	abnormal	CHEBI:60973	suberin									Recessive	Loss-of-function
Arabidopsis thaliana	FAR4	At3g44540		Fatty Acid Reductase		Abnormal suberin composition in roots and seed coat; No other phenotypes detected	Abnormal suberin composition in seed coat	PO:0009088	seed coat				PATO:0000033	concentration of	PATO:0000460	abnormal	CHEBI:60973	suberin									Recessive	Loss-of-function
Arabidopsis thaliana	FAR5	At3g44550		Fatty Acid Reductase		Knockdown: Abnormal suberin composition in roots and seed coat; No other phenotypes detected	Abnormal suberin composition in seed coat	PO:0009088	seed coat				PATO:0000033	concentration of	PATO:0000460	abnormal	CHEBI:60973	suberin									Recessive	Loss-of-function
Arabidopsis thaliana	FAR1	At5g22500		Fatty Acid Reductase		Knockdown: Abnormal suberin composition in roots and seed coat; No other phenotypes detected	Abnormal suberin composition in seed coat	PO:0009088	seed coat				PATO:0000033	concentration of	PATO:0000460	abnormal	CHEBI:60973	suberin									Recessive	Loss-of-function
Arabidopsis thaliana	SUS1	At1g01040		Abnormal Suspensor		Null: Embryo defective; Globular; Abnormal suspensor; Knockdown 1: Female sterile due to short integuments; Knockdown 2: Increased carpel number	Abnormal suspensor	PO:0020108	suspensor				PATO:0000051	morphology	PATO:0000460	abnormal											Recessive	Loss-of-function
Arabidopsis thaliana	SUS2	At1g80070		Abnormal Suspensor		Embryo defective; Globular; Abnormal suspensor	Abnormal suspensor	PO:0020108	suspensor				PATO:0000051	morphology	PATO:0000460	abnormal											Recessive	Loss-of-function
Arabidopsis thaliana	TAG1	At2g19450		Triacylglycerol Biosynthesis		Embryo defective; Cotyledon; Wrinkled seeds; Delayed germination; Abnormal triacylglycerol levels and fatty acid composition in seeds	Abnormal triacylglycerol levels	PO:0000003	whole plant				PATO:0000033	concentration of	PATO:0000460	abnormal	CHEBI:17855	triglyceride									Recessive	Loss-of-function
Arabidopsis thaliana	CYCA2;3	At1g15570		Cyclin		Abnormal trichome branching; Increased ploidy levels; No other phenotypes detected	Abnormal trichome branching	PO:0000282	trichome				PATO:0002009	branchiness	PATO:0000460	abnormal											Recessive	Loss-of-function
Arabidopsis thaliana	COP10	At3g13550		Constitutive Photomorphogenesis		Red hypocotyl and cotyledons; Small rosette; Complete loss of petiole elongation; Red lower leaf surfaces due to anthocyanin accumulation; Green roots that become thick and purple over time; Low penetrance of sterile flowers without bolting; Abnormal trichome branching; Altered growth in dark	Abnormal trichome branching	PO:0000282	trichome				PATO:0002009	branchiness	PATO:0000460	abnormal											Recessive	Loss-of-function
Arabidopsis thaliana	KINESIN-13A	At3g16630				Abnormal trichome branching	Abnormal trichome branching	PO:0000282	trichome				PATO:0002009	branchiness	PATO:0000460	abnormal											Recessive	Loss-of-function
Arabidopsis thaliana	ETR2	At3g23150		Ethylene Receptor		Abnormal trichome branching	Abnormal trichome branching	PO:0000282	trichome				PATO:0002009	branchiness	PATO:0000460	abnormal											Recessive	Loss-of-function
Arabidopsis thaliana	NEK6	At3g44200		NIMA (Never In Mitosis, Gene A)-Related		Abnormal hypocotyl and petiole protrusions; Abnormal trichome branching; Disordered cell files in root epidermis	Abnormal trichome branching	PO:0000282	trichome				PATO:0002009	branchiness	PATO:0000460	abnormal											Recessive	Loss-of-function
Arabidopsis thaliana	PFL2	At4g00100		Pointed First Leaves		Narrow, pointed first true leaves; Short roots; Decreased density and abnormal branching of trichomes; Late flowering under continuous light	Abnormal trichome branching	PO:0000282	trichome				PATO:0002009	branchiness	PATO:0000460	abnormal											Recessive	Loss-of-function
Arabidopsis thaliana	SCD1	At1g49040		Stomatal Cytokinesis Defective		Dwarf; Small rosette; Short roots; Flower bud development arrests; Sterile; Abnormal stomata, root hair, and trichome development; Altered leaf pavement cell shape	Abnormal trichome development	GO:0010090	trichome morphogenesis	occurs_in	PO:0000282	trichome	PATO:0001236	process quality	PATO:0000460	abnormal											Recessive	Loss-of-function
Arabidopsis thaliana	GL2	At1g79840		Glabra		Abnormal trichome and root hair development	Abnormal trichome development	GO:0010090	trichome morphogenesis	occurs_in	PO:0000282	trichome	PATO:0001236	process quality	PATO:0000460	abnormal											Recessive	Loss-of-function
Arabidopsis thaliana	AtHscB	At5g06410				Glossy, bright green stems; Reduced fertility; Abnormal trichome development	Abnormal trichome development	GO:0010090	trichome morphogenesis	occurs_in	PO:0000282	trichome	PATO:0001236	process quality	PATO:0000460	abnormal											Recessive	Loss-of-function
Arabidopsis thaliana	TTG1	At5g24520		Transparent Testa Glabra		Yellow seed coat; Abnormal trichome and root hair development	Abnormal trichome development	GO:0010090	trichome morphogenesis	occurs_in	PO:0000282	trichome	PATO:0001236	process quality	PATO:0000460	abnormal											Recessive	Loss-of-function
Arabidopsis thaliana	CPR5	At5g64930		Constitutive Expression of PR Genes		Spontaneous chlorotic lesions; Abnormal trichome development	Abnormal trichome development	GO:0010090	trichome morphogenesis	occurs_in	PO:0000282	trichome	PATO:0001236	process quality	PATO:0000460	abnormal											Recessive	Loss-of-function
Arabidopsis thaliana	SPI	At1g03060		Spirrig		Short hypocotyl; Short root hairs; Abnormal trichome and pavement cell morphology	Abnormal trichome morphology	PO:0000282	trichome				PATO:0000051	morphology	PATO:0000460	abnormal											Recessive	Loss-of-function
Arabidopsis thaliana	AtSAC1	At1g22620		Suppressor of Actin		Short roots; Short hypocotyl; Semi-dwarf; Crooked inflorescence stems; Abnormal trichome morphology; Abnormal pavement cell morphology	Abnormal trichome morphology	PO:0000282	trichome				PATO:0000051	morphology	PATO:0000460	abnormal											Recessive	Loss-of-function
Arabidopsis thaliana	BRK1	At2g22640		Brick		Abnormal trichome and pavement cell morphology	Abnormal trichome morphology	PO:0000282	trichome				PATO:0000051	morphology	PATO:0000460	abnormal											Recessive	Loss-of-function
Arabidopsis thaliana	ITB1	At2g38440		Irregular Trichome Branch		Abnormal trichome morphology; Short hypocotyl in the dark	Abnormal trichome morphology	PO:0000282	trichome				PATO:0000051	morphology	PATO:0000460	abnormal											Recessive	Loss-of-function
Arabidopsis thaliana	CML42	At4g20780		Calmodulin Like		Abnormal trichome morphology; Increased trichome branching	Abnormal trichome morphology	PO:0000282	trichome				PATO:0000051	morphology	PATO:0000460	abnormal											Recessive	Loss-of-function
Arabidopsis thaliana	RPN8A	At5g05780		RP Non-ATPase Subunit		Semi-dwarf; Long, narrow rosette leaves; Increased rosette leaf number; Incomplete penetrance of cauline leaves forming additional ectopic leaves; Abnormal cauline leaf phyllotaxy; Long pedicels; Abnormal floral organ number; Late flowering; Abnormal trichome morphology	Abnormal trichome morphology	PO:0000282	trichome				PATO:0000051	morphology	PATO:0000460	abnormal											Recessive	Loss-of-function
Arabidopsis thaliana	EXO84B	At5g49830		Exocyst Complex Component		Dwarf; Abnormal leaf morphology; Sterile; Abnormal trichomes and epidermal cell morphology	Abnormal trichome morphology	PO:0000282	trichome				PATO:0000051	morphology	PATO:0000460	abnormal											Recessive	Loss-of-function
Arabidopsis thaliana	ZWI	At5g65930		Zwichel		Abnormal trichome morphology	Abnormal trichome morphology	PO:0000282	trichome				PATO:0000051	morphology	PATO:0000460	abnormal											Recessive	Loss-of-function
Arabidopsis thaliana	TCL1	At2g30432		Trichomeless		Increased trichome density on inflorescences; Abnormal trichome patterning	Abnormal trichome patterning	GO:0048629	trichome patterning				PATO:0001236	process quality	PATO:0000460	abnormal											Recessive	Loss-of-function
Arabidopsis thaliana	KAN	At5g16560		Kanadi		Cupped first true leaves; Rolled leaves that become flat over time; Abnormal pistil development; Ectopic ovules on outside of carpels; Abnormal trichome patterning	Abnormal trichome patterning	GO:0048629	trichome patterning				PATO:0001236	process quality	PATO:0000460	abnormal											Recessive	Loss-of-function
Arabidopsis thaliana	DIS2	At1g30825		Distorted		Slightly reduced fresh weight; Abnormal trichomes; Short hypocotyl in the dark	Abnormal trichomes	PO:0000282	trichome				PATO:0000051	morphology	PATO:0000460	abnormal											Recessive	Loss-of-function
Arabidopsis thaliana	FDH	At2g26250		Fiddlehead		Fused leaves and floral organs; Abnormal trichomes	Abnormal trichomes	PO:0000282	trichome				PATO:0000051	morphology	PATO:0000460	abnormal											Recessive	Loss-of-function
Arabidopsis thaliana	TTG2	At2g37260		Transparent Testa Glabra		Yellow seed coat; Abnormal trichomes	Abnormal trichomes	PO:0000282	trichome				PATO:0000051	morphology	PATO:0000460	abnormal											Recessive	Loss-of-function
Arabidopsis thaliana	GL1	At3g27920		Glabra		Reduced, abnormal trichomes	Abnormal trichomes	PO:0000282	trichome				PATO:0000051	morphology	PATO:0000460	abnormal											Recessive	Loss-of-function
Arabidopsis thaliana	BIN4	At5g24630		Brassinosteroid-Insensitive		Severe dwarf; Small cotyledons; Short hypocotyl, roots, and petioles; Abnormal trichomes and root hairs; Increased ploidy levels due to endoreduplication; Insensitive to brassinosteroids	Abnormal trichomes	PO:0000282	trichome				PATO:0000051	morphology	PATO:0000460	abnormal											Recessive	Loss-of-function
Arabidopsis thaliana	GL3	At5g41315		Glabra		Reduced, abnormal trichomes	Abnormal trichomes	PO:0000282	trichome				PATO:0000051	morphology	PATO:0000460	abnormal											Recessive	Loss-of-function
Arabidopsis thaliana	GIS	At3g58070		Glabrous Inflorescence Stems		Abnormal trichomes on inflorescence organs; Heterozygotes: Intermediate phenotype	Abnormal trichomes on inflorescence organs	PO:0000282	trichome	part_of	PO:0009006	shoot system	PATO:0000051	morphology	PATO:0000460	abnormal											Recessive	Loss-of-function
Arabidopsis thaliana	ROD1	At3g15820		Reduced Oleate Desaturation		Abnormal unsaturated fatty acid levels in seeds	Abnormal unsaturated fatty acid levels in seeds	PO:0009010	seed				PATO:0000033	concentration of	PATO:0000460	abnormal	CHEBI:27208	unsaturated fatty acid									Recessive	Loss-of-function
Arabidopsis thaliana	EPSIN1	At5g11710		Epsin N-Terminal Homology Domain Protein		Abnormal vacuolar trafficking	Abnormal vacuolar trafficking	GO:0016192	vesicle-mediated transport				PATO:0001236	process quality	PATO:0000460	abnormal											Recessive	Loss-of-function
Arabidopsis thaliana	MVP1	At1g54030		Modified Vacuole Phenotype		Abnormal vacuole morphology; Sensitive to salt; Susceptible to fungal infection	Abnormal vacuole morphology	GO:0005773	vacuole				PATO:0000051	morphology	PATO:0000460	abnormal											Recessive	Loss-of-function
Arabidopsis thaliana	SAMDC	At3g02470		S-Adenosylmethionine Decarboxylase		Dwarf; Short hypocotyl and petioles; Abnormal vascular bundle patterning	Abnormal vascular bundle patterning	PO:0005020	vascular bundle				PATO:0000060	spatial pattern	PATO:0000460	abnormal											Recessive	Loss-of-function
Arabidopsis thaliana	IBR5	At2g04550		Indole-3-Butyric Acid Response		Long primary root; Few, short lateral roots; Short hypocotyl; Serrated leaves; Abnormal vascular patterning	Abnormal vascular patterning	PO:0000034	vascular system				PATO:0000060	spatial pattern	PATO:0000460	abnormal											Recessive	Loss-of-function
Arabidopsis thaliana	CUL4	At5g46210		Cullin		Few lateral roots; Abnormal leaf stomata and vascular tissue	Abnormal vascular tissue	PO:0000034	vascular system				PATO:0000051	morphology	PATO:0000460	abnormal											Recessive	Loss-of-function
Arabidopsis thaliana	SPS	At1g16410		Supershoot		Increased branching; Crinkled leaves; Abnormal vascularization	Abnormal vascularization	GO:0010087	phloem or xylem histogenesis				PATO:0001236	process quality	PATO:0000460	abnormal											Recessive	Loss-of-function
Arabidopsis thaliana	DCP2	At5g13570		Decapping		Seedling lethal; Abnormal vasculature	Abnormal vasculature	PO:0000034	vascular system				PATO:0000051	morphology	PATO:0000460	abnormal											Recessive	Loss-of-function
Arabidopsis thaliana	SE	At2g27100		Serrate		Serrated leaves; Abnormal vegetative phase change; Increased leaf venation complexity	Abnormal vegetative phase change	GO:0010050	vegetative phase change				PATO:0001236	process quality	PATO:0000460	abnormal											Recessive	Loss-of-function
Arabidopsis thaliana	TPST	At1g08030		Tyrosylprotein Sulfotransferase		Small cotyledons; Small, pale green leaves; Short roots and inflorescence stems; Early senescence; Abnormal vein morphology; Disorganized RAM	Abnormal vein morphology	PO:0000034	vascular system				PATO:0000051	morphology	PATO:0000460	abnormal											Recessive	Loss-of-function
Arabidopsis thaliana	VIK	At1g14000		VH1-Interacting Kinase		Abnormal vein patterning	Abnormal vein patterning	PO:0000034	vascular system				PATO:0000060	spatial pattern	PATO:0000460	abnormal											Recessive	Loss-of-function
Arabidopsis thaliana	TTL3	At2g42580		Tetratricopetide-Repeat Thioredoxin-Like		Abnormal vein patterning; Altered response to auxin and brassinosteroid	Abnormal vein patterning	PO:0000034	vascular system				PATO:0000060	spatial pattern	PATO:0000460	abnormal											Recessive	Loss-of-function
Arabidopsis thaliana	SFC	At5g13300		Scarface		Abnormal vein patterning	Abnormal vein patterning	PO:0000034	vascular system				PATO:0000060	spatial pattern	PATO:0000460	abnormal											Recessive	Loss-of-function
Arabidopsis thaliana	DOT5	At1g13290		Defectively Organized Tributaries		Delayed leaf growth; Abnormal divergence angle between cotyledons; Abnormal vein patterning in leaves	Abnormal vein patterning in leaves	PO:0000036	leaf vascular system				PATO:0000060	spatial pattern	PATO:0000460	abnormal											Recessive	Loss-of-function
Arabidopsis thaliana	AtIPS1	At4g39800		Inositol-3-Phosphate Synthase		Short hypocotyl; Abnormal cotyledon shape; Necrotic lesions on leaves; Root cap disorganized; Abnormal veins in cotyledons	Abnormal veins in cotyledons	PO:0000035	cotyledon vascular system				PATO:0000051	morphology	PATO:0000460	abnormal											Recessive	Loss-of-function
Arabidopsis thaliana	DOT1	At2g36120		Defectively Organized Tributaries		Rough leaves; Fused leaves; Abnormal venation	Abnormal venation	PO:0000034	vascular system				PATO:0000060	spatial pattern	PATO:0000460	abnormal											Recessive	Loss-of-function
Arabidopsis thaliana	AGL31	At5g65050		Agamous Like		Abnormal vernalization response	Abnormal vernalization response	GO:0010048	vernalization response				PATO:0001236	process quality	PATO:0000460	abnormal											Recessive	Loss-of-function
Arabidopsis thaliana	GAUT6	At1g06780		Galacturonosyltransferase		Abnormal xylan and pectin levels in cell walls	Abnormal xylan levels in cell walls	GO:0005618	cell wall				PATO:0000033	concentration of	PATO:0000460	abnormal	CHEBI:37166	xylan									Recessive	Loss-of-function
Arabidopsis thaliana	GAUT11	At1g18580		Galacturonosyltransferase		Abnormal xylan and pectin levels in cell walls	Abnormal xylan levels in cell walls	GO:0005618	cell wall				PATO:0000033	concentration of	PATO:0000460	abnormal	CHEBI:37166	xylan									Recessive	Loss-of-function
Arabidopsis thaliana	GAUT10	At2g20810		Galacturonosyltransferase		Abnormal xylan and pectin levels in cell walls	Abnormal xylan levels in cell walls	GO:0005618	cell wall				PATO:0000033	concentration of	PATO:0000460	abnormal	CHEBI:37166	xylan									Recessive	Loss-of-function
Arabidopsis thaliana	GAUT13	At3g01040		Galacturonosyltransferase		Abnormal xylan and pectin levels in cell walls	Abnormal xylan levels in cell walls	GO:0005618	cell wall				PATO:0000033	concentration of	PATO:0000460	abnormal	CHEBI:37166	xylan									Recessive	Loss-of-function
Arabidopsis thaliana	GAUT9	At3g02350		Galacturonosyltransferase		Abnormal xylan and pectin levels in cell walls	Abnormal xylan levels in cell walls	GO:0005618	cell wall				PATO:0000033	concentration of	PATO:0000460	abnormal	CHEBI:37166	xylan									Recessive	Loss-of-function
Arabidopsis thaliana	GAUT14	At5g15470		Galacturonosyltransferase		Abnormal xylan and pectin levels in cell walls	Abnormal xylan levels in cell walls	GO:0005618	cell wall				PATO:0000033	concentration of	PATO:0000460	abnormal	CHEBI:37166	xylan									Recessive	Loss-of-function
Arabidopsis thaliana	GUX1	At3g18660		Glucuronic Acid Substitution of Xylan		Abnormal xylan modification	Abnormal xylan modification	GO:0045491	xylan metabolic process				PATO:0001236	process quality	PATO:0000460	abnormal											Recessive	Loss-of-function
Arabidopsis thaliana	GUX2	At4g33330		Glucuronic Acid Substitution of Xylan		Abnormal xylan modification	Abnormal xylan modification	GO:0045491	xylan metabolic process				PATO:0001236	process quality	PATO:0000460	abnormal											Recessive	Loss-of-function
Arabidopsis thaliana	KNAT7	At1g62990		Knotted-Like Homeobox of Arabidopsis thaliana		Abnormal xylem	Abnormal xylem	PO:0005352	xylem				PATO:0000051	morphology	PATO:0000460	abnormal											Recessive	Loss-of-function
Arabidopsis thaliana	IRX14	At4g36890		Irregular Xylem		Abnormal xylem; Low xylose levels in cell walls; Drought tolerant	Abnormal xylem	PO:0005352	xylem				PATO:0000051	morphology	PATO:0000460	abnormal											Recessive	Loss-of-function
Arabidopsis thaliana	SMU1	At1g73720		Suppressors of MEC-8 and UNC-52		Severe dwarf; Small leaves; Absence of flowers	Absence of flowers	PO:0009006	shoot system				PATO:0002000	lacks all parts of type			PO:0009046	flower									Recessive	Loss-of-function
Arabidopsis thaliana	HCF173	At1g16720		High Chlorophyll Fluorescence		Seedling lethal without exogenous sucrose; With exogenous sucrose: Absence of flowers	Absence of flowers under exogenous sucrose	PO:0009006	shoot system				PATO:0002000	lacks all parts of type			PO:0009046	flower						EO:0001015	sucrose treatment		Recessive	Loss-of-function
Arabidopsis thaliana	FAMA	At3g24140		FAMA		Pale green; Dwarf; Small rosette leaves; Increased branching; Sterile; Absence of stomata	Absence of stomata	PO:0005679	epidermis				PATO:0002000	lacks all parts of type			PO:0002000	stomatal complex									Recessive	Loss-of-function
Arabidopsis thaliana	AtMPK6	At2g43790		Map Kinase		Stratification and after-ripening not required for germination; Germination resistant to ABA and glucose	After-ripening not required for germination	GO:0010029	regulation of seed germination				PATO:0001236	process quality	PATO:0000460	abnormal											Recessive	Loss-of-function
Arabidopsis thaliana	ECB2	At1g15510		Early Chloroplast Biogenesis		Seedling lethal; Albino; Abnormal chloroplast morphology	Albino	PO:0000003	whole plant				PATO:0000337	colorless													Recessive	Loss-of-function
Arabidopsis thaliana	PTAC6	At1g21600		Plastid Transcriptionally Active		Seedling lethal (inferred from pigment defect); Albino	Albino	PO:0000003	whole plant				PATO:0000337	colorless													Recessive	Loss-of-function
Arabidopsis thaliana	IspF	At1g63970		Isoprenoid		Seedling lethal; Albino; Chloroplasts are filled with vesicles instead of thylakoids	Albino	PO:0000003	whole plant				PATO:0000337	colorless													Recessive	Loss-of-function
Arabidopsis thaliana	ISE2	At1g70070		Increased Size Exclusion Limit		Null: Embryo defective; Cotyledon; Knockdown: Seedling lethal; Albino	Albino	PO:0000003	whole plant				PATO:0000337	colorless													Recessive	Loss-of-function
Arabidopsis thaliana	ISPD	At2g02500		Isoprenoid		Seedling lethal (inferred from pigment defect); Albino	Albino	PO:0000003	whole plant				PATO:0000337	colorless													Recessive	Loss-of-function
Arabidopsis thaliana	THIC	At2g29630		ThiaminC		Seedling lethal; Albino	Albino	PO:0000003	whole plant				PATO:0000337	colorless													Recessive	Loss-of-function
Arabidopsis thaliana	PTAC12	At2g34640		Plastid Transcriptionally Active		Seedling lethal (inferred from pigment defect); Albino	Albino	PO:0000003	whole plant				PATO:0000337	colorless													Recessive	Loss-of-function
Arabidopsis thaliana	THA2	At3g04520		Threonine Aldolase		Seedling lethal; Albino	Albino	PO:0000003	whole plant				PATO:0000337	colorless													Recessive	Loss-of-function
Arabidopsis thaliana	TRXP	At3g06730		Thioredoxin Putative Plastidic		Seedling lethal (inferred from pigment defect); Albino to pale yellow	Albino	PO:0000003	whole plant				PATO:0000337	colorless													Recessive	Loss-of-function
Arabidopsis thaliana	AtAB2	At3g08010		Arabidopsis TAB2		Seedling lethal (inferred from pigment defect); Albino	Albino	PO:0000003	whole plant				PATO:0000337	colorless													Recessive	Loss-of-function
Arabidopsis thaliana	PLSP1	At3g24590		Plastidic Type I Signal Peptidase		Seedling lethal; Albino	Albino	PO:0000003	whole plant				PATO:0000337	colorless													Recessive	Loss-of-function
Arabidopsis thaliana	DAYSLEEPER	At3g42170		Daysleeper		Seedling lethal; Albino	Albino	PO:0000003	whole plant				PATO:0000337	colorless													Recessive	Loss-of-function
Arabidopsis thaliana	UPP	At3g53900		Uracil Phosphoribosyltransferase		Seedling lethal without exogenous sucrose; Dwarf; Pale green to albino; Few lateral roots; Fragile roots	Albino	PO:0000003	whole plant				PATO:0000337	colorless													Recessive	Loss-of-function
Arabidopsis thaliana	GUN4	At3g59400		Genomes Uncoupled		Dwarf; Albino or yellow	Albino	PO:0000003	whole plant				PATO:0000337	colorless													Recessive	Loss-of-function
Arabidopsis thaliana	PPI2	At4g02510		Plastid Protein Import		Seedling lethal; Albino	Albino	PO:0000003	whole plant				PATO:0000337	colorless													Recessive	Loss-of-function
Arabidopsis thaliana	PDF1B	At5g14660		Peptide Deformylase		Seedling lethal; Albino	Albino	PO:0000003	whole plant				PATO:0000337	colorless													Recessive	Loss-of-function
Arabidopsis thaliana	BNQ3	At3g47710		Banquo		Smaller floral organs; Albino or pale green sepals and carpels; Purple inflorescences and carpels	Albino carpels	PO:0009030	carpel				PATO:0000337	colorless													Recessive	Loss-of-function
Arabidopsis thaliana	CYO1	At3g19220		Shi-Yo-U Means Cotyledon in Japanese		Seedling lethal; Albino cotyledons	Albino cotyledons	PO:0020030	cotyledon				PATO:0000337	colorless													Recessive	Loss-of-function
Arabidopsis thaliana	AGL23	At1g65360		Agamous-Like		Female gametophyte defective; Albino embryos; Seeds do not germinate without exogenous sucrose	Albino embryos	PO:0009009	plant embryo				PATO:0000337	colorless													Recessive	Loss-of-function
Arabidopsis thaliana	PDE337	At1g68450		Pigment Defective Embryo		Seedling lethal (inferred from pigment defect); Albino to pale yellow embryos	Albino embryos	PO:0009009	plant embryo				PATO:0000337	colorless													Recessive	Loss-of-function
Arabidopsis thaliana	PDE343	At1g74850		Pigment Defective Embryo		Seedling lethal (inferred from pigment defect); Albino embryos	Albino embryos	PO:0009009	plant embryo				PATO:0000337	colorless													Recessive	Loss-of-function
Arabidopsis thaliana	PDE331	At2g01190		Pigment Defective Embryo		Seedling lethal (inferred from pigment defect); Albino embryos	Albino embryos	PO:0009009	plant embryo				PATO:0000337	colorless													Recessive	Loss-of-function
Arabidopsis thaliana	SCY1	At2g18710		SecY Homolog		Seedling lethal; Albino embryos	Albino embryos	PO:0009009	plant embryo				PATO:0000337	colorless													Recessive	Loss-of-function
Arabidopsis thaliana	PDE277	At2g26930		Pigment Defective Embryo		Seedling lethal; Albino embryos and seedlings	Albino embryos	PO:0009009	plant embryo				PATO:0000337	colorless													Recessive	Loss-of-function
Arabidopsis thaliana	SKL1	At3g26900		Shikimate Kinase Like		Seedling lethal (inferred from pigment defect); Albino embryos	Albino embryos	PO:0009009	plant embryo				PATO:0000337	colorless													Recessive	Loss-of-function
Arabidopsis thaliana	AGY1	At4g01800		Albino or Glassy Yellow		Seedling lethal (inferred from pigment defect); Albino embryos	Albino embryos	PO:0009009	plant embryo				PATO:0000337	colorless													Recessive	Loss-of-function
Arabidopsis thaliana	SECE1	At4g14870				Seedling lethal; Albino embryos	Albino embryos	PO:0009009	plant embryo				PATO:0000337	colorless													Recessive	Loss-of-function
Arabidopsis thaliana	CHLM	At4g25080		Magnesium-Protoporphyrin IX Methyltransferase		Seedling lethal; Albino embryos and seedlings	Albino embryos	PO:0009009	plant embryo				PATO:0000337	colorless													Recessive	Loss-of-function
Arabidopsis thaliana	PDE333	At4g28590		Pigment Defective Embryo		Seedling lethal (inferred from pigment defect); Albino embryos	Albino embryos	PO:0009009	plant embryo				PATO:0000337	colorless													Recessive	Loss-of-function
Arabidopsis thaliana	PDE334	At4g32260		Pigment Defective Embryo		Seedling lethal (inferred from pigment defect); Albino embryos	Albino embryos	PO:0009009	plant embryo				PATO:0000337	colorless													Recessive	Loss-of-function
Arabidopsis thaliana	CAS1	At2g07050		Cycloartenol Synthase		Null: Male gametophyte defective; Knockdown: Variegated seedlings; Fused cotyledons; Albino inflorescence nodes; Variegated or albino late flowers	Albino inflorescence nodes	PO:0020141	stem node				PATO:0000337	colorless													Recessive	Loss-of-function
Arabidopsis thaliana	CAS1	At2g07050		Cycloartenol Synthase		Null: Male gametophyte defective; Knockdown: Variegated seedlings; Fused cotyledons; Albino inflorescence nodes; Variegated or albino late flowers	Albino late flowers	PO:0009046	flower				PATO:0000337	colorless								PO:0007024	FL.04 end of flowering stage				Recessive	Loss-of-function
Arabidopsis thaliana	APG2	At2g01110		Albino and Pale Green		Seedling lethal; Albino and pale green seedlings	Albino seedlings	PO:0000003	whole plant				PATO:0000337	colorless								PO:0007131	seedling development stage				Recessive	Loss-of-function
Arabidopsis thaliana	PDE277	At2g26930		Pigment Defective Embryo		Seedling lethal; Albino embryos and seedlings	Albino seedlings	PO:0000003	whole plant				PATO:0000337	colorless								PO:0007131	seedling development stage				Recessive	Loss-of-function
Arabidopsis thaliana	APG3	At3g62910		Albino and Pale Green		Albino seeds and seedlings	Albino seedlings	PO:0000003	whole plant				PATO:0000337	colorless								PO:0007131	seedling development stage				Recessive	Loss-of-function
Arabidopsis thaliana	CH42	At4g18480		Chlorina		Seedling lethal; Albino seedlings; Yellow-green embryos; Delayed germination; Resistant to acifluorfen (herbicide); Heterozygotes: Yellow-green leaves and stems	Albino seedlings	PO:0000003	whole plant				PATO:0000337	colorless								PO:0007131	seedling development stage				Recessive	Loss-of-function
Arabidopsis thaliana	CHLM	At4g25080		Magnesium-Protoporphyrin IX Methyltransferase		Seedling lethal; Albino embryos and seedlings	Albino seedlings	PO:0000003	whole plant				PATO:0000337	colorless								PO:0007131	seedling development stage				Recessive	Loss-of-function
Arabidopsis thaliana	HDR	At4g34350		4-Hydroxy-3-Methylbut-2-Enyl Diphosphate Reductase		Albino seeds and seedlings	Albino seedlings	PO:0000003	whole plant				PATO:0000337	colorless								PO:0007131	seedling development stage				Recessive	Loss-of-function
Arabidopsis thaliana	GSH2	At5g27380		Glutathione Synthetase		Seedling lethal; Albino seeds and seedlings	Albino seedlings	PO:0000003	whole plant				PATO:0000337	colorless								PO:0007131	seedling development stage				Recessive	Loss-of-function
Arabidopsis thaliana	APG3	At3g62910		Albino and Pale Green		Albino seeds and seedlings	Albino seeds	PO:0009010	seed				PATO:0000337	colorless													Recessive	Loss-of-function
Arabidopsis thaliana	HDR	At4g34350		4-Hydroxy-3-Methylbut-2-Enyl Diphosphate Reductase		Albino seeds and seedlings	Albino seeds	PO:0009010	seed				PATO:0000337	colorless													Recessive	Loss-of-function
Arabidopsis thaliana	GSH2	At5g27380		Glutathione Synthetase		Seedling lethal; Albino seeds and seedlings	Albino seeds	PO:0009010	seed				PATO:0000337	colorless													Recessive	Loss-of-function
Arabidopsis thaliana	BNQ3	At3g47710		Banquo		Smaller floral organs; Albino or pale green sepals and carpels; Purple inflorescences and carpels	Albino sepals	PO:0009031	sepal				PATO:0000337	colorless													Recessive	Loss-of-function
Arabidopsis thaliana	SPL	At4g27330		Sporocyteless		Complete male and female sterile; Albino stamens; Delayed senescence	Albino stamens	PO:0009029	stamen				PATO:0000337	colorless													Recessive	Loss-of-function
Arabidopsis thaliana	TROL	At4g01050		Thylakoid Rhodanese-Like		Slow growth; Small rosette; Thick leaves; Incomplete penetrance of yellow inflorescences and siliques; Small chloroplasts with altered morphology	Altered chloroplast morphology	GO:0009507	chloroplast				PATO:0000051	morphology	PATO:0000460	abnormal											Recessive	Loss-of-function
Arabidopsis thaliana	AtNFXL1	At1g10170		NF-X-Like		Susceptible to fungal mycotoxin; Altered defense response	Altered defense response	GO:0006952	defense response				PATO:0001236	process quality	PATO:0000460	abnormal											Recessive	Loss-of-function
Arabidopsis thaliana	RDM4	At2g30280		RNA-Directed DNA Methylation		Increased seed dormancy; Pale green seedlings; Slow growth; Dwarf; Abnormal phyllotaxy; Abnormal rosette leaf morphology; Reduced fertility; Late flowering; Altered DNA methylation	Altered DNA methylation	GO:0006306	DNA methylation				PATO:0001236	process quality	PATO:0000460	abnormal											Recessive	Loss-of-function
Arabidopsis thaliana	ACP4	At4g25050		Acyl Carrier Protein		Pale green; Dwarf; Slow growth; Small, chlorotic rosette; Altered fatty acid composition; Altered systemic acquired resistance response	Altered fatty acid composition	PO:0000003	whole plant				PATO:0000025	composition	PATO:0000460	abnormal	CHEBI:35366	fatty acid									Recessive	Loss-of-function
Arabidopsis thaliana	FIL	At2g45190		Filamentous Flower		Clusters of filamentous structures and flowers; Altered floral organ number and shape	Altered floral organ number	PO:0009046	flower				PATO:0002083	altered number of			PO:0025395	floral organ									Recessive	Loss-of-function
Arabidopsis thaliana	FFT	At4g25640		Flower Flavonoid Transporter		Altered germination rate; Increased root growth rate; Abnormal seed coat; Reduced fertility; Abnormal flavonoid levels	Altered germination rate	GO:0009845	seed germination				PATO:0000161	rate	PATO:0000460	abnormal											Recessive	Loss-of-function
Arabidopsis thaliana	COP10	At3g13550		Constitutive Photomorphogenesis		Red hypocotyl and cotyledons; Small rosette; Complete loss of petiole elongation; Red lower leaf surfaces due to anthocyanin accumulation; Green roots that become thick and purple over time; Low penetrance of sterile flowers without bolting; Abnormal trichome branching; Altered growth in dark	Altered growth in dark	GO:0040007	growth				PATO:0001236	process quality	PATO:0000460	abnormal								EO:0007270	continuous dark (no light) regimen		Recessive	Loss-of-function
Arabidopsis thaliana	ELO2	At5g13680		Elongata		Very low germination rate; Slow seedling growth; Narrow leaves; Short inflorescence stems and primary root; Altered inflorescence architecture; Resistant to drought	Altered inflorescence architecture	PO:0009006	shoot system				PATO:0000060	spatial pattern	PATO:0000460	abnormal											Recessive	Loss-of-function
Arabidopsis thaliana	NPH4	At5g20730		Non-Phototropic Hypocotyl		Altered inflorescence gravitropism; Reduced phototropism	Altered inflorescence gravitropism	GO:0009959	negative gravitropism	occurs_in	PO:0009006	shoot system	PATO:0001236	process quality	PATO:0000460	abnormal											Recessive	Loss-of-function
Arabidopsis thaliana	IRX4	At1g15950		Irregular Xylem		Slow growth; Inflorescence stems cannot maintain an upright stance; Altered leaf morphology; Dark green; Collapsed xylem; Reduced fertility at high temperature	Altered leaf morphology	PO:0009025	vascular leaf				PATO:0000051	morphology	PATO:0000460	abnormal											Recessive	Loss-of-function
Arabidopsis thaliana	AGO1	At1g48410		Argonaute		Altered leaf morphology; Decreased branching	Altered leaf morphology	PO:0009025	vascular leaf				PATO:0000051	morphology	PATO:0000460	abnormal											Recessive	Loss-of-function
Arabidopsis thaliana	AS2	At1g65620		Asymmetric Leaves		Altered leaf morphology	Altered leaf morphology	PO:0009025	vascular leaf				PATO:0000051	morphology	PATO:0000460	abnormal											Recessive	Loss-of-function
Arabidopsis thaliana	CLF	At2g23380		Curly Leaf		Altered leaf morphology	Altered leaf morphology	PO:0009025	vascular leaf				PATO:0000051	morphology	PATO:0000460	abnormal											Recessive	Loss-of-function
Arabidopsis thaliana	AS1	At2g37630		Asymmetric Leaves		Altered leaf morphology	Altered leaf morphology	PO:0009025	vascular leaf				PATO:0000051	morphology	PATO:0000460	abnormal											Recessive	Loss-of-function
Arabidopsis thaliana	REV	At5g60690		Revoluta		Altered leaf morphology; Complete loss of auxiliary inflorescences	Altered leaf morphology	PO:0009025	vascular leaf				PATO:0000051	morphology	PATO:0000460	abnormal											Recessive	Loss-of-function
Arabidopsis thaliana	SCD1	At1g49040		Stomatal Cytokinesis Defective		Dwarf; Small rosette; Short roots; Flower bud development arrests; Sterile; Abnormal stomata, root hair, and trichome development; Altered leaf pavement cell shape	Altered leaf pavement cell shape	PO:0025212	leaf pavement cell				PATO:0000051	morphology	PATO:0000460	abnormal											Recessive	Loss-of-function
Arabidopsis thaliana	NGA4	At4g01500		Ngatha		Altered pistil morphology	Altered pistil morphology	PO:0009062	gynoecium				PATO:0000051	morphology	PATO:0000460	abnormal											Recessive	Loss-of-function
Arabidopsis thaliana	RABA4D	At3g12160		Rab GTPase Homolog		Altered pollen tube growth and morphology; Homozygotes are viable: 100% abnormal pollen	Altered pollen tube growth	GO:0009860	pollen tube growth				PATO:0001236	process quality	PATO:0000460	abnormal											Recessive	Loss-of-function
Arabidopsis thaliana	RABA4D	At3g12160		Rab GTPase Homolog		Altered pollen tube growth and morphology; Homozygotes are viable: 100% abnormal pollen	Altered pollen tube morphology	GO:0090406	pollen tube				PATO:0000051	morphology	PATO:0000460	abnormal											Recessive	Loss-of-function
Arabidopsis thaliana	ABI5	At2g36270		ABA Insensitive		Altered response to ABA	Altered response to ABA	PO:0000003	whole plant				PATO:0000077	response to	PATO:0000460	abnormal	CHEBI:22152	2-cis-abscisic acid						EO:0007105	abscisic acid treatment
Arabidopsis thaliana	EBF1	At2g25490		EIN3-Binding F Box Protein		Altered response to ACC (ethylene precursor)	Altered response to ACC (ethylene precursor)	PO:0000003	whole plant				PATO:0000077	response to	PATO:0000460	abnormal	CHEBI:18053	1-aminocyclopropanecarboxylic acid						EO:0007189	chemical treatment
Arabidopsis thaliana	EBF2	At5g25350		EIN3-Binding F Box Protein		Altered response to ACC (ethylene precursor) in the dark	Altered response to ACC (ethylene precursor) in the dark	PO:0000003	whole plant				PATO:0000077	response to	PATO:0000460	abnormal	CHEBI:18053	1-aminocyclopropanecarboxylic acid						EO:0007189	chemical treatment
Arabidopsis thaliana	CSN5A	At1g22920		COP9 Signalosome 5A		Purple cotyledons; Small, curled, pale green rosette leaves; Dwarf; Increased branching; Small flowers; Very few trichomes; Short hypocotyl in the dark; Altered response to jasmonic acid, light, and auxin	Altered response to auxin	PO:0000003	whole plant				PATO:0000077	response to	PATO:0000460	abnormal	CHEBI:22676	auxin						EO:0007074	auxin treatment
Arabidopsis thaliana	CSN5B	At1g71230		COP9-Signalosome		Abnormal root hair development; Altered response to light and auxin	Altered response to auxin	PO:0000003	whole plant				PATO:0000077	response to	PATO:0000460	abnormal	CHEBI:22676	auxin						EO:0007074	auxin treatment
Arabidopsis thaliana	CAND1	At2g02560		Cullin-Associated and Neddylation Dissociated		Dwarf; Increased rosette leaf number; Aerial rosettes; Increased branching; Delayed senescence; Altered response to auxin	Altered response to auxin	PO:0000003	whole plant				PATO:0000077	response to	PATO:0000460	abnormal	CHEBI:22676	auxin						EO:0007074	auxin treatment
Arabidopsis thaliana	TTL3	At2g42580		Tetratricopetide-Repeat Thioredoxin-Like		Abnormal vein patterning; Altered response to auxin and brassinosteroid	Altered response to auxin	PO:0000003	whole plant				PATO:0000077	response to	PATO:0000460	abnormal	CHEBI:22676	auxin						EO:0007074	auxin treatment
Arabidopsis thaliana	PRZ1	At4g16420		Proporz		Altered response to auxin and cytokinin	Altered response to auxin	PO:0000003	whole plant				PATO:0000077	response to	PATO:0000460	abnormal	CHEBI:22676	auxin						EO:0007074	auxin treatment
Arabidopsis thaliana	TTL3	At2g42580		Tetratricopetide-Repeat Thioredoxin-Like		Abnormal vein patterning; Altered response to auxin and brassinosteroid	Altered response to brassinosteroid	PO:0000003	whole plant				PATO:0000077	response to	PATO:0000460	abnormal	CHEBI:22921	brassinosteroid						EO:0007409	brassinosteroid treatment
Arabidopsis thaliana	BLH1	At2g35940		BEL1-Like Homeodomain		Altered response to continuous far-red light and deep canopy shadelight	Altered response to continuous far-red light	GO:0010218	response to far red light				PATO:0001236	process quality	PATO:0000460	abnormal								EO:0007203	far red light regimen		Recessive	Loss-of-function
Arabidopsis thaliana	RPN12a	At1g64520		Regulatory Particle Non-ATPase		Low penetrance of decreased cotyledon number; Red hypocotyls and petioles due to anthocyanin accumulation; Short roots; Delayed rosette growth; Late flowering; Altered response to cytokinin; Resistant to auxin	Altered response to cytokinin	PO:0000003	whole plant				PATO:0000077	response to	PATO:0000460	abnormal	CHEBI:23530	cytokinin						EO:0007066	cytokinin treatment
Arabidopsis thaliana	PRZ1	At4g16420		Proporz		Altered response to auxin and cytokinin	Altered response to cytokinin	PO:0000003	whole plant				PATO:0000077	response to	PATO:0000460	abnormal	CHEBI:23530	cytokinin						EO:0007066	cytokinin treatment
Arabidopsis thaliana	BLH1	At2g35940		BEL1-Like Homeodomain		Altered response to continuous far-red light and deep canopy shadelight	Altered response to deep canopy shadelight	GO:0009416	response to light stimulus				PATO:0001236	process quality	PATO:0000460	abnormal								EO:0007217	green light regimen		Recessive	Loss-of-function
Arabidopsis thaliana	DAG1	At3g61850		Dof Affecting Germination		Reduced seed dormancy; Seeds germinate in darkness; Altered response to red and far-red light	Altered response to far-red light	GO:0010218	response to far red light				PATO:0001236	process quality	PATO:0000460	abnormal								EO:0007203	far red light regimen		Recessive	Loss-of-function
Arabidopsis thaliana	FAR1	At4g15090		Far-Red Impaired Response		Altered response to far-red light	Altered response to far-red light	GO:0010218	response to far red light				PATO:0001236	process quality	PATO:0000460	abnormal								EO:0007203	far red light regimen		Recessive	Loss-of-function
Arabidopsis thaliana	RPP1	At3g44480		Recognition of Peronospora parasitica		Altered response to fungal infection	Altered response to fungal infection	PO:0000003	whole plant				PATO:0000077	response to	PATO:0000460	abnormal	NCBITaxon:4751	Fungi									Recessive	Loss-of-function
Arabidopsis thaliana	RPP13	At3g46530		Recognition of Peronospora parasitica		Altered response to fungal infection	Altered response to fungal infection	PO:0000003	whole plant				PATO:0000077	response to	PATO:0000460	abnormal	NCBITaxon:4751	Fungi									Recessive	Loss-of-function
Arabidopsis thaliana	RPP4	At4g16860		Recognition of Peronospora parasitica		Altered response to fungal infection	Altered response to fungal infection	PO:0000003	whole plant				PATO:0000077	response to	PATO:0000460	abnormal	NCBITaxon:4751	Fungi									Recessive	Loss-of-function
Arabidopsis thaliana	RPP8	At5g43470		Recognition of Peronospora parasitica		Altered response to fungal infection	Altered response to fungal infection	PO:0000003	whole plant				PATO:0000077	response to	PATO:0000460	abnormal	NCBITaxon:4751	Fungi									Recessive	Loss-of-function
Arabidopsis thaliana	CSN5A	At1g22920		COP9 Signalosome 5A		Purple cotyledons; Small, curled, pale green rosette leaves; Dwarf; Increased branching; Small flowers; Very few trichomes; Short hypocotyl in the dark; Altered response to jasmonic acid, light, and auxin	Altered response to jasmonic acid	PO:0000003	whole plant				PATO:0000077	response to	PATO:0000460	abnormal	CHEBI:18292	jasmonic acid						EO:0007080	jasmonic acid treatment
Arabidopsis thaliana	CSN5A	At1g22920		COP9 Signalosome 5A		Purple cotyledons; Small, curled, pale green rosette leaves; Dwarf; Increased branching; Small flowers; Very few trichomes; Short hypocotyl in the dark; Altered response to jasmonic acid, light, and auxin	Altered response to light	GO:0009416	response to light stimulus				PATO:0001236	process quality	PATO:0000460	abnormal								EO:0007196	light regimen		Recessive	Loss-of-function
Arabidopsis thaliana	CSN5B	At1g71230		COP9-Signalosome		Abnormal root hair development; Altered response to light and auxin	Altered response to light	GO:0009416	response to light stimulus				PATO:0001236	process quality	PATO:0000460	abnormal								EO:0007196	light regimen		Recessive	Loss-of-function
Arabidopsis thaliana	LIP1	At5g64813		Light Insensitive Period		Short circadian rhythms; Altered response to light	Altered response to light	GO:0009416	response to light stimulus				PATO:0001236	process quality	PATO:0000460	abnormal								EO:0007196	light regimen		Recessive	Loss-of-function
Arabidopsis thaliana	ABA3	At1g16540		ABA Deficient		Reduced seed dormancy; Wilty; Low ABA levels; Altered response to low temperature and osmotic stress	Altered response to low temperature	GO:0009409	response to cold				PATO:0001236	process quality	PATO:0000460	abnormal								EO:0007174	cold temperature regimen		Recessive	Loss-of-function
Arabidopsis thaliana	ABA3	At1g16540		ABA Deficient		Reduced seed dormancy; Wilty; Low ABA levels; Altered response to low temperature and osmotic stress	Altered response to osmotic stress	GO:0006970	response to osmotic stress				PATO:0001236	process quality	PATO:0000460	abnormal								EO:0001038	osmotic stress treatment
Arabidopsis thaliana	DAG1	At3g61850		Dof Affecting Germination		Reduced seed dormancy; Seeds germinate in darkness; Altered response to red and far-red light	Altered response to red light	GO:0010114	response to red light				PATO:0001236	process quality	PATO:0000460	abnormal								EO:0007207	red light regimen		Recessive	Loss-of-function
Arabidopsis thaliana	SRR1	At5g59560		Sensitivity to Red Light Reduced		Altered response to red light	Altered response to red light	GO:0010114	response to red light				PATO:0001236	process quality	PATO:0000460	abnormal								EO:0007207	red light regimen		Recessive	Loss-of-function
Arabidopsis thaliana	PHYB	At2g18790		Phytochrome B		Pale green; Long hypocotyl and petioles; Short roots; Small leaves; Few rosette leaves; Tall inflorescence stems; Decreased branching; Few siliques; Early flowering independent of photoperiod; Long root hairs; Altered response to red:far-red light	Altered response to red:far-red light	GO:0010114	response to red light				PATO:0001236	process quality	PATO:0000460	abnormal								EO:0007207	red light regimen		Recessive	Loss-of-function
Arabidopsis thaliana	RTM2	At5g04890		Restricted TEV Movement		Altered response to tobacco etch virus	Altered response to tobacco etch virus	PO:0000003	whole plant				PATO:0000077	response to	PATO:0000460	abnormal	NCBITaxon:12227	Tobacco etch virus									Recessive	Loss-of-function
Arabidopsis thaliana	COI1	At2g39940		Coronatine Insensitive		Male sterile; Altered response to wounding; Insensitive to jasmonate	Altered response to wounding	GO:0009611	response to wounding				PATO:0001236	process quality	PATO:0000460	abnormal								EO:0007373	mechanical damage		Recessive	Loss-of-function
Arabidopsis thaliana	AtGSL5	At4g03550		Glucan Synthase-Like		Altered response to wounding; Resistant to powdery mildew	Altered response to wounding	GO:0009611	response to wounding				PATO:0001236	process quality	PATO:0000460	abnormal								EO:0007373	mechanical damage		Recessive	Loss-of-function
Arabidopsis thaliana	HY5	At5g11260		Elongated Hypocotyl		Long hypocotyl; Altered root waving and gravitropism	Altered root gravitropism	GO:0009958	positive gravitropism	occurs_in	PO:0009005	root	PATO:0001236	process quality	PATO:0000460	abnormal											Recessive	Loss-of-function
Arabidopsis thaliana	TRH1	At4g23640		Tiny Root Hair		Altered root hair development	Altered root hair development	GO:0080147	root hair cell development				PATO:0001236	process quality	PATO:0000460	abnormal											Recessive	Loss-of-function
Arabidopsis thaliana	HY5	At5g11260		Elongated Hypocotyl		Long hypocotyl; Altered root waving and gravitropism	Altered root waving	GO:0048364	root development				PATO:0001236	process quality	PATO:0000460	abnormal											Recessive	Loss-of-function
Arabidopsis thaliana	ACP4	At4g25050		Acyl Carrier Protein		Pale green; Dwarf; Slow growth; Small, chlorotic rosette; Altered fatty acid composition; Altered systemic acquired resistance response	Altered systemic acquired resistance response	GO:0009627	systemic acquired resistance				PATO:0001236	process quality	PATO:0000460	abnormal											Recessive	Loss-of-function
Arabidopsis thaliana	DIR1	At5g48485		Defective in Induced Resistance		Altered systemic acquired resistance response	Altered systemic acquired resistance response	GO:0009627	systemic acquired resistance				PATO:0001236	process quality	PATO:0000460	abnormal											Recessive	Loss-of-function
Arabidopsis thaliana	ALA3	At1g59820		Aminophospholipid ATPase		Male gametophyte defective; Homozygotes are viable: Short primary root; Long root hairs; Altered trichome branching	Altered trichome branching	GO:0010091	trichome branching				PATO:0001236	process quality	PATO:0000460	abnormal											Recessive	Loss-of-function
Arabidopsis thaliana	BUD2	At5g18930		Bushy and Dwarf		Dwarf; Short hypocotyl and petioles; Altered vascular bundle patterning	Altered vascular bundle patterning	PO:0005020	vascular bundle				PATO:0000060	spatial pattern	PATO:0000460	abnormal											Recessive	Loss-of-function
Arabidopsis thaliana	CVP2	At1g05470		Cotyledon Vascular Pattern		Altered vein patterning in cotyledons	Altered vein patterning in cotyledons	PO:0000035	cotyledon vascular system				PATO:0000060	spatial pattern	PATO:0000460	abnormal											Recessive	Loss-of-function
Arabidopsis thaliana	At5PT13	At1g05630		Inositol Polyphosphate 5' Phosphatase		Altered vein patterning in cotyledons	Altered vein patterning in cotyledons	PO:0000035	cotyledon vascular system				PATO:0000060	spatial pattern	PATO:0000460	abnormal											Recessive	Loss-of-function
Arabidopsis thaliana	FRI	At4g00650		Frigida		Altered vernalization requirement for flowering	Altered vernalization requirement for flowering	GO:0010048	vernalization response				PATO:0001236	process quality	PATO:0000460	abnormal						PO:0007016	whole plant flowering stage				Recessive	Loss-of-function
Arabidopsis thaliana	VRN2	At4g16845		Reduced Vernalization Response		Altered vernalization response	Altered vernalization response	GO:0010048	vernalization response				PATO:0001236	process quality	PATO:0000460	abnormal											Recessive	Loss-of-function
Arabidopsis thaliana	FRA8	At2g28110		Fragile Fiber		Dwarf; Small leaves, flowers, and siliques; Sterile due to anther and pollen defects	Anther defects	PO:0009066	anther				PATO:0000051	morphology	PATO:0000460	abnormal											Recessive	Loss-of-function
Arabidopsis thaliana	DYT1	At4g21330		Dysfunctional Tapetum		Male sterile due to anther defects	Anther defects	PO:0009066	anther				PATO:0000051	morphology	PATO:0000460	abnormal											Recessive	Loss-of-function
Arabidopsis thaliana	TPD1	At4g24972		Tapetum Determinant		Completely male sterile due to anther defects	Anther defects	PO:0009066	anther				PATO:0000051	morphology	PATO:0000460	abnormal											Recessive	Loss-of-function
Arabidopsis thaliana	FUS5	At1g02090		Fusca		Red cotyledons due to anthocyanin accumulation; Abnormal growth in the dark	Anthocyanin accumulation	PO:0000003	whole plant				PATO:0002270	increased accumulation			CHEBI:38697	anthocyanins									Recessive	Loss-of-function
Arabidopsis thaliana	BAN	At1g61720		Banyuls		Purple seed coats due to anthocyanin accumulation	Anthocyanin accumulation	PO:0000003	whole plant				PATO:0002270	increased accumulation			CHEBI:38697	anthocyanins									Recessive	Loss-of-function
Arabidopsis thaliana	RPN12a	At1g64520		Regulatory Particle Non-ATPase		Low penetrance of decreased cotyledon number; Red hypocotyls and petioles due to anthocyanin accumulation; Short roots; Delayed rosette growth; Late flowering; Altered response to cytokinin; Resistant to auxin	Anthocyanin accumulation	PO:0000003	whole plant				PATO:0002270	increased accumulation			CHEBI:38697	anthocyanins									Recessive	Loss-of-function
Arabidopsis thaliana	FUS12	At2g26990		Fusca		Rosette lethal; Red due to anthocyanin accumulation; Dwarf	Anthocyanin accumulation	PO:0000003	whole plant				PATO:0002270	increased accumulation			CHEBI:38697	anthocyanins									Recessive	Loss-of-function
Arabidopsis thaliana	COP1	At2g32950		Constitutive Photomorphogenesis		Seedling lethal; Red embryos, cotyledons, and roots due to anthocyanin accumulation; Severely delayed germination; Abnormal growth in the dark	Anthocyanin accumulation	PO:0000003	whole plant				PATO:0002270	increased accumulation			CHEBI:38697	anthocyanins									Recessive	Loss-of-function
Arabidopsis thaliana	COP10	At3g13550		Constitutive Photomorphogenesis		Red hypocotyl and cotyledons; Small rosette; Complete loss of petiole elongation; Red lower leaf surfaces due to anthocyanin accumulation; Green roots that become thick and purple over time; Low penetrance of sterile flowers without bolting; Abnormal trichome branching; Altered growth in dark	Anthocyanin accumulation	PO:0000003	whole plant				PATO:0002270	increased accumulation			CHEBI:38697	anthocyanins									Recessive	Loss-of-function
Arabidopsis thaliana	FUS6	At3g61140		Fusca		Seedling lethal; Red seeds and cotyledons due to anthocyanin accumulation; Abnormal growth in the dark; Short roots in response to sugar	Anthocyanin accumulation	PO:0000003	whole plant				PATO:0002270	increased accumulation			CHEBI:38697	anthocyanins									Recessive	Loss-of-function
Arabidopsis thaliana	COP9	At4g14110		Constitutive Photomorphogenesis		Seedling lethal; Red embryos and cotyledons due to anthocyanin accumulation; Dark-grown seedlings are de-etiolated	Anthocyanin accumulation	PO:0000003	whole plant				PATO:0002270	increased accumulation			CHEBI:38697	anthocyanins									Recessive	Loss-of-function
Arabidopsis thaliana	FLS1	At5g08640		Flavonol Synthase		Purple due to anthocyanin accumulation; Low flavonol levels	Anthocyanin accumulation	PO:0000003	whole plant				PATO:0002270	increased accumulation			CHEBI:38697	anthocyanins									Recessive	Loss-of-function
Arabidopsis thaliana	FUS11	At5g14250		Fusca		Seedling lethal; Red seedlings due to anthocyanin accumulation	Anthocyanin accumulation	PO:0000003	whole plant				PATO:0002270	increased accumulation			CHEBI:38697	anthocyanins									Recessive	Loss-of-function
Arabidopsis thaliana	COP8	At5g42970		Constitutive Photomorphogenesis		Seedling lethal; Red embryos and cotyledons due to anthocyanin accumulation; Abnormal growth in the dark; Short roots in response to sugar	Anthocyanin accumulation	PO:0000003	whole plant				PATO:0002270	increased accumulation			CHEBI:38697	anthocyanins									Recessive	Loss-of-function
Arabidopsis thaliana	TOR1	At4g27060		Tortifolia		Abnormal root gravitropism; Anti-clockwise twisting rosette leaves, cauline leaves, and petals	Anti-clockwise twisting cauline leaves	PO:0000013	cauline leaf				PATO:0002445	torsioned													Recessive	Loss-of-function
Arabidopsis thaliana	TOR1	At4g27060		Tortifolia		Abnormal root gravitropism; Anti-clockwise twisting rosette leaves, cauline leaves, and petals	Anti-clockwise twisting petals	PO:0009032	petal				PATO:0002445	torsioned													Recessive	Loss-of-function
Arabidopsis thaliana	TOR1	At4g27060		Tortifolia		Abnormal root gravitropism; Anti-clockwise twisting rosette leaves, cauline leaves, and petals	Anti-clockwise twisting rosette leaves	PO:0000014	rosette leaf				PATO:0002445	torsioned													Recessive	Loss-of-function
Arabidopsis thaliana	ALB4	At1g24490		Albina		Slow growth; Early flowering; Arrested chloroplast division	Arrested chloroplast division	GO:0010020	chloroplast fission				PATO:0000297	arrested													Recessive	Loss-of-function
Arabidopsis thaliana	IBM1	At3g07610		Increase in Bonsai Methylation		Small, narrow leaves; Arrested flower development; Reduced fertility	Arrested flower development	GO:0009908	flower development				PATO:0000297	arrested													Recessive	Loss-of-function
Arabidopsis thaliana	ZLL	At5g43810		Zwille		Complete loss of primary inflorescence; Fasciated adventitious stems and inflorescences; Arrested SAM development	Arrested SAM development	GO:0048507	meristem development	occurs_in	PO:0020148	shoot apical meristem	PATO:0000297	arrested													Recessive	Loss-of-function
Arabidopsis thaliana	VCS	At3g13300		Varicose		Dwarf; Narrow, asymmetric leaves; Sensitive to altered temperature	Asymmetric leaves	PO:0009025	vascular leaf				PATO:0000616	asymmetrical													Recessive	Loss-of-function
Arabidopsis thaliana	FtsH4	At2g26140		FtsH Protease		Asymmetric rosette leaves with irregular serration under short days	Asymmetric rosette leaves under short days	PO:0000014	rosette leaf				PATO:0000616	asymmetrical										EO:0007200	short day length regimen		Recessive	Loss-of-function
Arabidopsis thaliana	LMI1	At5g03790		Late Meristem Identity		Abnormal leaf morphology; Base of rosette divided into leaflets	Base of rosette divided into leaflets	PO:0000014	rosette leaf				PATO:0001786	split													Recessive	Loss-of-function
Arabidopsis thaliana	PsbO2	At3g50820		Photosystem II Subunit		Slow growth; Long, dark green leaves with bent margins	Bent leaf margins	PO:0020128	leaf margin				PATO:0000617	bent													Recessive	Loss-of-function
Arabidopsis thaliana	GOA	At1g31140		Gordita		Bent siliques	Bent siliques	PO:0009001	fruit				PATO:0000617	bent													Recessive	Loss-of-function
Arabidopsis thaliana	CDC2	At3g48750		Cell Division Control		Male gametophyte defective; Bicellular pollen; 50% defective seeds	Bicellular pollen	PO:0025281	pollen				PATO:0002001	has fewer parts of type			PO:0000084	plant sperm cell									Recessive	Loss-of-function
Arabidopsis thaliana	FBL17	At3g54650				Male gametophyte defective; Bicellular pollen; 50% defective seeds	Bicellular pollen	PO:0025281	pollen				PATO:0002001	has fewer parts of type			PO:0000084	plant sperm cell									Recessive	Loss-of-function
Arabidopsis thaliana	XRI1	At5g48720		X-Ray Induced Transcript		Male gametophyte defective; Bicellular pollen; 50% defective seeds	Bicellular pollen	PO:0025281	pollen				PATO:0002001	has fewer parts of type			PO:0000084	plant sperm cell									Recessive	Loss-of-function
Arabidopsis thaliana	ESP4	At5g01400		Enhanced Silencing Phenotype		Bleached cotyledons; Early flowering	Bleached cotyledons	PO:0020030	cotyledon				PATO:0000323	white													Recessive	Loss-of-function
Arabidopsis thaliana	RNR1	At2g21790		Ribonucleotide Reductase		Short roots; Bleached to yellow leaf sections; Abnormal leaf and flower morphology; Few, large chloroplasts	Bleached leaf sections	PO:0009025	vascular leaf				PATO:0000323	white													Recessive	Loss-of-function
Arabidopsis thaliana	SSADH1	At1g79440		Succinic Semialdehyde Dehydrogenase		Dwarf; Short hypocotyl; Necrotic lesions; Small, bleached leaves; Few flowers; Sensitive to high temperature and UV light	Bleached leaves	PO:0009025	vascular leaf				PATO:0000323	white													Recessive	Loss-of-function
Arabidopsis thaliana	PHS1	At3g47390		Photosensitive		Dwarf; Bleached leaves; Phenotype enhanced under high light	Bleached leaves	PO:0009025	vascular leaf				PATO:0000323	white													Recessive	Loss-of-function
Arabidopsis thaliana	AtCHX13	At2g30240		Cation/H+ Exchanger		Slow growth and chlorotic, bleached leaves under low potassium	Bleached leaves under low potassium	PO:0009025	vascular leaf				PATO:0000323	white										EO:0001051	limited potassium regimen		Recessive	Loss-of-function
Arabidopsis thaliana	EPC1	At3g55830		Ectopically Parting Cells		High penetrance of seedling lethality on soil; Curled, thick cotyledons; Short hypocotyls; Short roots; Increased lateral root number; Pale, bleached, small rosette leaves; Complete loss of branching; Severely reduced fertility; Fragile cotyledons	Bleached rosette leaves	PO:0000014	rosette leaf				PATO:0000323	white													Recessive	Loss-of-function
Arabidopsis thaliana	BLI	At3g23980		Blister		Male gametophyte defective; Homozygotes are viable: Delayed germination; Dwarf; Slow growth; Small leaves and cotyledons with blister-like outgrowths; Abnormal flower morphology	Blister-like outgrowths on cotyledons	PO:0020030	cotyledon				PATO:0001928	blistered													Recessive	Loss-of-function
Arabidopsis thaliana	BLI	At3g23980		Blister		Male gametophyte defective; Homozygotes are viable: Delayed germination; Dwarf; Slow growth; Small leaves and cotyledons with blister-like outgrowths; Abnormal flower morphology	Blister-like outgrowths on leaves	PO:0009025	vascular leaf				PATO:0001928	blistered													Recessive	Loss-of-function
Arabidopsis thaliana	ER	At2g26330		Erecta		Short inflorescence stems; Short petioles; Blunt siliques	Blunt siliques	PO:0009001	fruit				PATO:0001950	blunt													Recessive	Loss-of-function
Arabidopsis thaliana	AGB1	At4g34460		Arabidopsis G Protein Beta Subunit		Rounded leaves; Short petioles; Slightly shorter inflorescence stems; Short, blunt siliques	Blunt siliques	PO:0009001	fruit				PATO:0001950	blunt													Recessive	Loss-of-function
Arabidopsis thaliana	KIP	At5g49680		Kinky Pollen		Twisted, branched pollen tubes; Homozygotes are viable: Reduced fertility; Short, thick root hairs	Branched pollen tubes	GO:0090406	pollen tube				PATO:0000402	branched													Recessive	Loss-of-function
Arabidopsis thaliana	MRH2	At3g54870		Morphogenesis of Root Hair		Wavy, branched root hairs	Branched root hairs	GO:0035618	root hair				PATO:0000402	branched													Recessive	Loss-of-function
Arabidopsis thaliana	TIP1	At5g20350		Tip Growth Defective		Male gametophyte defective; Homozygotes are viable: Semi-dwarf; Small rosette; Reduced male fertility; Late flowering; Early senescence; Short, branched root hairs	Branched root hairs	GO:0035618	root hair				PATO:0000402	branched													Recessive	Loss-of-function
Arabidopsis thaliana	CER5	At1g51500		Eceriferum		Glossy, bright green inflorescence stems; Cytoplasm protrudes into vacuoles	Bright green inflorescence stems	PO:0009053	peduncle				PATO:0001271	saturated green													Recessive	Loss-of-function
Arabidopsis thaliana	CER6	At1g68530		Eceriferum		Glossy, bright green inflorescence stems; Male sterile unless grown under high humidity	Bright green inflorescence stems	PO:0009053	peduncle				PATO:0001271	saturated green													Recessive	Loss-of-function
Arabidopsis thaliana	CER7	At3g60500		Eceriferum		Very low germination rate; Bright green, glossy stems, inflorescences, and siliques	Bright green inflorescences	PO:0009049	inflorescence				PATO:0001271	saturated green													Recessive	Loss-of-function
Arabidopsis thaliana	CER2	At4g24510		Eceriferum		Bright green stems, inflorescences, and siliques	Bright green inflorescences	PO:0009049	inflorescence				PATO:0001271	saturated green													Recessive	Loss-of-function
Arabidopsis thaliana	CER7	At3g60500		Eceriferum		Very low germination rate; Bright green, glossy stems, inflorescences, and siliques	Bright green siliques	PO:0009001	fruit				PATO:0001271	saturated green													Recessive	Loss-of-function
Arabidopsis thaliana	CER2	At4g24510		Eceriferum		Bright green stems, inflorescences, and siliques	Bright green siliques	PO:0009001	fruit				PATO:0001271	saturated green													Recessive	Loss-of-function
Arabidopsis thaliana	CER7	At3g60500		Eceriferum		Very low germination rate; Bright green, glossy stems, inflorescences, and siliques	Bright green stems	PO:0025029	shoot axis				PATO:0001271	saturated green													Recessive	Loss-of-function
Arabidopsis thaliana	CER2	At4g24510		Eceriferum		Bright green stems, inflorescences, and siliques	Bright green stems	PO:0025029	shoot axis				PATO:0001271	saturated green													Recessive	Loss-of-function
Arabidopsis thaliana	AtHscB	At5g06410				Glossy, bright green stems; Reduced fertility; Abnormal trichome development	Bright green stems	PO:0025029	shoot axis				PATO:0001271	saturated green													Recessive	Loss-of-function
Arabidopsis thaliana	AtMPK3	At3g45640		Mitogen-Activated Protein Kinase		Damaged, brittle leaves in response to ozone	Brittle leaves in response to ozone	PO:0009025	vascular leaf				PATO:0001362	fragile										EO:0001021	ozone treatment		Recessive	Loss-of-function
Arabidopsis thaliana	RHD1	At1g64440		Root Hair Defective		Abnormal root hairs; Bulging root epidermis	Bulging root epidermis	PO:0006036	root epidermis				PATO:0001598	protruding													Recessive	Loss-of-function
Arabidopsis thaliana	LOF1	At1g26780		Lateral Organ Fusion		Downward-pointing auxiliary inflorescence stems; Cauline leaves fused to inflorescences; Complete loss of accessory shoot formation	Cauline leaves fused to inflorescences	PO:0000013	cauline leaf				PATO:0000642	fused with			PO:0020122	inflorescence axis									Recessive	Loss-of-function
Arabidopsis thaliana	MKK6	At5g56580		Map Kinase Kinase		Dwarf; Small leaves; Short roots; Rough cotyledons; Cell outgrowths on root epidermis	Cell outgrowths on root epidermis	PO:0006036	root epidermis				PATO:0001598	protruding													Recessive	Loss-of-function
Arabidopsis thaliana	IXR2	At5g64740		Isoxaben Resistant		Dwarf; Short roots; Cell wall defective; Resistant to isoxaben (herbicide)	Cell wall defective	GO:0005618	cell wall				PATO:0000051	morphology	PATO:0000460	abnormal											Recessive	Loss-of-function
Arabidopsis thaliana	KOB1	At3g08550		Kobito		Dwarf; Cellulose deficient	Cellulose deficient	PO:0000003	whole plant				PATO:0001163	decreased concentration			CHEBI:18246	(1->4)-beta-D-glucan									Recessive	Loss-of-function
Arabidopsis thaliana	IRX1	At4g18780		Irregular Xylem		Collapsed xylem; Cellulose-deficient secondary walls	Cellulose-deficient secondary walls	GO:0009531	secondary cell wall				PATO:0001163	decreased concentration			CHEBI:18246	(1->4)-beta-D-glucan									Recessive	Loss-of-function
Arabidopsis thaliana	IRX3	At5g17420		Irregular Xylem		Collapsed xylem; Cellulose-deficient secondary walls	Cellulose-deficient secondary walls	GO:0009531	secondary cell wall				PATO:0001163	decreased concentration			CHEBI:18246	(1->4)-beta-D-glucan									Recessive	Loss-of-function
Arabidopsis thaliana	WUS	At2g17950		Wuschel		Complete loss of primary inflorescence growth; Disorganized bunches of rosette leaves; Complete loss of carpels; Single, central stamen	Central stamen	PO:0009029	stamen				PATO:0002268	centered													Recessive	Loss-of-function
Arabidopsis thaliana	VIM1	At1g57820		Variant in Methylation		Centromeres decondense during interphase; Increased cytosine methylation	Centromeres decondense during interphase	GO:0000775	chromosome, centromeric region				PATO:0002452	decondensed													Recessive	Loss-of-function
Arabidopsis thaliana	IspF	At1g63970		Isoprenoid		Seedling lethal; Albino; Chloroplasts are filled with vesicles instead of thylakoids	Chloroplasts are filled with vesicles	GO:0009507	chloroplast				PATO:0000619	crowded			GO:0031982	vesicle									Recessive	Loss-of-function
Arabidopsis thaliana	TIC	At3g22380		Time for Coffee		Pale green; Slow leaf growth; Chlorosis; Early flowering; Abnormal circadian rhythms; Sensitive to iron	Chlorosis	PO:0000003	whole plant				PATO:0002251	decreased pigmentation													Recessive	Loss-of-function
Arabidopsis thaliana	DCA1	At5g50920		Deregulated CAO Accumulation		Chlorosis; Pale green; Aberrant chloroplast biogenesis	Chlorosis	PO:0000003	whole plant				PATO:0002251	decreased pigmentation													Recessive	Loss-of-function
Arabidopsis thaliana	PFC1	At1g01860		Paleface		Chlorosis at low temperature	Chlorosis at low temperature	PO:0000003	whole plant				PATO:0002251	decreased pigmentation										EO:0007174	cold temperature regimen		Recessive	Loss-of-function
Arabidopsis thaliana	AtDUR3	At5g45380		Degradation of Urea		Chlorosis and elevated anthocyanin levels with urea as sole source of nitrogen	Chlorosis with urea as sole source of nitrogen	PO:0000003	whole plant				PATO:0002251	decreased pigmentation										EO:0001025	urea nitrogen regimen		Recessive	Loss-of-function
Arabidopsis thaliana	TIC110	At1g06950		Translocon at Inner Envelope Membrane of Chloroplasts		Embryo defective; Globular; Heterozygotes: Pale green; Chlorotic	Chlorotic	PO:0000003	whole plant				PATO:0002251	decreased pigmentation													Recessive	Loss-of-function
Arabidopsis thaliana	RPI2	At2g01290		Ribose-5-Phosphate Isomerase		Semi-dwarf; Chlorotic; Abnormal chloroplast morphology; Low starch levels under short days	Chlorotic	PO:0000003	whole plant				PATO:0002251	decreased pigmentation													Recessive	Loss-of-function
Arabidopsis thaliana	CAO	At2g47450		Chaos		Pale green; Chlorotic	Chlorotic	PO:0000003	whole plant				PATO:0002251	decreased pigmentation													Recessive	Loss-of-function
Arabidopsis thaliana	CHL27	At3g56940				Dwarf; Pale green; Chlorotic	Chlorotic	PO:0000003	whole plant				PATO:0002251	decreased pigmentation													Recessive	Loss-of-function
Arabidopsis thaliana	IRT1	At4g19690		Iron Transport		Chlorotic; Few flowers; Sterile; Reduced iron uptake; Phenotype enhanced under short days; Heterozygotes: Early flowering under short days	Chlorotic	PO:0000003	whole plant				PATO:0002251	decreased pigmentation													Recessive	Loss-of-function
Arabidopsis thaliana	GGT1	At4g39640		Gamma-Glutamyl Transpeptidase		Dwarf; Chlorotic	Chlorotic	PO:0000003	whole plant				PATO:0002251	decreased pigmentation													Recessive	Loss-of-function
Arabidopsis thaliana	AtIPT9	At5g20040		Isopentenyltransferase		Chlorotic; Low cytokinin levels	Chlorotic	PO:0000003	whole plant				PATO:0002251	decreased pigmentation													Recessive	Loss-of-function
Arabidopsis thaliana	Sta1	At5g58270		Starik		Dwarf; Chlorotic; Abnormal leaf morphology	Chlorotic	PO:0000003	whole plant				PATO:0002251	decreased pigmentation													Recessive	Loss-of-function
Arabidopsis thaliana	SCO3	At3g19570		Snowy Cotyledon		Null: No homozygous mutant plants recovered; Knockdown: Chlorotic cotyledons; Slight delay in growth	Chlorotic cotyledons	PO:0020030	cotyledon				PATO:0002251	decreased pigmentation													Recessive	Loss-of-function
Arabidopsis thaliana	VAD1	At1g02120		Vascular-Associated Death		Chlorotic leaves; Resistant to bacterial infection	Chlorotic leaves	PO:0009025	vascular leaf				PATO:0002251	decreased pigmentation													Recessive	Loss-of-function
Arabidopsis thaliana	IPMS1	At1g18500		Isopropylmalate Synthase		Slow growth; Undulated, chlorotic leaves	Chlorotic leaves	PO:0009025	vascular leaf				PATO:0002251	decreased pigmentation													Recessive	Loss-of-function
Arabidopsis thaliana	MOD1	At2g05990		Mosaic Death		Semi-dwarf; Chlorotic, curled leaves; Distorted siliques; Reduced fertility; Early primary inflorescence senescence	Chlorotic leaves	PO:0009025	vascular leaf				PATO:0002251	decreased pigmentation													Recessive	Loss-of-function
Arabidopsis thaliana	PHS1	At3g29320		Alpha-Glucan Phosphorylase		Chlorotic leaves	Chlorotic leaves	PO:0009025	vascular leaf				PATO:0002251	decreased pigmentation													Recessive	Loss-of-function
Arabidopsis thaliana	GCN5	At3g54610		General Control Non-Repressible		Dwarf; Increased branching; Short roots; Small rosette; Serrated, chlorotic leaves; Short stamens and petals; Reduced fertility	Chlorotic leaves	PO:0009025	vascular leaf				PATO:0002251	decreased pigmentation													Recessive	Loss-of-function
Arabidopsis thaliana	RPN10	At4g38630		Regulatory Particle Non-ATPase		Very low germination rate; Slow growth; Chlorotic leaves; Decreased stamen number; Reduced fertility; Early rosette leaf senescence	Chlorotic leaves	PO:0009025	vascular leaf				PATO:0002251	decreased pigmentation													Recessive	Loss-of-function
Arabidopsis thaliana	NFS1	At5g65720		Nitrogen Fixation S-Like		Null: No homozygous mutant plants recovered; Knockdown: Dwarf; Increased branching; Scalloped, chlorotic leaves	Chlorotic leaves	PO:0009025	vascular leaf				PATO:0002251	decreased pigmentation													Recessive	Loss-of-function
Arabidopsis thaliana	FAD6	At4g30950		Fatty Acid Desaturase		Chlorotic leaves and slow growth at low temperature; Sensitive to salt stress; Low trienoic fatty acid levels; Elevated monounsaturated fatty acid levels	Chlorotic leaves at low temperature	PO:0009025	vascular leaf				PATO:0002251	decreased pigmentation										EO:0007174	cold temperature regimen		Recessive	Loss-of-function
Arabidopsis thaliana	HY1	At2g26670		Elongated Hypocotyl		Dwarf; Pale green; Long hypocotyl; Slow growth and small, chlorotic leaves under continuous light	Chlorotic leaves under continuous light	PO:0009025	vascular leaf				PATO:0002251	decreased pigmentation										EO:0007162	continuous light regimen		Recessive	Loss-of-function
Arabidopsis thaliana	AtCHX13	At2g30240		Cation/H+ Exchanger		Slow growth and chlorotic, bleached leaves under low potassium	Chlorotic leaves under low potassium	PO:0009025	vascular leaf				PATO:0002251	decreased pigmentation										EO:0001051	limited potassium regimen		Recessive	Loss-of-function
Arabidopsis thaliana	ACP4	At4g25050		Acyl Carrier Protein		Pale green; Dwarf; Slow growth; Small, chlorotic rosette; Altered fatty acid composition; Altered systemic acquired resistance response	Chlorotic rosette	PO:0025022	collective leaf structure				PATO:0002251	decreased pigmentation													Recessive	Loss-of-function
Arabidopsis thaliana	GLS1	At5g04140		Glutamate Synthase		Chlorotic unless grown under non-photorespiratory conditions	Chlorotic unless grown under non-photorespiratory conditions	PO:0000003	whole plant				PATO:0002251	decreased pigmentation													Recessive	Loss-of-function
Arabidopsis thaliana	CRN	At5g13290		Coryne		Club-shaped siliques; Floral defects	Club-shaped siliques	PO:0009001	fruit				PATO:0001883	clavate													Recessive	Loss-of-function
Arabidopsis thaliana	ELC	At3g12400		ELCH		Clustered trichomes with multiple nuclei	Clustered trichomes	PO:0000282	trichome				PATO:0001629	aggregated													Recessive	Loss-of-function
Arabidopsis thaliana	FIL	At2g45190		Filamentous Flower		Clusters of filamentous structures and flowers; Altered floral organ number and shape	Clusters of flowers	PO:0009046	flower				PATO:0001629	aggregated													Recessive	Loss-of-function
Arabidopsis thaliana	TSO1	At3g22780		Tso		Serrated sepals; Unfused carpels; Long stigma papillae; Sterile; Abnormal integuments; Collapsed pollen	Collapsed pollen	PO:0025281	pollen				PATO:0001478	collapsed													Recessive	Loss-of-function
Arabidopsis thaliana	AtMYB32	At4g34990		MYB Domain Protein		Collapsed pollen; Homozygotes are viable: Reduced fertility	Collapsed pollen	PO:0025281	pollen				PATO:0001478	collapsed													Recessive	Loss-of-function
Arabidopsis thaliana	AtPTEN1	At5g39400				Collapsed pollen	Collapsed pollen	PO:0025281	pollen				PATO:0001478	collapsed													Recessive	Loss-of-function
Arabidopsis thaliana	AVP1	At1g15690		Arabidopsis V-PPase		Abnormal cotyledon morphology; Small rosette; Thick leaves with uneven margins; Thick roots; Collapsed root tip; High penetrance of complete loss of flowering; Complete loss of flower formation; Sterile; Disorganized vascular patterning	Collapsed root tip	PO:0000025	root tip				PATO:0001478	collapsed													Recessive	Loss-of-function
Arabidopsis thaliana	REF8	At2g40890		Reduced Epidermal Fluorescence		Dwarf; Collapsed vessel elements; Reduced lignin	Collapsed vessel elements	PO:0025417	xylem vessel				PATO:0001478	collapsed													Recessive	Loss-of-function
Arabidopsis thaliana	IRX4	At1g15950		Irregular Xylem		Slow growth; Inflorescence stems cannot maintain an upright stance; Altered leaf morphology; Dark green; Collapsed xylem; Reduced fertility at high temperature	Collapsed xylem	PO:0005352	xylem				PATO:0001478	collapsed													Recessive	Loss-of-function
Arabidopsis thaliana	IRX9	At2g37090		Irregular Xylem		Dwarf; Collapsed xylem; Low cellulose levels	Collapsed xylem	PO:0005352	xylem				PATO:0001478	collapsed													Recessive	Loss-of-function
Arabidopsis thaliana	LEW3	At2g40190		Leaf Wilting		Dwarf; Wilted leaves; Reduced fertility; Collapsed xylem; Low cellulose levels	Collapsed xylem	PO:0005352	xylem				PATO:0001478	collapsed													Recessive	Loss-of-function
Arabidopsis thaliana	IRX1	At4g18780		Irregular Xylem		Collapsed xylem; Cellulose-deficient secondary walls	Collapsed xylem	PO:0005352	xylem				PATO:0001478	collapsed													Recessive	Loss-of-function
Arabidopsis thaliana	IRX3	At5g17420		Irregular Xylem		Collapsed xylem; Cellulose-deficient secondary walls	Collapsed xylem	PO:0005352	xylem				PATO:0001478	collapsed													Recessive	Loss-of-function
Arabidopsis thaliana	SAC52	At1g14320		Suppressor of Acaulis		Complete female gametophyte defective	Complete female gametophyte defective	PO:0025279	megagametophyte				PATO:0000051	morphology	PATO:0000460	abnormal											Recessive	Loss-of-function
Arabidopsis thaliana	NOF1	At1g17690		Nucleolar Factor		Null: Complete female gametophyte defective; Knockdown: Embryo defective	Complete female gametophyte defective	PO:0025279	megagametophyte				PATO:0000051	morphology	PATO:0000460	abnormal											Recessive	Loss-of-function
Arabidopsis thaliana	OVA9	At1g25350		Ovule Abortion		Complete female gametophyte defective; Male gametophyte defective	Complete female gametophyte defective	PO:0025279	megagametophyte				PATO:0000051	morphology	PATO:0000460	abnormal											Recessive	Loss-of-function
Arabidopsis thaliana	NRPA2	At1g29940		Nuclear RNA Polymerase		Complete female gametophyte defective; Male gametophyte defective	Complete female gametophyte defective	PO:0025279	megagametophyte				PATO:0000051	morphology	PATO:0000460	abnormal											Recessive	Loss-of-function
Arabidopsis thaliana	CKI1	At2g47430		Cytokinin Independent		Complete female gametophyte defective	Complete female gametophyte defective	PO:0025279	megagametophyte				PATO:0000051	morphology	PATO:0000460	abnormal											Recessive	Loss-of-function
Arabidopsis thaliana	SWA1	At2g47990		Slow Walker		Null: Complete female gametophyte defective; Male gametophyte defective; Knockdown: Short roots	Complete female gametophyte defective	PO:0025279	megagametophyte				PATO:0000051	morphology	PATO:0000460	abnormal											Recessive	Loss-of-function
Arabidopsis thaliana	Rb	At3g12280		Retinoblastoma		Complete female gametophyte defective; Male gametophyte defective	Complete female gametophyte defective	PO:0025279	megagametophyte				PATO:0000051	morphology	PATO:0000460	abnormal											Recessive	Loss-of-function
Arabidopsis thaliana	SYN3	At3g59550				Complete female gametophyte defective; Male gametophyte defective	Complete female gametophyte defective	PO:0025279	megagametophyte				PATO:0000051	morphology	PATO:0000460	abnormal											Recessive	Loss-of-function
Arabidopsis thaliana	EMB1989	At4g21710		Embryo Defective		Null: Complete female gametophyte defective; Male gametophyte defective; Knockdown: Embryo defective	Complete female gametophyte defective	PO:0025279	megagametophyte				PATO:0000051	morphology	PATO:0000460	abnormal											Recessive	Loss-of-function
Arabidopsis thaliana	NRPC2	At5g45140		Nuclear RNA Polymerase		Complete female gametophyte defective; Male gametophyte defective	Complete female gametophyte defective	PO:0025279	megagametophyte				PATO:0000051	morphology	PATO:0000460	abnormal											Recessive	Loss-of-function
Arabidopsis thaliana	GFA2	At5g48030		Gametophytic Factor		Complete female gametophyte defective; Male gametophyte defective	Complete female gametophyte defective	PO:0025279	megagametophyte				PATO:0000051	morphology	PATO:0000460	abnormal											Recessive	Loss-of-function
Arabidopsis thaliana	FEM111	At5g48670				Complete female gametophyte defective	Complete female gametophyte defective	PO:0025279	megagametophyte				PATO:0000051	morphology	PATO:0000460	abnormal											Recessive	Loss-of-function
Arabidopsis thaliana	SPL	At4g27330		Sporocyteless		Complete male and female sterile; Albino stamens; Delayed senescence	Complete female sterile	PO:0009062	gynoecium				PATO:0000277	female fertility	PATO:0000462	absent											Recessive	Loss-of-function
Arabidopsis thaliana	TMT1	At1g20840		Tonoplast Monosaccharide Transporter		Slightly low fructose and glucose levels; Complete loss of glucose and fructose accumulation at low temperature; No other phenotypes detected	Complete loss of fructose accumulation at low temperature	PO:0000003	whole plant				PATO:0002269	accumulation	PATO:0000462	absent	CHEBI:28757	fructose						EO:0007174	cold temperature regimen		Recessive	Loss-of-function
Arabidopsis thaliana	LOF1	At1g26780		Lateral Organ Fusion		Downward-pointing auxiliary inflorescence stems; Cauline leaves fused to inflorescences; Complete loss of accessory shoot formation	Complete loss of accessory shoot formation	PO:0009006	shoot system				PATO:0002000	lacks all parts of type			PO:0025073	branch									Recessive	Loss-of-function
Arabidopsis thaliana	HLS1	At4g37580		Hookless		Complete loss of apical hook	Complete loss of apical hook	PO:0020100	hypocotyl				PATO:0002000	lacks all parts of type			PO:0000012	apical hook									Recessive	Loss-of-function
Arabidopsis thaliana	REV	At5g60690		Revoluta		Altered leaf morphology; Complete loss of auxiliary inflorescences	Complete loss of auxiliary inflorescences	PO:0006341	primary shoot system				PATO:0002000	lacks all parts of type			PO:0006343	axillary shoot system									Recessive	Loss-of-function
Arabidopsis thaliana	COP10	At3g13550		Constitutive Photomorphogenesis		Red hypocotyl and cotyledons; Small rosette; Complete loss of petiole elongation; Red lower leaf surfaces due to anthocyanin accumulation; Green roots that become thick and purple over time; Low penetrance of sterile flowers without bolting; Abnormal trichome branching; Altered growth in dark	Complete loss of bolting	GO:0010228	vegetative to reproductive phase transition of meristem				PATO:0002052	decreased occurrence													Recessive	Loss-of-function
Arabidopsis thaliana	EPC1	At3g55830		Ectopically Parting Cells		High penetrance of seedling lethality on soil; Curled, thick cotyledons; Short hypocotyls; Short roots; Increased lateral root number; Pale, bleached, small rosette leaves; Complete loss of branching; Severely reduced fertility; Fragile cotyledons	Complete loss of branching	PO:0006341	primary shoot system				PATO:0002000	lacks all parts of type			PO:0006343	axillary shoot system									Recessive	Loss-of-function
Arabidopsis thaliana	SUR2	At4g31500		Superroot		High penetrance of seedling lethality; Short primary inflorescence stem; Complete loss of branching	Complete loss of branching	PO:0006341	primary shoot system				PATO:0002000	lacks all parts of type			PO:0006343	axillary shoot system									Recessive	Loss-of-function
Arabidopsis thaliana	WUS	At2g17950		Wuschel		Complete loss of primary inflorescence growth; Disorganized bunches of rosette leaves; Complete loss of carpels; Single, central stamen	Complete loss of carpels	PO:0009046	flower				PATO:0002000	lacks all parts of type			PO:0009030	carpel									Recessive	Loss-of-function
Arabidopsis thaliana	PHOT2	At5g58140		Phototropin		Complete loss of chloroplast movement in response to light; Heterozygotes: Slow chloroplast movement in response to light	Complete loss of chloroplast movement in response to light	GO:0009902	chloroplast relocation				PATO:0002052	decreased occurrence										EO:0007196	light regimen		Recessive	Loss-of-function
Arabidopsis thaliana	FHY3	At3g22170		Far-Red Elongated Hypocotyls		Short hypocotyl and complete loss of circadian rhythms under red light	Complete loss of circadian rhythms under red light	GO:0007623	circadian rhythm				PATO:0002052	decreased occurrence										EO:0007207	red light regimen		Recessive	Loss-of-function
Arabidopsis thaliana	IREG1	At2g38460		Iron Regulated		Complete loss of cobalt accumulation	Complete loss of cobalt accumulation	PO:0000003	whole plant				PATO:0002269	accumulation	PATO:0000462	absent	CHEBI:27638	cobalt atom									Recessive	Loss-of-function
Arabidopsis thaliana	EMF1	At5g11530		Embryonic Flower		Short hypocotyl; Oval cotyledons with no petiole; Very small, sessile rosette leaves; Very short inflorescence stems; Single flower develops; Only carpel-like floral organs form; Severe early flowering; Large SAM	Complete loss of cotyledonary petiole	PO:0020030	cotyledon				PATO:0002000	lacks all parts of type			PO:0020038	petiole									Recessive	Loss-of-function
Arabidopsis thaliana	EMF2	At5g51230		Embryonic Flower		Short hypocotyl; Oval cotyledons with no petiole; Very small, sessile rosette leaves; Very short inflorescence stem; Single flower develops; Only carpel-like floral organs; Severe early flowering; Large SAM	Complete loss of cotyledonary petiole	PO:0020030	cotyledon				PATO:0002000	lacks all parts of type			PO:0020038	petiole									Recessive	Loss-of-function
Arabidopsis thaliana	GPAT6	At2g38110		Glycerol-3-Phosphate Acyltransferase		Complete loss of cuticle and nanoridges on petals	Complete loss of cuticle on petals	PO:0009032	petal				PATO:0002000	lacks all parts of type			PO:0000022	plant cuticle									Recessive	Loss-of-function
Arabidopsis thaliana	CYP77A6	At3g10570		Cytochrome P450		Complete loss of cuticle and nanoridges on petals	Complete loss of cuticle on petals	PO:0009032	petal				PATO:0002000	lacks all parts of type			PO:0000022	plant cuticle									Recessive	Loss-of-function
Arabidopsis thaliana	KYP	At5g13960		Kryptonite		Complete loss of cytosine methylation resulting in the reactivation of endogenous transposons	Complete loss of cytosine methylation	GO:0032776	DNA methylation on cytosine				PATO:0002052	decreased occurrence													Recessive	Loss-of-function
Arabidopsis thaliana	NAI1	At2g22770				Complete loss of ER body formation	Complete loss of ER body formation	GO:0080119	ER body organization				PATO:0002052	decreased occurrence													Recessive	Loss-of-function
Arabidopsis thaliana	NAI2	At3g15950				Complete loss of ER body formation	Complete loss of ER body formation	GO:0080119	ER body organization				PATO:0002052	decreased occurrence													Recessive	Loss-of-function
Arabidopsis thaliana	AVP1	At1g15690		Arabidopsis V-PPase		Abnormal cotyledon morphology; Small rosette; Thick leaves with uneven margins; Thick roots; Collapsed root tip; High penetrance of complete loss of flowering; Complete loss of flower formation; Sterile; Disorganized vascular patterning	Complete loss of flower formation	GO:0009908	flower development				PATO:0002052	decreased occurrence													Recessive	Loss-of-function
Arabidopsis thaliana	GA1	At4g02780		GA Deficient		Complete loss of germination without exogenous GA	Complete loss of germination without exogenous GA	GO:0009845	seed germination				PATO:0002052	decreased occurrence													Recessive	Loss-of-function
Arabidopsis thaliana	AGL23	At1g65360		Agamous-Like		Female gametophyte defective; Albino embryos; Seeds do not germinate without exogenous sucrose	Complete loss of germination without exogenous sucrose	GO:0009845	seed germination				PATO:0002052	decreased occurrence													Recessive	Loss-of-function
Arabidopsis thaliana	NAP14	At5g14100		Non-Intrinsic ABC Protein		Complete loss of germination without exogenous sucrose	Complete loss of germination without exogenous sucrose	GO:0009845	seed germination				PATO:0002052	decreased occurrence													Recessive	Loss-of-function
Arabidopsis thaliana	TMT1	At1g20840		Tonoplast Monosaccharide Transporter		Slightly low fructose and glucose levels; Complete loss of glucose and fructose accumulation at low temperature; No other phenotypes detected	Complete loss of glucose accumulation at low temperature	PO:0000003	whole plant				PATO:0002269	accumulation	PATO:0000462	absent	CHEBI:17234	glucose						EO:0007174	cold temperature regimen		Recessive	Loss-of-function
Arabidopsis thaliana	AtACT	At5g61160		Agmatine Coumaroyltransferase		Complete loss of hydroxycinnamic acid amide accumulation	Complete loss of hydroxycinnamic acid amide accumulation	PO:0000003	whole plant				PATO:0002269	accumulation	PATO:0000462	absent	CHEBI:24689	hydroxycinnamic acid	has_part	CHEBI:32988	amide						Recessive	Loss-of-function
Arabidopsis thaliana	DND1	At5g15410		Defense No Death		Dwarf; Complete loss of hypersensitive response in response to avirulent Pseudomonas syringae	Complete loss of hypersensitive response in response to avirulent Pseudomonas syringae	GO:0002524	hypersensitivity				PATO:0002052	decreased occurrence										EO:0001034	Pseudomonas syringae plant treatment		Recessive	Loss-of-function
Arabidopsis thaliana	KAN4	At5g42630		KANADI 4/ Aberrant Testa Shape		Complete loss of integuments	Complete loss of integuments	PO:0020003	plant ovule				PATO:0002000	lacks all parts of type			PO:0020021	integument									Recessive	Loss-of-function
Arabidopsis thaliana	LUT2	At5g57030		Lutein Deficient		Complete loss of lutein accumulation; Elevated carotenoid levels; Heterozygotes: Low lutein levels	Complete loss of lutein accumulation	PO:0000003	whole plant				PATO:0002269	accumulation	PATO:0000462	absent	CHEBI:28838	lutein									Recessive	Loss-of-function
Arabidopsis thaliana	GPAT6	At2g38110		Glycerol-3-Phosphate Acyltransferase		Complete loss of cuticle and nanoridges on petals	Complete loss of nanoridges on petals	PO:0009032	petal				PATO:0002000	lacks all parts of type			PO:0025536	plant cuticle ridge									Recessive	Loss-of-function
Arabidopsis thaliana	CYP77A6	At3g10570		Cytochrome P450		Complete loss of cuticle and nanoridges on petals	Complete loss of nanoridges on petals	PO:0009032	petal				PATO:0002000	lacks all parts of type			PO:0025536	plant cuticle ridge									Recessive	Loss-of-function
Arabidopsis thaliana	AtCWINV4	At2g36190		Cell Wall Invertase		Complete loss of nectar production	Complete loss of nectar production	GO:0071836	nectar secretion				PATO:0002052	decreased occurrence													Recessive	Loss-of-function
Arabidopsis thaliana	COP10	At3g13550		Constitutive Photomorphogenesis		Red hypocotyl and cotyledons; Small rosette; Complete loss of petiole elongation; Red lower leaf surfaces due to anthocyanin accumulation; Green roots that become thick and purple over time; Low penetrance of sterile flowers without bolting; Abnormal trichome branching; Altered growth in dark	Complete loss of petiole elongation	GO:0003401	axis elongation	occurs_in	PO:0020038	petiole	PATO:0002052	decreased occurrence													Recessive	Loss-of-function
Arabidopsis thaliana	TDF1	At3g28470		Defective in Tapetal Development and Function		Male sterile; Abnormal anther development; Complete loss of pollen development	Complete loss of pollen development	GO:0009555	pollen development				PATO:0002052	decreased occurrence													Recessive	Loss-of-function
Arabidopsis thaliana	CYP703A2	At1g01280		Cytochrome P450		Reduced male fertility: Complete loss of pollen exine layer	Complete loss of pollen exine layer	PO:0025281	pollen				PATO:0002000	lacks all parts of type			PO:0020008	exine									Recessive	Loss-of-function
Arabidopsis thaliana	NDF5	At1g55370		NAD(P)H Dehydrogenase-Dependent Cyclic Electron Flow		Complete loss of post-illumination chlorophyll fluorescence; No other phenotypes mentioned	Complete loss of post-illumination chlorophyll fluorescence	GO:0090546	chlorophyll fluorescence				PATO:0002052	decreased occurrence
Arabidopsis thaliana	NDH-M	At4g37925		Subunit NDH-M of NAD(P)H:Plastoquinone Dehydrogenase Complex		Complete loss of post-illumination chlorophyll fluorescence; Slightly increased non-photochemical quenching	Complete loss of post-illumination chlorophyll fluorescence	GO:0090546	chlorophyll fluorescence				PATO:0002052	decreased occurrence
Arabidopsis thaliana	CRR21	At5g55740		Chlororespiratory Reduction		Complete loss of post-illumination chlorophyll fluorescence	Complete loss of post-illumination chlorophyll fluorescence	GO:0090546	chlorophyll fluorescence				PATO:0002052	decreased occurrence
Arabidopsis thaliana	ZLL	At5g43810		Zwille		Complete loss of primary inflorescence; Fasciated adventitious stems and inflorescences; Arrested SAM development	Complete loss of primary inflorescence	PO:0009006	shoot system				PATO:0002000	lacks all parts of type			PO:0006321	primary inflorescence branch
Arabidopsis thaliana	WUS	At2g17950		Wuschel		Complete loss of primary inflorescence growth; Disorganized bunches of rosette leaves; Complete loss of carpels; Single, central stamen	Complete loss of primary inflorescence growth	PO:0000003	whole plant				PATO:0002000	lacks all parts of type			PO:0006321	primary inflorescence branch
Arabidopsis thaliana	LHW	At2g27230		Lonesome Highway		Complete loss of root bilateral symmetry	Complete loss of root bilateral symmetry	GO:0009855	determination of bilateral symmetry	occurs_in	PO:0025025	root system	PATO:0002052	decreased occurrence													Recessive	Loss-of-function
Arabidopsis thaliana	SHY2	At1g04240		Short Hypocotyl		Complete loss of root gravitropism	Complete loss of root gravitropism	GO:0009958	positive gravitropism	occurs_in	PO:0009005	root	PATO:0002052	decreased occurrence													Recessive	Loss-of-function
Arabidopsis thaliana	AXR3	At1g04250		Auxin Resistant		Complete loss of root gravitropism	Complete loss of root gravitropism	GO:0009958	positive gravitropism	occurs_in	PO:0009005	root	PATO:0002052	decreased occurrence													Recessive	Loss-of-function
Arabidopsis thaliana	RHL1	At1g48380		Root Hairless		Complete loss of root hairs on primary root	Complete loss of root hairs on primary root	PO:0020127	primary root				PATO:0002000	lacks all parts of type			GO:0035618	root hair									Recessive	Loss-of-function
Arabidopsis thaliana	RPT2	At2g30520		Root Phototropism		Complete loss of root phototropism	Complete loss of root phototropism	GO:0009638	phototropism	occurs_in	PO:0025025	root system	PATO:0002052	decreased occurrence													Recessive	Loss-of-function
Arabidopsis thaliana	AtXDH1	At4g34890		Xanthine Dehydrogenase		Complete loss of XDH and ROS-generation	Complete loss of ROS generation	GO:0009058	biosynthetic process	has_participant	CHEBI:26523	reactive oxygen species	PATO:0002052	decreased occurrence													Recessive	Loss-of-function
Arabidopsis thaliana	STM	At1g62360		Shoot Meristemless		Embryo defective; Seedling lethal; Fused cotyledons; Complete loss of SAM	Complete loss of SAM	PO:0000003	whole plant				PATO:0002000	lacks all parts of type			PO:0020148	shoot apical meristem									Recessive	Loss-of-function
Arabidopsis thaliana	AtrbohB	At1g09090		Respiratory Burst Oxidase Homolog		Complete loss of seed after-ripening	Complete loss of seed after-ripening	GO:0010162	seed dormancy process				PATO:0002052	decreased occurrence													Recessive	Loss-of-function
Arabidopsis thaliana	DEP	At1g70910		Despierto		Complete loss of seed dormancy	Complete loss of seed dormancy	GO:0010162	seed dormancy process				PATO:0002052	decreased occurrence													Recessive	Loss-of-function
Arabidopsis thaliana	LSN	At5g02030		Larson		Dwarf; Increased branching; Short siliques; Complete loss of septum formation	Complete loss of septum formation	PO:0009062	gynoecium				PATO:0002000	lacks all parts of type			PO:0000030	septum									Recessive	Loss-of-function
Arabidopsis thaliana	SPCH	At5g53210		Speechless		Pale green seedlings; Complete loss of stomata	Complete loss of stomata	PO:0005679	epidermis				PATO:0002000	lacks all parts of type			PO:0002000	stomatal complex									Recessive	Loss-of-function
Arabidopsis thaliana	MUTE	At3g06120		Mute		Dwarf; Pale green; Sterile; Complete loss of stomata formation	Complete loss of stomata formation	GO:0010374	stomatal complex development				PATO:0002052	decreased occurrence													Recessive	Loss-of-function
Arabidopsis thaliana	ARP2	At3g27000		Actin Related Protein		Distorted trichomes; Abnormal pavement and hypocotyl cell morphology; Abnormal root hairs; Complete loss of stomata on hypocotyl	Complete loss of stomata on hypocotyl	PO:0020100	hypocotyl				PATO:0002000	lacks all parts of type			PO:0002000	stomatal complex									Recessive	Loss-of-function
Arabidopsis thaliana	UGP3	At3g56040		UDP-Glucose Pyrophosphorylase		Complete loss of sulfolipid accumulation; No other phenotypes detected	Complete loss of sulfolipid accumulation	PO:0000003	whole plant				PATO:0002269	accumulation	PATO:0000462	absent	CHEBI:61384	sulfolipid									Recessive	Loss-of-function
Arabidopsis thaliana	FMO1	At1g19250		Flavin-Dependent Monooxygenase		Complete loss of systemic acquired resistance	Complete loss of systemic acquired resistance	GO:0009627	systemic acquired resistance				PATO:0002052	decreased occurrence													Recessive	Loss-of-function
Arabidopsis thaliana	NIM1	At1g64280		Non-Induced Immunity		Complete loss of systemic acquired resistance; Susceptible to disease	Complete loss of systemic acquired resistance	GO:0009627	systemic acquired resistance				PATO:0002052	decreased occurrence													Recessive	Loss-of-function
Arabidopsis thaliana	AZI1	At4g12470		Azelaic Acid Induced		Complete loss of systemic acquired resistance	Complete loss of systemic acquired resistance	GO:0009627	systemic acquired resistance				PATO:0002052	decreased occurrence													Recessive	Loss-of-function
Arabidopsis thaliana	RDR2	At4g11130		RNA-Dependent RNA Polymerase		Complete loss of telomeric DNA methylation	Complete loss of telomeric DNA methylation	GO:0006306	DNA methylation	part_of	GO:0000781	chromosome, telomeric region	PATO:0002052	decreased occurrence													Recessive	Loss-of-function
Arabidopsis thaliana	OSC	At5g48010		Oxidosqualene Cyclase		Complete loss of thalianol accumulation in roots	Complete loss of thalianol accumulation in roots	PO:0025025	root system				PATO:0002271	decreased accumulation			CHEBI:52317	thalianol									Recessive	Loss-of-function
Arabidopsis thaliana	VTE1	At4g32770		Vitamin E Deficient		Complete loss of tocopherol production; Low anthocyanin levels under high light; No other phenotypes detected	Complete loss of tocopherol production	GO:0010189	vitamin E biosynthetic process				PATO:0002052	decreased occurrence													Recessive	Loss-of-function
Arabidopsis thaliana	GIS2	At5g06650		Glabrous Inflorescence Stems		Complete loss of trichomes on floral organs	Complete loss of trichomes on floral organs	PO:0025395	floral organ				PATO:0002000	lacks all parts of type			PO:0000282	trichome									Recessive	Loss-of-function
Arabidopsis thaliana	BGLU18	At1g52400		Beta Glucosidase		Complete loss of wound-induced ER body formation	Complete loss of wound-induced ER body formation	PO:0009002	plant cell				PATO:0002000	lacks all parts of type			GO:0010168	ER body						EO:0007373	mechanical damage		Recessive	Loss-of-function
Arabidopsis thaliana	MGP2	At1g08660		Male Gametophyte Defective		Complete male gametophyte defective	Complete male gametophyte defective	PO:0025280	microgametophyte				PATO:0000051	morphology	PATO:0000460	abnormal											Recessive	Loss-of-function
Arabidopsis thaliana	SEC22	At1g11890		Secretion		Complete male gametophyte defective; Female gametophyte defective	Complete male gametophyte defective	PO:0025280	microgametophyte				PATO:0000051	morphology	PATO:0000460	abnormal											Recessive	Loss-of-function
Arabidopsis thaliana	ADL1C	At1g14830		Arabidopsis Dynamin-Like Protein		Complete male gametophyte defective	Complete male gametophyte defective	PO:0025280	microgametophyte				PATO:0000051	morphology	PATO:0000460	abnormal											Recessive	Loss-of-function
Arabidopsis thaliana	NFD2	At1g24450		Nuclear Fusion Defective		Complete male gametophyte defective; Female gametophyte defective	Complete male gametophyte defective	PO:0025280	microgametophyte				PATO:0000051	morphology	PATO:0000460	abnormal											Recessive	Loss-of-function
Arabidopsis thaliana	FU	At1g50240		Fused		Complete male gametophyte defective; Female gametophyte defective	Complete male gametophyte defective	PO:0025280	microgametophyte				PATO:0000051	morphology	PATO:0000460	abnormal											Recessive	Loss-of-function
Arabidopsis thaliana	AtVPS34	At1g60490		Vacuolar Sorting Protein		Complete male gametophyte defective	Complete male gametophyte defective	PO:0025280	microgametophyte				PATO:0000051	morphology	PATO:0000460	abnormal											Recessive	Loss-of-function
Arabidopsis thaliana	DUO3	At1g64570		Duo Pollen		Complete male gametophyte defective	Complete male gametophyte defective	PO:0025280	microgametophyte				PATO:0000051	morphology	PATO:0000460	abnormal											Recessive	Loss-of-function
Arabidopsis thaliana	PUR4	At1g74260		Purine Biosynthesis		Complete male gametophyte defective; Female gametophyte defective; Heterozygotes: Delayed germination and early development; Low penetrance of chlorosis	Complete male gametophyte defective	PO:0025280	microgametophyte				PATO:0000051	morphology	PATO:0000460	abnormal											Recessive	Loss-of-function
Arabidopsis thaliana	VPS45	At1g77140		Vacuolar Sorting Protein		Null: Complete male gametophyte defective; Female gametophyte defective; Knockdown: Severe dwarf	Complete male gametophyte defective	PO:0025280	microgametophyte				PATO:0000051	morphology	PATO:0000460	abnormal											Recessive	Loss-of-function
Arabidopsis thaliana	VHA-A	At1g78900		Vacuolar ATP Synthase Subunit		Complete male gametophyte defective; Female gametophyte defective	Complete male gametophyte defective	PO:0025280	microgametophyte				PATO:0000051	morphology	PATO:0000460	abnormal											Recessive	Loss-of-function
Arabidopsis thaliana	MGP1	At2g21870		Male Gametophyte Defective		Complete male gametophyte defective; Female gametophyte defective	Complete male gametophyte defective	PO:0025280	microgametophyte				PATO:0000051	morphology	PATO:0000460	abnormal											Recessive	Loss-of-function
Arabidopsis thaliana	PDD12	At2g34220		Pollen Development Defective		Complete male gametophyte defective; Female gametophyte defective	Complete male gametophyte defective	PO:0025280	microgametophyte				PATO:0000051	morphology	PATO:0000460	abnormal											Recessive	Loss-of-function
Arabidopsis thaliana	PGD4	At2g35070		Pollen Germination Defective		Complete male gametophyte defective; Female gametophyte defective	Complete male gametophyte defective	PO:0025280	microgametophyte				PATO:0000051	morphology	PATO:0000460	abnormal											Recessive	Loss-of-function
Arabidopsis thaliana	NPG1	At2g43040		No Pollen Germination		Complete male gametophyte defective	Complete male gametophyte defective	PO:0025280	microgametophyte				PATO:0000051	morphology	PATO:0000460	abnormal											Recessive	Loss-of-function
Arabidopsis thaliana	TPLATE	At3g01780				Complete male gametophyte defective	Complete male gametophyte defective	PO:0025280	microgametophyte				PATO:0000051	morphology	PATO:0000460	abnormal											Recessive	Loss-of-function
Arabidopsis thaliana	RPT5a	At3g05530		Regulatory Particle		Null: Complete male gametophyte defective; Female gametophyte defective; Knockdown: Male gametophyte defective; Homozygotes are viable: Dwarf; Short roots; Reduced fertility	Complete male gametophyte defective	PO:0025280	microgametophyte				PATO:0000051	morphology	PATO:0000460	abnormal											Recessive	Loss-of-function
Arabidopsis thaliana	SEC8	At3g10380		Subunit of Exocyst Complex		Null: Complete male gametophyte defective; Knockdown: Male gametophyte defective; Homozygotes appear wild type	Complete male gametophyte defective	PO:0025280	microgametophyte				PATO:0000051	morphology	PATO:0000460	abnormal											Recessive	Loss-of-function
Arabidopsis thaliana	TCP16	At3g45150		TCP Domain Protein		Complete male gametophyte defective; Female gametophyte defective	Complete male gametophyte defective	PO:0025280	microgametophyte				PATO:0000051	morphology	PATO:0000460	abnormal											Recessive	Loss-of-function
Arabidopsis thaliana	SETH3	At3g54690				Complete male gametophyte defective	Complete male gametophyte defective	PO:0025280	microgametophyte				PATO:0000051	morphology	PATO:0000460	abnormal											Recessive	Loss-of-function
Arabidopsis thaliana	DUO1	At3g60460		Duo Pollen		Complete male gametophyte defective	Complete male gametophyte defective	PO:0025280	microgametophyte				PATO:0000051	morphology	PATO:0000460	abnormal											Recessive	Loss-of-function
Arabidopsis thaliana	ATG6	At3g61710		Autophagy		Complete male gametophyte defective	Complete male gametophyte defective	PO:0025280	microgametophyte				PATO:0000051	morphology	PATO:0000460	abnormal											Recessive	Loss-of-function
Arabidopsis thaliana	PDD25	At4g00330		Pollen Development Defective		Complete male gametophyte defective; Female gametophyte defective	Complete male gametophyte defective	PO:0025280	microgametophyte				PATO:0000051	morphology	PATO:0000460	abnormal											Recessive	Loss-of-function
Arabidopsis thaliana	MGD4	At4g01220		Male Gametophyte Defective		Null: Complete male gametophyte defective; Knockdown: Male gametophyte defective; Homozygotes are viable: Reduced fertility	Complete male gametophyte defective	PO:0025280	microgametophyte				PATO:0000051	morphology	PATO:0000460	abnormal											Recessive	Loss-of-function
Arabidopsis thaliana	SYP42	At4g02195		Syntaxin of Plants		Complete male gametophyte defective	Complete male gametophyte defective	PO:0025280	microgametophyte				PATO:0000051	morphology	PATO:0000460	abnormal											Recessive	Loss-of-function
Arabidopsis thaliana	HAP6	At4g21150		Hapless		Complete male gametophyte defective	Complete male gametophyte defective	PO:0025280	microgametophyte				PATO:0000051	morphology	PATO:0000460	abnormal											Recessive	Loss-of-function
Arabidopsis thaliana	REN1	At4g24580		ROP1 Enhancer		Complete male gametophyte defective	Complete male gametophyte defective	PO:0025280	microgametophyte				PATO:0000051	morphology	PATO:0000460	abnormal											Recessive	Loss-of-function
Arabidopsis thaliana	RSW1	At4g32410		Radially Swollen Root		Null: Complete male gametophyte defective; Strong knockdown: Embryo defective; Weak knockdown: Thick roots and seedlings	Complete male gametophyte defective	PO:0025280	microgametophyte				PATO:0000051	morphology	PATO:0000460	abnormal											Recessive	Loss-of-function
Arabidopsis thaliana	ARO1	At4g34940		Armadillo Repeat Only		Complete male gametophyte defective	Complete male gametophyte defective	PO:0025280	microgametophyte				PATO:0000051	morphology	PATO:0000460	abnormal											Recessive	Loss-of-function
Arabidopsis thaliana	EMB2779	At4g36480		Embryo Defective		Null: Complete male gametophyte defective; Female gametophyte defective; Knockdown: Embryo defective	Complete male gametophyte defective	PO:0025280	microgametophyte				PATO:0000051	morphology	PATO:0000460	abnormal											Recessive	Loss-of-function
Arabidopsis thaliana	CSLD4	At4g38190		Cellulose Synthase Like		Complete male gametophyte defective	Complete male gametophyte defective	PO:0025280	microgametophyte				PATO:0000051	morphology	PATO:0000460	abnormal											Recessive	Loss-of-function
Arabidopsis thaliana	CEV1	At5g05170		Constitutive Expression of VSP 1		Null: Complete male gametophyte defective; Knockdown: Short roots; Elevated jasmonate and ethylene levels	Complete male gametophyte defective	PO:0025280	microgametophyte				PATO:0000051	morphology	PATO:0000460	abnormal											Recessive	Loss-of-function
Arabidopsis thaliana	CNGC18	At5g14870		Cyclic Nucleotide-Gated Channel		Complete male gametophyte defective	Complete male gametophyte defective	PO:0025280	microgametophyte				PATO:0000051	morphology	PATO:0000460	abnormal											Recessive	Loss-of-function
Arabidopsis thaliana	SYP21	At5g16830		Syntaxin of Plants		Complete male gametophyte defective	Complete male gametophyte defective	PO:0025280	microgametophyte				PATO:0000051	morphology	PATO:0000460	abnormal											Recessive	Loss-of-function
Arabidopsis thaliana	GNL2	At5g19610		GNOM-Like		Complete male gametophyte defective	Complete male gametophyte defective	PO:0025280	microgametophyte				PATO:0000051	morphology	PATO:0000460	abnormal											Recessive	Loss-of-function
Arabidopsis thaliana	SYP41	At5g26980		Syntaxin of Plants		Complete male gametophyte defective	Complete male gametophyte defective	PO:0025280	microgametophyte				PATO:0000051	morphology	PATO:0000460	abnormal											Recessive	Loss-of-function
Arabidopsis thaliana	AtUSP	At5g52560		UDP-Sugar Pyrophosphorylase		Complete male gametophyte defective	Complete male gametophyte defective	PO:0025280	microgametophyte				PATO:0000051	morphology	PATO:0000460	abnormal											Recessive	Loss-of-function
Arabidopsis thaliana	AHA3	At5g57350		Arabidopsis H+-ATPase		Complete male gametophyte defective	Complete male gametophyte defective	PO:0025280	microgametophyte				PATO:0000051	morphology	PATO:0000460	abnormal											Recessive	Loss-of-function
Arabidopsis thaliana	HISN8	At5g63890		Histidine Biosynthesis		Null: Complete male gametophyte defective; Female gametophyte defective; Knockdown: Male and female gametophyte defective	Complete male gametophyte defective	PO:0025280	microgametophyte				PATO:0000051	morphology	PATO:0000460	abnormal											Recessive	Loss-of-function
Arabidopsis thaliana	MGT9	At5g64560		Magnesium Transporter		Complete male gametophyte defective	Complete male gametophyte defective	PO:0025280	microgametophyte				PATO:0000051	morphology	PATO:0000460	abnormal											Recessive	Loss-of-function
Arabidopsis thaliana	SDH1-1	At5g66760		Succinate Dehydrogenase		Complete male gametophyte defective; Female gametophyte defective	Complete male gametophyte defective	PO:0025280	microgametophyte				PATO:0000051	morphology	PATO:0000460	abnormal											Recessive	Loss-of-function
Arabidopsis thaliana	SPL	At4g27330		Sporocyteless		Complete male and female sterile; Albino stamens; Delayed senescence	Complete male sterile	PO:0009029	stamen				PATO:0000279	male fertility	PATO:0000462	absent											Recessive	Loss-of-function
Arabidopsis thaliana	AHP2	At1g13330		Arabidopsis Homolog Pairing		Complete sterility due to defects in meiosis	Complete sterility	PO:0009046	flower				PATO:0000274	fertility	PATO:0000462	absent											Recessive	Loss-of-function
Arabidopsis thaliana	CDC45	At3g25100		Cell Division Cycle		Partial to complete sterility due to defects in meiosis	Complete sterility	PO:0009046	flower				PATO:0000274	fertility	PATO:0000462	absent											Recessive	Loss-of-function
Arabidopsis thaliana	SYN1	At5g05490		Meiotic Synaptic Defective		Completely male and female sterile due to defects in meiosis	Completely female sterile	PO:0009062	gynoecium				PATO:0000277	female fertility	PATO:0000462	absent											Recessive	Loss-of-function
Arabidopsis thaliana	AtRAD51	At5g20850		RAS Associated with Diabetes Protein		Completely male and female sterile due to defects in meiosis	Completely female sterile	PO:0009062	gynoecium				PATO:0000277	female fertility	PATO:0000462	absent											Recessive	Loss-of-function
Arabidopsis thaliana	AMS	At2g16910		Aborted Microspores		Completely male sterile; Very short filaments	Completely male sterile	PO:0009029	stamen				PATO:0000279	male fertility	PATO:0000462	absent											Recessive	Loss-of-function
Arabidopsis thaliana	TPD1	At4g24972		Tapetum Determinant		Completely male sterile due to anther defects	Completely male sterile	PO:0009029	stamen				PATO:0000279	male fertility	PATO:0000462	absent											Recessive	Loss-of-function
Arabidopsis thaliana	BRI1	At4g39400		Brassinosteroid Insensitive		Dwarf; Dark green; Increased branching; Completely male sterile; Late flowering; Delayed leaf senescence; Insensitive to brassinosteroids	Completely male sterile	PO:0009029	stamen				PATO:0000279	male fertility	PATO:0000462	absent											Recessive	Loss-of-function
Arabidopsis thaliana	SYN1	At5g05490		Meiotic Synaptic Defective		Completely male and female sterile due to defects in meiosis	Completely male sterile	PO:0009029	stamen				PATO:0000279	male fertility	PATO:0000462	absent											Recessive	Loss-of-function
Arabidopsis thaliana	AtRAD51	At5g20850		RAS Associated with Diabetes Protein		Completely male and female sterile due to defects in meiosis	Completely male sterile	PO:0009029	stamen				PATO:0000279	male fertility	PATO:0000462	absent											Recessive	Loss-of-function
Arabidopsis thaliana	ARP4	At1g18450		Actin-Related Protein		Knockdown: Small seedlings; Dwarf; Completely sterile	Completely sterile	PO:0009046	flower				PATO:0000274	fertility	PATO:0000462	absent											Recessive	Loss-of-function
Arabidopsis thaliana	FBR12	At1g26630		Fumonisin B1-Resistant		Dwarf; Short roots; Few, small rosette and cauline leaves; Few flowers; Abnormal flower morphology; Completely sterile	Completely sterile	PO:0009046	flower				PATO:0000274	fertility	PATO:0000462	absent											Recessive	Loss-of-function
Arabidopsis thaliana	ACOS5	At1g62940		Acyl-CoA Synthetase		Completely sterile	Completely sterile	PO:0009046	flower				PATO:0000274	fertility	PATO:0000462	absent											Recessive	Loss-of-function
Arabidopsis thaliana	SWEETIE	At1g67140		Sweetie		Dwarf; Lancet-shaped leaves; Completely sterile; Early senescence	Completely sterile	PO:0009046	flower				PATO:0000274	fertility	PATO:0000462	absent											Recessive	Loss-of-function
Arabidopsis thaliana	HMG1	At1g76490		Hydroxy Methylglutaryl CoA Reductase		Dwarf; Completely sterile; Early senescence	Completely sterile	PO:0009046	flower				PATO:0000274	fertility	PATO:0000462	absent											Recessive	Loss-of-function
Arabidopsis thaliana	RAD50	At2g31970		Radiation Sensitive		Completely sterile due to defects in meiosis; Short telomeres; Dwarf when grown on nutrient plates; Sensitive to genotoxic stress	Completely sterile	PO:0009046	flower				PATO:0000274	fertility	PATO:0000462	absent											Recessive	Loss-of-function
Arabidopsis thaliana	BRM	At2g46020		Brahma		Male and female gametophyte defective; Homozygotes are viable: Dwarf; Slow growth; Abnormal leaf, root and flower morphology; Completely sterile	Completely sterile	PO:0009046	flower				PATO:0000274	fertility	PATO:0000462	absent											Recessive	Loss-of-function
Arabidopsis thaliana	SDG2	At4g15180		Set Domain Group		Dwarf; Completely sterile	Completely sterile	PO:0009046	flower				PATO:0000274	fertility	PATO:0000462	absent											Recessive	Loss-of-function
Arabidopsis thaliana	AtMND1	At4g29170				Completely sterile due to defects in meiosis	Completely sterile	PO:0009046	flower				PATO:0000274	fertility	PATO:0000462	absent											Recessive	Loss-of-function
Arabidopsis thaliana	AtUTr1	At2g02810		UDP-Galactose Transporter		Constitutively activated unfolded protein response	Constitutively activated unfolded protein response	GO:0030968	endoplasmic reticulum unfolded protein response				PATO:0000689	continuous													Recessive	Loss-of-function
Arabidopsis thaliana	PDV1	At5g53280		Plastid Division		Large, constricted chloroplasts	Constricted chloroplasts	GO:0009507	chloroplast				PATO:0001847	constricted													Recessive	Loss-of-function
Arabidopsis thaliana	CRM2	At4g20910		Corymbosa		Corymb-like inflorescences; Increased cauline leaf number; Increased flower growth rate; Short stamens; Reduced fertility; Late flowering	Corymb-like inflorescences	PO:0009049	inflorescence				PATO:0002455	corymb-like													Recessive	Loss-of-function
Arabidopsis thaliana	SPD1	At3g10420		Seedling Plastid Development		High penetrance of seedling lethality; Cotyledons and upper hypocotyl are mostly albino with small clusters of green cells	Cotyledons are mostly albino	PO:0020030	cotyledon				PATO:0000337	colorless													Recessive	Loss-of-function
Arabidopsis thaliana	PAP1	At1g56650		Production of Anthocyanin Pigment		Cotyledons do not turn purple in response to sucrose	Cotyledons do not turn purple in response to sucrose	PO:0020030	cotyledon				PATO:0000320	green										EO:0001015	sucrose treatment		Recessive	Loss-of-function
Arabidopsis thaliana	ALE1	At1g62340		Abnormal Leaf Shape		High penetrance of seedling lethality unless grown under high humidity; Small, crinkled cotyledons; Fused leaves; Abnormal cuticle	Crinkled cotyledons	PO:0020030	cotyledon				PATO:0001810	wrinkled													Recessive	Loss-of-function
Arabidopsis thaliana	SPS	At1g16410		Supershoot		Increased branching; Crinkled leaves; Abnormal vascularization	Crinkled leaves	PO:0009025	vascular leaf				PATO:0001810	wrinkled													Recessive	Loss-of-function
Arabidopsis thaliana	XRN3	At1g75660		Exoribonuclease		Null: Embryo lethal; Knockdown: Crinkled, rounded leaves; Late flowering	Crinkled leaves	PO:0009025	vascular leaf				PATO:0001810	wrinkled													Recessive	Loss-of-function
Arabidopsis thaliana	CER10	At3g55360		Eceriferum		Downward-bending cotyledons; Dwarf; Glossy, thin, zig-zag inflorescences; Small, crinkled leaves; Fused floral buds; Short, crooked stamen filaments; Reduced male fertility	Crinkled leaves	PO:0009025	vascular leaf				PATO:0001810	wrinkled													Recessive	Loss-of-function
Arabidopsis thaliana	DRNL	At1g24590		Dornroschen-Like		Incomplete penetrance of fused cotyledons; Abnormal leaf phyllotaxy; Stamens frequently converted to a filamentous structure; Short, crinkled petals	Crinkled petals	PO:0009032	petal				PATO:0001810	wrinkled													Recessive	Loss-of-function
Arabidopsis thaliana	AtSAC1	At1g22620		Suppressor of Actin		Short roots; Short hypocotyl; Semi-dwarf; Crooked inflorescence stems; Abnormal trichome morphology; Abnormal pavement cell morphology	Crooked inflorescence stems	PO:0025073	branch				PATO:0000617	bent													Recessive	Loss-of-function
Arabidopsis thaliana	CER10	At3g55360		Eceriferum		Downward-bending cotyledons; Dwarf; Glossy, thin, zig-zag inflorescences; Small, crinkled leaves; Fused floral buds; Short, crooked stamen filaments; Reduced male fertility	Crooked stamen filaments	PO:0009067	filament				PATO:0000617	bent													Recessive	Loss-of-function
Arabidopsis thaliana	CRL	At5g51020		Crumpled Leaf		Embryo defective; Cotyledon; Dwarf; Crumpled, pale green leaves; Short roots; Thin inflorescence stems; Severely reduced fertility; Few, large chloroplasts	Crumpled leaves	PO:0009025	vascular leaf				PATO:0001810	wrinkled													Recessive	Loss-of-function
Arabidopsis thaliana	KAN	At5g16560		Kanadi		Cupped first true leaves; Rolled leaves that become flat over time; Abnormal pistil development; Ectopic ovules on outside of carpels; Abnormal trichome patterning	Cupped first true leaves	PO:0006339	juvenile vascular leaf				PATO:0002227	cup-shaped													Recessive	Loss-of-function
Arabidopsis thaliana	EPC1	At3g55830		Ectopically Parting Cells		High penetrance of seedling lethality on soil; Curled, thick cotyledons; Short hypocotyls; Short roots; Increased lateral root number; Pale, bleached, small rosette leaves; Complete loss of branching; Severely reduced fertility; Fragile cotyledons	Curled cotyledons	PO:0020030	cotyledon				PATO:0000406	curved													Recessive	Loss-of-function
Arabidopsis thaliana	OTP43	At1g74900		Organelle Transcript Processing		Embryo defective; Cotyledon; Very low germination rate; Slow growth; Dwarf; Curled leaves; Late flowering; Abnormal, non-germinating seeds	Curled leaves	PO:0009025	vascular leaf				PATO:0000406	curved													Recessive	Loss-of-function
Arabidopsis thaliana	MOD1	At2g05990		Mosaic Death		Semi-dwarf; Chlorotic, curled leaves; Distorted siliques; Reduced fertility; Early primary inflorescence senescence	Curled leaves	PO:0009025	vascular leaf				PATO:0000406	curved													Recessive	Loss-of-function
Arabidopsis thaliana	WRKY58	At3g01080		WRKY DNA-Binding Protein		Curled, pointed, small, leaves with rough texture under defense response conditions	Curled leaves	PO:0009025	vascular leaf				PATO:0000406	curved													Recessive	Loss-of-function
Arabidopsis thaliana	FAB1B	At3g14270				Curled leaves	Curled leaves	PO:0009025	vascular leaf				PATO:0000406	curved													Recessive	Loss-of-function
Arabidopsis thaliana	SDE5	At3g15390		Silencing Defective		Small seedlings; Elongated, curled leaves; Long petioles; Slightly early trichome development	Curled leaves	PO:0009025	vascular leaf				PATO:0000406	curved													Recessive	Loss-of-function
Arabidopsis thaliana	VEN6	At3g27740		Venosa		Small, pale green, curled leaves; Heterozygotes: Intermediate phenotype	Curled leaves	PO:0009025	vascular leaf				PATO:0000406	curved													Recessive	Loss-of-function
Arabidopsis thaliana	BR6OX2	At3g30180		Brassinosteroid-6-Oxidase		Slightly smaller seedlings; Slightly shorter inflorescence stems; Rounded, curled, dark green leaves; Short petioles; Abnormal cauline leaf and stamen formation; Reduced fertility	Curled leaves	PO:0009025	vascular leaf				PATO:0000406	curved													Recessive	Loss-of-function
Arabidopsis thaliana	AtARP6	At3g33520		Actin-Related Protein		Slightly longer hypocotyl; Short inflorescence stems; Small, curled leaves with serrated margins; Small flowers; Increased sepal and petal numbers; Reduced fertility; Early flowering independent of photoperiod	Curled leaves	PO:0009025	vascular leaf				PATO:0000406	curved													Recessive	Loss-of-function
Arabidopsis thaliana	BAP1	At3g61190		BON Association Protein		Small, curled leaves; Resistant to disease	Curled leaves	PO:0009025	vascular leaf				PATO:0000406	curved													Recessive	Loss-of-function
Arabidopsis thaliana	MPK4	At4g01370		MAP Kinase		Dwarf; Curled leaves; Reduced fertility; Resistant to bacterial and oomycete infection	Curled leaves	PO:0009025	vascular leaf				PATO:0000406	curved													Recessive	Loss-of-function
Arabidopsis thaliana	NUDT7	At4g12720		Nudix Hydrolase Homolog		Dwarf; Curled leaves	Curled leaves	PO:0009025	vascular leaf				PATO:0000406	curved													Recessive	Loss-of-function
Arabidopsis thaliana	SKB1	At4g31120		SHK1 Binding Protein		Increased rosette leaf number; Curled, slightly darker green leaves; Slow growth; Late flowering	Curled leaves	PO:0009025	vascular leaf				PATO:0000406	curved													Recessive	Loss-of-function
Arabidopsis thaliana	FAB1A	At4g33240				Curled leaves	Curled leaves	PO:0009025	vascular leaf				PATO:0000406	curved													Recessive	Loss-of-function
Arabidopsis thaliana	DCL4	At5g20320		Dicer-Like		Elongated, narrow, curled leaves	Curled leaves	PO:0009025	vascular leaf				PATO:0000406	curved													Recessive	Loss-of-function
Arabidopsis thaliana	HDS	At5g60600		4-Hydroxy-3-Methylbut-2-Enyl Diphosphate Synthase		Dwarf; Curled leaves; Resistant to Hyaloperonospora parasitica	Curled leaves	PO:0009025	vascular leaf				PATO:0000406	curved													Recessive	Loss-of-function
Arabidopsis thaliana	BON1	At5g61900		Bonzai		Small, curled leaves; Dwarf at low temperature; Resistant to disease	Curled leaves	PO:0009025	vascular leaf				PATO:0000406	curved													Recessive	Loss-of-function
Arabidopsis thaliana	ICU2	At5g67100		Incurvata		Null: Male and female gametophyte defective; Rare embryo defective; Knockdown: Curled leaves; Abnormal floral morphology; Early flowering	Curled leaves	PO:0009025	vascular leaf				PATO:0000406	curved													Recessive	Loss-of-function
Arabidopsis thaliana	PGP19	At3g28860		P-Glycoprotein		Downward-bending cotyledons and first true leaves; Curled, wrinkled rosette leaf margins; Slow inflorescence growth; Late flowering	Curled rosette leaf margins	PO:0020128	leaf margin	part_of	PO:0000014	rosette leaf	PATO:0000406	curved													Recessive	Loss-of-function
Arabidopsis thaliana	CSN5A	At1g22920		COP9 Signalosome 5A		Purple cotyledons; Small, curled, pale green rosette leaves; Dwarf; Increased branching; Small flowers; Very few trichomes; Short hypocotyl in the dark; Altered response to jasmonic acid, light, and auxin	Curled rosette leaves	PO:0000014	rosette leaf				PATO:0000406	curved													Recessive	Loss-of-function
Arabidopsis thaliana	ARK2A	At4g35450		Ankyrin Repeat-Containing Protein		Dwarf; Small, curled rosette leaves; Late flowering	Curled rosette leaves	PO:0000014	rosette leaf				PATO:0000406	curved													Recessive	Loss-of-function
Arabidopsis thaliana	PHB3	At5g40770		Prohibitin		Delayed germination; Semi-dwarf; Small, curled rosette leaves; Slow root growth	Curled rosette leaves	PO:0000014	rosette leaf				PATO:0000406	curved													Recessive	Loss-of-function
Arabidopsis thaliana	KAS1	At5g46290		Ketoacyl-ACP Synthase		Embryo defective; Cotyledon; Homozygotes are viable: Semi-dwarf; Small, curled, variegated rosette leaves; Reduced fertility; Shriveled seeds; 2nd generation: Seedling lethal	Curled rosette leaves	PO:0000014	rosette leaf				PATO:0000406	curved													Recessive	Loss-of-function
Arabidopsis thaliana	AtAGAL2	At5g08370		Alpha-Galactosidase		Curly rosette leaves: Late flowering	Curly rosette leaves	PO:0000014	rosette leaf				PATO:0000406	curved													Recessive	Loss-of-function
Arabidopsis thaliana	BDG1	At1g64670		Bodyguard		Semi-dwarf; Increased branching; Curved, elongated, slightly serrated leaves; Incomplete penetrance of fused leaves; Sensitive to fungicides	Curved leaves	PO:0009025	vascular leaf				PATO:0000406	curved													Recessive	Loss-of-function
Arabidopsis thaliana	PPD1	At4g14713		Peapod		Curved leaves; Abnormal silique width; Heterozygotes: Intermediate phenotype	Curved leaves	PO:0009025	vascular leaf				PATO:0000406	curved													Recessive	Loss-of-function
Arabidopsis thaliana	CER5	At1g51500		Eceriferum		Glossy, bright green inflorescence stems; Cytoplasm protrudes into vacuoles	Cytoplasm protrudes into vacuoles	GO:0005737	cytoplasm				PATO:0001645	protruding into			GO:0005773	vacuole									Recessive	Loss-of-function
Arabidopsis thaliana	AtMPK3	At3g45640		Mitogen-Activated Protein Kinase		Damaged, brittle leaves in response to ozone	Damaged leaves in response to ozone	PO:0009025	vascular leaf				PATO:0001167	damaged										EO:0001021	ozone treatment		Recessive	Loss-of-function
Arabidopsis thaliana	IRX4	At1g15950		Irregular Xylem		Slow growth; Inflorescence stems cannot maintain an upright stance; Altered leaf morphology; Dark green; Collapsed xylem; Reduced fertility at high temperature	Dark green	PO:0000003	whole plant				PATO:0001249	dark green													Recessive	Loss-of-function
Arabidopsis thaliana	GA2	At1g79460		GA Deficient		Very low germination rate; Severe dwarf; Dark green; Sterile	Dark green	PO:0000003	whole plant				PATO:0001249	dark green													Recessive	Loss-of-function
Arabidopsis thaliana	DET2	At2g38050		De-etiolated		Dwarf; Increased branching; Dark green; Small flowers; Reduced fertility; Late flowering; Abnormal senescence; Dark-grown seedlings are de-etiolated	Dark green	PO:0000003	whole plant				PATO:0001249	dark green													Recessive	Loss-of-function
Arabidopsis thaliana	SLY1	At4g24210		Sleepy		Increased seed dormancy; Dwarf; Dark green; Late flowering; Reduced fertility	Dark green	PO:0000003	whole plant				PATO:0001249	dark green													Recessive	Loss-of-function
Arabidopsis thaliana	BRI1	At4g39400		Brassinosteroid Insensitive		Dwarf; Dark green; Increased branching; Completely male sterile; Late flowering; Delayed leaf senescence; Insensitive to brassinosteroids	Dark green	PO:0000003	whole plant				PATO:0001249	dark green													Recessive	Loss-of-function
Arabidopsis thaliana	PFD5	At5g23290		Prefoldin		Dwarf; Slow growth; Dark green; Short hypocotyl; Late flowering; Abnormal pavement cell morphology and microtubule development; Sensitive to salt	Dark green	PO:0000003	whole plant				PATO:0001249	dark green													Recessive	Loss-of-function
Arabidopsis thaliana	CTR1	At5g03730		Constitutive Triple Response		Short hypocotyl and roots; Exaggerated apical hook; Slow growth; Dark green cotyledons; Dwarf; Small rosette; Sterile early flowers; Late flowering	Dark green cotyledons	PO:0020030	cotyledon				PATO:0001249	dark green													Recessive	Loss-of-function
Arabidopsis thaliana	ASIL1	At1g54060		Arabidopsis 6b-Interacting Protein 1-Like		Dwarf; Dark green leaves with abnormal morphology; Short petioles; Short siliques; Small seeds; Late flowering	Dark green leaves	PO:0009025	vascular leaf				PATO:0001249	dark green													Recessive	Loss-of-function
Arabidopsis thaliana	BR6OX2	At3g30180		Brassinosteroid-6-Oxidase		Slightly smaller seedlings; Slightly shorter inflorescence stems; Rounded, curled, dark green leaves; Short petioles; Abnormal cauline leaf and stamen formation; Reduced fertility	Dark green leaves	PO:0009025	vascular leaf				PATO:0001249	dark green													Recessive	Loss-of-function
Arabidopsis thaliana	PsbO2	At3g50820		Photosystem II Subunit		Slow growth; Long, dark green leaves with bent margins	Dark green leaves	PO:0009025	vascular leaf				PATO:0001249	dark green													Recessive	Loss-of-function
Arabidopsis thaliana	MRPL11	At4g35490		Mitochondrial Ribosomal Protein		Semi-dwarf; Dark green leaves	Dark green leaves	PO:0009025	vascular leaf				PATO:0001249	dark green													Recessive	Loss-of-function
Arabidopsis thaliana	GA3	At5g25900		GA Deficient		Very low germination rate; Dwarf; Short, dark green leaves; Abnormal flower morphology; Reduced fertility	Dark green leaves	PO:0009025	vascular leaf				PATO:0001249	dark green													Recessive	Loss-of-function
Arabidopsis thaliana	ARF2	At5g62000		Auxin Response Factor		Large cotyledons; Short hypocotyl; Large, dark green rosette leaves; Reduced fertility; Large seeds; Late flowering; Delayed senescence	Dark green rosette leaves	PO:0000014	rosette leaf				PATO:0001249	dark green													Recessive	Loss-of-function
Arabidopsis thaliana	AIM1	At4g29010		Abnormal Inflorescence Meristem		Slightly smaller, darker green leaves; Increased branching; Few, abnormal flowers; Severely reduced fertility; Dark seeds with abnormal morphology; Disorganized floral meristems; Very small, twisted rosette leaves under short days	Dark seeds	PO:0009010	seed				PATO:0000327	low brightness													Recessive	Loss-of-function
Arabidopsis thaliana	TT10	At5g48100		Transparent Testa		Pale brown seed coat with dark-brown chalazal zone	Dark-brown seed chalazal zone	PO:0006333	seed chalaza				PATO:0001245	dark brown													Recessive	Loss-of-function
Arabidopsis thaliana	AIM1	At4g29010		Abnormal Inflorescence Meristem		Slightly smaller, darker green leaves; Increased branching; Few, abnormal flowers; Severely reduced fertility; Dark seeds with abnormal morphology; Disorganized floral meristems; Very small, twisted rosette leaves under short days	Darker green leaves	PO:0009025	vascular leaf				PATO:0001249	dark green													Recessive	Loss-of-function
Arabidopsis thaliana	DET2	At2g38050		De-etiolated		Dwarf; Increased branching; Dark green; Small flowers; Reduced fertility; Late flowering; Abnormal senescence; Dark-grown seedlings are de-etiolated	Dark-grown seedlings are de-etiolated	GO:0009704	de-etiolation				PATO:0002051	increased occurrence								PO:0007131	seedling development stage				Recessive	Loss-of-function
Arabidopsis thaliana	DET1	At4g10180		De-etiolated		Dwarf; Red cotyledons and lower leaf surfaces; Green roots; Dark-grown seedlings are de-etiolated	Dark-grown seedlings are de-etiolated	GO:0009704	de-etiolation				PATO:0002051	increased occurrence								PO:0007131	seedling development stage				Recessive	Loss-of-function
Arabidopsis thaliana	COP9	At4g14110		Constitutive Photomorphogenesis		Seedling lethal; Red embryos and cotyledons due to anthocyanin accumulation; Dark-grown seedlings are de-etiolated	Dark-grown seedlings are de-etiolated	GO:0009704	de-etiolation				PATO:0002051	increased occurrence								PO:0007131	seedling development stage				Recessive	Loss-of-function
Arabidopsis thaliana	BIN5	At5g02820		Brassinosteroid Insensitive		Dwarf; Increased branching; Downward-bending leaves; Short petioles; Dark-grown seedlings are de-etiolated; Insensitive to brassinosteroids	Dark-grown seedlings are de-etiolated	GO:0009704	de-etiolation				PATO:0002051	increased occurrence								PO:0007131	seedling development stage				Recessive	Loss-of-function
Arabidopsis thaliana	PUMP1	At3g54110		Plant Uncoupling Mitochondrial Protein		Decreased inflorescence biomass; Decrease in photosynthesis	Decrease in photosynthesis	GO:0015979	photosynthesis				PATO:0000911	decreased rate													Recessive	Loss-of-function
Arabidopsis thaliana	AGG2	At3g22942		G-Protein Gamma Subunit		Abnormal root architecture; Decreased basipetal auxin transport	Decreased basipetal auxin transport	GO:0010540	basipetal auxin transport				PATO:0000911	decreased rate													Recessive	Loss-of-function
Arabidopsis thaliana	AtSWI3C	At1g21700		Switch/Sucrose Nonfermenting 3C		Semi-dwarf; Slow growth; Abnormal rosette growth; Downward-bending leaves; Very short roots; Decreased branching; Few cauline leaves; Abnormal floral morphology; Severely reduced fertility; Slightly early flowering	Decreased branching	PO:0009006	shoot system				PATO:0002001	has fewer parts of type			PO:0025073	branch									Recessive	Loss-of-function
Arabidopsis thaliana	AGO1	At1g48410		Argonaute		Altered leaf morphology; Decreased branching	Decreased branching	PO:0009006	shoot system				PATO:0002001	has fewer parts of type			PO:0025073	branch									Recessive	Loss-of-function
Arabidopsis thaliana	LAS	At1g55580		Lateral Suppressor		Decreased branching	Decreased branching	PO:0009006	shoot system				PATO:0002001	has fewer parts of type			PO:0025073	branch									Recessive	Loss-of-function
Arabidopsis thaliana	PHYB	At2g18790		Phytochrome B		Pale green; Long hypocotyl and petioles; Short roots; Small leaves; Few rosette leaves; Tall inflorescence stems; Decreased branching; Few siliques; Early flowering independent of photoperiod; Long root hairs; Altered response to red:far-red light	Decreased branching	PO:0009006	shoot system				PATO:0002001	has fewer parts of type			PO:0025073	branch									Recessive	Loss-of-function
Arabidopsis thaliana	SYD	At2g28290		Splayed		Short inflorescence stems; Decreased branching; Slow growth; Small, upward-bending leaves; Abnormal floral organ morphology, position, and number; Sterile; Premature SAM termination	Decreased branching	PO:0009006	shoot system				PATO:0002001	has fewer parts of type			PO:0025073	branch									Recessive	Loss-of-function
Arabidopsis thaliana	CAX1	At2g38170		Cation Exchanger		Short roots; Few, short lateral roots; Short inflorescence stems; Decreased branching	Decreased branching	PO:0009006	shoot system				PATO:0002001	has fewer parts of type			PO:0025073	branch									Recessive	Loss-of-function
Arabidopsis thaliana	ADNT1	At4g01100		Adenine Nucleotide Transporter		Slightly shorter roots; Decreased cellular respiration	Decreased cellular respiration	GO:0045333	cellular respiration				PATO:0000911	decreased rate													Recessive	Loss-of-function
Arabidopsis thaliana	CMT3	At1g69770		Chromomethylase		Decreased CpXpG DNA methylation	Decreased CpXpG DNA methylation	GO:0006306	DNA methylation				PATO:0000911	decreased rate													Recessive	Loss-of-function
Arabidopsis thaliana	FAD7	At3g11170		Fatty Acid Desaturase		Decreased dienoic fatty acid desaturation in chloroplast lipids	Decreased dienoic fatty acid desaturation in chloroplast lipids	GO:0009507	chloroplast				PATO:0000911	decreased rate			GO:0006636	unsaturated fatty acid biosynthetic process									Recessive	Loss-of-function
Arabidopsis thaliana	MOM	At1g08060		Maintenance of Methylation		Decreased DNA methylation	Decreased DNA methylation	GO:0006306	DNA methylation				PATO:0000911	decreased rate													Recessive	Loss-of-function
Arabidopsis thaliana	AGO4	At2g27040		Argonaute		Decreased DNA methylation	Decreased DNA methylation	GO:0006306	DNA methylation				PATO:0000911	decreased rate													Recessive	Loss-of-function
Arabidopsis thaliana	AGO6	At2g32940		Argonaute		Decreased DNA methylation	Decreased DNA methylation	GO:0006306	DNA methylation				PATO:0000911	decreased rate													Recessive	Loss-of-function
Arabidopsis thaliana	RDM1	At3g22680		RNA-Directed DNA Methylation		Decreased DNA methylation	Decreased DNA methylation	GO:0006306	DNA methylation				PATO:0000911	decreased rate													Recessive	Loss-of-function
Arabidopsis thaliana	IDN2	At3g48670		Involved in De Novo		Late flowering; Decreased DNA methylation	Decreased DNA methylation	GO:0006306	DNA methylation				PATO:0000911	decreased rate													Recessive	Loss-of-function
Arabidopsis thaliana	RDM2	At4g15950		RNA-Directed DNA Methylation		Decreased DNA methylation	Decreased DNA methylation	GO:0006306	DNA methylation				PATO:0000911	decreased rate													Recessive	Loss-of-function
Arabidopsis thaliana	KTF1	At5g04290		KOW Domain-Containing Transcription Factor		Decreased DNA methylation	Decreased DNA methylation	GO:0006306	DNA methylation				PATO:0000911	decreased rate													Recessive	Loss-of-function
Arabidopsis thaliana	DDM1	At5g66750		Decreased DNA Methylation		Decreased DNA methylation; Variety of morphological defects upon repeated self-pollination due to release of endogenous transposons	Decreased DNA methylation	GO:0006306	DNA methylation				PATO:0000911	decreased rate													Recessive	Loss-of-function
Arabidopsis thaliana	HEMA2	At1g09940				Decreased heme levels in roots; No other phenotypes detected	Decreased heme levels in roots	PO:0025025	root system				PATO:0001163	decreased concentration			CHEBI:30413	heme									Recessive	Loss-of-function
Arabidopsis thaliana	PUMP1	At3g54110		Plant Uncoupling Mitochondrial Protein		Decreased inflorescence biomass; Decrease in photosynthesis	Decreased inflorescence biomass	PO:0009006	shoot system				PATO:0001562	decreased mass													Recessive	Loss-of-function
Arabidopsis thaliana	AtALMT9	At3g18440		Aluminum-Activated Malate Transporter		Low malate levels; Decreased inward electrical currents in vacuoles; No other phenotypes detected	Decreased inward electrical currents in vacuoles	GO:0009705	plant-type vacuole membrane				PATO:0001241	physical object quality	PATO:0000460	abnormal											Recessive	Loss-of-function
Arabidopsis thaliana	RIN2	At4g25230		RPM1 Interacting Protein		Decreased ion leakage in response to Pseudomonas syringae	Decreased ion leakage in response to Pseudomonas syringae	GO:0022840	leak channel activity				PATO:0000911	decreased rate										EO:0001034	Pseudomonas syringae plant treatment		Recessive	Loss-of-function
Arabidopsis thaliana	SMG7	At5g19400		Suppressor with Morphogenic Effects on Genetalia		Null: No homozygous mutant plants recovered; Knockdown 1: Seedling lethal; Dwarf; Decreased leaf number; Knockdown 2: Slow growth; Abnormal rosette leaf morphology; High penetrance of rosette lethality; Large SAM	Decreased leaf number	PO:0000003	whole plant				PATO:0002001	has fewer parts of type			PO:0009025	vascular leaf									Recessive	Loss-of-function
Arabidopsis thaliana	FAS1	At1g65470		Fasciata		Slow growth; Short roots; Fasciated stems and inflorescences; Abnormal leaf morphology; Abnormal phyllotaxy; Decreased petal and stamen number; Narrow sepals and petals; Reduced fertility; Abnormal SAM and RAM morphology	Decreased petal number	PO:0009046	flower				PATO:0002001	has fewer parts of type			PO:0009032	petal									Recessive	Loss-of-function
Arabidopsis thaliana	ROXY1	At3g02000				Decreased petal number	Decreased petal number	PO:0009046	flower				PATO:0002001	has fewer parts of type			PO:0009032	petal									Recessive	Loss-of-function
Arabidopsis thaliana	AFH14	At1g31810		Formin Homology		Decreased pollen number due to defects in meiosis	Decreased pollen number	PO:0009066	anther				PATO:0002001	has fewer parts of type			PO:0025281	pollen									Recessive	Loss-of-function
Arabidopsis thaliana	PQL1	At1g14150		PsbQ-Like		Decreased post-illumination chlorophyll fluorescence	Decreased post-illumination chlorophyll fluorescence	GO:0090546	chlorophyll fluorescence				PATO:0000911	decreased rate
Arabidopsis thaliana	NDH48	At1g15980		NAD(P)H Dehydrogenase Subunit		Decreased post-illumination chlorophyll fluorescence; No other phenotypes mentioned	Decreased post-illumination chlorophyll fluorescence	GO:0090546	chlorophyll fluorescence				PATO:0000911	decreased rate
Arabidopsis thaliana	NDF6	At1g18730		NDH Dependent Flow		Decreased post-illumination chlorophyll fluorescence	Decreased post-illumination chlorophyll fluorescence	GO:0090546	chlorophyll fluorescence				PATO:0000911	decreased rate
Arabidopsis thaliana	NDH45	At1g64770		NAD(P)H Dehydrogenase Subunit		Decreased post-illumination chlorophyll fluorescence; No other phenotypes mentioned	Decreased post-illumination chlorophyll fluorescence	GO:0090546	chlorophyll fluorescence				PATO:0000911	decreased rate
Arabidopsis thaliana	POL3	At2g01918		PsbQ-Like		Decreased post-illumination chlorophyll fluorescence	Decreased post-illumination chlorophyll fluorescence	GO:0090546	chlorophyll fluorescence				PATO:0000911	decreased rate
Arabidopsis thaliana	PPL2	At2g39470		PsbP-Like Protein		Decreased post-illumination chlorophyll fluorescence; No other phenotypes detected	Decreased post-illumination chlorophyll fluorescence	GO:0090546	chlorophyll fluorescence				PATO:0000911	decreased rate
Arabidopsis thaliana	CRR4	At2g45350		Chlororespiratory Reduction		Decreased post-illumination chlorophyll fluorescence; No other phenotypes detected	Decreased post-illumination chlorophyll fluorescence	GO:0090546	chlorophyll fluorescence				PATO:0000911	decreased rate
Arabidopsis thaliana	PQL2	At3g01440		PsbQ-Like		Decreased post-illumination chlorophyll fluorescence	Decreased post-illumination chlorophyll fluorescence	GO:0090546	chlorophyll fluorescence				PATO:0000911	decreased rate
Arabidopsis thaliana	CRR2	At3g46790		Chlororespiratory Reduction		Decreased post-illumination chlorophyll fluorescence; No other phenotypes detected	Decreased post-illumination chlorophyll fluorescence	GO:0090546	chlorophyll fluorescence				PATO:0000911	decreased rate
Arabidopsis thaliana	FKBP16-2	At4g39710		FK506 Binding Protein		Decreased post-illumination chlorophyll fluorescence	Decreased post-illumination chlorophyll fluorescence	GO:0090546	chlorophyll fluorescence				PATO:0000911	decreased rate
Arabidopsis thaliana	NDH18	At5g43750		NAD(P)H Dehydrogenase		Decreased post-illumination chlorophyll fluorescence	Decreased post-illumination chlorophyll fluorescence	GO:0090546	chlorophyll fluorescence				PATO:0000911	decreased rate
Arabidopsis thaliana	AKT2/3	At4g22200		Arabidopsis Potassium Transport		Decreased potassium permeability of the plasma membrane in leaf mesophyll cell layers	Decreased potassium permeability of the plasma membrane in leaf mesophyll cell layers	GO:0005886	plasma membrane	part_of	PO:0005645	leaf mesophyll	PATO:0001241	physical object quality	PATO:0000460	abnormal											Recessive	Loss-of-function
Arabidopsis thaliana	GLIP2	At1g53940		GDSL-Motif Lipase		Increased lateral root number; Decreased root gravitropism; Susceptible to bacterial infection	Decreased root gravitropism	GO:0009958	positive gravitropism	occurs_in	PO:0009005	root	PATO:0002302	decreased process quality													Recessive	Loss-of-function
Arabidopsis thaliana	ENO1	At1g74030		Enolase		Distorted trichomes; Decreased root hair density	Decreased root hair density	PO:0025025	root system				PATO:0002001	has fewer parts of type			GO:0035618	root hair									Recessive	Loss-of-function
Arabidopsis thaliana	AHA7	At3g60330		Arabidopsis H+ ATPase		Decreased root hair density	Decreased root hair density	PO:0025025	root system				PATO:0002001	has fewer parts of type			GO:0035618	root hair									Recessive	Loss-of-function
Arabidopsis thaliana	GAUT12	At5g54690		Galacturonosyltransferase		Small leaves, siliques, flowers; Decreased secondary cell wall thickness	Decreased secondary cell wall thickness	GO:0009531	secondary cell wall				PATO:0000592	decreased thickness													Recessive	Loss-of-function
Arabidopsis thaliana	WAT1	At1g75500		Walls Are Thin		Short inflorescences and decreased secondary cell wall thickness under short days	Decreased secondary cell wall thickness under short days	GO:0009531	secondary cell wall				PATO:0000592	decreased thickness										EO:0007200	short day length regimen		Recessive	Loss-of-function
Arabidopsis thaliana	GTE4	At1g06230		Global Transcription Factor		Delayed germination and rosette development; Dwarf; Short roots; Abnormal lateral root formation; Small, slightly serrated leaves; Short, thin inflorescence stems; Decreased stamen number	Decreased stamen number	PO:0009046	flower				PATO:0002001	has fewer parts of type			PO:0009029	stamen									Recessive	Loss-of-function
Arabidopsis thaliana	FAS1	At1g65470		Fasciata		Slow growth; Short roots; Fasciated stems and inflorescences; Abnormal leaf morphology; Abnormal phyllotaxy; Decreased petal and stamen number; Narrow sepals and petals; Reduced fertility; Abnormal SAM and RAM morphology	Decreased stamen number	PO:0009046	flower				PATO:0002001	has fewer parts of type			PO:0009029	stamen									Recessive	Loss-of-function
Arabidopsis thaliana	RPN10	At4g38630		Regulatory Particle Non-ATPase		Very low germination rate; Slow growth; Chlorotic leaves; Decreased stamen number; Reduced fertility; Early rosette leaf senescence	Decreased stamen number	PO:0009046	flower				PATO:0002001	has fewer parts of type			PO:0009029	stamen									Recessive	Loss-of-function
Arabidopsis thaliana	AtISA2	At1g03310		Isoamylase		Decreased starch levels	Decreased starch levels	PO:0000003	whole plant				PATO:0001163	decreased concentration			CHEBI:28017	starch									Recessive	Loss-of-function
Arabidopsis thaliana	GORK	At5g37500		Gated Outwardly-Rectifying K+ Channel		Decreased stomatal closure; No other phenotypes detected	Decreased stomatal closure	GO:0090332	stomatal closure				PATO:0000911	decreased rate													Recessive	Loss-of-function
Arabidopsis thaliana	CYCD4;2	At5g10440		Cyclin		Decreased stomatal density	Decreased stomatal density	PO:0005679	epidermis				PATO:0002001	has fewer parts of type			PO:0002000	stomatal complex									Recessive	Loss-of-function
Arabidopsis thaliana	PIP5K4	At3g56960		Phosphatidyl Inositol Monophosphate 5 Kinase		Delayed, decreased stomatal opening	Decreased stomatal opening	GO:1990069	stomatal opening				PATO:0000911	decreased rate													Recessive	Loss-of-function
Arabidopsis thaliana	AtGGT1B	At2g39550		Geranylgeranyltransferase		Decreased stomatal width in response to ABA	Decreased stomatal width in response to ABA	PO:0008032	stomatal pore				PATO:0000599	decreased width										EO:0007105	abscisic acid treatment
Arabidopsis thaliana	MYB23	At5g40330		MYB Domain Protein		Decreased trichome branching	Decreased trichome branching	GO:0010091	trichome branching				PATO:0002052	decreased occurrence													Recessive	Loss-of-function
Arabidopsis thaliana	RPA2	At2g24490		Replicon Protein		Dwarf; Decreased trichome density; Early flowering	Decreased trichome density	PO:0000003	whole plant				PATO:0002001	has fewer parts of type			PO:0000282	trichome									Recessive	Loss-of-function
Arabidopsis thaliana	PFL2	At4g00100		Pointed First Leaves		Narrow, pointed first true leaves; Short roots; Decreased density and abnormal branching of trichomes; Late flowering under continuous light	Decreased trichome density	PO:0000003	whole plant				PATO:0002001	has fewer parts of type			PO:0000282	trichome									Recessive	Loss-of-function
Arabidopsis thaliana	ATXR7	At5g42400		Arabidopsis Trithorax-Related		Decreased young leaf number; Early flowering independent of photoperiod	Decreased young leaf number	PO:0025022	collective leaf structure				PATO:0002001	has fewer parts of type			PO:0006339	juvenile vascular leaf									Recessive	Loss-of-function
Arabidopsis thaliana	ASK1	At1g75950		Arabidopsis SKP1-Like		Male sterile; Defective in homolog separation	Defective in homolog separation	GO:0000712	resolution of meiotic recombination intermediates				PATO:0001236	process quality	PATO:0000460	abnormal											Recessive	Loss-of-function
Arabidopsis thaliana	AXR4	At1g54990		Auxin Resistant		Defective root gravitropism; Insensitive to auxin	Defective root gravitropism	GO:0009958	positive gravitropism	occurs_in	PO:0009005	root	PATO:0001236	process quality	PATO:0000460	abnormal											Recessive	Loss-of-function
Arabidopsis thaliana	KJK	At3g03050		Kojak		Defective root hairs	Defective root hairs	GO:0035618	root hair				PATO:0000051	morphology	PATO:0000460	abnormal											Recessive	Loss-of-function
Arabidopsis thaliana	PRD3	At1g01690		Putative Recombination Initiation Defect		Reduced fertility due to defects in meiosis	Defects in meiosis	GO:0007126	meiotic nuclear division				PATO:0001236	process quality	PATO:0000460	abnormal
Arabidopsis thaliana	AHP2	At1g13330		Arabidopsis Homolog Pairing		Complete sterility due to defects in meiosis	Defects in meiosis	GO:0007126	meiotic nuclear division				PATO:0001236	process quality	PATO:0000460	abnormal
Arabidopsis thaliana	SDS	At1g14750		Solo Dancers		Severely reduced fertility due to defects in meiosis	Defects in meiosis	GO:0007126	meiotic nuclear division				PATO:0001236	process quality	PATO:0000460	abnormal
Arabidopsis thaliana	AFH14	At1g31810		Formin Homology		Decreased pollen number due to defects in meiosis	Defects in meiosis	GO:0007126	meiotic nuclear division				PATO:0001236	process quality	PATO:0000460	abnormal
Arabidopsis thaliana	SPO11-2	At1g63990		Sporulation 11-2		Severely reduced fertility due to defects in meiosis	Defects in meiosis	GO:0007126	meiotic nuclear division				PATO:0001236	process quality	PATO:0000460	abnormal
Arabidopsis thaliana	ASY1	At1g67370		Asynaptic		Severely reduced fertility due to defects in meiosis	Defects in meiosis	GO:0007126	meiotic nuclear division				PATO:0001236	process quality	PATO:0000460	abnormal
Arabidopsis thaliana	RPA70a	At2g06510		Replication Protein A		Reduced fertility due to defects in meiosis; Sensitive to genotoxic stress	Defects in meiosis	GO:0007126	meiotic nuclear division				PATO:0001236	process quality	PATO:0000460	abnormal
Arabidopsis thaliana	RAD50	At2g31970		Radiation Sensitive		Completely sterile due to defects in meiosis; Short telomeres; Dwarf when grown on nutrient plates; Sensitive to genotoxic stress	Defects in meiosis	GO:0007126	meiotic nuclear division				PATO:0001236	process quality	PATO:0000460	abnormal
Arabidopsis thaliana	AtRAD51C	At2g45280		RAS Associated with Diabetes		Male and female sterile due to defects in meiosis; Sensitive to cisplatin and gamma radiation	Defects in meiosis	GO:0007126	meiotic nuclear division				PATO:0001236	process quality	PATO:0000460	abnormal
Arabidopsis thaliana	AtSPO11-1	At3g13170				Reduced fertility due to defects in meiosis	Defects in meiosis	GO:0007126	meiotic nuclear division				PATO:0001236	process quality	PATO:0000460	abnormal
Arabidopsis thaliana	DMC1	At3g22880		Homolog of Yeast DMC 1		Reduced fertility due to defects in meiosis	Defects in meiosis	GO:0007126	meiotic nuclear division				PATO:0001236	process quality	PATO:0000460	abnormal
Arabidopsis thaliana	CDC45	At3g25100		Cell Division Cycle		Partial to complete sterility due to defects in meiosis	Defects in meiosis	GO:0007126	meiotic nuclear division				PATO:0001236	process quality	PATO:0000460	abnormal
Arabidopsis thaliana	RCK	At3g27730		Rock-N-Rollers		Reduced fertility due to defects in meiosis	Defects in meiosis	GO:0007126	meiotic nuclear division				PATO:0001236	process quality	PATO:0000460	abnormal
Arabidopsis thaliana	TES	At3g43210		Tetraspore		Reduced fertility due to defects in meiosis; Large pollen	Defects in meiosis	GO:0007126	meiotic nuclear division				PATO:0001236	process quality	PATO:0000460	abnormal
Arabidopsis thaliana	AtGR1	At3g52115		Gamma Response Gene		Sterile due to defects in meiosis	Defects in meiosis	GO:0007126	meiotic nuclear division				PATO:0001236	process quality	PATO:0000460	abnormal
Arabidopsis thaliana	AtPRD1	At4g14180		Putative Recombination Initiation Defect		Reduced fertility due to defects in meiosis	Defects in meiosis	GO:0007126	meiotic nuclear division				PATO:0001236	process quality	PATO:0000460	abnormal
Arabidopsis thaliana	MSH4	At4g17380		MutS Homolog		Severely reduced fertility due to defects in meiosis	Defects in meiosis	GO:0007126	meiotic nuclear division				PATO:0001236	process quality	PATO:0000460	abnormal
Arabidopsis thaliana	ATK1	At4g21270		Arabidopsis thaliana Kinesin		Reduced fertility due to defects in meiosis	Defects in meiosis	GO:0007126	meiotic nuclear division				PATO:0001236	process quality	PATO:0000460	abnormal
Arabidopsis thaliana	AtMND1	At4g29170				Completely sterile due to defects in meiosis	Defects in meiosis	GO:0007126	meiotic nuclear division				PATO:0001236	process quality	PATO:0000460	abnormal
Arabidopsis thaliana	SYN1	At5g05490		Meiotic Synaptic Defective		Completely male and female sterile due to defects in meiosis	Defects in meiosis	GO:0007126	meiotic nuclear division				PATO:0001236	process quality	PATO:0000460	abnormal
Arabidopsis thaliana	AtRAD51	At5g20850		RAS Associated with Diabetes Protein		Completely male and female sterile due to defects in meiosis	Defects in meiosis	GO:0007126	meiotic nuclear division				PATO:0001236	process quality	PATO:0000460	abnormal
Arabidopsis thaliana	SWI1	At5g51330		Switch		Sterile due to defects in meiosis; Reduced sister chromatid cohesion	Defects in meiosis	GO:0007126	meiotic nuclear division				PATO:0001236	process quality	PATO:0000460	abnormal
Arabidopsis thaliana	SHOC1	At5g52290		Shortage in Chiasmata		Reduced fertility due to defects in meiosis	Defects in meiosis	GO:0007126	meiotic nuclear division				PATO:0001236	process quality	PATO:0000460	abnormal
Arabidopsis thaliana	RHM1	At1g78570		Rhamnose Biosynthesis		Abnormal cotyledon growth; Slightly shorter roots and root hairs; Deformed trichomes	Deformed trichomes	PO:0000282	trichome				PATO:0001617	deformed													Recessive	Loss-of-function
Arabidopsis thaliana	PRT6	At5g02310		Proteolysis		Delayed after-ripening; Short roots without exogenous sucrose	Delayed after-ripening	GO:0010162	seed dormancy process				PATO:0000502	delayed													Recessive	Loss-of-function
Arabidopsis thaliana	MYB108	At3g06490		MYB Domain Protein		Reduced fertility due to delayed anther dehiscence; Delayed floral organ senescence	Delayed anther dehiscence	GO:0009901	anther dehiscence				PATO:0000502	delayed													Recessive	Loss-of-function
Arabidopsis thaliana	PUR4	At1g74260		Purine Biosynthesis		Complete male gametophyte defective; Female gametophyte defective; Heterozygotes: Delayed germination and early development; Low penetrance of chlorosis	Delayed early development	GO:0090351	seedling development				PATO:0000502	delayed													Recessive	Loss-of-function
Arabidopsis thaliana	FH5	At5g54650		Formin Homology		Delayed endosperm cellularization; No other phenotypes detected	Delayed endosperm cellularization	GO:0010342	endosperm cellularization				PATO:0000502	delayed													Recessive	Loss-of-function
Arabidopsis thaliana	MYB108	At3g06490		MYB Domain Protein		Reduced fertility due to delayed anther dehiscence; Delayed floral organ senescence	Delayed floral organ senescence	GO:0080187	floral organ senescence				PATO:0000502	delayed													Recessive	Loss-of-function
Arabidopsis thaliana	DAD1	At2g44810		Defective in Anther Dehiscence		Delayed flower bud opening; Male sterile due to indehiscent anthers; Slightly smaller pollen	Delayed flower bud opening	GO:0009908	flower development	occurs_in	PO:0000056	flower bud	PATO:0000502	delayed													Recessive	Loss-of-function
Arabidopsis thaliana	GTE4	At1g06230		Global Transcription Factor		Delayed germination and rosette development; Dwarf; Short roots; Abnormal lateral root formation; Small, slightly serrated leaves; Short, thin inflorescence stems; Decreased stamen number	Delayed germination	GO:0009845	seed germination				PATO:0000502	delayed													Recessive	Loss-of-function
Arabidopsis thaliana	RLK7	At1g09970		Receptor-Like Kinase		Delayed germination; Sensitive to hydrogen peroxide	Delayed germination	GO:0009845	seed germination				PATO:0000502	delayed													Recessive	Loss-of-function
Arabidopsis thaliana	SCO1	At1g62750		Snowy Cotyledon		Null: Embryo defective; Globular; Knockdown: Delayed germination; Pale cotyledons	Delayed germination	GO:0009845	seed germination				PATO:0000502	delayed													Recessive	Loss-of-function
Arabidopsis thaliana	LIG6	At1g66730		DNA Ligase		Delayed germination; Sensitive to low temperature, x-rays, and oxidative stress	Delayed germination	GO:0009845	seed germination				PATO:0000502	delayed													Recessive	Loss-of-function
Arabidopsis thaliana	CYCD1;1	At1g70210		Cyclin D1;1		Delayed germination	Delayed germination	GO:0009845	seed germination				PATO:0000502	delayed													Recessive	Loss-of-function
Arabidopsis thaliana	APUM23	At1g72320		Pumilio		Slow growth; Small, serrated, pointed rosette leaves; Short roots without exogenous sucrose; Abnormal leaf venation; Freshly harvested seeds exhibit delayed germination	Delayed germination	GO:0009845	seed germination				PATO:0000502	delayed													Recessive	Loss-of-function
Arabidopsis thaliana	PUR4	At1g74260		Purine Biosynthesis		Complete male gametophyte defective; Female gametophyte defective; Heterozygotes: Delayed germination and early development; Low penetrance of chlorosis	Delayed germination	GO:0009845	seed germination				PATO:0000502	delayed													Recessive	Loss-of-function
Arabidopsis thaliana	TAG1	At2g19450		Triacylglycerol Biosynthesis		Embryo defective; Cotyledon; Wrinkled seeds; Delayed germination; Abnormal triacylglycerol levels and fatty acid composition in seeds	Delayed germination	GO:0009845	seed germination				PATO:0000502	delayed													Recessive	Loss-of-function
Arabidopsis thaliana	BRIZ2	At2g26000		BRAP2 RING ZnUBP Domain-Containing Protein		Seedling lethal; Pale green embryos; Delayed germination	Delayed germination	GO:0009845	seed germination				PATO:0000502	delayed													Recessive	Loss-of-function
Arabidopsis thaliana	LUH	At2g32700		Leunig Homolog		Delayed germination; Low germination rate; Slow growth; Short roots	Delayed germination	GO:0009845	seed germination				PATO:0000502	delayed													Recessive	Loss-of-function
Arabidopsis thaliana	BRIZ1	At2g42160		BRAP2 RING ZnUBP Domain-Containing Protein		Seedling lethal; Pale embryos; Delayed germination	Delayed germination	GO:0009845	seed germination				PATO:0000502	delayed													Recessive	Loss-of-function
Arabidopsis thaliana	SDP6	At3g10370		Sugar Dependent		Seedling lethal without exogenous sucrose; Delayed germination	Delayed germination	GO:0009845	seed germination				PATO:0000502	delayed													Recessive	Loss-of-function
Arabidopsis thaliana	BLI	At3g23980		Blister		Male gametophyte defective; Homozygotes are viable: Delayed germination; Dwarf; Slow growth; Small leaves and cotyledons with blister-like outgrowths; Abnormal flower morphology	Delayed germination	GO:0009845	seed germination				PATO:0000502	delayed													Recessive	Loss-of-function
Arabidopsis thaliana	AtGLDH	At3g47930		L-Galactono-1,4-Lactone Dehydrogenase		Seedling lethal without exogenous ascorbate; Delayed germination	Delayed germination	GO:0009845	seed germination				PATO:0000502	delayed													Recessive	Loss-of-function
Arabidopsis thaliana	CH42	At4g18480		Chlorina		Seedling lethal; Albino seedlings; Yellow-green embryos; Delayed germination; Resistant to acifluorfen (herbicide); Heterozygotes: Yellow-green leaves and stems	Delayed germination	GO:0009845	seed germination				PATO:0000502	delayed													Recessive	Loss-of-function
Arabidopsis thaliana	MAN5	At4g28320		Endo-B-Mannanase		Delayed germination	Delayed germination	GO:0009845	seed germination				PATO:0000502	delayed													Recessive	Loss-of-function
Arabidopsis thaliana	MAN6	At5g01930		Endo-B-Mannanase		Delayed germination	Delayed germination	GO:0009845	seed germination				PATO:0000502	delayed													Recessive	Loss-of-function
Arabidopsis thaliana	PHB3	At5g40770		Prohibitin		Delayed germination; Semi-dwarf; Small, curled rosette leaves; Slow root growth	Delayed germination	GO:0009845	seed germination				PATO:0000502	delayed													Recessive	Loss-of-function
Arabidopsis thaliana	MAN7	At5g66460		Endo-B-Mannanase		Delayed germination	Delayed germination	GO:0009845	seed germination				PATO:0000502	delayed													Recessive	Loss-of-function
Arabidopsis thaliana	PRN	At3g59220		Pirin		Delayed germination without stratification; Germination and early seedling growth sensitive to ABA	Delayed germination without stratification	GO:0009845	seed germination				PATO:0000502	delayed										EO:0001057	abnormal stratification treatment
Arabidopsis thaliana	TADA	At1g68720		tRNA Adenosine Deaminase		Delayed growth; Pale green leaves; Reduced fertility	Delayed growth	GO:0040007	growth				PATO:0000502	delayed													Recessive	Loss-of-function
Arabidopsis thaliana	AGP19	At1g68725		Arabinogalactan-Protein		Short hypocotyl and inflorescence stems; Small, rounded, flat rosette leaves; Pale green leaves; Delayed growth; Reduced fertility	Delayed growth	GO:0040007	growth				PATO:0000502	delayed													Recessive	Loss-of-function
Arabidopsis thaliana	NOA1	At3g47450		Nitric Oxide Associated		Pale green cotyledons; Delayed growth; Young leaves are pale; Resistant to fosmidomycin (inhibitor of isoprenoid biosynthesis)	Delayed growth	GO:0040007	growth				PATO:0000502	delayed													Recessive	Loss-of-function
Arabidopsis thaliana	EMB1395	At4g13940		Embryo Defective		Null: Embryo defective; Globular; Knockdown: Delayed growth	Delayed growth	GO:0040007	growth				PATO:0000502	delayed													Recessive	Loss-of-function
Arabidopsis thaliana	NLP7	At4g24020		NIN-Like Protein		Small rosette; Delayed growth; Late flowering; Resistant to drought	Delayed growth	GO:0040007	growth				PATO:0000502	delayed													Recessive	Loss-of-function
Arabidopsis thaliana	DOT5	At1g13290		Defectively Organized Tributaries		Delayed leaf growth; Abnormal divergence angle between cotyledons; Abnormal vein patterning in leaves	Delayed leaf growth	GO:0010338	leaf formation				PATO:0000502	delayed													Recessive	Loss-of-function
Arabidopsis thaliana	PSD	At1g72560		Paused		Delayed leaf growth; Few lateral roots; Abnormal phyllotaxy; Reduced fertility	Delayed leaf growth	GO:0010338	leaf formation				PATO:0000502	delayed													Recessive	Loss-of-function
Arabidopsis thaliana	ORE4	At1g79850		Oresara		Pigment defective embryo; Delayed leaf senescence	Delayed leaf senescence	GO:0010150	leaf senescence				PATO:0000502	delayed													Recessive	Loss-of-function
Arabidopsis thaliana	BRI1	At4g39400		Brassinosteroid Insensitive		Dwarf; Dark green; Increased branching; Completely male sterile; Late flowering; Delayed leaf senescence; Insensitive to brassinosteroids	Delayed leaf senescence	GO:0010150	leaf senescence				PATO:0000502	delayed													Recessive	Loss-of-function
Arabidopsis thaliana	ATE1	At5g05700		Arginine-tRNA Protein Transferase		Delayed leaf senescence	Delayed leaf senescence	GO:0010150	leaf senescence				PATO:0000502	delayed													Recessive	Loss-of-function
Arabidopsis thaliana	HDA6	At5g63110		Histone Deacetylase		Late flowering; Delayed leaf senescence	Delayed leaf senescence	GO:0010150	leaf senescence				PATO:0000502	delayed													Recessive	Loss-of-function
Arabidopsis thaliana	ACBP3	At4g24230		Acyl-CoA Binding Domain		Delayed leaf senescence in the dark	Delayed leaf senescence in the dark	GO:0010150	leaf senescence				PATO:0000502	delayed										EO:0007270	continuous dark (no light) regimen		Recessive	Loss-of-function
Arabidopsis thaliana	ACX2	At5g65110		Acyl-CoA Oxidase		Delayed lipid elongation and breakdown	Delayed lipid breakdown	GO:0016042	lipid catabolic process				PATO:0000502	delayed													Recessive	Loss-of-function
Arabidopsis thaliana	ACX2	At5g65110		Acyl-CoA Oxidase		Delayed lipid elongation and breakdown	Delayed lipid elongation	GO:0008610	lipid biosynthetic process				PATO:0000502	delayed													Recessive	Loss-of-function
Arabidopsis thaliana	TAM1	At1g77390		Tardy Asynchronous Meiosis		Abnormal pollen tetrad formation (no reduction in fertility); Delayed meiotic cell divisions	Delayed meiotic cell divisions	GO:0051321	meiotic cell cycle				PATO:0000502	delayed													Recessive	Loss-of-function
Arabidopsis thaliana	LON1	At5g26860		LON Protease		Dwarf; Delayed root growth and seedling establishment; Abnormal mitochondria morphology; Low germination rate at high temperature	Delayed root growth	GO:0048364	root development				PATO:0000502	delayed													Recessive	Loss-of-function
Arabidopsis thaliana	GTE4	At1g06230		Global Transcription Factor		Delayed germination and rosette development; Dwarf; Short roots; Abnormal lateral root formation; Small, slightly serrated leaves; Short, thin inflorescence stems; Decreased stamen number	Delayed rosette development	GO:0080186	developmental vegetative growth				PATO:0000502	delayed													Recessive	Loss-of-function
Arabidopsis thaliana	RPN12a	At1g64520		Regulatory Particle Non-ATPase		Low penetrance of decreased cotyledon number; Red hypocotyls and petioles due to anthocyanin accumulation; Short roots; Delayed rosette growth; Late flowering; Altered response to cytokinin; Resistant to auxin	Delayed rosette growth	GO:0080186	developmental vegetative growth				PATO:0000502	delayed													Recessive	Loss-of-function
Arabidopsis thaliana	LON1	At5g26860		LON Protease		Dwarf; Delayed root growth and seedling establishment; Abnormal mitochondria morphology; Low germination rate at high temperature	Delayed seedling establishment	GO:0090351	seedling development				PATO:0000502	delayed													Recessive	Loss-of-function
Arabidopsis thaliana	ELO3	At5g50320		Elongata		Very low germination rate; Delayed seedling growth; Narrow leaves; Short primary root; Short inflorescence stems with abnormal architecture	Delayed seedling growth	GO:0090351	seedling development				PATO:0000502	delayed													Recessive	Loss-of-function
Arabidopsis thaliana	DA1	At1g19270		Da		Thick inflorescence stems; Increased biomass; Large, rounded leaves; Large flowers and seeds; Increased petal and carpel number; Large, slightly flattened siliques; Delayed senescence	Delayed senescence	GO:0010149	senescence				PATO:0000502	delayed													Recessive	Loss-of-function
Arabidopsis thaliana	SMT2	At1g20330		Sterol Methyltransferase		Dwarf; Increased branching; Small leaves; Scalloped petals; Severely serrated sepal and petal margins; Reduced fertility; Late flowering; Delayed senescence; Abnormal cotyledon venation	Delayed senescence	GO:0010149	senescence				PATO:0000502	delayed													Recessive	Loss-of-function
Arabidopsis thaliana	CAND1	At2g02560		Cullin-Associated and Neddylation Dissociated		Dwarf; Increased rosette leaf number; Aerial rosettes; Increased branching; Delayed senescence; Altered response to auxin	Delayed senescence	GO:0010149	senescence				PATO:0000502	delayed													Recessive	Loss-of-function
Arabidopsis thaliana	ORE9	At2g42620		Oresara		Increased branching; Long hypocotyl and cotyledonary petioles; Delayed senescence; Resistant to oxidative stress	Delayed senescence	GO:0010149	senescence				PATO:0000502	delayed													Recessive	Loss-of-function
Arabidopsis thaliana	BOP1	At3g57130		Blade on Petiole		Ectopic organ outgrowths on the basal portion of cauline leaves and the petioles of cotyledons and rosette leaves; Fused rosette leaf petioles; Reduced leaf number; Abnormal floral organ number and morphology; Delayed senescence	Delayed senescence	GO:0010149	senescence				PATO:0000502	delayed													Recessive	Loss-of-function
Arabidopsis thaliana	S40-3	At4g18980				Delayed senescence	Delayed senescence	GO:0010149	senescence				PATO:0000502	delayed													Recessive	Loss-of-function
Arabidopsis thaliana	SPL	At4g27330		Sporocyteless		Complete male and female sterile; Albino stamens; Delayed senescence	Delayed senescence	GO:0010149	senescence				PATO:0000502	delayed													Recessive	Loss-of-function
Arabidopsis thaliana	HXK1	At4g29130		Hexokinase		Short petioles and inflorescence stems; Small root system; Very small leaves; Few flowers; Delayed senescence; Insensitive to glucose	Delayed senescence	GO:0010149	senescence				PATO:0000502	delayed													Recessive	Loss-of-function
Arabidopsis thaliana	EIN2	At5g03280		Ethylene Insensitive		Long hypocotyl; Delayed senescence; Insensitive to ethylene, cytokinin and ABA; Resistant to auxin transport inhibitors	Delayed senescence	GO:0010149	senescence				PATO:0000502	delayed													Recessive	Loss-of-function
Arabidopsis thaliana	MIA	At5g23630		Male Gametogenesis Impaired Anthers		Small rosette leaves; Severely reduced fertility and silique size; Low pollen germination rate; Late flowering; Delayed senescence	Delayed senescence	GO:0010149	senescence				PATO:0000502	delayed													Recessive	Loss-of-function
Arabidopsis thaliana	ARF2	At5g62000		Auxin Response Factor		Large cotyledons; Short hypocotyl; Large, dark green rosette leaves; Reduced fertility; Large seeds; Late flowering; Delayed senescence	Delayed senescence	GO:0010149	senescence				PATO:0000502	delayed													Recessive	Loss-of-function
Arabidopsis thaliana	PIP5K4	At3g56960		Phosphatidyl Inositol Monophosphate 5 Kinase		Delayed, decreased stomatal opening	Delayed stomatal opening	GO:1990069	stomatal opening				PATO:0000502	delayed													Recessive	Loss-of-function
Arabidopsis thaliana	NEK6	At3g44200		NIMA (Never In Mitosis, Gene A)-Related		Abnormal hypocotyl and petiole protrusions; Abnormal trichome branching; Disordered cell files in root epidermis	Disordered cell files in root epidermis	PO:0009002	plant cell	part_of	PO:0006036	root epidermis	PATO:0000937	disorganized													Recessive	Loss-of-function
Arabidopsis thaliana	MUR3	At2g20370		Murus		Disorganized endomembranes and actin filaments	Disorganized actin filaments	GO:0005884	actin filament				PATO:0000937	disorganized													Recessive	Loss-of-function
Arabidopsis thaliana	DCP5	At1g26110		Decapping		Null: Seedling lethal; Knockdown: Pale green cotyledons; Serrated, pointed leaves; Slightly late flowering; Disorganized cotyledon venation; Fragile cotyledons	Disorganized cotyledon venation	PO:0000035	cotyledon vascular system				PATO:0000937	disorganized													Recessive	Loss-of-function
Arabidopsis thaliana	HD1	At4g38130		Histone Deacetylase		At high temperature: Disorganized embryonic root and shoot; Incomplete penetrance of pin-formed and tubular cotyledons and decreased cotyledon number; Slightly narrow cotyledons	Disorganized embryonic root at high temperature	PO:0000045	embryo root				PATO:0000937	disorganized										EO:0007319	warm/hot air temperature regimen		Recessive	Loss-of-function
Arabidopsis thaliana	HD1	At4g38130		Histone Deacetylase		At high temperature: Disorganized embryonic root and shoot; Incomplete penetrance of pin-formed and tubular cotyledons and decreased cotyledon number; Slightly narrow cotyledons	Disorganized embryonic shoot at high temperature	PO:0020032	plumule				PATO:0000937	disorganized										EO:0007319	warm/hot air temperature regimen		Recessive	Loss-of-function
Arabidopsis thaliana	MUR3	At2g20370		Murus		Disorganized endomembranes and actin filaments	Disorganized endomembranes	GO:0012505	endomembrane system				PATO:0000937	disorganized													Recessive	Loss-of-function
Arabidopsis thaliana	ERMO1	At5g39500		ER Morphology		Disorganized ER morphology	Disorganized ER morphology	GO:0005783	endoplasmic reticulum				PATO:0000937	disorganized													Recessive	Loss-of-function
Arabidopsis thaliana	AIM1	At4g29010		Abnormal Inflorescence Meristem		Slightly smaller, darker green leaves; Increased branching; Few, abnormal flowers; Severely reduced fertility; Dark seeds with abnormal morphology; Disorganized floral meristems; Very small, twisted rosette leaves under short days	Disorganized floral meristems	PO:0000229	flower meristem				PATO:0000937	disorganized													Recessive	Loss-of-function
Arabidopsis thaliana	RIC1	At2g33460		ROP-Interacting CRIB Motif-Containing Protein		Disorganized microtubules in pavement cells	Disorganized microtubules in pavement cells	GO:0005874	microtubule	part_of	PO:0000332	epidermal pavement cell	PATO:0000937	disorganized													Recessive	Loss-of-function
Arabidopsis thaliana	TPST	At1g08030		Tyrosylprotein Sulfotransferase		Small cotyledons; Small, pale green leaves; Short roots and inflorescence stems; Early senescence; Abnormal vein morphology; Disorganized RAM	Disorganized RAM	PO:0020147	root apical meristem				PATO:0000937	disorganized													Recessive	Loss-of-function
Arabidopsis thaliana	WUS	At2g17950		Wuschel		Complete loss of primary inflorescence growth; Disorganized bunches of rosette leaves; Complete loss of carpels; Single, central stamen	Disorganized rosette	PO:0025022	collective leaf structure				PATO:0000937	disorganized													Recessive	Loss-of-function
Arabidopsis thaliana	BARD1	At1g04020		BRCA1-Associated Ring Domain		Disorganized seedling and rosette growth; Dwarf; Tubular, finger-like structures form instead of leaves; Abnormal SAM organization	Disorganized rosette growth	PO:0025022	collective leaf structure				PATO:0000937	disorganized													Recessive	Loss-of-function
Arabidopsis thaliana	FEY	At4g27760		FoRVer Young		High penetrance of rosette lethality; Stunted leaves; Abnormal leaf position; Flattened, disorganized SAM	Disorganized SAM	PO:0020148	shoot apical meristem				PATO:0000937	disorganized													Recessive	Loss-of-function
Arabidopsis thaliana	BARD1	At1g04020		BRCA1-Associated Ring Domain		Disorganized seedling and rosette growth; Dwarf; Tubular, finger-like structures form instead of leaves; Abnormal SAM organization	Disorganized seedling growth	PO:0000003	whole plant				PATO:0000937	disorganized								PO:0007131	seedling development stage				Recessive	Loss-of-function
Arabidopsis thaliana	AVP1	At1g15690		Arabidopsis V-PPase		Abnormal cotyledon morphology; Small rosette; Thick leaves with uneven margins; Thick roots; Collapsed root tip; High penetrance of complete loss of flowering; Complete loss of flower formation; Sterile; Disorganized vascular patterning	Disorganized vascular patterning	PO:0000034	vascular system				PATO:0000937	disorganized													Recessive	Loss-of-function
Arabidopsis thaliana	HOT5	At5g43940		Sensitive to Hot Temperatures		Semi-dwarf; Increased branching; Few rosette leaves; Distorted, pale green leaves; Reduced fertility; Sensitive to high temperature; Lethal when grown on nutrient plates	Distorted leaves	PO:0009025	vascular leaf				PATO:0001617	deformed													Recessive	Loss-of-function
Arabidopsis thaliana	MOD1	At2g05990		Mosaic Death		Semi-dwarf; Chlorotic, curled leaves; Distorted siliques; Reduced fertility; Early primary inflorescence senescence	Distorted siliques	PO:0009001	fruit				PATO:0001617	deformed													Recessive	Loss-of-function
Arabidopsis thaliana	ENO1	At1g74030		Enolase		Distorted trichomes; Decreased root hair density	Distorted trichomes	PO:0000282	trichome				PATO:0001617	deformed													Recessive	Loss-of-function
Arabidopsis thaliana	ARP2	At3g27000		Actin Related Protein		Distorted trichomes; Abnormal pavement and hypocotyl cell morphology; Abnormal root hairs; Complete loss of stomata on hypocotyl	Distorted trichomes	PO:0000282	trichome				PATO:0001617	deformed													Recessive	Loss-of-function
Arabidopsis thaliana	ABIL3	At5g24310		ABL Interactor-Like Protein		Distorted trichomes	Distorted trichomes	PO:0000282	trichome				PATO:0001617	deformed													Recessive	Loss-of-function
Arabidopsis thaliana	RACK1A	At1g18080		Receptor for Activated C Kinase		Downward-bending cotyledons; Small, narrow, downward-bending rosette leaves; Late flowering	Downward-bending cotyledons	PO:0020030	cotyledon				PATO:0000945	epinastic													Recessive	Loss-of-function
Arabidopsis thaliana	PGP19	At3g28860		P-Glycoprotein		Downward-bending cotyledons and first true leaves; Curled, wrinkled rosette leaf margins; Slow inflorescence growth; Late flowering	Downward-bending cotyledons	PO:0020030	cotyledon				PATO:0000945	epinastic													Recessive	Loss-of-function
Arabidopsis thaliana	CER10	At3g55360		Eceriferum		Downward-bending cotyledons; Dwarf; Glossy, thin, zig-zag inflorescences; Small, crinkled leaves; Fused floral buds; Short, crooked stamen filaments; Reduced male fertility	Downward-bending cotyledons	PO:0020030	cotyledon				PATO:0000945	epinastic													Recessive	Loss-of-function
Arabidopsis thaliana	PGP19	At3g28860		P-Glycoprotein		Downward-bending cotyledons and first true leaves; Curled, wrinkled rosette leaf margins; Slow inflorescence growth; Late flowering	Downward-bending first true leaves	PO:0006339	juvenile vascular leaf				PATO:0000945	epinastic													Recessive	Loss-of-function
Arabidopsis thaliana	DRB4	At3g62800		Double-Stranded-RNA-Binding Protein		Downward-bending leaf margins	Downward-bending leaf margins	PO:0020128	leaf margin				PATO:0000945	epinastic													Recessive	Loss-of-function
Arabidopsis thaliana	AtSWI3C	At1g21700		Switch/Sucrose Nonfermenting 3C		Semi-dwarf; Slow growth; Abnormal rosette growth; Downward-bending leaves; Very short roots; Decreased branching; Few cauline leaves; Abnormal floral morphology; Severely reduced fertility; Slightly early flowering	Downward-bending leaves	PO:0009025	vascular leaf				PATO:0000945	epinastic													Recessive	Loss-of-function
Arabidopsis thaliana	AE7	At1g68310		AS1/2 Enhancer		Short primary root; Narrow, pale green, downward-bending leaves; Protruding trichome support cells	Downward-bending leaves	PO:0009025	vascular leaf				PATO:0000945	epinastic													Recessive	Loss-of-function
Arabidopsis thaliana	BIN5	At5g02820		Brassinosteroid Insensitive		Dwarf; Increased branching; Downward-bending leaves; Short petioles; Dark-grown seedlings are de-etiolated; Insensitive to brassinosteroids	Downward-bending leaves	PO:0009025	vascular leaf				PATO:0000945	epinastic													Recessive	Loss-of-function
Arabidopsis thaliana	RACK1A	At1g18080		Receptor for Activated C Kinase		Downward-bending cotyledons; Small, narrow, downward-bending rosette leaves; Late flowering	Downward-bending rosette leaves	PO:0000014	rosette leaf				PATO:0000945	epinastic													Recessive	Loss-of-function
Arabidopsis thaliana	LFR	At3g22990		Leaf and Flower Related		Upward-bending cotyledons and young leaves; Slow growth; Small rosette; Short, narrow leaves with long petioles; Downward-curling petals; Abnormal floral organ number; Short filaments; Reduced fertility; Abnormal cotyledon vasculature	Downward-curling petals	PO:0009032	petal				PATO:0000945	epinastic													Recessive	Loss-of-function
Arabidopsis thaliana	LOF1	At1g26780		Lateral Organ Fusion		Downward-pointing auxiliary inflorescence stems; Cauline leaves fused to inflorescences; Complete loss of accessory shoot formation	Downward-pointing auxiliary inflorescence stems	PO:0006343	axillary shoot system				PATO:0002165	drooping													Recessive	Loss-of-function
Arabidopsis thaliana	BP	At4g08150		Brevipedicellus		Short inflorescence stems; Downward-pointing flowers and siliques	Downward-pointing flowers	PO:0009046	flower				PATO:0002165	drooping													Recessive	Loss-of-function
Arabidopsis thaliana	BP	At4g08150		Brevipedicellus		Short inflorescence stems; Downward-pointing flowers and siliques	Downward-pointing siliques	PO:0009001	fruit				PATO:0002165	drooping													Recessive	Loss-of-function
Arabidopsis thaliana	IRX14	At4g36890		Irregular Xylem		Abnormal xylem; Low xylose levels in cell walls; Drought tolerant	Drought tolerant	GO:0009414	response to water deprivation				PATO:0001552	decreased sensitivity of a process										EO:0007404	drought environment		Recessive	Loss-of-function
Arabidopsis thaliana	CER3	At5g57800		Eceriferum		Dull stems and inflorescences; Reduced male fertility	Dull inflorescences	PO:0025029	shoot axis				PATO:0002251	decreased pigmentation													Recessive	Loss-of-function
Arabidopsis thaliana	CER3	At5g57800		Eceriferum		Dull stems and inflorescences; Reduced male fertility	Dull stems	PO:0025029	shoot axis				PATO:0002251	decreased pigmentation													Recessive	Loss-of-function
Arabidopsis thaliana	ATCSLD5	At1g02730		Cellulose Synthase Like		Dwarf; Small rosette; Short roots	Dwarf	PO:0000003	whole plant				PATO:0000969	dwarf-like													Recessive	Loss-of-function
Arabidopsis thaliana	LPA1	At1g02910		Low PSII Accumulation		Pale green leaves; Dwarf	Dwarf	PO:0000003	whole plant				PATO:0000969	dwarf-like													Recessive	Loss-of-function
Arabidopsis thaliana	PEX6	At1g03000		Peroxin		Dwarf; Pale green; Insensitive to IBA	Dwarf	PO:0000003	whole plant				PATO:0000969	dwarf-like													Recessive	Loss-of-function
Arabidopsis thaliana	UVH6	At1g03190		Ultraviolet Hypersensitive		Null: No homozygous mutant plants recovered; Knockdown: Pale green leaves; Dwarf; Sensitive to UV light	Dwarf	PO:0000003	whole plant				PATO:0000969	dwarf-like													Recessive	Loss-of-function
Arabidopsis thaliana	BARD1	At1g04020		BRCA1-Associated Ring Domain		Disorganized seedling and rosette growth; Dwarf; Tubular, finger-like structures form instead of leaves; Abnormal SAM organization	Dwarf	PO:0000003	whole plant				PATO:0000969	dwarf-like													Recessive	Loss-of-function
Arabidopsis thaliana	AXR1	At1g05180		Auxin Resistant		Dwarf; Increased branching; Abnormal root gravitropism, lateral root formation, and root hair growth; Reduced fertility; Insensitive to auxin	Dwarf	PO:0000003	whole plant				PATO:0000969	dwarf-like													Recessive	Loss-of-function
Arabidopsis thaliana	LPA19	At1g05385		Low Photosystem II Accumulation		Dwarf; Pale green leaves	Dwarf	PO:0000003	whole plant				PATO:0000969	dwarf-like													Recessive	Loss-of-function
Arabidopsis thaliana	ELP	At1g05850		Ectopic Lignin in Pith		Dwarf; Short roots; Long root hairs with increased density; Abnormal pith cell morphology; Short, thick hypocotyl and roots and exaggerated apical hook in the dark	Dwarf	PO:0000003	whole plant				PATO:0000969	dwarf-like													Recessive	Loss-of-function
Arabidopsis thaliana	GTE4	At1g06230		Global Transcription Factor		Delayed germination and rosette development; Dwarf; Short roots; Abnormal lateral root formation; Small, slightly serrated leaves; Short, thin inflorescence stems; Decreased stamen number	Dwarf	PO:0000003	whole plant				PATO:0000969	dwarf-like													Recessive	Loss-of-function
Arabidopsis thaliana	LIG1	At1g08130		DNA Ligase		Null: Embryo defective; Knockdown: Dwarf; Short roots; Small leaves	Dwarf	PO:0000003	whole plant				PATO:0000969	dwarf-like													Recessive	Loss-of-function
Arabidopsis thaliana	EMB2284	At1g08260		Embryo Defective		Null: Embryo defective; Globular; Knockdown: Dwarf; Small, narrow leaves; Small flowers; Early flowering independent of photoperiod	Dwarf	PO:0000003	whole plant				PATO:0000969	dwarf-like													Recessive	Loss-of-function
Arabidopsis thaliana	HYL1	At1g09700		Hyponastic Leaves		Short hypocotyl; Dwarf; Narrow, upward-bending leaves; Increased branching; Reduced root gravitropism; Small flowers; Twisted siliques; Late flowering; Reduced fertility due to short filaments; Sensitive to ABA; Insensitive to cytokinin	Dwarf	PO:0000003	whole plant				PATO:0000969	dwarf-like													Recessive	Loss-of-function
Arabidopsis thaliana	LEW1	At1g11755		Leaf Wilting		Null: No homozygous mutant plants recovered; Knockdown: Dwarf; Wilted leaves	Dwarf	PO:0000003	whole plant				PATO:0000969	dwarf-like													Recessive	Loss-of-function
Arabidopsis thaliana	CLPR2	At1g12410		Clp Protease		Null: Embryo Defective; Cotyledon; Knockdown: Pale green; Dwarf; Late flowering	Dwarf	PO:0000003	whole plant				PATO:0000969	dwarf-like													Recessive	Loss-of-function
Arabidopsis thaliana	UBP15	At1g17110		Ubiquitin-Specific Protease		Dwarf; Few, narrow, serrated rosette leaves; Short roots; Short, thin inflorescence stems; Small flowers; Reduced fertility; Early flowering	Dwarf	PO:0000003	whole plant				PATO:0000969	dwarf-like													Recessive	Loss-of-function
Arabidopsis thaliana	ARP4	At1g18450		Actin-Related Protein		Knockdown: Small seedlings; Dwarf; Completely sterile	Dwarf	PO:0000003	whole plant				PATO:0000969	dwarf-like													Recessive	Loss-of-function
Arabidopsis thaliana	SMT2	At1g20330		Sterol Methyltransferase		Dwarf; Increased branching; Small leaves; Scalloped petals; Severely serrated sepal and petal margins; Reduced fertility; Late flowering; Delayed senescence; Abnormal cotyledon venation	Dwarf	PO:0000003	whole plant				PATO:0000969	dwarf-like													Recessive	Loss-of-function
Arabidopsis thaliana	SMO2	At1g22270		Small Organ		Dwarf; Short roots	Dwarf	PO:0000003	whole plant				PATO:0000969	dwarf-like													Recessive	Loss-of-function
Arabidopsis thaliana	CSN5A	At1g22920		COP9 Signalosome 5A		Purple cotyledons; Small, curled, pale green rosette leaves; Dwarf; Increased branching; Small flowers; Very few trichomes; Short hypocotyl in the dark; Altered response to jasmonic acid, light, and auxin	Dwarf	PO:0000003	whole plant				PATO:0000969	dwarf-like													Recessive	Loss-of-function
Arabidopsis thaliana	FBR12	At1g26630		Fumonisin B1-Resistant		Dwarf; Short roots; Few, small rosette and cauline leaves; Few flowers; Abnormal flower morphology; Completely sterile	Dwarf	PO:0000003	whole plant				PATO:0000969	dwarf-like													Recessive	Loss-of-function
Arabidopsis thaliana	RPL10B	At1g26910		Ribosomal Protein L10		Dwarf; Abnormal leaf morphology; Short roots	Dwarf	PO:0000003	whole plant				PATO:0000969	dwarf-like													Recessive	Loss-of-function
Arabidopsis thaliana	NSL1	At1g28380		Necrotic Spotted Lesions		Dwarf; Necrotic lesions on rosette and cauline leaves	Dwarf	PO:0000003	whole plant				PATO:0000969	dwarf-like													Recessive	Loss-of-function
Arabidopsis thaliana	CAD1	At1g29690		Constitutively Activated Cell Death		Dwarf; Necrotic lesions on leaves; Sterile; Early leaf senescence	Dwarf	PO:0000003	whole plant				PATO:0000969	dwarf-like													Recessive	Loss-of-function
Arabidopsis thaliana	ATS1	At1g32200		Acyltransferase		Strong knockdown: Rosette lethal; Weak knockdown: Dwarf; Reduced fertility	Dwarf	PO:0000003	whole plant				PATO:0000969	dwarf-like													Recessive	Loss-of-function
Arabidopsis thaliana	EMB2733	At1g32490		Embryo Defective		Null: Embryo defective; Globular; Knockdown: Dwarf; Early flowering, Abnormal leaf morphology	Dwarf	PO:0000003	whole plant				PATO:0000969	dwarf-like													Recessive	Loss-of-function
Arabidopsis thaliana	SEU	At1g43850		Seuss		Dwarf; Narrow leaves; Increased branching; Homeotic floral transformations; Incomplete penetrance of abnormal integuments	Dwarf	PO:0000003	whole plant				PATO:0000969	dwarf-like													Recessive	Loss-of-function
Arabidopsis thaliana	OSB1	At1g47720		Organellar Single-Stranded DNA Binding Protein		Dwarf; Short roots; Variegated leaves; Abnormal leaf and flower morphology; Reduced fertility	Dwarf	PO:0000003	whole plant				PATO:0000969	dwarf-like													Recessive	Loss-of-function
Arabidopsis thaliana	SCD1	At1g49040		Stomatal Cytokinesis Defective		Dwarf; Small rosette; Short roots; Flower bud development arrests; Sterile; Abnormal stomata, root hair, and trichome development; Altered leaf pavement cell shape	Dwarf	PO:0000003	whole plant				PATO:0000969	dwarf-like													Recessive	Loss-of-function
Arabidopsis thaliana	LACS2	At1g49430		Long-Chain Acyl-CoA Synthetase		Dwarf; Few, small, wrinkled leaves	Dwarf	PO:0000003	whole plant				PATO:0000969	dwarf-like													Recessive	Loss-of-function
Arabidopsis thaliana	ClpR1	At1g49970				Dwarf; Slow growth; Necrotic leaves; Abnormal chloroplast morphology	Dwarf	PO:0000003	whole plant				PATO:0000969	dwarf-like													Recessive	Loss-of-function
Arabidopsis thaliana	DWF5	At1g50430		Dwarf		Dwarf; Low brassinosteroid levels	Dwarf	PO:0000003	whole plant				PATO:0000969	dwarf-like													Recessive	Loss-of-function
Arabidopsis thaliana	ASIL1	At1g54060		Arabidopsis 6b-Interacting Protein 1-Like		Dwarf; Dark green leaves with abnormal morphology; Short petioles; Short siliques; Small seeds; Late flowering	Dwarf	PO:0000003	whole plant				PATO:0000969	dwarf-like													Recessive	Loss-of-function
Arabidopsis thaliana	HUB2	At1g55250		Histone Mono-Ubiquitination		Dwarf; Pale green leaves; Irregular leaf blade surface; Thin inflorescence stems; Reduced rosette biomass; Slightly shorter roots; Increased ploidy levels in leaves	Dwarf	PO:0000003	whole plant				PATO:0000969	dwarf-like													Recessive	Loss-of-function
Arabidopsis thaliana	Cpn60{beta}	At1g55490		Chaperonin 60{beta}		Dwarf; Wrinkled leaves; Variegated leaves under short days; Sensitive to high temperature	Dwarf	PO:0000003	whole plant				PATO:0000969	dwarf-like													Recessive	Loss-of-function
Arabidopsis thaliana	PSAG	At1g55670		Photosystem I Subunit G		Dwarf; Pale green; Late flowering	Dwarf	PO:0000003	whole plant				PATO:0000969	dwarf-like													Recessive	Loss-of-function
Arabidopsis thaliana	SQE1	At1g58440		Squalene Epoxidase		Dwarf; Pale green leaves; Very sensitive to drought	Dwarf	PO:0000003	whole plant				PATO:0000969	dwarf-like													Recessive	Loss-of-function
Arabidopsis thaliana	SWEETIE	At1g67140		Sweetie		Dwarf; Lancet-shaped leaves; Completely sterile; Early senescence	Dwarf	PO:0000003	whole plant				PATO:0000969	dwarf-like													Recessive	Loss-of-function
Arabidopsis thaliana	QKY	At1g74720		Quirky		Dwarf; Twisted leaves, inflorescence stems, and petals; Abnormal floral phyllotaxy	Dwarf	PO:0000003	whole plant				PATO:0000969	dwarf-like													Recessive	Loss-of-function
Arabidopsis thaliana	OTP43	At1g74900		Organelle Transcript Processing		Embryo defective; Cotyledon; Very low germination rate; Slow growth; Dwarf; Curled leaves; Late flowering; Abnormal, non-germinating seeds	Dwarf	PO:0000003	whole plant				PATO:0000969	dwarf-like													Recessive	Loss-of-function
Arabidopsis thaliana	HMG1	At1g76490		Hydroxy Methylglutaryl CoA Reductase		Dwarf; Completely sterile; Early senescence	Dwarf	PO:0000003	whole plant				PATO:0000969	dwarf-like													Recessive	Loss-of-function
Arabidopsis thaliana	MAF1	At1g77080		MADS Affecting Flowering		Dwarf; Early flowering; Heterozygotes: Early flowering	Dwarf	PO:0000003	whole plant				PATO:0000969	dwarf-like													Recessive	Loss-of-function
Arabidopsis thaliana	SKIP	At1g77180				Dwarf; Reduced fertility	Dwarf	PO:0000003	whole plant				PATO:0000969	dwarf-like													Recessive	Loss-of-function
Arabidopsis thaliana	EMB2810	At1g77470		Embryo Defective		Null: Embryo defective; Preglobular; Knockdown: Dwarf; Narrow leaves and petals; Reduced fertility; Sensitive to SA; Resistant to disease	Dwarf	PO:0000003	whole plant				PATO:0000969	dwarf-like													Recessive	Loss-of-function
Arabidopsis thaliana	SSADH1	At1g79440		Succinic Semialdehyde Dehydrogenase		Dwarf; Short hypocotyl; Necrotic lesions; Small, bleached leaves; Few flowers; Sensitive to high temperature and UV light	Dwarf	PO:0000003	whole plant				PATO:0000969	dwarf-like													Recessive	Loss-of-function
Arabidopsis thaliana	FRA2	At1g80350		Fragile Fiber		Dwarf; Short hypocotyl; Small rosette; Short roots; Small flowers; Reduced fertility; Fragile inflorescence stems	Dwarf	PO:0000003	whole plant				PATO:0000969	dwarf-like													Recessive	Loss-of-function
Arabidopsis thaliana	CAND1	At2g02560		Cullin-Associated and Neddylation Dissociated		Dwarf; Increased rosette leaf number; Aerial rosettes; Increased branching; Delayed senescence; Altered response to auxin	Dwarf	PO:0000003	whole plant				PATO:0000969	dwarf-like													Recessive	Loss-of-function
Arabidopsis thaliana	ATM3	At2g15570		ATP-Binding Cassette Transporter of Mitochondria		Dwarf; Pale green	Dwarf	PO:0000003	whole plant				PATO:0000969	dwarf-like													Recessive	Loss-of-function
Arabidopsis thaliana	METAXIN	At2g19080		Metaxin		Dwarf; Abnormal leaf morphology; Abnormal floral development; Sterile; Elevated starch levels	Dwarf	PO:0000003	whole plant				PATO:0000969	dwarf-like													Recessive	Loss-of-function
Arabidopsis thaliana	CLASP	At2g20190		CLIP-Associated Protein		Dwarf; Short roots; Reduced fertility	Dwarf	PO:0000003	whole plant				PATO:0000969	dwarf-like													Recessive	Loss-of-function
Arabidopsis thaliana	CSI1	At2g22125		Cellulose Synthase-Interactive Protein		Male gametophyte defective; Homozygotes are viable; Short, thick hypocotyl and roots; Dwarf	Dwarf	PO:0000003	whole plant				PATO:0000969	dwarf-like													Recessive	Loss-of-function
Arabidopsis thaliana	SLO1	At2g22410		Slow Growth		Dwarf; Slow growth	Dwarf	PO:0000003	whole plant				PATO:0000969	dwarf-like													Recessive	Loss-of-function
Arabidopsis thaliana	RPA2	At2g24490		Replicon Protein		Dwarf; Decreased trichome density; Early flowering	Dwarf	PO:0000003	whole plant				PATO:0000969	dwarf-like													Recessive	Loss-of-function
Arabidopsis thaliana	HY1	At2g26670		Elongated Hypocotyl		Dwarf; Pale green; Long hypocotyl; Slow growth and small, chlorotic leaves under continuous light	Dwarf	PO:0000003	whole plant				PATO:0000969	dwarf-like													Recessive	Loss-of-function
Arabidopsis thaliana	GRV2	At2g26890		Gravitropism Defective		Null: Embryo defective; Knockdown: Dwarf; Abnormal shoot gravitropism	Dwarf	PO:0000003	whole plant				PATO:0000969	dwarf-like													Recessive	Loss-of-function
Arabidopsis thaliana	FUS12	At2g26990		Fusca		Rosette lethal; Red due to anthocyanin accumulation; Dwarf	Dwarf	PO:0000003	whole plant				PATO:0000969	dwarf-like													Recessive	Loss-of-function
Arabidopsis thaliana	FRA8	At2g28110		Fragile Fiber		Dwarf; Small leaves, flowers, and siliques; Sterile due to anther and pollen defects	Dwarf	PO:0000003	whole plant				PATO:0000969	dwarf-like													Recessive	Loss-of-function
Arabidopsis thaliana	RDM4	At2g30280		RNA-Directed DNA Methylation		Increased seed dormancy; Pale green seedlings; Slow growth; Dwarf; Abnormal phyllotaxy; Abnormal rosette leaf morphology; Reduced fertility; Late flowering; Altered DNA methylation	Dwarf	PO:0000003	whole plant				PATO:0000969	dwarf-like													Recessive	Loss-of-function
Arabidopsis thaliana	C4H	At2g30490		Cinnamate 4-Hydroxylase		Dwarf; Increased branching; Thick lateral branch bases; Male sterile due to indehiscent anthers	Dwarf	PO:0000003	whole plant				PATO:0000969	dwarf-like													Recessive	Loss-of-function
Arabidopsis thaliana	ATX1	At2g31650		Arabidopsis Homologue of Trithorax		Dwarf; Late flowering	Dwarf	PO:0000003	whole plant				PATO:0000969	dwarf-like													Recessive	Loss-of-function
Arabidopsis thaliana	TIP1;1	At2g36830		Tonoplast Intrinsic Protein		Null: Seedling lethal; Knockdown: Dwarf; Early senescence	Dwarf	PO:0000003	whole plant				PATO:0000969	dwarf-like													Recessive	Loss-of-function
Arabidopsis thaliana	GSL8	At2g36850		Glucan Synthase-Like		Null: Male gametophyte defective; Embryo defective; Knockdown: Dwarf	Dwarf	PO:0000003	whole plant				PATO:0000969	dwarf-like													Recessive	Loss-of-function
Arabidopsis thaliana	IRX9	At2g37090		Irregular Xylem		Dwarf; Collapsed xylem; Low cellulose levels	Dwarf	PO:0000003	whole plant				PATO:0000969	dwarf-like													Recessive	Loss-of-function
Arabidopsis thaliana	DET2	At2g38050		De-etiolated		Dwarf; Increased branching; Dark green; Small flowers; Reduced fertility; Late flowering; Abnormal senescence; Dark-grown seedlings are de-etiolated	Dwarf	PO:0000003	whole plant				PATO:0000969	dwarf-like													Recessive	Loss-of-function
Arabidopsis thaliana	LEW3	At2g40190		Leaf Wilting		Dwarf; Wilted leaves; Reduced fertility; Collapsed xylem; Low cellulose levels	Dwarf	PO:0000003	whole plant				PATO:0000969	dwarf-like													Recessive	Loss-of-function
Arabidopsis thaliana	DPE2	At2g40840		Disproportionating Enzyme		Dwarf; Elevated maltose and chloroplast starch levels; Elevated sucrose levels at night	Dwarf	PO:0000003	whole plant				PATO:0000969	dwarf-like													Recessive	Loss-of-function
Arabidopsis thaliana	REF8	At2g40890		Reduced Epidermal Fluorescence		Dwarf; Collapsed vessel elements; Reduced lignin	Dwarf	PO:0000003	whole plant				PATO:0000969	dwarf-like													Recessive	Loss-of-function
Arabidopsis thaliana	NTRC	At2g41680		NADPH-Dependent Thioredoxin Reductase		Small, pale green rosette; Dwarf; Sensitive to drought, oxidative stress, and salt stress	Dwarf	PO:0000003	whole plant				PATO:0000969	dwarf-like													Recessive	Loss-of-function
Arabidopsis thaliana	BRM	At2g46020		Brahma		Male and female gametophyte defective; Homozygotes are viable: Dwarf; Slow growth; Abnormal leaf, root and flower morphology; Completely sterile	Dwarf	PO:0000003	whole plant				PATO:0000969	dwarf-like													Recessive	Loss-of-function
Arabidopsis thaliana	RPH1	At2g48070		Resistance to Phytophthora		Dwarf; Low chlorophyll levels (not visibly pale); Susceptible to Phytophthora brassicae	Dwarf	PO:0000003	whole plant				PATO:0000969	dwarf-like													Recessive	Loss-of-function
Arabidopsis thaliana	ISU2	At3g01020				Dwarf; Thin inflorescence stems; Increased branching	Dwarf	PO:0000003	whole plant				PATO:0000969	dwarf-like													Recessive	Loss-of-function
Arabidopsis thaliana	CYP38	At3g01480		Cyclophilin		Pale green leaves; Dwarf; Sensitive to high light	Dwarf	PO:0000003	whole plant				PATO:0000969	dwarf-like													Recessive	Loss-of-function
Arabidopsis thaliana	SAMDC	At3g02470		S-Adenosylmethionine Decarboxylase		Dwarf; Short hypocotyl and petioles; Abnormal vascular bundle patterning	Dwarf	PO:0000003	whole plant				PATO:0000969	dwarf-like													Recessive	Loss-of-function
Arabidopsis thaliana	DWF7	At3g02580		Dwarf		Dwarf; Low brassinosteroid levels	Dwarf	PO:0000003	whole plant				PATO:0000969	dwarf-like													Recessive	Loss-of-function
Arabidopsis thaliana	CS26	At3g03630		Cysteine Synthase		Dwarf; Pale green leaves	Dwarf	PO:0000003	whole plant				PATO:0000969	dwarf-like													Recessive	Loss-of-function
Arabidopsis thaliana	SWP	At3g04740		Struwwelpeter		Lanceolate, slightly darker green cotyledons; Dwarf; Fasciated stems and inflorescences; Few, small leaves; Slightly reduced root growth; Abnormal floral morphology; Sterile; SAM becomes increasingly disrupted over time	Dwarf	PO:0000003	whole plant				PATO:0000969	dwarf-like													Recessive	Loss-of-function
Arabidopsis thaliana	RPT5a	At3g05530		Regulatory Particle		Null: Complete male gametophyte defective; Female gametophyte defective; Knockdown: Male gametophyte defective; Homozygotes are viable: Dwarf; Short roots; Reduced fertility	Dwarf	PO:0000003	whole plant				PATO:0000969	dwarf-like													Recessive	Loss-of-function
Arabidopsis thaliana	MUTE	At3g06120		Mute		Dwarf; Pale green; Sterile; Complete loss of stomata formation	Dwarf	PO:0000003	whole plant				PATO:0000969	dwarf-like													Recessive	Loss-of-function
Arabidopsis thaliana	ELS1	At3g06910		ESD4-Like SUMO Protease		Dwarf; Thin inflorescence stems	Dwarf	PO:0000003	whole plant				PATO:0000969	dwarf-like													Recessive	Loss-of-function
Arabidopsis thaliana	AtGSL10	At3g07160		Glucan Synthase-Like		Null: Male gametophyte defective; Knockdown: Dwarf	Dwarf	PO:0000003	whole plant				PATO:0000969	dwarf-like													Recessive	Loss-of-function
Arabidopsis thaliana	KOB1	At3g08550		Kobito		Dwarf; Cellulose deficient	Dwarf	PO:0000003	whole plant				PATO:0000969	dwarf-like													Recessive	Loss-of-function
Arabidopsis thaliana	ARP5	At3g12380		Actin Related Protein		Dwarf; Sensitive to genotoxic stress	Dwarf	PO:0000003	whole plant				PATO:0000969	dwarf-like													Recessive	Loss-of-function
Arabidopsis thaliana	VCS	At3g13300		Varicose		Dwarf; Narrow, asymmetric leaves; Sensitive to altered temperature	Dwarf	PO:0000003	whole plant				PATO:0000969	dwarf-like													Recessive	Loss-of-function
Arabidopsis thaliana	AtMMS21	At3g15150		Methyl Methane Sulfonate Sensitivity		Dwarf; Short primary root under vertical growth	Dwarf	PO:0000003	whole plant				PATO:0000969	dwarf-like													Recessive	Loss-of-function
Arabidopsis thaliana	DWF1	At3g19820		Dwarf		Dwarf; Severely reduced fertility; Low brassinosteroid levels	Dwarf	PO:0000003	whole plant				PATO:0000969	dwarf-like													Recessive	Loss-of-function
Arabidopsis thaliana	TGD2	At3g20320		Trigalactosyldiacylglycerol		Dwarf; Slightly pale green	Dwarf	PO:0000003	whole plant				PATO:0000969	dwarf-like													Recessive	Loss-of-function
Arabidopsis thaliana	EMB2729	At3g20440		Embryo Defective		Null: Embryo defective; Transition; Knockdown: Dwarf; Pale	Dwarf	PO:0000003	whole plant				PATO:0000969	dwarf-like													Recessive	Loss-of-function
Arabidopsis thaliana	NADK1	At3g21070		NAD Kinase		Dwarf; Sensitive to radiation and oxidative stress	Dwarf	PO:0000003	whole plant				PATO:0000969	dwarf-like													Recessive	Loss-of-function
Arabidopsis thaliana	BLI	At3g23980		Blister		Male gametophyte defective; Homozygotes are viable: Delayed germination; Dwarf; Slow growth; Small leaves and cotyledons with blister-like outgrowths; Abnormal flower morphology	Dwarf	PO:0000003	whole plant				PATO:0000969	dwarf-like													Recessive	Loss-of-function
Arabidopsis thaliana	FAMA	At3g24140		FAMA		Pale green; Dwarf; Small rosette leaves; Increased branching; Sterile; Absence of stomata	Dwarf	PO:0000003	whole plant				PATO:0000969	dwarf-like													Recessive	Loss-of-function
Arabidopsis thaliana	QUA1	At3g25140		Quasimodo		Dwarf; Reduced cell adhesion; Low pectin levels	Dwarf	PO:0000003	whole plant				PATO:0000969	dwarf-like													Recessive	Loss-of-function
Arabidopsis thaliana	MAG4	At3g27530		Maigo		Dwarf	Dwarf	PO:0000003	whole plant				PATO:0000969	dwarf-like													Recessive	Loss-of-function
Arabidopsis thaliana	PHS1	At3g47390		Photosensitive		Dwarf; Bleached leaves; Phenotype enhanced under high light	Dwarf	PO:0000003	whole plant				PATO:0000969	dwarf-like													Recessive	Loss-of-function
Arabidopsis thaliana	BIR6	At3g48250		Buthionine Sulfoximine-Insensitive Roots		Dwarf; Resistant to buthionine sulfoximine (inhibitor of glutathione biosynthesis), mannitol, and salt stress	Dwarf	PO:0000003	whole plant				PATO:0000969	dwarf-like													Recessive	Loss-of-function
Arabidopsis thaliana	DWF4	At3g50660		Dwarf		Dwarf	Dwarf	PO:0000003	whole plant				PATO:0000969	dwarf-like													Recessive	Loss-of-function
Arabidopsis thaliana	MUR1	At3g51160		Cell Wall Mutant		Dwarf; Low L-fucose levels in cell wall	Dwarf	PO:0000003	whole plant				PATO:0000969	dwarf-like													Recessive	Loss-of-function
Arabidopsis thaliana	SEX4	At3g52180		Starch-Excess		Dwarf; Late flowering; Elevated starch levels	Dwarf	PO:0000003	whole plant				PATO:0000969	dwarf-like													Recessive	Loss-of-function
Arabidopsis thaliana	ZPR3	At3g52770		Little Zipper		Dwarf	Dwarf	PO:0000003	whole plant				PATO:0000969	dwarf-like													Recessive	Loss-of-function
Arabidopsis thaliana	STV1	At3g53020		Short Valve		Low penetrance of fused cotyledons and decreased cotyledon number; Dwarf; Small, pointed leaves; Slow root growth; Abnormal pistil morphology; Short integuments; Reduced fertility; Abnormal cotyledon vasculature	Dwarf	PO:0000003	whole plant				PATO:0000969	dwarf-like													Recessive	Loss-of-function
Arabidopsis thaliana	GCP4	At3g53760		Gamma-Tubulin Complex Protein		Dwarf; Sterile	Dwarf	PO:0000003	whole plant				PATO:0000969	dwarf-like													Recessive	Loss-of-function
Arabidopsis thaliana	UPP	At3g53900		Uracil Phosphoribosyltransferase		Seedling lethal without exogenous sucrose; Dwarf; Pale green to albino; Few lateral roots; Fragile roots	Dwarf	PO:0000003	whole plant				PATO:0000969	dwarf-like													Recessive	Loss-of-function
Arabidopsis thaliana	GCN5	At3g54610		General Control Non-Repressible		Dwarf; Increased branching; Short roots; Small rosette; Serrated, chlorotic leaves; Short stamens and petals; Reduced fertility	Dwarf	PO:0000003	whole plant				PATO:0000969	dwarf-like													Recessive	Loss-of-function
Arabidopsis thaliana	CER10	At3g55360		Eceriferum		Downward-bending cotyledons; Dwarf; Glossy, thin, zig-zag inflorescences; Small, crinkled leaves; Fused floral buds; Short, crooked stamen filaments; Reduced male fertility	Dwarf	PO:0000003	whole plant				PATO:0000969	dwarf-like													Recessive	Loss-of-function
Arabidopsis thaliana	CHL27	At3g56940				Dwarf; Pale green; Chlorotic	Dwarf	PO:0000003	whole plant				PATO:0000969	dwarf-like													Recessive	Loss-of-function
Arabidopsis thaliana	SPL15	At3g57920		Squamosa Promoter Binding Protein-Like		Dwarf; Increased rosette leaf number	Dwarf	PO:0000003	whole plant				PATO:0000969	dwarf-like													Recessive	Loss-of-function
Arabidopsis thaliana	FTA	At3g59380		Farnesyltransferase		Dwarf; Slow growth; Low penetrance of fasciated stems and inflorescences; Increased floral organ number; Reduced fertility; Late flowering; Large shoot meristem	Dwarf	PO:0000003	whole plant				PATO:0000969	dwarf-like													Recessive	Loss-of-function
Arabidopsis thaliana	GUN4	At3g59400		Genomes Uncoupled		Dwarf; Albino or yellow	Dwarf	PO:0000003	whole plant				PATO:0000969	dwarf-like													Recessive	Loss-of-function
Arabidopsis thaliana	AtFKBP20-2	At3g60370		FK-506 Binding Protein		Dwarf; Small, pale green leaves	Dwarf	PO:0000003	whole plant				PATO:0000969	dwarf-like													Recessive	Loss-of-function
Arabidopsis thaliana	MPK4	At4g01370		MAP Kinase		Dwarf; Curled leaves; Reduced fertility; Resistant to bacterial and oomycete infection	Dwarf	PO:0000003	whole plant				PATO:0000969	dwarf-like													Recessive	Loss-of-function
Arabidopsis thaliana	DET1	At4g10180		De-etiolated		Dwarf; Red cotyledons and lower leaf surfaces; Green roots; Dark-grown seedlings are de-etiolated	Dwarf	PO:0000003	whole plant				PATO:0000969	dwarf-like													Recessive	Loss-of-function
Arabidopsis thaliana	CPR30	At4g12560		Constitutive Expresser of PR Genes		Dwarf; Severe chlorosis; Resistant to bacterial infection	Dwarf	PO:0000003	whole plant				PATO:0000969	dwarf-like													Recessive	Loss-of-function
Arabidopsis thaliana	NUDT7	At4g12720		Nudix Hydrolase Homolog		Dwarf; Curled leaves	Dwarf	PO:0000003	whole plant				PATO:0000969	dwarf-like													Recessive	Loss-of-function
Arabidopsis thaliana	SDG2	At4g15180		Set Domain Group		Dwarf; Completely sterile	Dwarf	PO:0000003	whole plant				PATO:0000969	dwarf-like													Recessive	Loss-of-function
Arabidopsis thaliana	ESD4	At4g15880		Early in Short Days		Dwarf; Early flowering independent of photoperiod	Dwarf	PO:0000003	whole plant				PATO:0000969	dwarf-like													Recessive	Loss-of-function
Arabidopsis thaliana	SNI1	At4g18470		Suppressor of npr1 Inducible		Dwarf; Narrow leaves	Dwarf	PO:0000003	whole plant				PATO:0000969	dwarf-like													Recessive	Loss-of-function
Arabidopsis thaliana	ISU1	At4g22220				Dwarf; Thin inflorescence stems; Increased branching	Dwarf	PO:0000003	whole plant				PATO:0000969	dwarf-like													Recessive	Loss-of-function
Arabidopsis thaliana	SLY1	At4g24210		Sleepy		Increased seed dormancy; Dwarf; Dark green; Late flowering; Reduced fertility	Dwarf	PO:0000003	whole plant				PATO:0000969	dwarf-like													Recessive	Loss-of-function
Arabidopsis thaliana	cpHsc70-1	At4g24280		Heat Shock Cognate Factor		Variegated cotyledons; Malformed leaves; Dwarf; Short roots under vertical growth	Dwarf	PO:0000003	whole plant				PATO:0000969	dwarf-like													Recessive	Loss-of-function
Arabidopsis thaliana	ACP4	At4g25050		Acyl Carrier Protein		Pale green; Dwarf; Slow growth; Small, chlorotic rosette; Altered fatty acid composition; Altered systemic acquired resistance response	Dwarf	PO:0000003	whole plant				PATO:0000969	dwarf-like													Recessive	Loss-of-function
Arabidopsis thaliana	ISI1	At4g27750		Impaired Sucrose Induction		Dwarf; Reduced fertility	Dwarf	PO:0000003	whole plant				PATO:0000969	dwarf-like													Recessive	Loss-of-function
Arabidopsis thaliana	PSAE1	At4g28750		psa E1 Knockout		Pale green; Slow growth; Dwarf	Dwarf	PO:0000003	whole plant				PATO:0000969	dwarf-like													Recessive	Loss-of-function
Arabidopsis thaliana	AtCIB22	At4g34700		Mitochondrial Complex I Subunit		Knockdown: Short roots; Dwarf; Few, small leaves; Late flowering	Dwarf	PO:0000003	whole plant				PATO:0000969	dwarf-like													Recessive	Loss-of-function
Arabidopsis thaliana	ARK2A	At4g35450		Ankyrin Repeat-Containing Protein		Dwarf; Small, curled rosette leaves; Late flowering	Dwarf	PO:0000003	whole plant				PATO:0000969	dwarf-like													Recessive	Loss-of-function
Arabidopsis thaliana	BRI1	At4g39400		Brassinosteroid Insensitive		Dwarf; Dark green; Increased branching; Completely male sterile; Late flowering; Delayed leaf senescence; Insensitive to brassinosteroids	Dwarf	PO:0000003	whole plant				PATO:0000969	dwarf-like													Recessive	Loss-of-function
Arabidopsis thaliana	SAMC1	At4g39460		S-Adenosylmethionine Carrier		Low germination rate; Dwarf; Pale green leaves; Late flowering	Dwarf	PO:0000003	whole plant				PATO:0000969	dwarf-like													Recessive	Loss-of-function
Arabidopsis thaliana	GGT1	At4g39640		Gamma-Glutamyl Transpeptidase		Dwarf; Chlorotic	Dwarf	PO:0000003	whole plant				PATO:0000969	dwarf-like													Recessive	Loss-of-function
Arabidopsis thaliana	LSN	At5g02030		Larson		Dwarf; Increased branching; Short siliques; Complete loss of septum formation	Dwarf	PO:0000003	whole plant				PATO:0000969	dwarf-like													Recessive	Loss-of-function
Arabidopsis thaliana	BIN5	At5g02820		Brassinosteroid Insensitive		Dwarf; Increased branching; Downward-bending leaves; Short petioles; Dark-grown seedlings are de-etiolated; Insensitive to brassinosteroids	Dwarf	PO:0000003	whole plant				PATO:0000969	dwarf-like													Recessive	Loss-of-function
Arabidopsis thaliana	RPL4A	At5g02870		Ribosomal Protein L4A		Narrow, pointed first true leaves; Dwarf; Short roots; Late flowering	Dwarf	PO:0000003	whole plant				PATO:0000969	dwarf-like													Recessive	Loss-of-function
Arabidopsis thaliana	CTR1	At5g03730		Constitutive Triple Response		Short hypocotyl and roots; Exaggerated apical hook; Slow growth; Dark green cotyledons; Dwarf; Small rosette; Sterile early flowers; Late flowering	Dwarf	PO:0000003	whole plant				PATO:0000969	dwarf-like													Recessive	Loss-of-function
Arabidopsis thaliana	CBB3	At5g05690		Cabbage		Dwarf; Male sterile	Dwarf	PO:0000003	whole plant				PATO:0000969	dwarf-like													Recessive	Loss-of-function
Arabidopsis thaliana	EMB2107	At5g09900		Embryo Defective		Embryo defective; Cotyledon; Dwarf; Abnormal leaf and flower morphology; Severely reduced fertility	Dwarf	PO:0000003	whole plant				PATO:0000969	dwarf-like													Recessive	Loss-of-function
Arabidopsis thaliana	DOT3	At5g10250		Defectively Organized Tributaries		Dwarf; Very short primary root; Abnormal leaf venation	Dwarf	PO:0000003	whole plant				PATO:0000969	dwarf-like													Recessive	Loss-of-function
Arabidopsis thaliana	RGBT1	At5g12210		RAB Geranylgeranyl Transferase		Dwarf; Small rosette leaves; Increased branching; Abnormal flower morphology; Reduced fertility	Dwarf	PO:0000003	whole plant				PATO:0000969	dwarf-like													Recessive	Loss-of-function
Arabidopsis thaliana	EMB262	At5g14170		Embryo Defective		Null: Embryo defective; Cotyledon; Knockdown: Dwarf; Resistant to Agrobacterium transformation in roots	Dwarf	PO:0000003	whole plant				PATO:0000969	dwarf-like													Recessive	Loss-of-function
Arabidopsis thaliana	TDP	At5g15170		Tyrosyl-DNA Phosphodiesterase		Dwarf; Increased branching; Early flowering	Dwarf	PO:0000003	whole plant				PATO:0000969	dwarf-like													Recessive	Loss-of-function
Arabidopsis thaliana	DND1	At5g15410		Defense No Death		Dwarf; Complete loss of hypersensitive response in response to avirulent Pseudomonas syringae	Dwarf	PO:0000003	whole plant				PATO:0000969	dwarf-like													Recessive	Loss-of-function
Arabidopsis thaliana	APG5	At5g17290		Autophagy		Dwarf; Late flowering	Dwarf	PO:0000003	whole plant				PATO:0000969	dwarf-like													Recessive	Loss-of-function
Arabidopsis thaliana	ER-ANT1	At5g17400		Endoplasmic Reticulum-Denine Nucleotide Transporter		Very slow growth; Dwarf; Short roots; Increased branching; Pale green; Small, translucent seeds	Dwarf	PO:0000003	whole plant				PATO:0000969	dwarf-like													Recessive	Loss-of-function
Arabidopsis thaliana	RCP1	At5g17520		Root Cap		Dwarf; Pale green; Elevated maltose levels	Dwarf	PO:0000003	whole plant				PATO:0000969	dwarf-like													Recessive	Loss-of-function
Arabidopsis thaliana	TFL2	At5g17690		Terminal Flower		Dwarf; Abnormal flower morphology; Early flowering	Dwarf	PO:0000003	whole plant				PATO:0000969	dwarf-like													Recessive	Loss-of-function
Arabidopsis thaliana	BUD2	At5g18930		Bushy and Dwarf		Dwarf; Short hypocotyl and petioles; Altered vascular bundle patterning	Dwarf	PO:0000003	whole plant				PATO:0000969	dwarf-like													Recessive	Loss-of-function
Arabidopsis thaliana	SMG7	At5g19400		Suppressor with Morphogenic Effects on Genetalia		Null: No homozygous mutant plants recovered; Knockdown 1: Seedling lethal; Dwarf; Decreased leaf number; Knockdown 2: Slow growth; Abnormal rosette leaf morphology; High penetrance of rosette lethality; Large SAM	Dwarf	PO:0000003	whole plant				PATO:0000969	dwarf-like													Recessive	Loss-of-function
Arabidopsis thaliana	ELM1	At5g22350		Elongated Mitochondria		Dwarf; Slow growth; Elongated mitochondria	Dwarf	PO:0000003	whole plant				PATO:0000969	dwarf-like													Recessive	Loss-of-function
Arabidopsis thaliana	CaS	At5g23060		Calcium Sensing Receptor		Dwarf	Dwarf	PO:0000003	whole plant				PATO:0000969	dwarf-like													Recessive	Loss-of-function
Arabidopsis thaliana	TGH	At5g23080		Tough		Low penetrance of increased cotyledon number; Abnormal cotyledon shape; Dwarf; Small, lanceolate leaves; Short, sterile anthers; Severely reduced fertility; Reduced vascularization	Dwarf	PO:0000003	whole plant				PATO:0000969	dwarf-like													Recessive	Loss-of-function
Arabidopsis thaliana	PFD5	At5g23290		Prefoldin		Dwarf; Slow growth; Dark green; Short hypocotyl; Late flowering; Abnormal pavement cell morphology and microtubule development; Sensitive to salt	Dwarf	PO:0000003	whole plant				PATO:0000969	dwarf-like													Recessive	Loss-of-function
Arabidopsis thaliana	GA3	At5g25900		GA Deficient		Very low germination rate; Dwarf; Short, dark green leaves; Abnormal flower morphology; Reduced fertility	Dwarf	PO:0000003	whole plant				PATO:0000969	dwarf-like													Recessive	Loss-of-function
Arabidopsis thaliana	LON1	At5g26860		LON Protease		Dwarf; Delayed root growth and seedling establishment; Abnormal mitochondria morphology; Low germination rate at high temperature	Dwarf	PO:0000003	whole plant				PATO:0000969	dwarf-like													Recessive	Loss-of-function
Arabidopsis thaliana	LPA66	At5g48910		Low PSII Accumulation		Dwarf; Pale green leaves	Dwarf	PO:0000003	whole plant				PATO:0000969	dwarf-like													Recessive	Loss-of-function
Arabidopsis thaliana	PFD3	At5g49510		Prefoldin		Dwarf; Slow growth; Slightly darker green; Short hypocotyl; Late flowering; Abnormal pavement cell morphology and microtubule development; Sensitive to salt	Dwarf	PO:0000003	whole plant				PATO:0000969	dwarf-like													Recessive	Loss-of-function
Arabidopsis thaliana	EXO84B	At5g49830		Exocyst Complex Component		Dwarf; Abnormal leaf morphology; Sterile; Abnormal trichomes and epidermal cell morphology	Dwarf	PO:0000003	whole plant				PATO:0000969	dwarf-like													Recessive	Loss-of-function
Arabidopsis thaliana	CPI1	At5g50375		Cyclopropyl Isomerase		Dwarf; Reduced root gravitropism; Sterile	Dwarf	PO:0000003	whole plant				PATO:0000969	dwarf-like													Recessive	Loss-of-function
Arabidopsis thaliana	CRL	At5g51020		Crumpled Leaf		Embryo defective; Cotyledon; Dwarf; Crumpled, pale green leaves; Short roots; Thin inflorescence stems; Severely reduced fertility; Few, large chloroplasts	Dwarf	PO:0000003	whole plant				PATO:0000969	dwarf-like													Recessive	Loss-of-function
Arabidopsis thaliana	MRE11	At5g54260		Meiotic Recombination		Dwarf; Sterile; Long telomeres; Sensitive to genotoxic stress	Dwarf	PO:0000003	whole plant				PATO:0000969	dwarf-like													Recessive	Loss-of-function
Arabidopsis thaliana	MKK6	At5g56580		Map Kinase Kinase		Dwarf; Small leaves; Short roots; Rough cotyledons; Cell outgrowths on root epidermis	Dwarf	PO:0000003	whole plant				PATO:0000969	dwarf-like													Recessive	Loss-of-function
Arabidopsis thaliana	Sta1	At5g58270		Starik		Dwarf; Chlorotic; Abnormal leaf morphology	Dwarf	PO:0000003	whole plant				PATO:0000969	dwarf-like													Recessive	Loss-of-function
Arabidopsis thaliana	HDS	At5g60600		4-Hydroxy-3-Methylbut-2-Enyl Diphosphate Synthase		Dwarf; Curled leaves; Resistant to Hyaloperonospora parasitica	Dwarf	PO:0000003	whole plant				PATO:0000969	dwarf-like													Recessive	Loss-of-function
Arabidopsis thaliana	IXR2	At5g64740		Isoxaben Resistant		Dwarf; Short roots; Cell wall defective; Resistant to isoxaben (herbicide)	Dwarf	PO:0000003	whole plant				PATO:0000969	dwarf-like													Recessive	Loss-of-function
Arabidopsis thaliana	NFS1	At5g65720		Nitrogen Fixation S-Like		Null: No homozygous mutant plants recovered; Knockdown: Dwarf; Increased branching; Scalloped, chlorotic leaves	Dwarf	PO:0000003	whole plant				PATO:0000969	dwarf-like													Recessive	Loss-of-function
Arabidopsis thaliana	PsbO	At5g66570		PS II Oxygen-Evolving Complex		Dwarf	Dwarf	PO:0000003	whole plant				PATO:0000969	dwarf-like													Recessive	Loss-of-function
Arabidopsis thaliana	BON1	At5g61900		Bonzai		Small, curled leaves; Dwarf at low temperature; Resistant to disease	Dwarf at low temperature	PO:0000003	whole plant				PATO:0000969	dwarf-like										EO:0007174	cold temperature regimen		Recessive	Loss-of-function
Arabidopsis thaliana	PIF3	At1g09530		Phytochrome Interacting Factor		Short hypocotyl; Sensitive to red light; Dwarf, open cotyledons and no apical hook in the dark	Dwarf in the dark	PO:0000003	whole plant				PATO:0000969	dwarf-like										EO:0007270	continuous dark (no light) regimen		Recessive	Loss-of-function
Arabidopsis thaliana	GLYK	At1g80380		D-Glycerate 3-Kinase		Seedling lethal under ambient air; Dwarf under elevated CO2	Dwarf under elevated CO2	PO:0000003	whole plant				PATO:0000969	dwarf-like										EO:0001020	carbon dioxide treatment		Recessive	Loss-of-function
Arabidopsis thaliana	PHF1	At3g52190		Phosphate Transporter Traffic Facilitator		Under limited phosphate: Dwarf; Many, large root hairs; Elevated anthocyanin levels	Dwarf under limited phosphate	PO:0000003	whole plant				PATO:0000969	dwarf-like										EO:0001046	limited phosphate treatment
Arabidopsis thaliana	OTP51	At2g15820		Organelle Transcript Processing		Lethal on soil or in normal light; Pale yellow; With exogenous sucrose under low light: Pale green; Dwarf; Slow growth	Dwarf under low light	PO:0000003	whole plant				PATO:0000969	dwarf-like										EO:0007271	low light intensity regimen		Recessive	Loss-of-function
Arabidopsis thaliana	CAT2	At4g35090		Catalase		Dwarf, pale green, and few lateral roots under low light	Dwarf under low light	PO:0000003	whole plant				PATO:0000969	dwarf-like										EO:0007271	low light intensity regimen		Recessive	Loss-of-function
Arabidopsis thaliana	HKL1	At1g50460		Hexokinase Like		Dwarf under short days	Dwarf under short days	PO:0000003	whole plant				PATO:0000969	dwarf-like										EO:0007200	short day length regimen		Recessive	Loss-of-function
Arabidopsis thaliana	PMSR2	At5g61640		Peptide Methionine Sulfoxide Reductase		Dwarf under short days	Dwarf under short days	PO:0000003	whole plant				PATO:0000969	dwarf-like										EO:0007200	short day length regimen		Recessive	Loss-of-function
Arabidopsis thaliana	OTP51	At2g15820		Organelle Transcript Processing		Lethal on soil or in normal light; Pale yellow; With exogenous sucrose under low light: Pale green; Dwarf; Slow growth	Dwarf under sucrose	PO:0000003	whole plant				PATO:0000969	dwarf-like										EO:0001015	sucrose treatment		Recessive	Loss-of-function
Arabidopsis thaliana	RAD50	At2g31970		Radiation Sensitive		Completely sterile due to defects in meiosis; Short telomeres; Dwarf when grown on nutrient plates; Sensitive to genotoxic stress	Dwarf when grown on nutrient plates	PO:0000003	whole plant				PATO:0000969	dwarf-like										EO:0001023	agar growth medium
Arabidopsis thaliana	OSD1	At3g57860		Omission of Second Division		Dyad pollen; Increased ploidy levels	Dyad pollen	GO:0007142	male meiosis II	occurs_in	PO:0009066	anther	PATO:0000911	decreased rate													Recessive	Loss-of-function
Arabidopsis thaliana	APG9	At2g31260		Autophagy Defective		Early chlorosis and reduced fertility under nitrogen starvation	Early chlorosis under nitrogen starvation	PO:0000003	whole plant				PATO:0002251	decreased pigmentation										EO:0001050	limited nitrogen regimen		Recessive	Loss-of-function
Arabidopsis thaliana	STN1	At1g07130		Arabidopsis Ortholog of Yeast STN1		Fasciated stems and inflorescences; Increased branching; Small leaves; Abnormal floral phyllotaxy; Reduced fertility; Second generation: Very low germination rate and early developmental arrest due to short and eroding telomeres	Early developmental arrest	GO:0090351	seedling development				PATO:0000297	arrested
Arabidopsis thaliana	OVA7	At1g11870		Ovule Abortion		Ovule abortion; Gametophyte defective; Early embryo defective (inferred)	Early embryo defective (inferred)	PO:0009009	plant embryo				PATO:0000051	morphology	PATO:0000460	abnormal											Recessive	Loss-of-function
Arabidopsis thaliana	OVA4	At2g25840		Ovule Abortion		Ovule abortion; Female gametophyte defective; Early embryo defective (inferred)	Early embryo defective (inferred)	PO:0009009	plant embryo				PATO:0000051	morphology	PATO:0000460	abnormal											Recessive	Loss-of-function
Arabidopsis thaliana	OVA5	At3g13490		Ovule Abortion		Ovule abortion; Male and female gametophyte defective; Early embryo defective (inferred)	Early embryo defective (inferred)	PO:0009009	plant embryo				PATO:0000051	morphology	PATO:0000460	abnormal											Recessive	Loss-of-function
Arabidopsis thaliana	OVA1	At3g55400		Ovule Abortion		Ovule abortion; Male and female gametophyte defective; Early embryo defective (inferred)	Early embryo defective (inferred)	PO:0009009	plant embryo				PATO:0000051	morphology	PATO:0000460	abnormal											Recessive	Loss-of-function
Arabidopsis thaliana	OVA8	At4g17300		Ovule Abortion		Ovule abortion; Gametophyte defective; Early embryo defective (inferred)	Early embryo defective (inferred)	PO:0009009	plant embryo				PATO:0000051	morphology	PATO:0000460	abnormal											Recessive	Loss-of-function
Arabidopsis thaliana	OVA2	At5g49030		Ovule Abortion		Ovule abortion; Male and female gametophyte defective; Early embryo defective (inferred)	Early embryo defective (inferred)	PO:0009009	plant embryo				PATO:0000051	morphology	PATO:0000460	abnormal											Recessive	Loss-of-function
Arabidopsis thaliana	OVA6	At5g52520		Ovule Abortion		Ovule abortion; Gametophyte defective; Early embryo defective (inferred)	Early embryo defective (inferred)	PO:0009009	plant embryo				PATO:0000051	morphology	PATO:0000460	abnormal											Recessive	Loss-of-function
Arabidopsis thaliana	ANK6	At5g61230		Ankyrin Repeat Protein		Ovule abortion; Female gametophyte defective; Early embryo defective (inferred)	Early embryo defective (inferred)	PO:0009009	plant embryo				PATO:0000051	morphology	PATO:0000460	abnormal											Recessive	Loss-of-function
Arabidopsis thaliana	OVA3	At5g64050		Ovule Abortion		Ovule abortion; Male and female gametophyte defective; Early embryo defective (inferred)	Early embryo defective (inferred)	PO:0009009	plant embryo				PATO:0000051	morphology	PATO:0000460	abnormal											Recessive	Loss-of-function
Arabidopsis thaliana	MAC5A	At1g07360		MOS4-Associated Complex Subunit		Twisted, slightly serrated leaves; Long petioles; Short roots; Reduced fertility; Early flowering	Early flowering	GO:0010228	vegetative to reproductive phase transition of meristem				PATO:0000694	premature													Recessive	Loss-of-function
Arabidopsis thaliana	UBP15	At1g17110		Ubiquitin-Specific Protease		Dwarf; Few, narrow, serrated rosette leaves; Short roots; Short, thin inflorescence stems; Small flowers; Reduced fertility; Early flowering	Early flowering	GO:0010228	vegetative to reproductive phase transition of meristem				PATO:0000694	premature													Recessive	Loss-of-function
Arabidopsis thaliana	SULTR3;3	At1g23090		Sulfate Transporter		Small rosette leaves; Early flowering; Slightly elevated sulfate content in seeds	Early flowering	GO:0010228	vegetative to reproductive phase transition of meristem				PATO:0000694	premature													Recessive	Loss-of-function
Arabidopsis thaliana	ALB4	At1g24490		Albina		Slow growth; Early flowering; Arrested chloroplast division	Early flowering	GO:0010228	vegetative to reproductive phase transition of meristem				PATO:0000694	premature													Recessive	Loss-of-function
Arabidopsis thaliana	SUF4	At1g30970		Suppressor of Frigidia4		Early flowering	Early flowering	GO:0010228	vegetative to reproductive phase transition of meristem				PATO:0000694	premature													Recessive	Loss-of-function
Arabidopsis thaliana	RCD1	At1g32230		Radical-Induced Cell Death		Abnormal root architecture; Semi-dwarf; Malformed leaves; Small petals; Early flowering; Resistant to UV-B light; Sensitive to ozone	Early flowering	GO:0010228	vegetative to reproductive phase transition of meristem				PATO:0000694	premature													Recessive	Loss-of-function
Arabidopsis thaliana	EMB2733	At1g32490		Embryo Defective		Null: Embryo defective; Globular; Knockdown: Dwarf; Early flowering, Abnormal leaf morphology	Early flowering	GO:0010228	vegetative to reproductive phase transition of meristem				PATO:0000694	premature													Recessive	Loss-of-function
Arabidopsis thaliana	PSAH2	At1g52230		Photosystem I Subunit H2		Early flowering	Early flowering	GO:0010228	vegetative to reproductive phase transition of meristem				PATO:0000694	premature													Recessive	Loss-of-function
Arabidopsis thaliana	ESP1	At1g73840		Enhanced Silencing Phenotype		Early flowering	Early flowering	GO:0010228	vegetative to reproductive phase transition of meristem				PATO:0000694	premature													Recessive	Loss-of-function
Arabidopsis thaliana	MAF1	At1g77080		MADS Affecting Flowering		Dwarf; Early flowering; Heterozygotes: Early flowering	Early flowering	GO:0010228	vegetative to reproductive phase transition of meristem				PATO:0000694	premature													Recessive	Loss-of-function
Arabidopsis thaliana	MAF1	At1g77080		MADS Affecting Flowering		Dwarf; Early flowering; Heterozygotes: Early flowering	Early flowering	GO:0010228	vegetative to reproductive phase transition of meristem				PATO:0000694	premature													Recessive	Loss-of-function
Arabidopsis thaliana	SAR3	At1g80680		Suppressor of Auxin Resistance		Short roots; Few lateral roots; Thick inflorescence stems; Small floral buds and siliques; Early flowering	Early flowering	GO:0010228	vegetative to reproductive phase transition of meristem				PATO:0000694	premature													Recessive	Loss-of-function
Arabidopsis thaliana	FIO1	At2g21070		Fiona		Early flowering; Abnormal circadian rhythms	Early flowering	GO:0010228	vegetative to reproductive phase transition of meristem				PATO:0000694	premature													Recessive	Loss-of-function
Arabidopsis thaliana	SVP	At2g22540		Short Vegetative Phase		Early flowering	Early flowering	GO:0010228	vegetative to reproductive phase transition of meristem				PATO:0000694	premature													Recessive	Loss-of-function
Arabidopsis thaliana	RPA2	At2g24490		Replicon Protein		Dwarf; Decreased trichome density; Early flowering	Early flowering	GO:0010228	vegetative to reproductive phase transition of meristem				PATO:0000694	premature													Recessive	Loss-of-function
Arabidopsis thaliana	ELF3	At2g25930		Early Flowering		Long hypocotyl; Early flowering	Early flowering	GO:0010228	vegetative to reproductive phase transition of meristem				PATO:0000694	premature													Recessive	Loss-of-function
Arabidopsis thaliana	HO2	At2g26550		Heme Oxygenase		Pale green; Early flowering; Long hypocotyl growth under red and far-red light	Early flowering	GO:0010228	vegetative to reproductive phase transition of meristem				PATO:0000694	premature													Recessive	Loss-of-function
Arabidopsis thaliana	TOE1	At2g28550		Target of Early Activation Tagged		Early flowering	Early flowering	GO:0010228	vegetative to reproductive phase transition of meristem				PATO:0000694	premature													Recessive	Loss-of-function
Arabidopsis thaliana	CPL3	At2g33540		C-Terminal Domain Phosphatase-Like		Slow growth; Early flowering	Early flowering	GO:0010228	vegetative to reproductive phase transition of meristem				PATO:0000694	premature													Recessive	Loss-of-function
Arabidopsis thaliana	HOS1	At2g39810		High Response to Osmotic Stress		Early flowering	Early flowering	GO:0010228	vegetative to reproductive phase transition of meristem				PATO:0000694	premature													Recessive	Loss-of-function
Arabidopsis thaliana	NMT2	At2g44170		N-Myristoyltransferase		Early flowering	Early flowering	GO:0010228	vegetative to reproductive phase transition of meristem				PATO:0000694	premature													Recessive	Loss-of-function
Arabidopsis thaliana	AtBAG6	At2g46240		BCL-2-Associated Athanogene		Heterozygotes: Increased branching and lateral root number; Early flowering and senescence; Incomplete penetrance of purple leaves; Homozygotes not mentioned	Early flowering	GO:0010228	vegetative to reproductive phase transition of meristem				PATO:0000694	premature													Recessive	Loss-of-function
Arabidopsis thaliana	MBD9	At3g01460		Methyl-CpG Binding Domain		Increased branching; Early flowering	Early flowering	GO:0010228	vegetative to reproductive phase transition of meristem				PATO:0000694	premature													Recessive	Loss-of-function
Arabidopsis thaliana	COL9	At3g07650		Constans-Like		Few leaves; Early flowering	Early flowering	GO:0010228	vegetative to reproductive phase transition of meristem				PATO:0000694	premature													Recessive	Loss-of-function
Arabidopsis thaliana	SPY	At3g11540		Spindly		Long hypocotyl; Pale green; Tall inflorescence stems; Reduced fertility; Siliques form without fertilization; Early flowering; Resistant to paclobutrazol (inhibitor of GA synthesis)	Early flowering	GO:0010228	vegetative to reproductive phase transition of meristem				PATO:0000694	premature													Recessive	Loss-of-function
Arabidopsis thaliana	SULTR3;4	At3g15990		Sulfate Transporter		Small rosette leaves; Early flowering; Slightly elevated sulfate levels in seeds	Early flowering	GO:0010228	vegetative to reproductive phase transition of meristem				PATO:0000694	premature													Recessive	Loss-of-function
Arabidopsis thaliana	HYH	At3g17609		HY5-Homolog		Slightly pale green; Early flowering; Long hypocotyl under blue light	Early flowering	GO:0010228	vegetative to reproductive phase transition of meristem				PATO:0000694	premature													Recessive	Loss-of-function
Arabidopsis thaliana	TIC	At3g22380		Time for Coffee		Pale green; Slow leaf growth; Chlorosis; Early flowering; Abnormal circadian rhythms; Sensitive to iron	Early flowering	GO:0010228	vegetative to reproductive phase transition of meristem				PATO:0000694	premature													Recessive	Loss-of-function
Arabidopsis thaliana	TRM11	At3g26410		tRNA Modification		Short roots; Early flowering	Early flowering	GO:0010228	vegetative to reproductive phase transition of meristem				PATO:0000694	premature													Recessive	Loss-of-function
Arabidopsis thaliana	SSRP1	At3g28730				Increased branching and leaf number; Abnormal flower and leaf morphology; Reduced fertility; Early flowering	Early flowering	GO:0010228	vegetative to reproductive phase transition of meristem				PATO:0000694	premature													Recessive	Loss-of-function
Arabidopsis thaliana	ACS9	At3g49700		Aminocyclopropane Carboxylate Synthase		Tall inflorescence stems; Large cotyledons; Long hypocotyl; Early flowering; Enhanced ethylene production	Early flowering	GO:0010228	vegetative to reproductive phase transition of meristem				PATO:0000694	premature													Recessive	Loss-of-function
Arabidopsis thaliana	AtBAG4	At3g51780		BCL-2-Associated Athanogene		Heterozygotes: Increased branching and lateral root number; Early flowering and senescence; Incomplete penetrance of purple leaves; Homozygotes not mentioned	Early flowering	GO:0010228	vegetative to reproductive phase transition of meristem				PATO:0000694	premature													Recessive	Loss-of-function
Arabidopsis thaliana	LOS4	At3g53110		Low Expression of Osmotically Responsive Genes		Early flowering; Resistant to freezing; Sensitive to elevated temperatures; Germination sensitive to ABA	Early flowering	GO:0010228	vegetative to reproductive phase transition of meristem				PATO:0000694	premature													Recessive	Loss-of-function
Arabidopsis thaliana	ACS1	At3g61510		Aminocyclopropane Carboxylate Synthase		Large cotyledons; Long hypocotyl; Thin inflorescence stems; Early flowering; Low ethylene levels	Early flowering	GO:0010228	vegetative to reproductive phase transition of meristem				PATO:0000694	premature													Recessive	Loss-of-function
Arabidopsis thaliana	SULTR3;2	At4g02700		Sulfate Transporter		Small rosette leaves; Early flowering; Slightly elevated sulfate levels in seeds	Early flowering	GO:0010228	vegetative to reproductive phase transition of meristem				PATO:0000694	premature													Recessive	Loss-of-function
Arabidopsis thaliana	EMB2770	At4g03430		Embryo Defective		Null: Embryo defective; Transition; Knockdown: Small leaves with abnormal morphology; Short inflorescence stems; Early flowering	Early flowering	GO:0010228	vegetative to reproductive phase transition of meristem				PATO:0000694	premature													Recessive	Loss-of-function
Arabidopsis thaliana	SPT16	At4g10710				Increased branching and leaf number; Early flowering; Abnormal flower and leaf morphology; Reduced fertility	Early flowering	GO:0010228	vegetative to reproductive phase transition of meristem				PATO:0000694	premature													Recessive	Loss-of-function
Arabidopsis thaliana	ACS6	At4g11280		Aminocyclopropane Carboxylate Synthase		Large cotyledons; Long hypocotyl; Tall inflorescence stems; Early flowering	Early flowering	GO:0010228	vegetative to reproductive phase transition of meristem				PATO:0000694	premature													Recessive	Loss-of-function
Arabidopsis thaliana	HSBP	At4g15802		Heat Shock Factor Binding Protein		Reduced fertility; Early flowering	Early flowering	GO:0010228	vegetative to reproductive phase transition of meristem				PATO:0000694	premature													Recessive	Loss-of-function
Arabidopsis thaliana	ARR2	At4g16110		Arabidopsis Response Regulator		Small rosette; Early flowering; Insensitive to cytokinin and ethylene	Early flowering	GO:0010228	vegetative to reproductive phase transition of meristem				PATO:0000694	premature													Recessive	Loss-of-function
Arabidopsis thaliana	EBS	At4g22140		Early Bolting in Short Days		Reduced seed dormancy; Early flowering	Early flowering	GO:0010228	vegetative to reproductive phase transition of meristem				PATO:0000694	premature													Recessive	Loss-of-function
Arabidopsis thaliana	AMY1	At4g25000		Alpha-Amylase-Like		Early flowering	Early flowering	GO:0010228	vegetative to reproductive phase transition of meristem				PATO:0000694	premature													Recessive	Loss-of-function
Arabidopsis thaliana	ACS7	At4g26200		Aminocyclopropane Carboxylate Synthase		Early flowering; Low ethylene levels	Early flowering	GO:0010228	vegetative to reproductive phase transition of meristem				PATO:0000694	premature													Recessive	Loss-of-function
Arabidopsis thaliana	ESP4	At5g01400		Enhanced Silencing Phenotype		Bleached cotyledons; Early flowering	Early flowering	GO:0010228	vegetative to reproductive phase transition of meristem				PATO:0000694	premature													Recessive	Loss-of-function
Arabidopsis thaliana	ELF6	At5g04240		Early Flowering		Early flowering	Early flowering	GO:0010228	vegetative to reproductive phase transition of meristem				PATO:0000694	premature													Recessive	Loss-of-function
Arabidopsis thaliana	FLC	At5g10140		Flowering Locus C		Early flowering	Early flowering	GO:0010228	vegetative to reproductive phase transition of meristem				PATO:0000694	premature													Recessive	Loss-of-function
Arabidopsis thaliana	TDP	At5g15170		Tyrosyl-DNA Phosphodiesterase		Dwarf; Increased branching; Early flowering	Early flowering	GO:0010228	vegetative to reproductive phase transition of meristem				PATO:0000694	premature													Recessive	Loss-of-function
Arabidopsis thaliana	TFL2	At5g17690		Terminal Flower		Dwarf; Abnormal flower morphology; Early flowering	Early flowering	GO:0010228	vegetative to reproductive phase transition of meristem				PATO:0000694	premature													Recessive	Loss-of-function
Arabidopsis thaliana	SULTR3;5	At5g19600		Sulfate Transporter		Small rosette leaves; Early flowering; Slightly elevated sulfate levels in seeds	Early flowering	GO:0010228	vegetative to reproductive phase transition of meristem				PATO:0000694	premature													Recessive	Loss-of-function
Arabidopsis thaliana	EMB1265	At5g23880		Embryo Defective		Null: Embryo defective; Preglobular / Globular; Knockdown: Early flowering	Early flowering	GO:0010228	vegetative to reproductive phase transition of meristem				PATO:0000694	premature													Recessive	Loss-of-function
Arabidopsis thaliana	SEF	At5g37055		Serrated Leaves and Early Flowering		Serrated leaves; Increased petal number; Small siliques; Early flowering	Early flowering	GO:0010228	vegetative to reproductive phase transition of meristem				PATO:0000694	premature													Recessive	Loss-of-function
Arabidopsis thaliana	VIP4	At5g61150		Vernalization Independence		Early flowering; Slightly altered flower morphology	Early flowering	GO:0010228	vegetative to reproductive phase transition of meristem				PATO:0000694	premature													Recessive	Loss-of-function
Arabidopsis thaliana	ICU2	At5g67100		Incurvata		Null: Male and female gametophyte defective; Rare embryo defective; Knockdown: Curled leaves; Abnormal floral morphology; Early flowering	Early flowering	GO:0010228	vegetative to reproductive phase transition of meristem				PATO:0000694	premature													Recessive	Loss-of-function
Arabidopsis thaliana	ELF4	At2g40080		Early Flowering		Long hypocotyl and petioles; Abnormal circadian rhythms; Early flowering in non-inductive photoperiods	Early flowering in non-inductive photoperiods	GO:0010228	vegetative to reproductive phase transition of meristem				PATO:0000694	premature										EO:0007200	short day length regimen		Recessive	Loss-of-function
Arabidopsis thaliana	EMB2284	At1g08260		Embryo Defective		Null: Embryo defective; Globular; Knockdown: Dwarf; Small, narrow leaves; Small flowers; Early flowering independent of photoperiod	Early flowering independent of photoperiod	GO:0010228	vegetative to reproductive phase transition of meristem				PATO:0000694	premature													Recessive	Loss-of-function
Arabidopsis thaliana	MBD8	At1g22310		Methyl-CpG Binding Domain		Early flowering independent of photoperiod	Early flowering independent of photoperiod	GO:0010228	vegetative to reproductive phase transition of meristem				PATO:0000694	premature													Recessive	Loss-of-function
Arabidopsis thaliana	PHYB	At2g18790		Phytochrome B		Pale green; Long hypocotyl and petioles; Short roots; Small leaves; Few rosette leaves; Tall inflorescence stems; Decreased branching; Few siliques; Early flowering independent of photoperiod; Long root hairs; Altered response to red:far-red light	Early flowering independent of photoperiod	GO:0010228	vegetative to reproductive phase transition of meristem				PATO:0000694	premature													Recessive	Loss-of-function
Arabidopsis thaliana	GASA5	At3g02885		GAST1 Protein Homolog		Increased stem growth rate; Early flowering independent of photoperiod	Early flowering independent of photoperiod	GO:0010228	vegetative to reproductive phase transition of meristem				PATO:0000694	premature													Recessive	Loss-of-function
Arabidopsis thaliana	PIE1	At3g12810		Photoperiod-Independent Early Flowering		Early flowering independent of photoperiod	Early flowering independent of photoperiod	GO:0010228	vegetative to reproductive phase transition of meristem				PATO:0000694	premature													Recessive	Loss-of-function
Arabidopsis thaliana	CDC73	At3g22590		Cell Division Cycle		Early flowering independent of photoperiod	Early flowering independent of photoperiod	GO:0010228	vegetative to reproductive phase transition of meristem				PATO:0000694	premature													Recessive	Loss-of-function
Arabidopsis thaliana	AtARP6	At3g33520		Actin-Related Protein		Slightly longer hypocotyl; Short inflorescence stems; Small, curled leaves with serrated margins; Small flowers; Increased sepal and petal numbers; Reduced fertility; Early flowering independent of photoperiod	Early flowering independent of photoperiod	GO:0010228	vegetative to reproductive phase transition of meristem				PATO:0000694	premature													Recessive	Loss-of-function
Arabidopsis thaliana	ESD4	At4g15880		Early in Short Days		Dwarf; Early flowering independent of photoperiod	Early flowering independent of photoperiod	GO:0010228	vegetative to reproductive phase transition of meristem				PATO:0000694	premature													Recessive	Loss-of-function
Arabidopsis thaliana	AtJmj4	At4g20400		Jumonji		Early flowering independent of photoperiod	Early flowering independent of photoperiod	GO:0010228	vegetative to reproductive phase transition of meristem				PATO:0000694	premature													Recessive	Loss-of-function
Arabidopsis thaliana	TFL1	At5g03840		Terminal Flower		Inflorescences terminate early with a single flower; Early flowering independent of photoperiod	Early flowering independent of photoperiod	GO:0010228	vegetative to reproductive phase transition of meristem				PATO:0000694	premature													Recessive	Loss-of-function
Arabidopsis thaliana	ATXR7	At5g42400		Arabidopsis Trithorax-Related		Decreased young leaf number; Early flowering independent of photoperiod	Early flowering independent of photoperiod	GO:0010228	vegetative to reproductive phase transition of meristem				PATO:0000694	premature													Recessive	Loss-of-function
Arabidopsis thaliana	LHY	At1g01060		Late Elongated Hypocotyl		Short circadian rhythms; Early flowering under short days	Early flowering under short days	GO:0010228	vegetative to reproductive phase transition of meristem				PATO:0000694	premature										EO:0007200	short day length regimen		Recessive	Loss-of-function
Arabidopsis thaliana	CLV2	At1g65380		Clavata		Abnormal pistil, pedicel, and stamen development; Large shoot and floral meristems; Fasciated stems and inflorescences, early flowering, and rescued floral phenotypes under short days	Early flowering under short days	GO:0010228	vegetative to reproductive phase transition of meristem				PATO:0000694	premature										EO:0007200	short day length regimen		Recessive	Loss-of-function
Arabidopsis thaliana	COL3	At2g24790		Constans-Like		Long hypocotyl under red light and short days; Early flowering and reduced lateral branching under short days; Short roots and few lateral roots under continuous light	Early flowering under short days	GO:0010228	vegetative to reproductive phase transition of meristem				PATO:0000694	premature										EO:0007200	short day length regimen		Recessive	Loss-of-function
Arabidopsis thaliana	IRT1	At4g19690		Iron Transport		Chlorotic; Few flowers; Sterile; Reduced iron uptake; Phenotype enhanced under short days; Heterozygotes: Early flowering under short days	Early flowering under short days	GO:0010228	vegetative to reproductive phase transition of meristem				PATO:0000694	premature										EO:0007200	short day length regimen		Recessive	Loss-of-function
Arabidopsis thaliana	ELF9	At5g16260		Early flowering		Early flowering under short days	Early flowering under short days	GO:0010228	vegetative to reproductive phase transition of meristem				PATO:0000694	premature										EO:0007200	short day length regimen		Recessive	Loss-of-function
Arabidopsis thaliana	GA5	At4g25420		GA Deficient		Semi-dwarf; Increased branching; Short, indehiscent anthers and sterility in early flowers	Early flowers are sterile	PO:0009046	flower				PATO:0000956	sterile								PO:0007026	FL.00 first flower(s) open stage				Recessive	Loss-of-function
Arabidopsis thaliana	ADAP	At1g16060		ARIA-Interacting Double AP2 Domain Protein		Early germination: Increased growth rate; Sensitive to drought; Insensitive to ABA; Resistant to salt stress	Early germination	GO:0009845	seed germination				PATO:0000694	premature													Recessive	Loss-of-function
Arabidopsis thaliana	CYS6	At3g12490		Phytocystatin		Early germination; Fast seedling growth	Early germination	GO:0009845	seed germination				PATO:0000694	premature													Recessive	Loss-of-function
Arabidopsis thaliana	JKD	At5g03150		Jackdaw		Slightly shorter roots; Early lateral root formation	Early lateral root formation	GO:0010311	lateral root formation				PATO:0000694	premature													Recessive	Loss-of-function
Arabidopsis thaliana	PSAT1	At1g04010		Phospholipid Sterol Acyl Transferase		Early leaf senescence; Low sterol ester content in leaves and seeds	Early leaf senescence	GO:0010150	leaf senescence				PATO:0000694	premature													Recessive	Loss-of-function
Arabidopsis thaliana	CAD1	At1g29690		Constitutively Activated Cell Death		Dwarf; Necrotic lesions on leaves; Sterile; Early leaf senescence	Early leaf senescence	GO:0010150	leaf senescence				PATO:0000694	premature													Recessive	Loss-of-function
Arabidopsis thaliana	BRL2	At2g01950		BRI1-Like		Early leaf senescence	Early leaf senescence	GO:0010150	leaf senescence				PATO:0000694	premature													Recessive	Loss-of-function
Arabidopsis thaliana	PSKR1	At2g02220		Phytosulfokin Receptor		Slightly shorter roots; Early leaf senescence; Complete loss of hormone-induced callus formation	Early leaf senescence	GO:0010150	leaf senescence				PATO:0000694	premature													Recessive	Loss-of-function
Arabidopsis thaliana	DES1	At5g28030		L-Cysteine Desulfhydrase		Early leaf senescence; Elevated cysteine levels in leaves; Tolerant to oxidative stress	Early leaf senescence	GO:0010150	leaf senescence				PATO:0000694	premature													Recessive	Loss-of-function
Arabidopsis thaliana	MOD1	At2g05990		Mosaic Death		Semi-dwarf; Chlorotic, curled leaves; Distorted siliques; Reduced fertility; Early primary inflorescence senescence	Early primary inflorescence senescence	GO:0010149	senescence	has_participant	PO:0025104	first order inflorescence axis	PATO:0000694	premature													Recessive	Loss-of-function
Arabidopsis thaliana	RPN10	At4g38630		Regulatory Particle Non-ATPase		Very low germination rate; Slow growth; Chlorotic leaves; Decreased stamen number; Reduced fertility; Early rosette leaf senescence	Early rosette leaf senescence	GO:0010149	senescence	has_participant	PO:0000014	rosette leaf	PATO:0000694	premature													Recessive	Loss-of-function
Arabidopsis thaliana	PRN	At3g59220		Pirin		Delayed germination without stratification; Germination and early seedling growth sensitive to ABA	Early seedling growth sensitive to ABA	PO:0000003	whole plant				PATO:0001549	increased sensitivity toward			CHEBI:22152	2-cis-abscisic acid				PO:0007131	seedling development stage	EO:0007105	abscisic acid treatment
Arabidopsis thaliana	AnnAt4	At2g38750		Annexin		Germination and early seedling growth sensitive to osmotic stress and ABA	Early seedling growth sensitive to osmotic stress	GO:0006970	response to osmotic stress	occurs_in	PO:0000003	whole plant	PATO:0001551	increased sensitivity of a process								PO:0007131	seedling development stage	EO:0001038	osmotic stress treatment
Arabidopsis thaliana	AnnAt4	At2g38750		Annexin		Germination and early seedling growth sensitive to osmotic stress and ABA	Early seedling growth sensitive to osmotic stress	GO:0006970	response to osmotic stress	occurs_in	PO:0000003	whole plant	PATO:0001551	increased sensitivity of a process								PO:0007131	seedling development stage	EO:0001038	osmotic stress treatment
Arabidopsis thaliana	TPST	At1g08030		Tyrosylprotein Sulfotransferase		Small cotyledons; Small, pale green leaves; Short roots and inflorescence stems; Early senescence; Abnormal vein morphology; Disorganized RAM	Early senescence	GO:0010149	senescence				PATO:0000694	premature													Recessive	Loss-of-function
Arabidopsis thaliana	SAUL1	At1g20780		Senescence-Associated E3 Ubiquitin Ligase		Early senescence	Early senescence	GO:0010149	senescence				PATO:0000694	premature													Recessive	Loss-of-function
Arabidopsis thaliana	SWEETIE	At1g67140		Sweetie		Dwarf; Lancet-shaped leaves; Completely sterile; Early senescence	Early senescence	GO:0010149	senescence				PATO:0000694	premature													Recessive	Loss-of-function
Arabidopsis thaliana	MMP	At1g70170		Matrix Metalloproteinase		Late flowering; Early senescence	Early senescence	GO:0010149	senescence				PATO:0000694	premature													Recessive	Loss-of-function
Arabidopsis thaliana	HMG1	At1g76490		Hydroxy Methylglutaryl CoA Reductase		Dwarf; Completely sterile; Early senescence	Early senescence	GO:0010149	senescence				PATO:0000694	premature													Recessive	Loss-of-function
Arabidopsis thaliana	TIP1;1	At2g36830		Tonoplast Intrinsic Protein		Null: Seedling lethal; Knockdown: Dwarf; Early senescence	Early senescence	GO:0010149	senescence				PATO:0000694	premature													Recessive	Loss-of-function
Arabidopsis thaliana	AtBAG6	At2g46240		BCL-2-Associated Athanogene		Heterozygotes: Increased branching and lateral root number; Early flowering and senescence; Incomplete penetrance of purple leaves; Homozygotes not mentioned	Early senescence	GO:0010149	senescence				PATO:0000694	premature													Recessive	Loss-of-function
Arabidopsis thaliana	ATG10	At3g07525		Autophagy		Slightly slower rosette growth; Reduced fertility; Late flowering; Early senescence; Sensitive to carbon starvation and limited nitrogen	Early senescence	GO:0010149	senescence				PATO:0000694	premature													Recessive	Loss-of-function
Arabidopsis thaliana	UVH3	At3g28030		Ultraviolet Hypersensitive		Early senescence; Sensitive to UV light and ionizing radiation	Early senescence	GO:0010149	senescence				PATO:0000694	premature													Recessive	Loss-of-function
Arabidopsis thaliana	AtBAG4	At3g51780		BCL-2-Associated Athanogene		Heterozygotes: Increased branching and lateral root number; Early flowering and senescence; Incomplete penetrance of purple leaves; Homozygotes not mentioned	Early senescence	GO:0010149	senescence				PATO:0000694	premature													Recessive	Loss-of-function
Arabidopsis thaliana	UPL5	At4g12570		Ubiquitin Protein Ligase		Early senescence	Early senescence	GO:0010149	senescence				PATO:0000694	premature													Recessive	Loss-of-function
Arabidopsis thaliana	AtFER1	At5g01600		Ferritin		Early senescence	Early senescence	GO:0010149	senescence				PATO:0000694	premature													Recessive	Loss-of-function
Arabidopsis thaliana	TIP1	At5g20350		Tip Growth Defective		Male gametophyte defective; Homozygotes are viable: Semi-dwarf; Small rosette; Reduced male fertility; Late flowering; Early senescence; Short, branched root hairs	Early senescence	GO:0010149	senescence				PATO:0000694	premature													Recessive	Loss-of-function
Arabidopsis thaliana	UVH1	At5g41150		Ultraviolet Hypersensitive		Early senescence; Sensitive to UV light and ionizing radiation	Early senescence	GO:0010149	senescence				PATO:0000694	premature													Recessive	Loss-of-function
Arabidopsis thaliana	ETFQO	At2g43400		Electron-Transfer Flavoprotein:Ubiquinone Oxidoreductase		Reduced female fertility; Early senescence in the dark	Early senescence in the dark	GO:0010149	senescence				PATO:0000694	premature										EO:0007270	continuous dark (no light) regimen		Recessive	Loss-of-function
Arabidopsis thaliana	NLA	At1g02860		Nitrogen Limitation Adaptation		Early senescence under limited nitrogen	Early senescence under limited nitrogen	GO:0010149	senescence				PATO:0000694	premature										EO:0001050	limited nitrogen regimen		Recessive	Loss-of-function
Arabidopsis thaliana	ICU4	At1g52150		Incurvata		Early shoot meristem is large; Slightly abnormal vascular development; No other phenotypes detected	Early shoot meristem is large	PO:0006079	shoot meristem				PATO:0000586	increased size													Recessive	Loss-of-function
Arabidopsis thaliana	AGO7	At1g69440		Argonaute		Early vegetative phase change	Early vegetative phase change	GO:0010050	vegetative phase change				PATO:0000694	premature													Recessive	Loss-of-function
Arabidopsis thaliana	HST	At3g05040		Hasty		Short hypocotyl and primary root; Small leaves, sepals, and petals; Few, upward-bending leaves; Abnormal phyllotaxy; Reduced fertility; Early vegetative phase change; Late flowering under short days; Large, rounded SAM; Dark-grown seedlings on sucrose: Open apical hook; Abnormal cotyledon positioning	Early vegetative phase change	GO:0010050	vegetative phase change				PATO:0000694	premature													Recessive	Loss-of-function
Arabidopsis thaliana	BOP1	At3g57130		Blade on Petiole		Ectopic organ outgrowths on the basal portion of cauline leaves and the petioles of cotyledons and rosette leaves; Fused rosette leaf petioles; Reduced leaf number; Abnormal floral organ number and morphology; Delayed senescence	Ectopic organ outgrowths on the basal portion of cauline leaves	PO:0000013	cauline leaf				PATO:0000628	mislocalised			GO:0032502	developmental process	occurs_in	PO:0009008	plant organ						Recessive	Loss-of-function
Arabidopsis thaliana	BOP1	At3g57130		Blade on Petiole		Ectopic organ outgrowths on the basal portion of cauline leaves and the petioles of cotyledons and rosette leaves; Fused rosette leaf petioles; Reduced leaf number; Abnormal floral organ number and morphology; Delayed senescence	Ectopic organ outgrowths on the petioles of cotyledons	PO:0020038	petiole	part_of	PO:0020030	cotyledon	PATO:0000628	mislocalised			GO:0032502	developmental process	occurs_in	PO:0009008	plant organ						Recessive	Loss-of-function
Arabidopsis thaliana	BOP1	At3g57130		Blade on Petiole		Ectopic organ outgrowths on the basal portion of cauline leaves and the petioles of cotyledons and rosette leaves; Fused rosette leaf petioles; Reduced leaf number; Abnormal floral organ number and morphology; Delayed senescence	Ectopic organ outgrowths on the petioles of rosette leaves	PO:0020038	petiole	part_of	PO:0000014	rosette leaf	PATO:0000628	mislocalised			GO:0032502	developmental process	occurs_in	PO:0009008	plant organ						Recessive	Loss-of-function
Arabidopsis thaliana	KAN	At5g16560		Kanadi		Cupped first true leaves; Rolled leaves that become flat over time; Abnormal pistil development; Ectopic ovules on outside of carpels; Abnormal trichome patterning	Ectopic ovules on outside of carpels	PO:0020003	plant ovule				PATO:0000628	mislocalised													Recessive	Loss-of-function
Arabidopsis thaliana	FAB1	At1g74960		Fatty Acid Biosynthesis		Null: Embryo lethal; Preglobular / Globular; Knockdown: Elevated 16:0 fatty acid levels; Sensitive to low temperature	Elevated 16:0 fatty acid levels	PO:0000003	whole plant				PATO:0001162	increased concentration			CHEBI:35366	fatty acid									Recessive	Loss-of-function
Arabidopsis thaliana	AlaAT1	At1g17290		Alanine Aminotransferase		Elevated alanine levels in roots under hypoxia; Reduced growth with alanine as nitrogen source	Elevated alanine levels in roots under hypoxia	PO:0025025	root system				PATO:0001162	increased concentration			CHEBI:16449	alanine						EO:0007025	anaerobic environment		Recessive	Loss-of-function
Arabidopsis thaliana	FUM2	At5g50950		Fumarase		Low fumarate levels; Low amino acid levels in the daytime; Elevated amino acid levels at night	Elevated amino acid levels at night	PO:0000003	whole plant				PATO:0001162	increased concentration			CHEBI:33709	amino acid									Recessive	Loss-of-function
Arabidopsis thaliana	WRKY70	At3g56400		WRKY DNA-Binding Protein		Elevated anthocyanin levels in response to jasmonic acid; Susceptible to fungal infection	Elevated anthocyanin levels in response to jasmonic acid	PO:0000003	whole plant				PATO:0001162	increased concentration			CHEBI:38697	anthocyanins						EO:0007080	jasmonic acid treatment
Arabidopsis thaliana	LBD38	At3g49940		LOB Domain-Containing Protein		Elevated anthocyanin levels in response to nitrogen	Elevated anthocyanin levels in response to nitrogen	PO:0000003	whole plant				PATO:0001162	increased concentration			CHEBI:38697	anthocyanins						EO:0007284	nitrogen macronutrient regimen
Arabidopsis thaliana	LBD39	At4g37540		LOB Domain-Containing Protein		Elevated anthocyanin levels in response to nitrogen	Elevated anthocyanin levels in response to nitrogen	PO:0000003	whole plant				PATO:0001162	increased concentration			CHEBI:38697	anthocyanins						EO:0007284	nitrogen macronutrient regimen
Arabidopsis thaliana	LBD37	At5g67420		LOB Domain-Containing Protein		Elevated anthocyanin levels in response to nitrogen	Elevated anthocyanin levels in response to nitrogen	PO:0000003	whole plant				PATO:0001162	increased concentration			CHEBI:38697	anthocyanins						EO:0007284	nitrogen macronutrient regimen
Arabidopsis thaliana	PHF1	At3g52190		Phosphate Transporter Traffic Facilitator		Under limited phosphate: Dwarf; Many, large root hairs; Elevated anthocyanin levels	Elevated anthocyanin levels under limited phosphate	PO:0000003	whole plant				PATO:0001162	increased concentration			CHEBI:38697	anthocyanins						EO:0001046	limited phosphate treatment
Arabidopsis thaliana	AtDUR3	At5g45380		Degradation of Urea		Chlorosis and elevated anthocyanin levels with urea as sole source of nitrogen	Elevated anthocyanin levels with urea as sole source of nitrogen	PO:0000003	whole plant				PATO:0001162	increased concentration			CHEBI:38697	anthocyanins						EO:0001025	urea nitrogen regimen		Recessive	Loss-of-function
Arabidopsis thaliana	LUT2	At5g57030		Lutein Deficient		Complete loss of lutein accumulation; Elevated carotenoid levels; Heterozygotes: Low lutein levels	Elevated carotenoid levels	PO:0000003	whole plant				PATO:0001162	increased concentration			CHEBI:23044	carotenoid									Recessive	Loss-of-function
Arabidopsis thaliana	CCD1	At3g63520		Carotenoid Cleavage Dioxygenase		Elevated carotenoid levels in seeds; No other phenotypes detected	Elevated carotenoid levels in seeds	PO:0009010	seed				PATO:0001162	increased concentration			CHEBI:23044	carotenoid									Recessive	Loss-of-function
Arabidopsis thaliana	DPE2	At2g40840		Disproportionating Enzyme		Dwarf; Elevated maltose and chloroplast starch levels; Elevated sucrose levels at night	Elevated chloroplast starch levels	GO:0009507	chloroplast				PATO:0001162	increased concentration			CHEBI:28017	starch									Recessive	Loss-of-function
Arabidopsis thaliana	IREG2	At5g03570		Iron Regulated		Sensitive to cobalt and nickel; Elevated cobalt levels in shoots	Elevated cobalt levels in shoots	PO:0009006	shoot system				PATO:0001162	increased concentration			CHEBI:27638	cobalt atom									Recessive	Loss-of-function
Arabidopsis thaliana	DES1	At5g28030		L-Cysteine Desulfhydrase		Early leaf senescence; Elevated cysteine levels in leaves; Tolerant to oxidative stress	Elevated cysteine levels in leaves	PO:0009025	vascular leaf				PATO:0001162	increased concentration			CHEBI:15356	cysteine									Recessive	Loss-of-function
Arabidopsis thaliana	ACS4	At2g22810		Aminocyclopropane Carboxylate Synthase		Large cotyledons; Long hypocotyl; Tall inflorescence stems; Elevated ethylene levels	Elevated ethylene levels	PO:0000003	whole plant				PATO:0001162	increased concentration			CHEBI:18153	ethene									Recessive	Loss-of-function
Arabidopsis thaliana	CEV1	At5g05170		Constitutive Expression of VSP 1		Null: Complete male gametophyte defective; Knockdown: Short roots; Elevated jasmonate and ethylene levels	Elevated ethylene levels	PO:0000003	whole plant				PATO:0001162	increased concentration			CHEBI:18153	ethene									Recessive	Loss-of-function
Arabidopsis thaliana	IPMDH1	At1g31180		Isopropylmalate Dehydrogenase		Elevated free leucine levels; Abnormal glucosinolate composition	Elevated free leucine levels	PO:0000003	whole plant				PATO:0001162	increased concentration			CHEBI:25017	leucine									Recessive	Loss-of-function
Arabidopsis thaliana	BCAT4	At3g19710		Branched-Chain Aminotransferase		Elevated free methionine levels in leaves; Low levels of methionine-derived glucosinolates	Elevated free methionine levels in leaves	PO:0009025	vascular leaf				PATO:0001162	increased concentration			CHEBI:16811	methionine									Recessive	Loss-of-function
Arabidopsis thaliana	tAPX	At1g77490		Thylakoidal Ascorbate Peroxidase		Elevated hydrogen peroxide levels under photooxidative stress	Elevated hydrogen peroxide levels under photooxidative stress	PO:0000003	whole plant				PATO:0001162	increased concentration			CHEBI:16240	hydrogen peroxide						EO:0001040	light-induced photooxidative stress treatment		Recessive	Loss-of-function
Arabidopsis thaliana	sAPX	At4g08390		Stromal Ascorbate Peroxidase		Elevated hydrogen peroxide levels under photooxidative stress	Elevated hydrogen peroxide levels under photooxidative stress	PO:0000003	whole plant				PATO:0001162	increased concentration			CHEBI:16240	hydrogen peroxide						EO:0001040	light-induced photooxidative stress treatment		Recessive	Loss-of-function
Arabidopsis thaliana	FRD3	At3g08040		Ferric Reductase Defective		Elevated iron, manganese, and zinc levels	Elevated iron levels	PO:0000003	whole plant				PATO:0001162	increased concentration			CHEBI:18248	iron atom									Recessive	Loss-of-function
Arabidopsis thaliana	CEV1	At5g05170		Constitutive Expression of VSP 1		Null: Complete male gametophyte defective; Knockdown: Short roots; Elevated jasmonate and ethylene levels	Elevated jasmonate levels	PO:0000003	whole plant				PATO:0001162	increased concentration			CHEBI:58431	jasmonate									Recessive	Loss-of-function
Arabidopsis thaliana	LeuC1	At4g13430				Abnormal aliphatic glucosinolate composition; Elevated levels of intermediates of leucine biosynthesis and methionine chain elongation	Elevated levels of intermediates of leucine biosynthesis	PO:0000003	whole plant				PATO:0001162	increased concentration			CHEBI:24431	chemical entity	derives_from	GO:0009098	leucine biosynthetic process						Recessive	Loss-of-function
Arabidopsis thaliana	LeuC1	At4g13430				Abnormal aliphatic glucosinolate composition; Elevated levels of intermediates of leucine biosynthesis and methionine chain elongation	Elevated levels of intermediates of methionine chain elongation	PO:0000003	whole plant				PATO:0001162	increased concentration			CHEBI:24431	chemical entity	derives_from	GO:0009086	methionine biosynthetic process						Recessive	Loss-of-function
Arabidopsis thaliana	AtIVD	At3g45300		Isovaleryl-CoA Dehydrogenase		Elevated levels of twelve different amino acids in seeds	Elevated levels of twelve different amino acids in seeds	PO:0009010	seed				PATO:0001162	increased concentration			CHEBI:33709	amino acid									Recessive	Loss-of-function
Arabidopsis thaliana	DPE2	At2g40840		Disproportionating Enzyme		Dwarf; Elevated maltose and chloroplast starch levels; Elevated sucrose levels at night	Elevated maltose levels	PO:0000003	whole plant				PATO:0001162	increased concentration			CHEBI:17306	maltose									Recessive	Loss-of-function
Arabidopsis thaliana	RCP1	At5g17520		Root Cap		Dwarf; Pale green; Elevated maltose levels	Elevated maltose levels	PO:0000003	whole plant				PATO:0001162	increased concentration			CHEBI:17306	maltose									Recessive	Loss-of-function
Arabidopsis thaliana	PHS2	At3g46970		Alpha-Glucan Phosphorylase		Slightly larger rosette; Elevated maltose levels at night	Elevated maltose levels at night	PO:0000003	whole plant				PATO:0001162	increased concentration			CHEBI:17306	maltose									Recessive	Loss-of-function
Arabidopsis thaliana	FRD3	At3g08040		Ferric Reductase Defective		Elevated iron, manganese, and zinc levels	Elevated manganese levels	PO:0000003	whole plant				PATO:0001162	increased concentration			CHEBI:18291	manganese atom									Recessive	Loss-of-function
Arabidopsis thaliana	MTO1	At3g01120		Methionine Overaccumulation		Elevated methionine levels	Elevated methionine levels	PO:0000003	whole plant				PATO:0001162	increased concentration			CHEBI:16811	methionine									Recessive	Loss-of-function
Arabidopsis thaliana	MTO3	At3g17390		Methionine Over-Accumulation		Elevated methionine levels	Elevated methionine levels	PO:0000003	whole plant				PATO:0001162	increased concentration			CHEBI:16811	methionine									Recessive	Loss-of-function
Arabidopsis thaliana	BASS5	At4g12030		Bile Acid:Sodium Symporter Family Protein		Elevated methionine levels; Low levels of methionine-derived glucosinolates; No other phenotypes detected	Elevated methionine levels	PO:0000003	whole plant				PATO:0001162	increased concentration			CHEBI:16811	methionine									Recessive	Loss-of-function
Arabidopsis thaliana	HMT2	At3g63250		Homocysteine Methyltransferase		Elevated methionine levels in seeds	Elevated methionine levels in seeds	PO:0009010	seed				PATO:0001162	increased concentration			CHEBI:16811	methionine									Recessive	Loss-of-function
Arabidopsis thaliana	FAD6	At4g30950		Fatty Acid Desaturase		Chlorotic leaves and slow growth at low temperature; Sensitive to salt stress; Low trienoic fatty acid levels; Elevated monounsaturated fatty acid levels	Elevated monounsaturated fatty acid levels	PO:0000003	whole plant				PATO:0001162	increased concentration			CHEBI:25413	monounsaturated fatty acid									Recessive	Loss-of-function
Arabidopsis thaliana	PMaT1	At5g39050				Elevated naphthol levels	Elevated naphthol levels	PO:0000003	whole plant				PATO:0001162	increased concentration			CHEBI:35682	naphthol									Recessive	Loss-of-function
Arabidopsis thaliana	YSL1	At4g24120		Yellow Stripe Like		Low iron and nicotianamine levels in seeds; Elevated nicotianamine levels in shoots	Elevated nicotianamine levels in shoots	PO:0009006	shoot system				PATO:0001162	increased concentration			CHEBI:25520	nicotianamine									Recessive	Loss-of-function
Arabidopsis thaliana	NRT1.7	At1g69870		Nitrate Transporter		Sensitive to nitrogen starvation; Elevated nitrogen levels in leaves; Reduced nitrogen transport	Elevated nitrate levels in leaves	PO:0009025	vascular leaf				PATO:0001162	increased concentration			CHEBI:17632	nitrate									Recessive	Loss-of-function
Arabidopsis thaliana	ARGAH2	At4g08870		Arginine Amidohydrolase		Increased lateral and adventitious root number; Elevated nitric oxide levels	Elevated nitric oxide levels	PO:0000003	whole plant				PATO:0001162	increased concentration			CHEBI:16480	nitric oxide									Recessive	Loss-of-function
Arabidopsis thaliana	ARGAH1	At4g08900		Arginine Amidohydrolase		Increased lateral and adventitious root number; Elevated nitric oxide levels	Elevated nitric oxide levels	PO:0000003	whole plant				PATO:0001162	increased concentration			CHEBI:16480	nitric oxide									Recessive	Loss-of-function
Arabidopsis thaliana	CLCE	At4g35440		Chloride Channel		Low nitrate content; Elevated nitrite content; Reduced nitrate influx in roots	Elevated nitrite content	PO:0000003	whole plant				PATO:0001162	increased concentration			CHEBI:17632	nitrate									Recessive	Loss-of-function
Arabidopsis thaliana	FAD4	At4g27030		Fatty Acid Desaturase		Abnormal fatty acid composition; Elevated palmitic acid levels	Elevated palmitic acid levels	PO:0000003	whole plant				PATO:0001162	increased concentration			CHEBI:15756	palmitic acid									Recessive	Loss-of-function
Arabidopsis thaliana	PMR5	At5g58600		Powdery Mildew Resistant		Short, rounded leaves; Elevated pectin and uronic acid levels in cell wall; Resistant to fungal infection	Elevated pectin levels in cell wall	GO:0005618	cell wall				PATO:0001162	increased concentration			CHEBI:17309	pectin									Recessive	Loss-of-function
Arabidopsis thaliana	PHO2	At2g33770		Phosphate		Elevated phosphate levels	Elevated phosphate levels	PO:0000003	whole plant				PATO:0001162	increased concentration			CHEBI:18367	phosphate(3-)									Recessive	Loss-of-function
Arabidopsis thaliana	FLU	At3g14110		Fluorescent in Blue Light		Seedling lethal unless grown under continuous light; Elevated protochlorophyllide levels in the dark	Elevated protochlorophyllide levels in the dark	PO:0000003	whole plant				PATO:0001162	increased concentration			CHEBI:16673	protochlorophyllide						EO:0007270	continuous dark (no light) regimen		Recessive	Loss-of-function
Arabidopsis thaliana	MYB4	At4g38620		MYB Gene Knockout		Resistant to UV-B light; Elevated sinapate ester levels in leaves	Elevated sinapate ester levels in leaves	PO:0009025	vascular leaf				PATO:0001162	increased concentration			CHEBI:60935	sinapate ester									Recessive	Loss-of-function
Arabidopsis thaliana	SNG1	At2g22990		Sinapoylglucose Accumulator		Low sinapoylmalate and elevated sinapoylglucose levels	Elevated sinapoylglucose levels	PO:0000003	whole plant				PATO:0001162	increased concentration			CHEBI:17234	glucose	has_part	CHEBI:50561	sinapoyl group						Recessive	Loss-of-function
Arabidopsis thaliana	SNG2	At5g09640		Sinapoylglucose Accumulator		Elevated sinapoylglucose levels; Low sinapoylcholine levels	Elevated sinapoylglucose levels	PO:0000003	whole plant				PATO:0001162	increased concentration			CHEBI:17234	glucose	has_part	CHEBI:50561	sinapoyl group						Recessive	Loss-of-function
Arabidopsis thaliana	SEX1	At1g10760		Starch Excess		Elevated starch in leaves after prolonged darkness	Elevated starch in leaves after prolonged darkness	PO:0009025	vascular leaf				PATO:0001162	increased concentration			CHEBI:28017	starch						EO:0007270	continuous dark (no light) regimen		Recessive	Loss-of-function
Arabidopsis thaliana	AtSS3	At1g11720		Starch Synthase		Elevated starch levels; Abnormal starch composition; No other phenotypes detected	Elevated starch levels	PO:0000003	whole plant				PATO:0001162	increased concentration			CHEBI:28017	starch									Recessive	Loss-of-function
Arabidopsis thaliana	METAXIN	At2g19080		Metaxin		Dwarf; Abnormal leaf morphology; Abnormal floral development; Sterile; Elevated starch levels	Elevated starch levels	PO:0000003	whole plant				PATO:0001162	increased concentration			CHEBI:28017	starch									Recessive	Loss-of-function
Arabidopsis thaliana	LSF1	At3g01510		Like SEX4		Elevated starch levels	Elevated starch levels	PO:0000003	whole plant				PATO:0001162	increased concentration			CHEBI:28017	starch									Recessive	Loss-of-function
Arabidopsis thaliana	SEX4	At3g52180		Starch-Excess		Dwarf; Late flowering; Elevated starch levels	Elevated starch levels	PO:0000003	whole plant				PATO:0001162	increased concentration			CHEBI:28017	starch									Recessive	Loss-of-function
Arabidopsis thaliana	AtGWD3	At5g26570		Glucan Water Dikinase/ Phosphoglucan Water Dikinase		Elevated starch levels	Elevated starch levels	PO:0000003	whole plant				PATO:0001162	increased concentration			CHEBI:28017	starch									Recessive	Loss-of-function
Arabidopsis thaliana	BAM4	At5g55700		Beta Amylase		Semi-dwarf; Elevated starch levels	Elevated starch levels	PO:0000003	whole plant				PATO:0001162	increased concentration			CHEBI:28017	starch									Recessive	Loss-of-function
Arabidopsis thaliana	DPE1	At5g64860		Disproportionating Enzyme		Slightly reduced fresh weight; Elevated starch levels	Elevated starch levels	PO:0000003	whole plant				PATO:0001162	increased concentration			CHEBI:28017	starch									Recessive	Loss-of-function
Arabidopsis thaliana	CT-BMY	At4g17090		Chloroplast Beta-Amylase		Slow growth; Small rosette; Elevated starch levels in leaves	Elevated starch levels in leaves	PO:0009025	vascular leaf				PATO:0001162	increased concentration			CHEBI:28017	starch									Recessive	Loss-of-function
Arabidopsis thaliana	ESB2	At2g28670		Enhanced Suberin		Resistant to drought; Elevated suberin levels in roots	Elevated suberin levels in roots	PO:0025025	root system				PATO:0001162	increased concentration			CHEBI:60973	suberin									Recessive	Loss-of-function
Arabidopsis thaliana	SUS3	At4g02280		Sucrose Synthase		Elevated sucrose levels; Low fructose and starch levels; No other phenotypes detected	Elevated sucrose levels	PO:0000003	whole plant				PATO:0001162	increased concentration			CHEBI:17992	sucrose									Recessive	Loss-of-function
Arabidopsis thaliana	SUS2	At5g49190		Sucrose Synthase		Elevated sucrose levels; Low fructose and starch levels; No other phenotypes detected	Elevated sucrose levels	PO:0000003	whole plant				PATO:0001162	increased concentration			CHEBI:17992	sucrose									Recessive	Loss-of-function
Arabidopsis thaliana	DPE2	At2g40840		Disproportionating Enzyme		Dwarf; Elevated maltose and chloroplast starch levels; Elevated sucrose levels at night	Elevated sucrose levels at night	PO:0000003	whole plant				PATO:0001162	increased concentration			CHEBI:17992	sucrose									Recessive	Loss-of-function
Arabidopsis thaliana	2014-04-02	At1g62180		5'Adenylylphosphosulfate Reductase		Elevated sulfate levels	Elevated sulfate levels	PO:0000003	whole plant				PATO:0001162	increased concentration			CHEBI:16189	sulfate									Recessive	Loss-of-function
Arabidopsis thaliana	AtSDI1	At5g48850		Sulphate Deficiency Induced		Elevated sulfate levels in roots under sulfate starvation	Elevated sulfate levels in roots under sulfate starvation	PO:0025025	root system				PATO:0001162	increased concentration			CHEBI:16189	sulfate						EO:0001045	limited sulfate treatment
Arabidopsis thaliana	CYP705A5	At5g47990		Cytochrome P450		Elevated thalian-diol levels; No other phenotypes mentioned	Elevated thalian-diol levels	PO:0000003	whole plant				PATO:0001162	increased concentration			CHEBI:73157	thaliandiol						EO:0007189	chemical treatment
Arabidopsis thaliana	CYP708A2	At5g48000		Cytochrome P450		Elevated thalianol levels; No other phenotypes mentioned	Elevated thalianol levels	PO:0000003	whole plant				PATO:0001162	increased concentration			CHEBI:52317	thalianol									Recessive	Loss-of-function
Arabidopsis thaliana	DHDPS2	At2g45440		Dihydrodipicolinate Synthase		Small rosette; Short roots; Elevated threonine levels	Elevated threonine levels	PO:0000003	whole plant				PATO:0001162	increased concentration			CHEBI:26986	threonine									Recessive	Loss-of-function
Arabidopsis thaliana	THA1	At1g08630		Threonine Aldolase		Elevated threonine levels in seeds	Elevated threonine levels in seeds	PO:0009010	seed				PATO:0001162	increased concentration			CHEBI:26986	threonine									Recessive	Loss-of-function
Arabidopsis thaliana	CGI-58	At4g24160				Elevated triacylglycerol levels in leaves	Elevated triacylglycerol levels in leaves	PO:0009025	vascular leaf				PATO:0001162	increased concentration			CHEBI:17855	triglyceride									Recessive	Loss-of-function
Arabidopsis thaliana	PMR5	At5g58600		Powdery Mildew Resistant		Short, rounded leaves; Elevated pectin and uronic acid levels in cell wall; Resistant to fungal infection	Elevated uronic acid levels in cell wall	GO:0005618	cell wall				PATO:0001162	increased concentration			CHEBI:27252	uronic acid									Recessive	Loss-of-function
Arabidopsis thaliana	FRD3	At3g08040		Ferric Reductase Defective		Elevated iron, manganese, and zinc levels	Elevated zinc levels	PO:0000003	whole plant				PATO:0001162	increased concentration			CHEBI:27363	zinc atom									Recessive	Loss-of-function
Arabidopsis thaliana	BDG1	At1g64670		Bodyguard		Semi-dwarf; Increased branching; Curved, elongated, slightly serrated leaves; Incomplete penetrance of fused leaves; Sensitive to fungicides	Elongated leaves	PO:0009025	vascular leaf				PATO:0001154	elongated													Recessive	Loss-of-function
Arabidopsis thaliana	BEN1	At2g45400		bri1-5 Enhanced		Tall inflorescence stems; Elongated leaves	Elongated leaves	PO:0009025	vascular leaf				PATO:0001154	elongated													Recessive	Loss-of-function
Arabidopsis thaliana	SDE5	At3g15390		Silencing Defective		Small seedlings; Elongated, curled leaves; Long petioles; Slightly early trichome development	Elongated leaves	PO:0009025	vascular leaf				PATO:0001154	elongated													Recessive	Loss-of-function
Arabidopsis thaliana	DCL4	At5g20320		Dicer-Like		Elongated, narrow, curled leaves	Elongated leaves	PO:0009025	vascular leaf				PATO:0001154	elongated													Recessive	Loss-of-function
Arabidopsis thaliana	DRP3B	At2g14120		Dynamin Related Protein		Elongated mitochondria; Abnormal peroxisome division; No other phenotypes detected	Elongated mitochondria	GO:0005739	mitochondrion				PATO:0001154	elongated													Recessive	Loss-of-function
Arabidopsis thaliana	ELM1	At5g22350		Elongated Mitochondria		Dwarf; Slow growth; Elongated mitochondria	Elongated mitochondria	GO:0005739	mitochondrion				PATO:0001154	elongated													Recessive	Loss-of-function
Arabidopsis thaliana	SPL14	At1g20980		Squamosa Promoter Binding Protein-Like		Elongated petioles; Serrated leaf margins; Late flowering	Elongated petioles	PO:0020038	petiole				PATO:0001154	elongated													Recessive	Loss-of-function
Arabidopsis thaliana	ANG3	At5g39740		Angusta		Short hypocotyl; Narrow, elongated rosette leaves; Short roots; Late flowering	Elongated rosette leaves	PO:0000014	rosette leaf				PATO:0001154	elongated													Recessive	Loss-of-function
Arabidopsis thaliana	CENH3	At1g01370		Centromere-Specific Histone		Embryo defective	Embryo defective	PO:0009009	plant embryo				PATO:0000051	morphology	PATO:0000460	abnormal											Recessive	Loss-of-function
Arabidopsis thaliana	MEA	At1g02580		Medea		Embryo and female gametophyte defective; Incomplete penetrance of endosperm formation without fertilization; 50% defective seeds	Embryo defective	PO:0009009	plant embryo				PATO:0000051	morphology	PATO:0000460	abnormal											Recessive	Loss-of-function
Arabidopsis thaliana	EMB2781	At1g04950		Embryo Defective		Male gametophyte defective; Embryo defective	Embryo defective	PO:0009009	plant embryo				PATO:0000051	morphology	PATO:0000460	abnormal											Recessive	Loss-of-function
Arabidopsis thaliana	GFA1	At1g06220		Gametophyte Factor		Embryo defective; Male and female gametophyte defective	Embryo defective	PO:0009009	plant embryo				PATO:0000051	morphology	PATO:0000460	abnormal											Recessive	Loss-of-function
Arabidopsis thaliana	LIG1	At1g08130		DNA Ligase		Null: Embryo defective; Knockdown: Dwarf; Short roots; Small leaves	Embryo defective	PO:0009009	plant embryo				PATO:0000051	morphology	PATO:0000460	abnormal											Recessive	Loss-of-function
Arabidopsis thaliana	KN	At1g08560		Knolle		Embryo and seedling defective	Embryo defective	PO:0009009	plant embryo				PATO:0000051	morphology	PATO:0000460	abnormal											Recessive	Loss-of-function
Arabidopsis thaliana	KEU	At1g12360		Keule		Embryo and seedling defective	Embryo defective	PO:0009009	plant embryo				PATO:0000051	morphology	PATO:0000460	abnormal											Recessive	Loss-of-function
Arabidopsis thaliana	EMB30	At1g13980		Embryo Defective		Embryo and seedling defective	Embryo defective	PO:0009009	plant embryo				PATO:0000051	morphology	PATO:0000460	abnormal											Recessive	Loss-of-function
Arabidopsis thaliana	TWN2	At1g14610		Twin		Embryo defective; Suspensor-derived twin embryos; Female gametophyte defective	Embryo defective	PO:0009009	plant embryo				PATO:0000051	morphology	PATO:0000460	abnormal											Recessive	Loss-of-function
Arabidopsis thaliana	FUG1	At1g17220		Fu-Gaeri		Null: Embryo defective; Knockdown: Variegated seedlings	Embryo defective	PO:0009009	plant embryo				PATO:0000051	morphology	PATO:0000460	abnormal											Recessive	Loss-of-function
Arabidopsis thaliana	NOF1	At1g17690		Nucleolar Factor		Null: Complete female gametophyte defective; Knockdown: Embryo defective	Embryo defective	PO:0009009	plant embryo				PATO:0000051	morphology	PATO:0000460	abnormal											Recessive	Loss-of-function
[truncated: 4,963 more rows]
[truncated: 1 more columns]
