# Supplementary material for: An ontology approach to comparative phenomics in plants
Source: Plant Methods. 2015 Feb 25;11:10. doi: 10.1186/s13007-015-0053-y (PMC4359497; doi:10.1186/s13007-015-0053-y)
Supplement: Additional file 2: — Overlap among unique phenotypes for sets of species. Unique phenotypes means that if one EQ statement is shared between two species, it is counted as overlap only once, no matter how often it occurs. [file 13007_2015_53_MOESM2_ESM.txt]

overlap arabidopsis and maize: 18
overlap arabidopsis and medicago: 1
overlap arabidopsis and rice:32
overlap arabidopsis and soybean:2
overlap arabidopsis and tomato:4
overlap maize and medicago:1
overlap maize and rice:12
overlap maize and soybean:0
overlap maize and tomato:2
overlap medicago and rice:1
overlap medicago and soybean:0
overlap medicago and tomato:2
overlap rice and soybean:1
overlap rice and tomato:3
overlap soybean and tomato:1

========================

overlap arabidopsis and maize and medicago: 0
overlap arabidopsis and maize and rice: 8
overlap arabidopsis and maize and soybean: 0
overlap arabidopsis and maize and tomato: 2
overlap arabidopsis and medicago and rice: 0
overlap arabidopsis and medicago and soybean: 0
overlap arabidopsis and medicago and tomato: 0
overlap arabidopsis and rice and soybean: 1
overlap arabidopsis and rice and tomato: 3
overlap arabidopsis and tomato and soybean: 0
overlap maize and medicago and rice: 0
overlap maize and medicago and soybean: 0
overlap maize and medicago and tomato: 0
overlap maize and rice and soybean: 0
overlap maize and rice and tomato: 2
overlap maize and soybean and tomato: 0
overlap medicago and rice and soybean: 0
overlap medicago and rice and tomato: 0
overlap medicago and soybean and tomato: 0
overlap rice and soybean and tomato: 0

========================

overlap arabidopsis and maize and medicago and rice: 0
overlap arabidopsis and maize and medicago and soybean: 0
overlap arabidopsis and maize and medicago and tomato: 0
overlap arabidopsis and maize and rice and soybean: 0
overlap arabidopsis and maize and rice and tomato: 2
overlap arabidopsis and maize and soybean and tomato: 0
overlap arabidopsis and medicago and rice and soybean: 0
overlap arabidopsis and medicago and rice and tomato: 0
overlap arabidopsis and medicago and soybean and tomato: 0
overlap arabidopsis and rice and soybean and tomato: 0
overlap maize and medicago and rice and soybean: 0
overlap maize and medicago and rice and tomato: 0
overlap maize and medicago and soybean and tomato: 0
overlap maize and rice and soybean and tomato: 0
overlap medicago and rice and soybean and tomato: 0

========================

overlap arabidopsis and maize and medicago and rice and soybean: 0
overlap arabidopsis and maize and medicago and rice and tomato: 0
overlap arabidopsis and maize and medicago and soybean and tomato: 0
overlap arabidopsis and maize and rice and soybean and tomato: 0
overlap arabidopsis and medicago and rice and soybean and tomato: 0
overlap maize and medicago and rice and soybean and tomato: 0
