# Supplementary material for: An ontology approach to comparative phenomics in plants
Source: Plant Methods. 2015 Feb 25;11:10. doi: 10.1186/s13007-015-0053-y (PMC4359497; doi:10.1186/s13007-015-0053-y)
Supplement: Additional file 4: — Gene families with EQ statements. An Excel file with gene family membership by species, concatenated EQ statements for genes with EQ annotations, and gene family descriptions. [file 13007_2015_53_MOESM4_ESM.xlsx]

## Sheet: genes, fams, EQs
ct genes	ct w EQ	gene	gene - new Os	species	-1	family	symbol	EQ atomized statements	Primary E & Q human readable	Primary E & Q accessions
49	12	evm_27.model.AmTr_v1.0_scaffold00003.314		Ambtr	1	54585183
49	12	evm_27.model.AmTr_v1.0_scaffold00011.118	evm_27.model.AmTr_v1.0_scaffold00011.118	Ambtr	1	54585183
49	12	evm_27.model.AmTr_v1.0_scaffold00032.208	evm_27.model.AmTr_v1.0_scaffold00032.208	Ambtr	1	54585183
49	12	evm_27.model.AmTr_v1.0_scaffold00103.20	evm_27.model.AmTr_v1.0_scaffold00103.20	Ambtr	1	54585183
49	12	evm_27.model.AmTr_v1.0_scaffold00203.19	evm_27.model.AmTr_v1.0_scaffold00203.19	Ambtr	1	54585183
49	12	evm_27.model.AmTr_v1.0_scaffold00203.20	evm_27.model.AmTr_v1.0_scaffold00203.20	Ambtr	1	54585183
49	12	evm_27.model.AmTr_v1.0_scaffold00260	evm_27.model.AmTr_v1.0_scaffold00260	Ambtr	1	54585183
49	12	AT1G79460	AT1G79460	Arath	1	54585183	GA2	Dark green;; Severe dwarf;; Sterile;; Very low germination rate	flower ... fertility;; seed germination ... decreased rate;; whole plant ... dark green;; whole plant ... dwarf-like	GO:0009845 ... PATO:0000911;; PO:0000003 ... PATO:0000969;; PO:0000003 ... PATO:0001249;; PO:0009046 ... PATO:0000274
49	12	AT4G02780	AT4G02780	Arath	1	54585183	GA1	Complete loss of germination without exogenous GA	seed germination ... decreased occurrence	GO:0009845 ... PATO:0002052
49	12	Glyma.03g154400	Glyma.03g154400	Glyma	1	54585183
49	12	Glyma.03g154700	Glyma.03g154700	Glyma	1	54585183
49	12	Glyma.08g163900	Glyma.08g163900	Glyma	1	54585183
49	12	Glyma.19g157000	Glyma.19g157000	Glyma	1	54585183
49	12	Medtr2g064295	Medtr2g064295	Medtr	1	54585183
49	12	Medtr3g058160	Medtr3g058160	Medtr	1	54585183
49	12	Medtr7g011663	Medtr7g011663	Medtr	1	54585183
49	12	Medtr7g011770	Medtr7g011770	Medtr	1	54585183
49	12	Medtr7g094970	Medtr7g094970	Medtr	1	54585183
49	12	LOC_Os02g17780	Os02g0278700	Orysa	1	54585183	CPS1	dwarf	shoot system ... decreased height	PO:0009006 ... PATO:0000569
49	12	LOC_Os02g36140	Os02g0570400	Orysa	1	54585183	KS7	dwarf	shoot system ... decreased height	PO:0009006 ... PATO:0000569
49	12	LOC_Os02g36210	Os02g0570900	Orysa	1	54585183	CPS2	dwarf	shoot system ... decreased height	PO:0009006 ... PATO:0000569
49	12	LOC_Os02g36220	Os02g0571300	Orysa	1	54585183	KS5	dwarf	shoot system ... decreased height	PO:0009006 ... PATO:0000569
49	12	LOC_Os02g36264	Os02g0571800	Orysa	1	54585183	KS6	dwarf	shoot system ... decreased height	PO:0009006 ... PATO:0000569
49	12	LOC_Os04g09900	Os04g0178300	Orysa	1	54585183	CPS4	dwarfism	shoot system ... decreased height	PO:0009006 ... PATO:0000569
49	12	LOC_Os04g10060	Os04g0179700	Orysa	1	54585183	KS4	dwarfism	shoot system ... decreased height	PO:0009006 ... PATO:0000569
49	12	LOC_Os04g52210	Os04g0611700	Orysa	1	54585183
49	12	LOC_Os04g52230	Os04g0611800	Orysa	1	54585183	KS1	dwarfism	shoot system ... decreased height	PO:0009006 ... PATO:0000569
49	12	LOC_Os04g52240	Os04g0612000	Orysa	1	54585183	KS2	dwarfism	shoot system ... decreased height	PO:0009006 ... PATO:0000569
49	12	LOC_Os11g28530	Os11g0474800	Orysa	1	54585183
49	12	LOC_Os12g30824	Os12g0491800	Orysa	1	54585183
49	12	Solyc06g084240	Solyc06g084240	Solly	1	54585183
49	12	Solyc07g066670	Solyc07g066670	Solly	1	54585183
49	12	Solyc08g005640	Solyc08g005640	Solly	1	54585183
49	12	Solyc08g005710	Solyc08g005710	Solly	1	54585183
49	12	Solyc08g005720	Solyc08g005720	Solly	1	54585183
49	12	GSVIVT01001153001	GSVIVT01001153001	Vitvi	1	54585183
49	12	GSVIVT01001155001	GSVIVT01001155001	Vitvi	1	54585183
49	12	GSVIVT01036724001	GSVIVT01036724001	Vitvi	1	54585183
49	12	AC214360.3_FGP001	AC214360.3_FGP001	Zeama	1	54585183
49	12	AC218998.2_FGP011	AC218998.2_FGP011	Zeama	1	54585183
49	12	GRMZM2G016922	GRMZM2G016922	Zeama	1	54585183
49	12	GRMZM2G044481	GRMZM2G044481	Zeama	1	54585183
49	12	GRMZM2G049538	GRMZM2G049538	Zeama	1	54585183
49	12	GRMZM2G068808	GRMZM2G068808	Zeama	1	54585183
49	12	GRMZM2G081554	GRMZM2G081554	Zeama	1	54585183	an1	internode elongation reduced;; Dwarf;; Ear florets are hermaphroditic; most easily observed in unfertilized ear.;; Producing both bisexual and male flowers on the same plant. Synonym: andromonoecious.;; The plant is shorter;; broad leaves;; compact leaves;; leaf width excess;; short leaves;; tassel branches few	ear floret ... has extra parts of type;; stem internode ... decreased length;; tassel inflorescence ... has fewer parts of type;; vascular leaf ... decreased length;; vascular leaf ... decreased size;; vascular leaf ... increased width;; whole plant ... decreased height;; whole plant ... phenotypic sex	PO:0000003 ... PATO:0000569;; PO:0000003 ... PATO:0001894;; PO:0006354 ... PATO:0002002;; PO:0009025 ... PATO:0000574;; PO:0009025 ... PATO:0000587;; PO:0009025 ... PATO:0000600;; PO:0020126 ... PATO:0002001;; PO:0020142 ... PATO:0000574
49	12	GRMZM2G093526	GRMZM2G093526	Zeama	1	54585183
49	12	GRMZM2G093603	GRMZM2G093603	Zeama	1	54585183
49	12	GRMZM2G391312	GRMZM2G391312	Zeama	1	54585183
49	12	GRMZM2G445854	GRMZM2G445854	Zeama	1	54585183
113	12	evm_27.model.AmTr_v1.0_scaffold00003.462	evm_27.model.AmTr_v1.0_scaffold00003.462	Ambtr	-1	54614050
113	12	evm_27.model.AmTr_v1.0_scaffold00024.325	evm_27.model.AmTr_v1.0_scaffold00024.325	Ambtr	-1	54614050
113	12	evm_27.model.AmTr_v1.0_scaffold00066.22	evm_27.model.AmTr_v1.0_scaffold00066.22	Ambtr	-1	54614050
113	12	evm_27.model.AmTr_v1.0_scaffold00066.23	evm_27.model.AmTr_v1.0_scaffold00066.23	Ambtr	-1	54614050
113	12	evm_27.model.AmTr_v1.0_scaffold00066.24	evm_27.model.AmTr_v1.0_scaffold00066.24	Ambtr	-1	54614050
113	12	evm_27.model.AmTr_v1.0_scaffold00114.23	evm_27.model.AmTr_v1.0_scaffold00114.23	Ambtr	-1	54614050
113	12	AT1G18100	AT1G18100	Arath	-1	54614050	MFT	Sensitive to ABA	whole plant ... increased sensitivity toward	PO:0000003 ... PATO:0001549
113	12	AT1G65480	AT1G65480	Arath	-1	54614050	FT	Late flowering	vegetative to reproductive phase transition of meristem ... delayed	GO:0010228 ... PATO:0000502
113	12	AT2G27550	AT2G27550	Arath	-1	54614050
113	12	AT4G20370	AT4G20370	Arath	-1	54614050	TSF	Late flowering under short days	vegetative to reproductive phase transition of meristem ... delayed	GO:0010228 ... PATO:0000502
113	12	AT5G03840	AT5G03840	Arath	-1	54614050	TFL1	Early flowering independent of photoperiod;; Inflorescences terminate early;; Single flower forms	inflorescence axis ... has fewer parts of type;; shoot development ... arrested;; vegetative to reproductive phase transition of meristem ... premature	GO:0010228 ... PATO:0000694;; GO:0048367 ... PATO:0000297;; PO:0020122 ... PATO:0002001
113	12	AT5G62040	AT5G62040	Arath	-1	54614050
113	12	Glyma.02g069200	Glyma.02g069200	Glyma	-1	54614050
113	12	Glyma.02g069500	Glyma.02g069500	Glyma	-1	54614050
113	12	Glyma.03g194700	Glyma.03g194700	Glyma	-1	54614050
113	12	Glyma.05g244100	Glyma.05g244100	Glyma	-1	54614050
113	12	Glyma.08g052000	Glyma.08g052000	Glyma	-1	54614050
113	12	Glyma.08g256000	Glyma.08g256000	Glyma	-1	54614050
113	12	Glyma.08g363100	Glyma.08g363100	Glyma	-1	54614050
113	12	Glyma.08g363200	Glyma.08g363200	Glyma	-1	54614050
113	12	Glyma.09g143500	Glyma.09g143500	Glyma	-1	54614050
113	12	Glyma.10g071400	Glyma.10g071400	Glyma	-1	54614050
113	12	Glyma.11g209500	Glyma.11g209500	Glyma	-1	54614050
113	12	Glyma.12g184000	Glyma.12g184000	Glyma	-1	54614050
113	12	Glyma.13g317100	Glyma.13g317100	Glyma	-1	54614050
113	12	Glyma.16g044100	Glyma.16g044100	Glyma	-1	54614050	GmFT5-A	Early flowering;; Photoperiod insensitivity	regulation of short-day photoperiodism, flowering ... process quality;; vegetative to reproductive phase transition of meristem ... premature;; whole plant flowering stage ... premature	GO:0010228 ... PATO:0000694;; GO:0048587 ... PATO:0001236;; PO:0007016 ... PATO:0000694
113	12	Glyma.16g044200	Glyma.16g044200	Glyma	-1	54614050
113	12	Glyma.16g150700	Glyma.16g150700	Glyma	-1	54614050	GmFT2-A	Early flowering;; Photoperiod insensitivity	regulation of short-day photoperiodism, flowering ... process quality;; whole plant flowering stage ... premature	GO:0048587 ... PATO:0001236;; PO:0007016 ... PATO:0000694
113	12	Glyma.16g151000	Glyma.16g151000	Glyma	-1	54614050
113	12	Glyma.16g196300	Glyma.16g196300	Glyma	-1	54614050
113	12	Glyma.18g298800	Glyma.18g298800	Glyma	-1	54614050
113	12	Glyma.18g298900	Glyma.18g298900	Glyma	-1	54614050
113	12	Glyma.18g299000	Glyma.18g299000	Glyma	-1	54614050
113	12	Glyma.19g108100	Glyma.19g108100	Glyma	-1	54614050
113	12	Glyma.19g108200	Glyma.19g108200	Glyma	-1	54614050
113	12	Glyma.19g194300	Glyma.19g194300	Glyma	-1	54614050
113	12	Glyma.20g023300	Glyma.20g023300	Glyma	-1	54614050
113	12	Medtr0020s0120	Medtr0020s0120	Medtr	-1	54614050
113	12	Medtr1g060190	Medtr1g060190	Medtr	-1	54614050
113	12	Medtr2g086270	Medtr2g086270	Medtr	-1	54614050
113	12	Medtr5g078320	Medtr5g078320	Medtr	-1	54614050
113	12	Medtr6g033040	Medtr6g033040	Medtr	-1	54614050
113	12	Medtr7g006630	Medtr7g006630	Medtr	-1	54614050
113	12	Medtr7g006690	Medtr7g006690	Medtr	-1	54614050
113	12	Medtr7g084970	Medtr7g084970	Medtr	-1	54614050	FTa1	Delayed flowering	flower development ... delayed	GO:0009908 ... PATO:0000502
113	12	Medtr7g085020	Medtr7g085020	Medtr	-1	54614050
113	12	Medtr7g085040	Medtr7g085040	Medtr	-1	54614050	FTc	Flower development normal under long days	flower development ... process quality	GO:0009908 ... PATO:0001236
113	12	Medtr7g104460	Medtr7g104460	Medtr	-1	54614050
113	12	Medtr8g106840	Medtr8g106840	Medtr	-1	54614050
113	12	LOC_Os01g02120	Os01g0111600	Orysa	-1	54614050
113	12	LOC_Os01g10590	Os01g0202700	Orysa	-1	54614050
113	12	LOC_Os01g11940	Os01g0218500	Orysa	-1	54614050
113	12	LOC_Os01g54490	Os01g0748800	Orysa	-1	54614050
113	12	LOC_Os02g13830	Os02g0232300	Orysa	-1	54614050
113	12	LOC_Os02g32950	Os02g0531600	Orysa	-1	54614050	RCN2	altered inflorescence morphology;; delay in heading;; increased number of florets;; increased number of leaves in long-day conditions;; increased number of leaves in short-day conditions;; increased number of primary branches;; increased number of secondary branches	inflorescence emergence stage ... delayed;; inflorescence morphogenesis ... process quality ;; whole plant ... has extra parts of type	GO:0048281 ... PATO:0001236;; PO:0000003 ... PATO:0002002;; PO:0007041 ... PATO:0000502
113	12	LOC_Os02g39064	Os02g0602601	Orysa	-1	54614050
113	12	LOC_Os04g33570	Os04g0411400	Orysa	-1	54614050
113	12	LOC_Os04g41130	Os04g0488400	Orysa	-1	54614050
113	12	LOC_Os05g44180	Os05g0518000	Orysa	-1	54614050
113	12	LOC_Os06g06300	Os06g0157500	Orysa	-1	54614050
113	12	LOC_Os06g06320	Os06g0157700	Orysa	-1	54614050	HD3A	Late flowering under short days	vegetative to reproductive phase transition of meristem ... delayed	GO:0010228 ... PATO:0000502
113	12	LOC_Os06g30370	Os06g0498800	Orysa	-1	54614050
113	12	LOC_Os06g35940	Os06g0552900	Orysa	-1	54614050
113	12	LOC_Os09g33850	Os09g0513500	Orysa	-1	54614050
113	12	LOC_Os11g05470	Os11g0152500	Orysa	-1	54614050	RCN1	altered inflorescence morphology;; delayed heading ;; increased leaf number in long-day conditions;; increased leaf number in short-day conditions;; increased number of florets;; increased number of primary branches in inflorescence ;; increased number of secondary branches in inflorescence	inflorescence emergence stage ... delayed;; inflorescence ... has extra parts of type;; inflorescence morphogenesis ... process quality ;; whole plant ... has extra parts of type	GO:0048281 ... PATO:0001236;; PO:0000003 ... PATO:0002002;; PO:0007041 ... PATO:0000502;; PO:0009049 ... PATO:0002002
113	12	LOC_Os11g18870	Os11g0293800	Orysa	-1	54614050
113	12	LOC_Os12g05590	Os12g0152000	Orysa	-1	54614050
113	12	LOC_Os12g13030	Os12g0232300	Orysa	-1	54614050
113	12	Solyc01g009560	Solyc01g009560	Solly	-1	54614050
113	12	Solyc01g009580	Solyc01g009580	Solly	-1	54614050
113	12	Solyc02g079290	Solyc02g079290	Solly	-1	54614050
113	12	Solyc03g026050	Solyc03g026050	Solly	-1	54614050
113	12	Solyc03g063100	Solyc03g063100	Solly	-1	54614050
113	12	Solyc03g119100	Solyc03g119100	Solly	-1	54614050
113	12	Solyc05g053850	Solyc05g053850	Solly	-1	54614050
113	12	Solyc05g055660	Solyc05g055660	Solly	-1	54614050
113	12	Solyc06g074350	Solyc06g074350	Solly	-1	54614050	sp	determinate habit;; indeterminate growth habit	meristem determinacy ... decreased process quality;; meristem determinacy ... increased process quality	GO:0010022 ... PATO:0002302;; GO:0010022 ... PATO:0002304
113	12	Solyc09g009560	Solyc09g009560	Solly	-1	54614050
113	12	Solyc11g008640	Solyc11g008640	Solly	-1	54614050
113	12	Solyc11g008650	Solyc11g008650	Solly	-1	54614050
113	12	Solyc11g008660	Solyc11g008660	Solly	-1	54614050
113	12	GSVIVT01003663001	GSVIVT01003663001	Vitvi	-1	54614050
113	12	GSVIVT01008404001	GSVIVT01008404001	Vitvi	-1	54614050
113	12	GSVIVT01010598001	GSVIVT01010598001	Vitvi	-1	54614050
113	12	GSVIVT01033829001	GSVIVT01033829001	Vitvi	-1	54614050
113	12	GSVIVT01036145001	GSVIVT01036145001	Vitvi	-1	54614050
113	12	AC214791.2_FGP002	AC214791.2_FGP002	Zeama	-1	54614050
113	12	AC217051.3_FGP006	AC217051.3_FGP006	Zeama	-1	54614050
113	12	GRMZM2G019993	GRMZM2G019993	Zeama	-1	54614050
113	12	GRMZM2G021560	GRMZM2G021560	Zeama	-1	54614050
113	12	GRMZM2G021614	GRMZM2G021614	Zeama	-1	54614050
113	12	GRMZM2G051338	GRMZM2G051338	Zeama	-1	54614050
113	12	GRMZM2G056186	GRMZM2G056186	Zeama	-1	54614050
113	12	GRMZM2G059358	GRMZM2G059358	Zeama	-1	54614050
113	12	GRMZM2G062052	GRMZM2G062052	Zeama	-1	54614050
113	12	GRMZM2G075081	GRMZM2G075081	Zeama	-1	54614050
113	12	GRMZM2G075215	GRMZM2G075215	Zeama	-1	54614050
113	12	GRMZM2G080706	GRMZM2G080706	Zeama	-1	54614050
113	12	GRMZM2G092008	GRMZM2G092008	Zeama	-1	54614050
113	12	GRMZM2G103666	GRMZM2G103666	Zeama	-1	54614050
113	12	GRMZM2G108016	GRMZM2G108016	Zeama	-1	54614050
113	12	GRMZM2G117057	GRMZM2G117057	Zeama	-1	54614050
113	12	GRMZM2G127121	GRMZM2G127121	Zeama	-1	54614050
113	12	GRMZM2G132880	GRMZM2G132880	Zeama	-1	54614050
113	12	GRMZM2G141756	GRMZM2G141756	Zeama	-1	54614050
113	12	GRMZM2G152689	GRMZM2G152689	Zeama	-1	54614050
113	12	GRMZM2G156079	GRMZM2G156079	Zeama	-1	54614050
113	12	GRMZM2G158809	GRMZM2G158809	Zeama	-1	54614050
113	12	GRMZM2G179264	GRMZM2G179264	Zeama	-1	54614050
113	12	GRMZM2G338454	GRMZM2G338454	Zeama	-1	54614050
113	12	GRMZM2G373928	GRMZM2G373928	Zeama	-1	54614050
113	12	GRMZM2G400167	GRMZM2G400167	Zeama	-1	54614050
113	12	GRMZM2G440005	GRMZM2G440005	Zeama	-1	54614050
98	11	evm_27.model.AmTr_v1.0_scaffold00004.296	evm_27.model.AmTr_v1.0_scaffold00004.296	Ambtr	1	54587236
98	11	evm_27.model.AmTr_v1.0_scaffold00007.332	evm_27.model.AmTr_v1.0_scaffold00007.332	Ambtr	1	54587236
98	11	evm_27.model.AmTr_v1.0_scaffold00007.335	evm_27.model.AmTr_v1.0_scaffold00007.335	Ambtr	1	54587236
98	11	evm_27.model.AmTr_v1.0_scaffold00010.106	evm_27.model.AmTr_v1.0_scaffold00010.106	Ambtr	1	54587236
98	11	evm_27.model.AmTr_v1.0_scaffold00012.77	evm_27.model.AmTr_v1.0_scaffold00012.77	Ambtr	1	54587236
98	11	evm_27.model.AmTr_v1.0_scaffold00012.78	evm_27.model.AmTr_v1.0_scaffold00012.78	Ambtr	1	54587236
98	11	evm_27.model.AmTr_v1.0_scaffold00012.79	evm_27.model.AmTr_v1.0_scaffold00012.79	Ambtr	1	54587236
98	11	evm_27.model.AmTr_v1.0_scaffold00016.177	evm_27.model.AmTr_v1.0_scaffold00016.177	Ambtr	1	54587236
98	11	evm_27.model.AmTr_v1.0_scaffold00016.178	evm_27.model.AmTr_v1.0_scaffold00016.178	Ambtr	1	54587236
98	11	evm_27.model.AmTr_v1.0_scaffold00030.43	evm_27.model.AmTr_v1.0_scaffold00030.43	Ambtr	1	54587236
98	11	evm_27.model.AmTr_v1.0_scaffold00053.77	evm_27.model.AmTr_v1.0_scaffold00053.77	Ambtr	1	54587236
98	11	evm_27.model.AmTr_v1.0_scaffold00059.32	evm_27.model.AmTr_v1.0_scaffold00059.32	Ambtr	1	54587236
98	11	evm_27.model.AmTr_v1.0_scaffold00061.21	evm_27.model.AmTr_v1.0_scaffold00061.21	Ambtr	1	54587236
98	11	evm_27.model.AmTr_v1.0_scaffold00122.72	evm_27.model.AmTr_v1.0_scaffold00122.72	Ambtr	1	54587236
98	11	evm_27.model.AmTr_v1.0_scaffold00156.32	evm_27.model.AmTr_v1.0_scaffold00156.32	Ambtr	1	54587236
98	11	AT1G14920	AT1G14920	Arath	1	54587236	GAI	Resistant to paclobutrazol (inhibitor of GA synthesis)	whole plant ... resistant to	PO:0000003 ... PATO:0001178
98	11	AT1G50420	AT1G50420	Arath	1	54587236
98	11	AT1G55580	AT1G55580	Arath	1	54587236	LAS	Decreased branching	shoot system ... has fewer parts of type	PO:0009006 ... PATO:0002001
98	11	AT1G66350	AT1G66350	Arath	1	54587236	RGL1	Resistant to paclobutrazol (inhibitor of GA synthesis)	whole plant ... resistant to	PO:0000003 ... PATO:0001178
98	11	AT2G01570	AT2G01570	Arath	1	54587236	RGA1	Slightly pale green	whole plant ... desaturated green	PO:0000003 ... PATO:0001272
98	11	AT3G03450	AT3G03450	Arath	1	54587236	RGL2	Germination resistant to paclobutrazol (inhibitor of GA biosynthesis)	seed ... resistant to	PO:0009010 ... PATO:0001178
98	11	AT3G50650	AT3G50650	Arath	1	54587236
98	11	AT4G08250	AT4G08250	Arath	1	54587236
98	11	AT5G17490	AT5G17490	Arath	1	54587236
98	11	AT5G66770	AT5G66770	Arath	1	54587236
98	11	Glyma.01g226600	Glyma.01g226600	Glyma	1	54587236
98	11	Glyma.04g138900	Glyma.04g138900	Glyma	1	54587236
98	11	Glyma.04g150500	Glyma.04g150500	Glyma	1	54587236
98	11	Glyma.04g251900	Glyma.04g251900	Glyma	1	54587236
98	11	Glyma.05g140400	Glyma.05g140400	Glyma	1	54587236
98	11	Glyma.06g110800	Glyma.06g110800	Glyma	1	54587236
98	11	Glyma.06g213100	Glyma.06g213100	Glyma	1	54587236
98	11	Glyma.08g095800	Glyma.08g095800	Glyma	1	54587236
98	11	Glyma.08g146900	Glyma.08g146900	Glyma	1	54587236
98	11	Glyma.09g224900	Glyma.09g224900	Glyma	1	54587236
98	11	Glyma.10g190200	Glyma.10g190200	Glyma	1	54587236
98	11	Glyma.11g016100	Glyma.11g016100	Glyma	1	54587236
98	11	Glyma.11g092000	Glyma.11g092000	Glyma	1	54587236
98	11	Glyma.11g096000	Glyma.11g096000	Glyma	1	54587236
98	11	Glyma.11g150200	Glyma.11g150200	Glyma	1	54587236
98	11	Glyma.11g216500	Glyma.11g216500	Glyma	1	54587236
98	11	Glyma.12g018100	Glyma.12g018100	Glyma	1	54587236
98	11	Glyma.12g022100	Glyma.12g022100	Glyma	1	54587236
98	11	Glyma.13g081700	Glyma.13g081700	Glyma	1	54587236
98	11	Glyma.16g053000	Glyma.16g053000	Glyma	1	54587236
98	11	Glyma.18g040000	Glyma.18g040000	Glyma	1	54587236
98	11	Glyma.19g096400	Glyma.19g096400	Glyma	1	54587236
98	11	Glyma.20g200500	Glyma.20g200500	Glyma	1	54587236
98	11	Medtr3g022830	Medtr3g022830	Medtr	1	54587236
98	11	Medtr3g065980	Medtr3g065980	Medtr	1	54587236
98	11	Medtr3g072710	Medtr3g072710	Medtr	1	54587236
98	11	Medtr4g076140	Medtr4g076140	Medtr	1	54587236
98	11	Medtr4g077760	Medtr4g077760	Medtr	1	54587236
98	11	Medtr5g009080	Medtr5g009080	Medtr	1	54587236
98	11	Medtr5g058860	Medtr5g058860	Medtr	1	54587236
98	11	Medtr7g027190	Medtr7g027190	Medtr	1	54587236
98	11	Medtr8g093070	Medtr8g093070	Medtr	1	54587236
98	11	LOC_Os01g45860	Os01g0646300	Orysa	1	54587236
98	11	LOC_Os01g71970	Os01g0948200	Orysa	1	54587236
98	11	LOC_Os02g10360	Os02g0197300	Orysa	1	54587236
98	11	LOC_Os03g15680	Os03g0263300	Orysa	1	54587236
98	11	LOC_Os03g49990	Os03g0707600	Orysa	1	54587236	SLR	basal internodes elongated;; increased cell length at leaf sheath;; reduced root length;; reduced root number;; slender shoots	plant cell ... increased length;; root system ... decreased length;; shoot internode ... elongated;; shoot system ... decreased thickness;; whole plant ... has fewer parts of type	PO:0000003 ... PATO:0002001;; PO:0005005 ... PATO:0001154;; PO:0009002 ... PATO:0000573;; PO:0009006 ... PATO:0000592;; PO:0025025 ... PATO:0000574
98	11	LOC_Os03g51330	Os03g0723000	Orysa	1	54587236
98	11	LOC_Os05g49930	Os05g0574900	Orysa	1	54587236
98	11	LOC_Os06g40780	Os06g0610300	Orysa	1	54587236	MOC1	Complete loss of tiller formation	biosynthetic process ... process quality	GO:0009058 ... PATO:0001236
98	11	LOC_Os11g06180	Os11g0160550	Orysa	1	54587236
98	11	LOC_Os11g31100	Os11g0507300	Orysa	1	54587236
98	11	Solyc01g008910	Solyc01g008910	Solly	1	54587236
98	11	Solyc02g085340	Solyc02g085340	Solly	1	54587236
98	11	Solyc02g094340	Solyc02g094340	Solly	1	54587236
98	11	Solyc07g066250	Solyc07g066250	Solly	1	54587236	ls	corolla suppressed;; partially male sterile;; Few or no axillary branches	corolla ... has fewer parts of type;; shoot system ... has fewer parts of type;; whole plant ... decreased male fertility	PO:0000003 ... PATO:0001833;; PO:0009006 ... PATO:0002001;; PO:0009059 ... PATO:0002001
98	11	Solyc10g086370	Solyc10g086370	Solly	1	54587236
98	11	Solyc10g086380	Solyc10g086380	Solly	1	54587236
98	11	Solyc11g005610	Solyc11g005610	Solly	1	54587236
98	11	Solyc11g011260	Solyc11g011260	Solly	1	54587236	GAI	suppressed axillary bud development	growth ... decreased rate	GO:0040007 ... PATO:0000911
98	11	Solyc11g013150	Solyc11g013150	Solly	1	54587236
98	11	Solyc12g099900	Solyc12g099900	Solly	1	54587236
98	11	GSVIVT01000847001	GSVIVT01000847001	Vitvi	1	54587236
98	11	GSVIVT01008901001	GSVIVT01008901001	Vitvi	1	54587236
98	11	GSVIVT01011710001	GSVIVT01011710001	Vitvi	1	54587236
98	11	GSVIVT01014862001	GSVIVT01014862001	Vitvi	1	54587236
98	11	GSVIVT01018975001	GSVIVT01018975001	Vitvi	1	54587236
98	11	GSVIVT01033046001	GSVIVT01033046001	Vitvi	1	54587236
98	11	GSVIVT01037375001	GSVIVT01037375001	Vitvi	1	54587236
98	11	GRMZM2G001426	GRMZM2G001426	Zeama	1	54587236
98	11	GRMZM2G023872	GRMZM2G023872	Zeama	1	54587236
98	11	GRMZM2G024973	GRMZM2G024973	Zeama	1	54587236	d9	andromonoecious;; anthers in the ears;; broad leaves;; compact tassel;; compact leaves;; leaves broad;; short leaves;; whole plant short	ear floret ... has extra parts of type;; tassel inflorescence ... condensed;; vascular leaf ... decreased length;; vascular leaf ... decreased size;; vascular leaf ... increased width;; whole plant ... decreased height;; whole plant ... phenotypic sex	PO:0000003 ... PATO:0000569;; PO:0000003 ... PATO:0001894;; PO:0006354 ... PATO:0002002;; PO:0009025 ... PATO:0000574;; PO:0009025 ... PATO:0000587;; PO:0009025 ... PATO:0000600;; PO:0020126 ... PATO:0001485
98	11	GRMZM2G055263	GRMZM2G055263	Zeama	1	54587236
98	11	GRMZM2G091656	GRMZM2G091656	Zeama	1	54587236
98	11	GRMZM2G104342	GRMZM2G104342	Zeama	1	54587236
98	11	GRMZM2G114680	GRMZM2G114680	Zeama	1	54587236
98	11	GRMZM2G129154	GRMZM2G129154	Zeama	1	54587236
98	11	GRMZM2G133169	GRMZM2G133169	Zeama	1	54587236
98	11	GRMZM2G143433	GRMZM2G143433	Zeama	1	54587236
98	11	GRMZM2G144744	GRMZM2G144744	Zeama	1	54587236	d8	Dwarf;; Ear florets are hermaphroditic; most easily observed in unfertilized ear. ;; Plant does not reposnd to giberellin;; Plant produces many lateral branches (tillers) at its base.;; Producing both bisexual and male flowers on the same plant. Synonym: andromonoecious.;; andromonoecious;; anthers in the ears;; broad leaves;; compact tassel;; compact leaves;; leaf width excess;; leaves broad;; s…	ear floret ... has extra parts of type;; response to gibberellin ... decreased process quality;; tassel inflorescence ... condensed;; tassel inflorescence ... has fewer parts of type;; vascular leaf ... decreased length;; vascular leaf ... decreased size;; vascular leaf ... increased width;; whole plant ... decreased height;; whole plant ... has extra parts of type;; whole plant ... phenotypic sex	GO:0009739 ... PATO:0002302;; PO:0000003 ... PATO:0000569;; PO:0000003 ... PATO:0001894;; PO:0000003 ... PATO:0002002;; PO:0006354 ... PATO:0002002;; PO:0009025 ... PATO:0000574;; PO:0009025 ... PATO:0000587;; PO:0009025 ... PATO:0000600;; PO:0020126 ... PATO:0001485;; PO:0020126 ... PATO:0002001
98	11	GRMZM2G146018	GRMZM2G146018	Zeama	1	54587236
98	11	GRMZM2G342217	GRMZM2G342217	Zeama	1	54587236
98	11	GRMZM5G826526	GRMZM5G826526	Zeama	1	54587236
73	10	evm_27.model.AmTr_v1.0_scaffold00007.73	evm_27.model.AmTr_v1.0_scaffold00007.73	Ambtr	-1	54635005
73	10	evm_27.model.AmTr_v1.0_scaffold00021.93	evm_27.model.AmTr_v1.0_scaffold00021.93	Ambtr	-1	54635005
73	10	evm_27.model.AmTr_v1.0_scaffold00022.181	evm_27.model.AmTr_v1.0_scaffold00022.181	Ambtr	-1	54635005
73	10	evm_27.model.AmTr_v1.0_scaffold00065.191	evm_27.model.AmTr_v1.0_scaffold00065.191	Ambtr	-1	54635005
73	10	AT2G29980	AT2G29980	Arath	-1	54635005	FAD3	Abnormal fatty acid composition	whole plant ... composition	PO:0000003 ... PATO:0000025
73	10	AT3G11170	AT3G11170	Arath	-1	54635005	FAD7	Decreased dienoic fatty acid desaturation in chloroplast lipids	chloroplast ... decreased rate	GO:0009507 ... PATO:0000911
73	10	AT3G12120	AT3G12120	Arath	-1	54635005	FAD2	Sensitive to low temperature	response to cold ... increased sensitivity of a process	GO:0009409 ... PATO:0001551
73	10	AT4G30950	AT4G30950	Arath	-1	54635005	FAD6	Chlorotic leaves at low temperature;; Elevated monounsaturated fatty acid levels;; Low trienoic fatty acid levels;; Sensitive to salt stress;; Slow growth at low temperature	growth ... decreased rate;; vascular leaf ... decreased pigmentation;; whole plant ... decreased concentration;; whole plant ... increased concentration;; whole plant ... increased sensitivity toward	GO:0040007 ... PATO:0000911;; PO:0000003 ... PATO:0001162;; PO:0000003 ... PATO:0001163;; PO:0000003 ... PATO:0001549;; PO:0009025 ... PATO:0002251
73	10	AT5G05580	AT5G05580	Arath	-1	54635005	FAD8	Low trienoic acid levels	whole plant ... decreased concentration	PO:0000003 ... PATO:0001163
73	10	Glyma.01g071800	Glyma.01g071800	Glyma	-1	54635005
73	10	Glyma.01g120400	Glyma.01g120400	Glyma	-1	54635005
73	10	Glyma.02g203300	Glyma.02g203300	Glyma	-1	54635005
73	10	Glyma.02g227200	Glyma.02g227200	Glyma	-1	54635005	GmFAD3-2	High seed oleic acid content	omega-3 fatty acid desaturase activity ... decreased rate;; seed ... increased concentration	GO:0042389 ... PATO:0000911;; PO:0009010 ... PATO:0001162
73	10	Glyma.03g056700	Glyma.03g056700	Glyma	-1	54635005
73	10	Glyma.03g144500	Glyma.03g144500	Glyma	-1	54635005
73	10	Glyma.07g151300	Glyma.07g151300	Glyma	-1	54635005
73	10	Glyma.09g111900	Glyma.09g111900	Glyma	-1	54635005
73	10	Glyma.10g278000	Glyma.10g278000	Glyma	-1	54635005	GmFAD2-1	High seed oleic acid content	delta12-fatty acid dehydrogenase activity ... decreased rate;; seed ... increased concentration	GO:0016720 ... PATO:0000911;; PO:0009010 ... PATO:0001162
73	10	Glyma.11g174100	Glyma.11g174100	Glyma	-1	54635005
73	10	Glyma.14g194300	Glyma.14g194300	Glyma	-1	54635005	GmFAD3-1	High seed oleic acid content	omega-3 fatty acid desaturase activity ... decreased rate;; seed ... increased concentration	GO:0042389 ... PATO:0000911;; PO:0009010 ... PATO:0001162
73	10	Glyma.15g195200	Glyma.15g195200	Glyma	-1	54635005
73	10	Glyma.18g062000	Glyma.18g062000	Glyma	-1	54635005	GmFAD3-3	High seed oleic acid content	omega-3 fatty acid desaturase activity ... decreased rate;; seed ... increased concentration	GO:0042389 ... PATO:0000911;; PO:0009010 ... PATO:0001162
73	10	Glyma.18g202600	Glyma.18g202600	Glyma	-1	54635005
73	10	Glyma.19g147300	Glyma.19g147300	Glyma	-1	54635005
73	10	Glyma.19g147400	Glyma.19g147400	Glyma	-1	54635005
73	10	Glyma.20g111000	Glyma.20g111000	Glyma	-1	54635005	GmFAD2-2	High seed oleic acid content	delta12-fatty acid dehydrogenase activity ... decreased rate;; seed ... increased concentration	GO:0016720 ... PATO:0000911;; PO:0009010 ... PATO:0001162
73	10	Medtr1g054035	Medtr1g054035	Medtr	-1	54635005
73	10	Medtr1g111880	Medtr1g111880	Medtr	-1	54635005
73	10	Medtr2g460790	Medtr2g460790	Medtr	-1	54635005
73	10	Medtr3g464330	Medtr3g464330	Medtr	-1	54635005
73	10	Medtr4g015630	Medtr4g015630	Medtr	-1	54635005
73	10	Medtr4g130980	Medtr4g130980	Medtr	-1	54635005
73	10	Medtr5g071170	Medtr5g071170	Medtr	-1	54635005
73	10	Medtr7g068780	Medtr7g068780	Medtr	-1	54635005
73	10	Medtr7g093200	Medtr7g093200	Medtr	-1	54635005
73	10	LOC_Os02g48560	Os02g0716500	Orysa	-1	54635005
73	10	LOC_Os03g18070	Os03g0290300	Orysa	-1	54635005
73	10	LOC_Os07g23410	Os07g0416900	Orysa	-1	54635005
73	10	LOC_Os07g23430	Os07g0417200	Orysa	-1	54635005
73	10	LOC_Os07g49310	Os07g0693800	Orysa	-1	54635005
73	10	LOC_Os08g34220	Os08g0440900	Orysa	-1	54635005
73	10	LOC_Os11g01340	Os11g0104400	Orysa	-1	54635005
73	10	LOC_Os12g01370	Os12g0104400	Orysa	-1	54635005
73	10	Solyc01g006430	Solyc01g006430	Solly	-1	54635005
73	10	Solyc03g058430	Solyc03g058430	Solly	-1	54635005
73	10	Solyc04g040120	Solyc04g040120	Solly	-1	54635005
73	10	Solyc04g040130	Solyc04g040130	Solly	-1	54635005
73	10	Solyc06g007130	Solyc06g007130	Solly	-1	54635005
73	10	Solyc06g007140	Solyc06g007140	Solly	-1	54635005
73	10	Solyc06g051400	Solyc06g051400	Solly	-1	54635005
73	10	Solyc07g005510	Solyc07g005510	Solly	-1	54635005
73	10	Solyc12g044950	Solyc12g044950	Solly	-1	54635005
73	10	Solyc12g049030	Solyc12g049030	Solly	-1	54635005
73	10	Solyc12g100230	Solyc12g100230	Solly	-1	54635005
73	10	Solyc12g100250	Solyc12g100250	Solly	-1	54635005
73	10	GSVIVT01003874001	GSVIVT01003874001	Vitvi	-1	54635005
73	10	GSVIVT01011171001	GSVIVT01011171001	Vitvi	-1	54635005
73	10	GSVIVT01024725001	GSVIVT01024725001	Vitvi	-1	54635005
73	10	GSVIVT01024726001	GSVIVT01024726001	Vitvi	-1	54635005
73	10	GSVIVT01025364001	GSVIVT01025364001	Vitvi	-1	54635005
73	10	GSVIVT01032803001	GSVIVT01032803001	Vitvi	-1	54635005
73	10	GSVIVT01033502001	GSVIVT01033502001	Vitvi	-1	54635005
73	10	GRMZM2G056252	GRMZM2G056252	Zeama	-1	54635005
73	10	GRMZM2G064701	GRMZM2G064701	Zeama	-1	54635005
73	10	GRMZM2G074401	GRMZM2G074401	Zeama	-1	54635005
73	10	GRMZM2G078569	GRMZM2G078569	Zeama	-1	54635005
73	10	GRMZM2G128971	GRMZM2G128971	Zeama	-1	54635005
73	10	GRMZM2G129209	GRMZM2G129209	Zeama	-1	54635005
73	10	GRMZM2G161792	GRMZM2G161792	Zeama	-1	54635005
73	10	GRMZM2G169240	GRMZM2G169240	Zeama	-1	54635005
73	10	GRMZM2G169261	GRMZM2G169261	Zeama	-1	54635005
73	10	GRMZM2G174766	GRMZM2G174766	Zeama	-1	54635005
73	10	GRMZM2G354558	GRMZM2G354558	Zeama	-1	54635005
98	10	evm_27.model.AmTr_v1.0_scaffold00011.172	evm_27.model.AmTr_v1.0_scaffold00011.172	Ambtr	1	54725485
98	10	evm_27.model.AmTr_v1.0_scaffold00011.173	evm_27.model.AmTr_v1.0_scaffold00011.173	Ambtr	1	54725485
98	10	evm_27.model.AmTr_v1.0_scaffold00039.158	evm_27.model.AmTr_v1.0_scaffold00039.158	Ambtr	1	54725485
98	10	evm_27.model.AmTr_v1.0_scaffold00050.103	evm_27.model.AmTr_v1.0_scaffold00050.103	Ambtr	1	54725485
98	10	evm_27.model.AmTr_v1.0_scaffold00056.15	evm_27.model.AmTr_v1.0_scaffold00056.15	Ambtr	1	54725485
98	10	evm_27.model.AmTr_v1.0_scaffold00056.17	evm_27.model.AmTr_v1.0_scaffold00056.17	Ambtr	1	54725485
98	10	evm_27.model.AmTr_v1.0_scaffold00056.18	evm_27.model.AmTr_v1.0_scaffold00056.18	Ambtr	1	54725485
98	10	evm_27.model.AmTr_v1.0_scaffold00056.19	evm_27.model.AmTr_v1.0_scaffold00056.19	Ambtr	1	54725485
98	10	evm_27.model.AmTr_v1.0_scaffold00056.38	evm_27.model.AmTr_v1.0_scaffold00056.38	Ambtr	1	54725485
98	10	evm_27.model.AmTr_v1.0_scaffold00092.158	evm_27.model.AmTr_v1.0_scaffold00092.158	Ambtr	1	54725485
98	10	evm_27.model.AmTr_v1.0_scaffold00111	evm_27.model.AmTr_v1.0_scaffold00111	Ambtr	1	54725485
98	10	AT1G30100	AT1G30100	Arath	1	54725485
98	10	AT1G78390	AT1G78390	Arath	1	54725485	NCED9	Germination resistant to paclobutrazol (inhibitor of GA synthesis);; Low ABA levels	seed ... resistant to;; whole plant ... decreased concentration	PO:0000003 ... PATO:0001163;; PO:0009010 ... PATO:0001178
98	10	AT2G44990	AT2G44990	Arath	1	54725485	CCD7	Increased branching;; Semi-dwarf;; Short leaves;; Short petioles	petiole ... decreased length;; shoot system ... has extra parts of type;; vascular leaf ... decreased length;; whole plant ... dwarf-like	PO:0000003 ... PATO:0000969;; PO:0009006 ... PATO:0002002;; PO:0009025 ... PATO:0000574;; PO:0020038 ... PATO:0000574
98	10	AT3G14440	AT3G14440	Arath	1	54725485	NCED3	Insensitive to calcium;; Insensitive to potassium;; Sensitive to lithium	whole plant ... increased sensitivity toward;; whole plant ... insensitive toward	PO:0000003 ... PATO:0000513;; PO:0000003 ... PATO:0001549
98	10	AT3G24220	AT3G24220	Arath	1	54725485	NCED6	Germination resistant to paclobutrazol (inhibitor of GA synthesis);; Low ABA levels in seeds	seed ... decreased concentration;; seed ... resistant to	PO:0009010 ... PATO:0001163;; PO:0009010 ... PATO:0001178
98	10	AT3G63520	AT3G63520	Arath	1	54725485	CCD1	Elevated carotenoid levels in seeds	seed ... increased concentration	PO:0009010 ... PATO:0001162
98	10	AT4G18350	AT4G18350	Arath	1	54725485
98	10	AT4G19170	AT4G19170	Arath	1	54725485
98	10	AT4G32810	AT4G32810	Arath	1	54725485	CCD8	Increased branching;; Short petioles	petiole ... decreased length;; shoot system ... has extra parts of type	PO:0009006 ... PATO:0002002;; PO:0020038 ... PATO:0000574
98	10	Glyma.01g073200	Glyma.01g073200	Glyma	1	54725485
98	10	Glyma.01g154900	Glyma.01g154900	Glyma	1	54725485
98	10	Glyma.04g083500	Glyma.04g083500	Glyma	1	54725485
98	10	Glyma.04g083600	Glyma.04g083600	Glyma	1	54725485
98	10	Glyma.04g084100	Glyma.04g084100	Glyma	1	54725485
98	10	Glyma.05g140900	Glyma.05g140900	Glyma	1	54725485
98	10	Glyma.06g085000	Glyma.06g085000	Glyma	1	54725485
98	10	Glyma.06g085100	Glyma.06g085100	Glyma	1	54725485
98	10	Glyma.06g085800	Glyma.06g085800	Glyma	1	54725485
98	10	Glyma.08g096200	Glyma.08g096200	Glyma	1	54725485
98	10	Glyma.08g176300	Glyma.08g176300	Glyma	1	54725485
98	10	Glyma.12g236700	Glyma.12g236700	Glyma	1	54725485
98	10	Glyma.13g202200	Glyma.13g202200	Glyma	1	54725485
98	10	Glyma.15g250100	Glyma.15g250100	Glyma	1	54725485
98	10	Glyma.U016700	Glyma.U016700	Glyma	1	54725485
98	10	Medtr2g070460	Medtr2g070460	Medtr	1	54725485
98	10	Medtr3g109610	Medtr3g109610	Medtr	1	54725485
98	10	Medtr3g110195	Medtr3g110195	Medtr	1	54725485
98	10	Medtr5g025230	Medtr5g025230	Medtr	1	54725485
98	10	Medtr5g025250	Medtr5g025250	Medtr	1	54725485
98	10	Medtr5g025270	Medtr5g025270	Medtr	1	54725485
98	10	Medtr7g045370	Medtr7g045370	Medtr	1	54725485
98	10	Medtr7g063800	Medtr7g063800	Medtr	1	54725485
98	10	Medtr8g037275	Medtr8g037275	Medtr	1	54725485
98	10	Medtr8g037290	Medtr8g037290	Medtr	1	54725485
98	10	Medtr8g037310	Medtr8g037310	Medtr	1	54725485
98	10	Medtr8g037315	Medtr8g037315	Medtr	1	54725485
98	10	LOC_Os01g38580	Os01g0566500	Orysa	1	54725485
98	10	LOC_Os01g54270	Os01g0746400	Orysa	1	54725485	D10	dwarf;; profuse tillers;; slender tillers;; small panicles	basal axillary shoot system ... slender;; inflorescence ... decreased size;; shoot system ... decreased height;; whole plant ... has extra parts of type	PO:0000003 ... PATO:0002002;; PO:0005001 ... PATO:0002212;; PO:0009006 ... PATO:0000569;; PO:0009049 ... PATO:0000587
98	10	LOC_Os02g47510	Os02g0704000	Orysa	1	54725485
98	10	LOC_Os03g44380	Os03g0645900	Orysa	1	54725485
98	10	LOC_Os04g04230	Os04g0131800	Orysa	1	54725485
98	10	LOC_Os04g46470	Os04g0550600	Orysa	1	54725485	HTD1	High tillering due to high release of axillary buds;; bushy;; dwarf;; independent of ABA;; independent of GA;; independent of IAA	axillary bud ... increased concentration ;; primary shoot system ... decreased height ;; whole plant ... has extra parts of type;; whole plant ... indifference	PO:0000003 ... PATO:0000772;; PO:0000003 ... PATO:0002002;; PO:0004709 ... PATO:0001162;; PO:0006341 ... PATO:0000569
98	10	LOC_Os07g05940	Os07g0154100	Orysa	1	54725485
98	10	LOC_Os08g28240	Os08g0369800	Orysa	1	54725485
98	10	LOC_Os08g28410	Os08g0371608	Orysa	1	54725485
98	10	LOC_Os09g15240	Os09g0321200	Orysa	1	54725485
98	10	LOC_Os10g08980	Os10g0170601	Orysa	1	54725485
98	10	LOC_Os12g24800	Os12g0435200	Orysa	1	54725485
98	10	LOC_Os12g42280	Os12g0617400	Orysa	1	54725485
98	10	LOC_Os12g44310	Os12g0640600	Orysa	1	54725485
98	10	Solyc01g087250	Solyc01g087250	Solly	1	54725485
98	10	Solyc01g087260	Solyc01g087260	Solly	1	54725485
98	10	Solyc01g090660	Solyc01g090660	Solly	1	54725485
98	10	Solyc05g053530	Solyc05g053530	Solly	1	54725485
98	10	Solyc07g056570	Solyc07g056570	Solly	1	54725485	not	delicate leaves;; green-yellow leaves;; wilts in dry weather;; wilts in hot weather	vascular leaf ... decreased strength;; vascular leaf ... yellow green;; whole plant ... wilty	PO:0000003 ... PATO:0002461;; PO:0009025 ... PATO:0001779;; PO:0009025 ... PATO:0001941
98	10	Solyc08g016720	Solyc08g016720	Solly	1	54725485
98	10	Solyc08g066650	Solyc08g066650	Solly	1	54725485
98	10	Solyc08g066720	Solyc08g066720	Solly	1	54725485
98	10	Solyc08g075480	Solyc08g075480	Solly	1	54725485
98	10	Solyc08g075490	Solyc08g075490	Solly	1	54725485
98	10	GSVIVT01018217001	GSVIVT01018217001	Vitvi	1	54725485
98	10	GSVIVT01021507001	GSVIVT01021507001	Vitvi	1	54725485
98	10	GSVIVT01024318001	GSVIVT01024318001	Vitvi	1	54725485
98	10	GSVIVT01029057001	GSVIVT01029057001	Vitvi	1	54725485
98	10	GSVIVT01032103001	GSVIVT01032103001	Vitvi	1	54725485
98	10	GSVIVT01032110001	GSVIVT01032110001	Vitvi	1	54725485
98	10	GSVIVT01035626001	GSVIVT01035626001	Vitvi	1	54725485
98	10	GSVIVT01035632001	GSVIVT01035632001	Vitvi	1	54725485
98	10	GSVIVT01035633001	GSVIVT01035633001	Vitvi	1	54725485
98	10	GSVIVT01035636001	GSVIVT01035636001	Vitvi	1	54725485
98	10	GSVIVT01038080001	GSVIVT01038080001	Vitvi	1	54725485
98	10	AC194863.3_FGP006	AC194863.3_FGP006	Zeama	1	54725485
98	10	AC197699.3_FGP002	AC197699.3_FGP002	Zeama	1	54725485
98	10	GRMZM2G014392	GRMZM2G014392	Zeama	1	54725485	vp14	kernels germinate while still on the ear	seed germination ... premature	GO:0009845 ... PATO:0000694
98	10	GRMZM2G057243	GRMZM2G057243	Zeama	1	54725485
98	10	GRMZM2G110192	GRMZM2G110192	Zeama	1	54725485
98	10	GRMZM2G150363	GRMZM2G150363	Zeama	1	54725485
98	10	GRMZM2G158657	GRMZM2G158657	Zeama	1	54725485
98	10	GRMZM2G164967	GRMZM2G164967	Zeama	1	54725485
98	10	GRMZM2G330848	GRMZM2G330848	Zeama	1	54725485
98	10	GRMZM2G376433	GRMZM2G376433	Zeama	1	54725485
98	10	GRMZM2G407181	GRMZM2G407181	Zeama	1	54725485
98	10	GRMZM2G408158	GRMZM2G408158	Zeama	1	54725485
98	10	GRMZM2G417954	GRMZM2G417954	Zeama	1	54725485
98	10	GRMZM2G446858	GRMZM2G446858	Zeama	1	54725485
98	10	GRMZM5G838285	GRMZM5G838285	Zeama	1	54725485
98	10	GRMZM5G858784	GRMZM5G858784	Zeama	1	54725485
78	9	evm_27.model.AmTr_v1.0_scaffold00001.225	evm_27.model.AmTr_v1.0_scaffold00001.225	Ambtr	-1	54681448
78	9	evm_27.model.AmTr_v1.0_scaffold00001.226	evm_27.model.AmTr_v1.0_scaffold00001.226	Ambtr	-1	54681448
78	9	evm_27.model.AmTr_v1.0_scaffold00002.465	evm_27.model.AmTr_v1.0_scaffold00002.465	Ambtr	-1	54681448
78	9	evm_27.model.AmTr_v1.0_scaffold00002.466	evm_27.model.AmTr_v1.0_scaffold00002.466	Ambtr	-1	54681448
78	9	evm_27.model.AmTr_v1.0_scaffold00047.105	evm_27.model.AmTr_v1.0_scaffold00047.105	Ambtr	-1	54681448
78	9	evm_27.model.AmTr_v1.0_scaffold00066.97	evm_27.model.AmTr_v1.0_scaffold00066.97	Ambtr	-1	54681448
78	9	evm_27.model.AmTr_v1.0_scaffold00127.17	evm_27.model.AmTr_v1.0_scaffold00127.17	Ambtr	-1	54681448
78	9	AT1G26310	AT1G26310	Arath	-1	54681448
78	9	AT1G69120	AT1G69120	Arath	-1	54681448	AP1	Homeotic floral transformations	specification of floral organ identity ... process quality	GO:0010093 ... PATO:0001236
78	9	AT2G22540	AT2G22540	Arath	-1	54681448	SVP	Early flowering	vegetative to reproductive phase transition of meristem ... premature	GO:0010228 ... PATO:0000694
78	9	AT3G30260	AT3G30260	Arath	-1	54681448
78	9	AT4G24540	AT4G24540	Arath	-1	54681448	AGL24	Late flowering	vegetative to reproductive phase transition of meristem ... delayed	GO:0010228 ... PATO:0000502
78	9	AT5G60910	AT5G60910	Arath	-1	54681448	AGL8	Reduced fertility;; Short siliques;; Siliques crowded with seeds;; Small seeds	fruit ... crowded;; fruit ... decreased length;; seed ... decreased size;; whole plant ... decreased fertility	PO:0000003 ... PATO:0001834;; PO:0009001 ... PATO:0000574;; PO:0009001 ... PATO:0000619;; PO:0009010 ... PATO:0000587
78	9	Glyma.01g023500	Glyma.01g023500	Glyma	-1	54681448
78	9	Glyma.01g064200	Glyma.01g064200	Glyma	-1	54681448
78	9	Glyma.02g041500	Glyma.02g041500	Glyma	-1	54681448
78	9	Glyma.02g121600	Glyma.02g121600	Glyma	-1	54681448
78	9	Glyma.04g159300	Glyma.04g159300	Glyma	-1	54681448
78	9	Glyma.05g018800	Glyma.05g018800	Glyma	-1	54681448
78	9	Glyma.06g095700	Glyma.06g095700	Glyma	-1	54681448
78	9	Glyma.06g205800	Glyma.06g205800	Glyma	-1	54681448
78	9	Glyma.07g181600	Glyma.07g181600	Glyma	-1	54681448
78	9	Glyma.08g068200	Glyma.08g068200	Glyma	-1	54681448
78	9	Glyma.08g250800	Glyma.08g250800	Glyma	-1	54681448
78	9	Glyma.08g269800	Glyma.08g269800	Glyma	-1	54681448
78	9	Glyma.09g266400	Glyma.09g266400	Glyma	-1	54681448
78	9	Glyma.13g052100	Glyma.13g052100	Glyma	-1	54681448
78	9	Glyma.13g256900	Glyma.13g256900	Glyma	-1	54681448
78	9	Glyma.13g257000	Glyma.13g257000	Glyma	-1	54681448
78	9	Glyma.15g057900	Glyma.15g057900	Glyma	-1	54681448
78	9	Glyma.15g058000	Glyma.15g058000	Glyma	-1	54681448
78	9	Glyma.16g091300	Glyma.16g091300	Glyma	-1	54681448
78	9	Glyma.17g081200	Glyma.17g081200	Glyma	-1	54681448
78	9	Glyma.18g273600	Glyma.18g273600	Glyma	-1	54681448
78	9	Glyma.19g034600	Glyma.19g034600	Glyma	-1	54681448
78	9	Medtr2g461760	Medtr2g461760	Medtr	-1	54681448
78	9	Medtr4g093970	Medtr4g093970	Medtr	-1	54681448
78	9	Medtr4g109830	Medtr4g109830	Medtr	-1	54681448
78	9	Medtr5g032150	Medtr5g032150	Medtr	-1	54681448
78	9	Medtr5g032520	Medtr5g032520	Medtr	-1	54681448
78	9	Medtr5g046790	Medtr5g046790	Medtr	-1	54681448
78	9	Medtr5g066180	Medtr5g066180	Medtr	-1	54681448
78	9	Medtr6g464720	Medtr6g464720	Medtr	-1	54681448
78	9	Medtr7g016630	Medtr7g016630	Medtr	-1	54681448
78	9	Medtr8g066260	Medtr8g066260	Medtr	-1	54681448
78	9	LOC_Os02g52340	Os02g0761000	Orysa	-1	54681448	MADS22	Two-floret spikelet;; aberrant floral morphogenesis;; disorganized palea;; elongated glume	flower morphogenesis ... process quality ;; glume ... elongated;; palea ... disorganized;; spikelet floret ... perfoliate	GO:0048439 ... PATO:0001236;; PO:0009038 ... PATO:0000937;; PO:0009039 ... PATO:0001154;; PO:0009082 ... PATO:0001983
78	9	LOC_Os03g08754	Os03g0186600	Orysa	-1	54681448	MDP1	elongated coleoptiles;; enhanced lamina joint inclinations;; shortened primary roots	coleoptile ... elongated;; leaf lamina ... increased curvature;; primary root ... decreased length	PO:0020033 ... PATO:0001154;; PO:0020039 ... PATO:0001592;; PO:0020127 ... PATO:0000574
78	9	LOC_Os03g54160	Os03g0752800	Orysa	-1	54681448
78	9	LOC_Os06g11330	Os06g0217300	Orysa	-1	54681448
78	9	LOC_Os07g01820	Os07g0108900	Orysa	-1	54681448
78	9	LOC_Os07g41370	Os07g0605200	Orysa	-1	54681448	MADS18	dwarfism;; early flowering;; low rate of internonde elongation;; reduction of length of leaf sheath	leaf sheath ... decreased length;; primary shoot system ... decreased height;; shoot internode ... decreased rate;; vegetative to reproductive phase transition of meristem ... premature	GO:0010228 ... PATO:0000694;; PO:0005005 ... PATO:0000911;; PO:0006341 ... PATO:0000569;; PO:0020104 ... PATO:0000574
78	9	LOC_Os12g31748	Os12g0501700	Orysa	-1	54681448
78	9	Solyc01g105800	Solyc01g105800	Solly	-1	54681448
78	9	Solyc02g065730	Solyc02g065730	Solly	-1	54681448
78	9	Solyc02g089210	Solyc02g089210	Solly	-1	54681448
78	9	Solyc03g114830	Solyc03g114830	Solly	-1	54681448
78	9	Solyc04g076280	Solyc04g076280	Solly	-1	54681448
78	9	Solyc05g056620	Solyc05g056620	Solly	-1	54681448	rin	Fruits green at maturity;; Fruits turning bright yellow,;; retarded ripening	fruit ... green;; fruit ripening ... delayed;; fruit ... saturated yellow	GO:0009835 ... PATO:0000502 ;; PO:0009001 ... PATO:0000320 ;; PO:0009001 ... PATO:0001285
78	9	Solyc06g069430	Solyc06g069430	Solly	-1	54681448
78	9	Solyc11g010570	Solyc11g010570	Solly	-1	54681448	j	Jointless pedicels;; heavier fruits;; higher plant;; less seeds;; long internodes;; proliferated inflorescence. Growth rate increased	abscission zone ... lacks all parts of type ;; fruit ... increased weight;; growth ... increased rate;; seed ... has fewer parts of type;; stem internode ... increased length;; whole plant ... increased height	GO:0040007 ... PATO:0000912;; PO:0000003 ... PATO:0000570;; PO:0000146 ... PATO:0002000;; PO:0009001 ... PATO:0000582;; PO:0009010 ... PATO:0002001;; PO:0020142 ... PATO:0000573
78	9	GSVIVT01001701001	GSVIVT01001701001	Vitvi	-1	54681448
78	9	GSVIVT01005934001	GSVIVT01005934001	Vitvi	-1	54681448
78	9	GSVIVT01008140001	GSVIVT01008140001	Vitvi	-1	54681448
78	9	GSVIVT01009171001	GSVIVT01009171001	Vitvi	-1	54681448
78	9	GSVIVT01011300001	GSVIVT01011300001	Vitvi	-1	54681448
78	9	GSVIVT01012250001	GSVIVT01012250001	Vitvi	-1	54681448
78	9	GSVIVT01015641001	GSVIVT01015641001	Vitvi	-1	54681448
78	9	GSVIVT01036549001	GSVIVT01036549001	Vitvi	-1	54681448
78	9	GRMZM2G032339	GRMZM2G032339	Zeama	-1	54681448
78	9	GRMZM2G046885	GRMZM2G046885	Zeama	-1	54681448
78	9	GRMZM2G059102	GRMZM2G059102	Zeama	-1	54681448
78	9	GRMZM2G072582	GRMZM2G072582	Zeama	-1	54681448
78	9	GRMZM2G147716	GRMZM2G147716	Zeama	-1	54681448
78	9	GRMZM2G148693	GRMZM2G148693	Zeama	-1	54681448
78	9	GRMZM2G370777	GRMZM2G370777	Zeama	-1	54681448
78	9	GRMZM2G553379	GRMZM2G553379	Zeama	-1	54681448
78	9	GRMZM5G814279	GRMZM5G814279	Zeama	-1	54681448
78	9	NM_001111678	NM_001111678	Zeama	-1	54681448
158	9	evm_27.model.AmTr_v1.0_scaffold00002.501	evm_27.model.AmTr_v1.0_scaffold00002.501	Ambtr	1	54728224
158	9	evm_27.model.AmTr_v1.0_scaffold00002.566	evm_27.model.AmTr_v1.0_scaffold00002.566	Ambtr	1	54728224
158	9	evm_27.model.AmTr_v1.0_scaffold00008.121	evm_27.model.AmTr_v1.0_scaffold00008.121	Ambtr	1	54728224
158	9	evm_27.model.AmTr_v1.0_scaffold00008.122	evm_27.model.AmTr_v1.0_scaffold00008.122	Ambtr	1	54728224
158	9	evm_27.model.AmTr_v1.0_scaffold00008.123	evm_27.model.AmTr_v1.0_scaffold00008.123	Ambtr	1	54728224
158	9	evm_27.model.AmTr_v1.0_scaffold00008.124	evm_27.model.AmTr_v1.0_scaffold00008.124	Ambtr	1	54728224
158	9	evm_27.model.AmTr_v1.0_scaffold00024.271	evm_27.model.AmTr_v1.0_scaffold00024.271	Ambtr	1	54728224
158	9	evm_27.model.AmTr_v1.0_scaffold00032.76	evm_27.model.AmTr_v1.0_scaffold00032.76	Ambtr	1	54728224
158	9	evm_27.model.AmTr_v1.0_scaffold00040.153	evm_27.model.AmTr_v1.0_scaffold00040.153	Ambtr	1	54728224
158	9	evm_27.model.AmTr_v1.0_scaffold00040.154	evm_27.model.AmTr_v1.0_scaffold00040.154	Ambtr	1	54728224
158	9	evm_27.model.AmTr_v1.0_scaffold00040.155	evm_27.model.AmTr_v1.0_scaffold00040.155	Ambtr	1	54728224
158	9	evm_27.model.AmTr_v1.0_scaffold00040.156	evm_27.model.AmTr_v1.0_scaffold00040.156	Ambtr	1	54728224
158	9	evm_27.model.AmTr_v1.0_scaffold00044.24	evm_27.model.AmTr_v1.0_scaffold00044.24	Ambtr	1	54728224
158	9	evm_27.model.AmTr_v1.0_scaffold00058.31	evm_27.model.AmTr_v1.0_scaffold00058.31	Ambtr	1	54728224
158	9	evm_27.model.AmTr_v1.0_scaffold00122.61	evm_27.model.AmTr_v1.0_scaffold00122.61	Ambtr	1	54728224
158	9	evm_27.model.AmTr_v1.0_scaffold00169.41	evm_27.model.AmTr_v1.0_scaffold00169.41	Ambtr	1	54728224
158	9	AT1G31280	AT1G31280	Arath	1	54728224
158	9	AT1G31290	AT1G31290	Arath	1	54728224
158	9	AT1G48410	AT1G48410	Arath	1	54728224	AGO1	Altered leaf morphology;; Decreased branching	shoot system ... has fewer parts of type;; vascular leaf ... morphology	PO:0009006 ... PATO:0002001;; PO:0009025 ... PATO:0000051
158	9	AT1G69440	AT1G69440	Arath	1	54728224	AGO7	Early vegetative phase change	vegetative phase change ... premature	GO:0010050 ... PATO:0000694
158	9	AT2G27040	AT2G27040	Arath	1	54728224	AGO4	Decreased DNA methylation	DNA methylation ... decreased rate	GO:0006306 ... PATO:0000911
158	9	AT2G27880	AT2G27880	Arath	1	54728224
158	9	AT2G32940	AT2G32940	Arath	1	54728224	AGO6	Decreased DNA methylation	DNA methylation ... decreased rate	GO:0006306 ... PATO:0000911
158	9	AT5G21030	AT5G21030	Arath	1	54728224
158	9	AT5G21150	AT5G21150	Arath	1	54728224	AGO9	Abnormal ovule morphology (no effect on fertility);; Increased percentage of abnormal ovules in homozygotes	plant ovule ... morphology	PO:0020003 ... PATO:0000051
158	9	AT5G43810	AT5G43810	Arath	1	54728224	ZLL	Arrested SAM development;; Complete loss of primary inflorescence;; Fasciated adventitious stems;; Fasciated inflorescences	adventitious shoot axis ... fasciated;; inflorescence ... fasciated;; meristem development ... arrested;; shoot system ... lacks all parts of type	GO:0048507 ... PATO:0000297;; PO:0009006 ... PATO:0002000;; PO:0009049 ... PATO:0000949;; PO:0025534 ... PATO:0000949
158	9	Glyma.01g053100	Glyma.01g053100	Glyma	1	54728224
158	9	Glyma.02g002500	Glyma.02g002500	Glyma	1	54728224
158	9	Glyma.02g111600	Glyma.02g111600	Glyma	1	54728224
158	9	Glyma.02g274900	Glyma.02g274900	Glyma	1	54728224
158	9	Glyma.03g207800	Glyma.03g207800	Glyma	1	54728224
158	9	Glyma.04g150900	Glyma.04g150900	Glyma	1	54728224
158	9	Glyma.05g011300	Glyma.05g011300	Glyma	1	54728224
158	9	Glyma.06g213300	Glyma.06g213300	Glyma	1	54728224
158	9	Glyma.06g314500	Glyma.06g314500	Glyma	1	54728224
158	9	Glyma.09g020200	Glyma.09g020200	Glyma	1	54728224
158	9	Glyma.09g122100	Glyma.09g122100	Glyma	1	54728224
158	9	Glyma.09g167100	Glyma.09g167100	Glyma	1	54728224
158	9	Glyma.10g002700	Glyma.10g002700	Glyma	1	54728224
158	9	Glyma.10g242800	Glyma.10g242800	Glyma	1	54728224
158	9	Glyma.11g190900	Glyma.11g190900	Glyma	1	54728224
158	9	Glyma.12g083500	Glyma.12g083500	Glyma	1	54728224
158	9	Glyma.13g193200	Glyma.13g193200	Glyma	1	54728224
158	9	Glyma.14g041100	Glyma.14g041100	Glyma	1	54728224
158	9	Glyma.15g126700	Glyma.15g126700	Glyma	1	54728224
158	9	Glyma.15g231700	Glyma.15g231700	Glyma	1	54728224
158	9	Glyma.16g217300	Glyma.16g217300	Glyma	1	54728224
158	9	Glyma.17g119400	Glyma.17g119400	Glyma	1	54728224
158	9	Glyma.20g022900	Glyma.20g022900	Glyma	1	54728224
158	9	Glyma.20g052500	Glyma.20g052500	Glyma	1	54728224
158	9	Glyma.20g151400	Glyma.20g151400	Glyma	1	54728224
158	9	Medtr1g038380	Medtr1g038380	Medtr	1	54728224
158	9	Medtr1g041345	Medtr1g041345	Medtr	1	54728224
158	9	Medtr1g102630	Medtr1g102630	Medtr	1	54728224
158	9	Medtr2g028910	Medtr2g028910	Medtr	1	54728224
158	9	Medtr2g059590	Medtr2g059590	Medtr	1	54728224
158	9	Medtr2g059790	Medtr2g059790	Medtr	1	54728224
158	9	Medtr3g010650	Medtr3g010650	Medtr	1	54728224
158	9	Medtr3g078647	Medtr3g078647	Medtr	1	54728224
158	9	Medtr3g083300	Medtr3g083300	Medtr	1	54728224
158	9	Medtr4g056430	Medtr4g056430	Medtr	1	54728224
158	9	Medtr4g056470	Medtr4g056470	Medtr	1	54728224
158	9	Medtr4g083610	Medtr4g083610	Medtr	1	54728224
158	9	Medtr4g113200	Medtr4g113200	Medtr	1	54728224
158	9	Medtr5g042590	Medtr5g042590	Medtr	1	54728224
158	9	Medtr5g087870	Medtr5g087870	Medtr	1	54728224
158	9	Medtr5g087890	Medtr5g087890	Medtr	1	54728224
158	9	Medtr6g043180	Medtr6g043180	Medtr	1	54728224
158	9	Medtr6g477980	Medtr6g477980	Medtr	1	54728224
158	9	Medtr7g067050	Medtr7g067050	Medtr	1	54728224
158	9	Medtr7g107230	Medtr7g107230	Medtr	1	54728224
158	9	LOC_Os01g16870	Os01g0275600	Orysa	1	54728224
158	9	LOC_Os02g07310	Os02g0169400	Orysa	1	54728224
158	9	LOC_Os02g40280	Os02g0616300	Orysa	1	54728224
158	9	LOC_Os02g40320	#N/A	Orysa	1	54728224
158	9	LOC_Os02g45070	Os02g0672200	Orysa	1	54728224
158	9	LOC_Os02g58490	Os02g0831600	Orysa	1	54728224
158	9	LOC_Os03g14790	Os03g0252700	Orysa	1	54728224
158	9	LOC_Os03g23050	Os03g0353900	Orysa	1	54728224
158	9	LOC_Os03g33650	Os03g0449200	Orysa	1	54728224	SHL4	coleoptile absent;; epiblast absent;; radicle normal;; roots grow normally;; scutellum normal;; shoot apical meristem not differentiated;; shoot fails to grow	radicle ... physical object quality;; root development ... process quality;; scutellum ... physical object quality;; shoot apical meristem ... poorly differentiated;; shoot system ... Non-functional;; whole plant ... lacks all parts of type	GO:0048364 ... PATO:0001236;; PO:0000003 ... PATO:0002000;; PO:0009006 ... PATO:0001511;; PO:0020031 ... PATO:0001241;; PO:0020110 ... PATO:0001241;; PO:0020148 ... PATO:0002106
158	9	LOC_Os03g47820	Os03g0682200	Orysa	1	54728224
158	9	LOC_Os03g47830	Os03g0682600	Orysa	1	54728224
158	9	LOC_Os03g57560	Os03g0789500	Orysa	1	54728224
158	9	LOC_Os03g58600	Os03g0800200	Orysa	1	54728224	MEL1	chromosome condensation arrested in early meiotic stage;; irregularly sized pollen mother cell in anther;; multinucleated pollen mother cell in anther;; vacuolated pollen mother cell in anther	chromosome condensation ... arrested;; microsporocyte ... multinucleate;; microsporocyte ... size;; microsporocyte ... vacuolated	GO:0030261 ... PATO:0000297;; PO:0020047 ... PATO:0000117;; PO:0020047 ... PATO:0000941;; PO:0020047 ... PATO:0001908
158	9	LOC_Os04g06770	Os04g0151800	Orysa	1	54728224
158	9	LOC_Os04g47870	Os04g0566500	Orysa	1	54728224
158	9	LOC_Os04g52550	Os04g0615800	Orysa	1	54728224
158	9	LOC_Os06g39640	Os06g0597400	Orysa	1	54728224	PNH1	abnormal internal structure ;; altered vascular arrangement ;; malformed leaves	plant structure ... structure ;; vascular bundle ... spatial pattern ;; vascular leaf ... malformed	PO:0005020 ... PATO:0000060;; PO:0009011 ... PATO:0000141;; PO:0009025 ... PATO:0000646
158	9	LOC_Os06g51310	Os06g0729300	Orysa	1	54728224
158	9	LOC_Os07g09020	Os07g0188000	Orysa	1	54728224
158	9	LOC_Os07g16224	Os07g0265600	Orysa	1	54728224
158	9	Solyc01g008960	Solyc01g008960	Solly	1	54728224
158	9	Solyc01g010970	Solyc01g010970	Solly	1	54728224
158	9	Solyc01g096750	Solyc01g096750	Solly	1	54728224
158	9	Solyc02g069260	Solyc02g069260	Solly	1	54728224
158	9	Solyc02g069270	Solyc02g069270	Solly	1	54728224
158	9	Solyc02g069280	Solyc02g069280	Solly	1	54728224
158	9	Solyc03g078590	Solyc03g078590	Solly	1	54728224
158	9	Solyc03g098280	Solyc03g098280	Solly	1	54728224
158	9	Solyc03g111760	Solyc03g111760	Solly	1	54728224
158	9	Solyc06g072300	Solyc06g072300	Solly	1	54728224
158	9	Solyc06g073530	Solyc06g073530	Solly	1	54728224
158	9	Solyc06g073540	Solyc06g073540	Solly	1	54728224
158	9	Solyc06g074730	Solyc06g074730	Solly	1	54728224
158	9	Solyc07g049500	Solyc07g049500	Solly	1	54728224
158	9	Solyc09g082830	Solyc09g082830	Solly	1	54728224
158	9	Solyc10g054920	Solyc10g054920	Solly	1	54728224
158	9	Solyc11g069100	Solyc11g069100	Solly	1	54728224
158	9	Solyc12g006790	Solyc12g006790	Solly	1	54728224
158	9	GSVIVT01001941001	GSVIVT01001941001	Vitvi	1	54728224
158	9	GSVIVT01012490001	GSVIVT01012490001	Vitvi	1	54728224
158	9	GSVIVT01012529001	GSVIVT01012529001	Vitvi	1	54728224
158	9	GSVIVT01015464001	GSVIVT01015464001	Vitvi	1	54728224
158	9	GSVIVT01018054001	GSVIVT01018054001	Vitvi	1	54728224
158	9	GSVIVT01025868001	GSVIVT01025868001	Vitvi	1	54728224
158	9	GSVIVT01026261001	GSVIVT01026261001	Vitvi	1	54728224
158	9	GSVIVT01026264001	GSVIVT01026264001	Vitvi	1	54728224
158	9	GSVIVT01026268001	GSVIVT01026268001	Vitvi	1	54728224
158	9	GSVIVT01029383001	GSVIVT01029383001	Vitvi	1	54728224
158	9	GSVIVT01030512001	GSVIVT01030512001	Vitvi	1	54728224
158	9	GSVIVT01031430001	GSVIVT01031430001	Vitvi	1	54728224
158	9	GSVIVT01033726001	GSVIVT01033726001	Vitvi	1	54728224
158	9	GSVIVT01037488001	GSVIVT01037488001	Vitvi	1	54728224
158	9	AC189879.3_FGP003	AC189879.3_FGP003	Zeama	1	54728224
158	9	AC198206.5_FGP002	AC198206.5_FGP002	Zeama	1	54728224
158	9	AC199001.3_FGP005	AC199001.3_FGP005	Zeama	1	54728224
158	9	AC209206.3_FGP011	AC209206.3_FGP011	Zeama	1	54728224
158	9	AC217043.3_FGP007	AC217043.3_FGP007	Zeama	1	54728224
158	9	GRMZM2G007791	GRMZM2G007791	Zeama	1	54728224
158	9	GRMZM2G039455	GRMZM2G039455	Zeama	1	54728224
158	9	GRMZM2G045821	GRMZM2G045821	Zeama	1	54728224
158	9	GRMZM2G057004	GRMZM2G057004	Zeama	1	54728224
158	9	GRMZM2G059033	GRMZM2G059033	Zeama	1	54728224
158	9	GRMZM2G067547	GRMZM2G067547	Zeama	1	54728224
158	9	GRMZM2G079080	GRMZM2G079080	Zeama	1	54728224
158	9	GRMZM2G089743	GRMZM2G089743	Zeama	1	54728224
158	9	GRMZM2G105250	GRMZM2G105250	Zeama	1	54728224
158	9	GRMZM2G120019	GRMZM2G120019	Zeama	1	54728224
158	9	GRMZM2G123063	GRMZM2G123063	Zeama	1	54728224
158	9	GRMZM2G126108	GRMZM2G126108	Zeama	1	54728224
158	9	GRMZM2G141818	GRMZM2G141818	Zeama	1	54728224
158	9	GRMZM2G162525	GRMZM2G162525	Zeama	1	54728224
158	9	GRMZM2G311290	GRMZM2G311290	Zeama	1	54728224
158	9	GRMZM2G344781	GRMZM2G344781	Zeama	1	54728224
158	9	GRMZM2G347402	GRMZM2G347402	Zeama	1	54728224
158	9	GRMZM2G354867	GRMZM2G354867	Zeama	1	54728224
158	9	GRMZM2G361518	GRMZM2G361518	Zeama	1	54728224
158	9	GRMZM2G390207	GRMZM2G390207	Zeama	1	54728224
158	9	GRMZM2G393455	GRMZM2G393455	Zeama	1	54728224
158	9	GRMZM2G404121	GRMZM2G404121	Zeama	1	54728224
158	9	GRMZM2G432075	GRMZM2G432075	Zeama	1	54728224
158	9	GRMZM2G441583	GRMZM2G441583	Zeama	1	54728224
158	9	GRMZM2G450474	GRMZM2G450474	Zeama	1	54728224
158	9	GRMZM2G457370	GRMZM2G457370	Zeama	1	54728224
158	9	GRMZM2G461936	GRMZM2G461936	Zeama	1	54728224
158	9	GRMZM2G589579	GRMZM2G589579	Zeama	1	54728224
158	9	GRMZM5G860835	GRMZM5G860835	Zeama	1	54728224
158	9	GRMZM5G892991	GRMZM5G892991	Zeama	1	54728224
121	8	evm_27.model.AmTr_v1.0_scaffold00002.297	evm_27.model.AmTr_v1.0_scaffold00002.297	Ambtr	-1	54635134
121	8	evm_27.model.AmTr_v1.0_scaffold00002.298	evm_27.model.AmTr_v1.0_scaffold00002.298	Ambtr	-1	54635134
121	8	evm_27.model.AmTr_v1.0_scaffold00017.211	evm_27.model.AmTr_v1.0_scaffold00017.211	Ambtr	-1	54635134
121	8	evm_27.model.AmTr_v1.0_scaffold00022.66	evm_27.model.AmTr_v1.0_scaffold00022.66	Ambtr	-1	54635134
121	8	evm_27.model.AmTr_v1.0_scaffold00045.156	evm_27.model.AmTr_v1.0_scaffold00045.156	Ambtr	-1	54635134
121	8	evm_27.model.AmTr_v1.0_scaffold00067.211	evm_27.model.AmTr_v1.0_scaffold00067.211	Ambtr	-1	54635134
121	8	evm_27.model.AmTr_v1.0_scaffold00067.212	evm_27.model.AmTr_v1.0_scaffold00067.212	Ambtr	-1	54635134
121	8	evm_27.model.AmTr_v1.0_scaffold00081.76	evm_27.model.AmTr_v1.0_scaffold00081.76	Ambtr	-1	54635134
121	8	evm_27.model.AmTr_v1.0_scaffold00103.76	evm_27.model.AmTr_v1.0_scaffold00103.76	Ambtr	-1	54635134
121	8	evm_27.model.AmTr_v1.0_scaffold00137.15	evm_27.model.AmTr_v1.0_scaffold00137.15	Ambtr	-1	54635134
121	8	evm_27.model.AmTr_v1.0_scaffold00170	evm_27.model.AmTr_v1.0_scaffold00170	Ambtr	-1	54635134
121	8	AT2G21770	AT2G21770	Arath	-1	54635134
121	8	AT2G25540	AT2G25540	Arath	-1	54635134
121	8	AT4G18780	AT4G18780	Arath	-1	54635134	IRX1	Cellulose-deficient secondary walls;; Collapsed xylem	secondary cell wall ... decreased concentration;; xylem ... collapsed	GO:0009531 ... PATO:0001163;; PO:0005352 ... PATO:0001478
121	8	AT4G32410	AT4G32410	Arath	-1	54635134	RSW1	Complete male gametophyte defective;; Embryo defective;; Thick roots;; Thick seedlings	microgametophyte ... morphology;; plant embryo ... morphology;; root system ... increased thickness;; whole plant ... increased thickness	PO:0000003 ... PATO:0000591;; PO:0009009 ... PATO:0000051;; PO:0025025 ... PATO:0000591;; PO:0025280 ... PATO:0000051
121	8	AT4G39350	AT4G39350	Arath	-1	54635134	CESA2	Reduced fertility;; Short hypocotyl	hypocotyl ... decreased length;; whole plant ... decreased fertility	PO:0000003 ... PATO:0001834;; PO:0020100 ... PATO:0000574
121	8	AT5G05170	AT5G05170	Arath	-1	54635134	CEV1	Complete male gametophyte defective;; Elevated ethylene levels;; Elevated jasmonate levels;; Short roots	microgametophyte ... morphology;; root system ... decreased length;; whole plant ... increased concentration	PO:0000003 ... PATO:0001162;; PO:0025025 ... PATO:0000574;; PO:0025280 ... PATO:0000051
121	8	AT5G09870	AT5G09870	Arath	-1	54635134
121	8	AT5G17420	AT5G17420	Arath	-1	54635134	IRX3	Cellulose-deficient secondary walls;; Collapsed xylem	secondary cell wall ... decreased concentration;; xylem ... collapsed	GO:0009531 ... PATO:0001163;; PO:0005352 ... PATO:0001478
121	8	AT5G44030	AT5G44030	Arath	-1	54635134	CESA4	Increased xylem;; Short inflorescence stems	inflorescence axis ... decreased length;; xylem ... increased size	PO:0005352 ... PATO:0000586;; PO:0020122 ... PATO:0000574
121	8	AT5G64740	AT5G64740	Arath	-1	54635134	IXR2	Cell wall defective;; Dwarf;; Resistant to isoxaben (herbicide);; Short roots	cell wall ... morphology;; root system ... decreased length;; whole plant ... dwarf-like;; whole plant ... resistant to	GO:0005618 ... PATO:0000051;; PO:0000003 ... PATO:0000969;; PO:0000003 ... PATO:0001178;; PO:0025025 ... PATO:0000574
121	8	Glyma.02g080900	Glyma.02g080900	Glyma	-1	54635134
121	8	Glyma.02g205800	Glyma.02g205800	Glyma	-1	54635134
121	8	Glyma.04g063800	Glyma.04g063800	Glyma	-1	54635134
121	8	Glyma.04g067900	Glyma.04g067900	Glyma	-1	54635134
121	8	Glyma.04g142700	Glyma.04g142700	Glyma	-1	54635134
121	8	Glyma.04g153700	Glyma.04g153700	Glyma	-1	54635134
121	8	Glyma.05g160000	Glyma.05g160000	Glyma	-1	54635134
121	8	Glyma.05g187300	Glyma.05g187300	Glyma	-1	54635134
121	8	Glyma.06g065000	Glyma.06g065000	Glyma	-1	54635134
121	8	Glyma.06g069600	Glyma.06g069600	Glyma	-1	54635134
121	8	Glyma.06g225400	Glyma.06g225400	Glyma	-1	54635134
121	8	Glyma.06g225500	Glyma.06g225500	Glyma	-1	54635134
121	8	Glyma.08g088400	Glyma.08g088400	Glyma	-1	54635134
121	8	Glyma.08g117500	Glyma.08g117500	Glyma	-1	54635134
121	8	Glyma.08g145600	Glyma.08g145600	Glyma	-1	54635134
121	8	Glyma.09g051100	Glyma.09g051100	Glyma	-1	54635134
121	8	Glyma.09g103000	Glyma.09g103000	Glyma	-1	54635134
121	8	Glyma.10g223500	Glyma.10g223500	Glyma	-1	54635134
121	8	Glyma.12g237000	Glyma.12g237000	Glyma	-1	54635134
121	8	Glyma.13g126000	Glyma.13g126000	Glyma	-1	54635134
121	8	Glyma.13g202500	Glyma.13g202500	Glyma	-1	54635134
121	8	Glyma.15g157100	Glyma.15g157100	Glyma	-1	54635134
121	8	Glyma.15g275000	Glyma.15g275000	Glyma	-1	54635134
121	8	Glyma.16g165900	Glyma.16g165900	Glyma	-1	54635134
121	8	Glyma.17g072200	Glyma.17g072200	Glyma	-1	54635134
121	8	Medtr1g069605	Medtr1g069605	Medtr	-1	54635134
121	8	Medtr1g098550	Medtr1g098550	Medtr	-1	54635134
121	8	Medtr2g016630	Medtr2g016630	Medtr	-1	54635134
121	8	Medtr2g035780	Medtr2g035780	Medtr	-1	54635134
121	8	Medtr3g007770	Medtr3g007770	Medtr	-1	54635134
121	8	Medtr3g030040	Medtr3g030040	Medtr	-1	54635134
121	8	Medtr3g107520	Medtr3g107520	Medtr	-1	54635134
121	8	Medtr4g130510	Medtr4g130510	Medtr	-1	54635134
121	8	Medtr7g106680	Medtr7g106680	Medtr	-1	54635134
121	8	Medtr8g037260	Medtr8g037260	Medtr	-1	54635134
121	8	Medtr8g063270	Medtr8g063270	Medtr	-1	54635134
121	8	Medtr8g086600	Medtr8g086600	Medtr	-1	54635134
121	8	Medtr8g092590	Medtr8g092590	Medtr	-1	54635134
121	8	LOC_Os01g54620	Os01g0750300	Orysa	-1	54635134
121	8	LOC_Os03g59340	Os03g0808100	Orysa	-1	54635134
121	8	LOC_Os03g62090	Os03g0837100	Orysa	-1	54635134
121	8	LOC_Os05g08370	Os05g0176100	Orysa	-1	54635134
121	8	LOC_Os07g10770	Os07g0208500	Orysa	-1	54635134
121	8	LOC_Os07g14850	Os07g0252400	Orysa	-1	54635134
121	8	LOC_Os07g24190	Os07g0424400	Orysa	-1	54635134
121	8	LOC_Os07g36610	Os07g0551600	Orysa	-1	54635134
121	8	LOC_Os07g36630	Os07g0551700	Orysa	-1	54635134
121	8	LOC_Os07g36690	Os07g0552800	Orysa	-1	54635134
121	8	LOC_Os07g36700	Os07g0553000	Orysa	-1	54635134
121	8	LOC_Os07g36740	Os07g0553300	Orysa	-1	54635134
121	8	LOC_Os07g36750	#N/A	Orysa	-1	54635134
121	8	LOC_Os08g06380	Os08g0160500	Orysa	-1	54635134
121	8	LOC_Os09g25490	Os09g0422500	Orysa	-1	54635134	BC6	all parts of plant are extremely brittle	whole plant ... fragile	PO:0000003 ... PATO:0001362
121	8	LOC_Os10g20260	Os10g0343400	Orysa	-1	54635134
121	8	LOC_Os10g32980	Os10g0467800	Orysa	-1	54635134
121	8	Solyc01g087210	Solyc01g087210	Solly	-1	54635134
121	8	Solyc02g072240	Solyc02g072240	Solly	-1	54635134
121	8	Solyc04g071650	Solyc04g071650	Solly	-1	54635134
121	8	Solyc04g072790	Solyc04g072790	Solly	-1	54635134
121	8	Solyc07g005840	Solyc07g005840	Solly	-1	54635134
121	8	Solyc08g061100	Solyc08g061100	Solly	-1	54635134
121	8	Solyc09g072820	Solyc09g072820	Solly	-1	54635134
121	8	Solyc11g005560	Solyc11g005560	Solly	-1	54635134
121	8	Solyc12g056580	Solyc12g056580	Solly	-1	54635134
121	8	GSVIVT01013471001	GSVIVT01013471001	Vitvi	-1	54635134
121	8	GSVIVT01021248001	GSVIVT01021248001	Vitvi	-1	54635134
121	8	GSVIVT01022285001	GSVIVT01022285001	Vitvi	-1	54635134
121	8	GSVIVT01023643001	GSVIVT01023643001	Vitvi	-1	54635134
121	8	GSVIVT01023837001	GSVIVT01023837001	Vitvi	-1	54635134
121	8	GSVIVT01028234001	GSVIVT01028234001	Vitvi	-1	54635134
121	8	GSVIVT01028402001	GSVIVT01028402001	Vitvi	-1	54635134
121	8	GSVIVT01032096001	GSVIVT01032096001	Vitvi	-1	54635134
121	8	GSVIVT01033297001	GSVIVT01033297001	Vitvi	-1	54635134
121	8	GSVIVT01034552001	GSVIVT01034552001	Vitvi	-1	54635134
121	8	GSVIVT01035830001	GSVIVT01035830001	Vitvi	-1	54635134
121	8	GRMZM2G002523	GRMZM2G002523	Zeama	-1	54635134
121	8	GRMZM2G011651	GRMZM2G011651	Zeama	-1	54635134
121	8	GRMZM2G018241	GRMZM2G018241	Zeama	-1	54635134
121	8	GRMZM2G025231	GRMZM2G025231	Zeama	-1	54635134
121	8	GRMZM2G027723	GRMZM2G027723	Zeama	-1	54635134
121	8	GRMZM2G028353	GRMZM2G028353	Zeama	-1	54635134
121	8	GRMZM2G037413	GRMZM2G037413	Zeama	-1	54635134
121	8	GRMZM2G039454	GRMZM2G039454	Zeama	-1	54635134
121	8	GRMZM2G055795	GRMZM2G055795	Zeama	-1	54635134
121	8	GRMZM2G082580	GRMZM2G082580	Zeama	-1	54635134
121	8	GRMZM2G103972	GRMZM2G103972	Zeama	-1	54635134
121	8	GRMZM2G110145	GRMZM2G110145	Zeama	-1	54635134
121	8	GRMZM2G111642	GRMZM2G111642	Zeama	-1	54635134
121	8	GRMZM2G112336	GRMZM2G112336	Zeama	-1	54635134
121	8	GRMZM2G113137	GRMZM2G113137	Zeama	-1	54635134
121	8	GRMZM2G113432	GRMZM2G113432	Zeama	-1	54635134
121	8	GRMZM2G122277	GRMZM2G122277	Zeama	-1	54635134
121	8	GRMZM2G142898	GRMZM2G142898	Zeama	-1	54635134
121	8	GRMZM2G150404	GRMZM2G150404	Zeama	-1	54635134
121	8	GRMZM2G164761	GRMZM2G164761	Zeama	-1	54635134
121	8	GRMZM2G177631	GRMZM2G177631	Zeama	-1	54635134
121	8	GRMZM2G339645	GRMZM2G339645	Zeama	-1	54635134
121	8	GRMZM2G367267	GRMZM2G367267	Zeama	-1	54635134
121	8	GRMZM2G424832	GRMZM2G424832	Zeama	-1	54635134
121	8	GRMZM2G445905	GRMZM2G445905	Zeama	-1	54635134
135	8	evm_27.model.AmTr_v1.0_scaffold00001.520	evm_27.model.AmTr_v1.0_scaffold00001.520	Ambtr	1	54638244
135	8	evm_27.model.AmTr_v1.0_scaffold00002.327	evm_27.model.AmTr_v1.0_scaffold00002.327	Ambtr	1	54638244
135	8	evm_27.model.AmTr_v1.0_scaffold00029.413	evm_27.model.AmTr_v1.0_scaffold00029.413	Ambtr	1	54638244
135	8	evm_27.model.AmTr_v1.0_scaffold00032.258	evm_27.model.AmTr_v1.0_scaffold00032.258	Ambtr	1	54638244
135	8	evm_27.model.AmTr_v1.0_scaffold00045.136	evm_27.model.AmTr_v1.0_scaffold00045.136	Ambtr	1	54638244
135	8	evm_27.model.AmTr_v1.0_scaffold00047.151	evm_27.model.AmTr_v1.0_scaffold00047.151	Ambtr	1	54638244
135	8	evm_27.model.AmTr_v1.0_scaffold00047.152	evm_27.model.AmTr_v1.0_scaffold00047.152	Ambtr	1	54638244
135	8	evm_27.model.AmTr_v1.0_scaffold00059.35	evm_27.model.AmTr_v1.0_scaffold00059.35	Ambtr	1	54638244
135	8	evm_27.model.AmTr_v1.0_scaffold00061.116	evm_27.model.AmTr_v1.0_scaffold00061.116	Ambtr	1	54638244
135	8	evm_27.model.AmTr_v1.0_scaffold00062.122	evm_27.model.AmTr_v1.0_scaffold00062.122	Ambtr	1	54638244
135	8	evm_27.model.AmTr_v1.0_scaffold00062.123	evm_27.model.AmTr_v1.0_scaffold00062.123	Ambtr	1	54638244
135	8	evm_27.model.AmTr_v1.0_scaffold00062.139	evm_27.model.AmTr_v1.0_scaffold00062.139	Ambtr	1	54638244
135	8	evm_27.model.AmTr_v1.0_scaffold00064.104	evm_27.model.AmTr_v1.0_scaffold00064.104	Ambtr	1	54638244
135	8	evm_27.model.AmTr_v1.0_scaffold00064	evm_27.model.AmTr_v1.0_scaffold00064	Ambtr	1	54638244
135	8	evm_27.model.AmTr_v1.0_scaffold00077.63	evm_27.model.AmTr_v1.0_scaffold00077.63	Ambtr	1	54638244
135	8	evm_27.model.AmTr_v1.0_scaffold00077.64	evm_27.model.AmTr_v1.0_scaffold00077.64	Ambtr	1	54638244
135	8	evm_27.model.AmTr_v1.0_scaffold00153.32	evm_27.model.AmTr_v1.0_scaffold00153.32	Ambtr	1	54638244
135	8	evm_27.model.AmTr_v1.0_scaffold00171.20	evm_27.model.AmTr_v1.0_scaffold00171.20	Ambtr	1	54638244
135	8	evm_27.model.AmTr_v1.0_scaffold00171.21	evm_27.model.AmTr_v1.0_scaffold00171.21	Ambtr	1	54638244
135	8	AT1G73340	AT1G73340	Arath	1	54638244
135	8	AT2G42850	AT2G42850	Arath	1	54638244
135	8	AT3G13730	AT3G13730	Arath	1	54638244
135	8	AT3G30180	AT3G30180	Arath	1	54638244	BR6OX2	Abnormal cauline leaf formation;; Abnormal stamen formation;; Curled leaves;; Dark green leaves;; Reduced fertility;; Rounded leaves;; Short petioles;; Slightly shorter inflorescence stems;; Slightly smaller seedlings	inflorescence axis ... decreased length;; leaf development ... process quality;; petiole ... decreased length;; stamen development ... process quality;; vascular leaf ... circular;; vascular leaf ... curved;; vascular leaf ... dark green;; whole plant ... decreased fertility;; whole plant ... decreased size	GO:0048366 ... PATO:0001236;; GO:0048443 ... PATO:0001236;; PO:0000003 ... PATO:0000587;; PO:0000003 ... PATO:0001834;; PO:0009025 ... PATO:0000406;; PO:0009025 ... PATO:0000411;; PO:0009025 ... PATO:0001249;; PO:0020038 ... PATO:0000574;; PO:0020122 ... PATO:0000574
135	8	AT3G50660	AT3G50660	Arath	1	54638244	DWF4	Dwarf	whole plant ... dwarf-like	PO:0000003 ... PATO:0000969
135	8	AT4G36380	AT4G36380	Arath	1	54638244	ROT3	Rounded leaves;; Short floral organs;; Short leaves;; Short petioles	floral organ ... decreased length;; petiole ... decreased length;; vascular leaf ... circular;; vascular leaf ... decreased length	PO:0009025 ... PATO:0000411;; PO:0009025 ... PATO:0000574;; PO:0020038 ... PATO:0000574;; PO:0025395 ... PATO:0000574
135	8	AT5G05690	AT5G05690	Arath	1	54638244	CBB3	Dwarf;; Male sterile	anther ... decreased fertility;; whole plant ... dwarf-like	PO:0000003 ... PATO:0000969;; PO:0009066 ... PATO:0001834
135	8	AT5G14400	AT5G14400	Arath	1	54638244
135	8	AT5G36130	AT5G36130	Arath	1	54638244
135	8	AT5G38970	AT5G38970	Arath	1	54638244
135	8	Glyma.01g062800	Glyma.01g062800	Glyma	1	54638244
135	8	Glyma.01g120600	Glyma.01g120600	Glyma	1	54638244
135	8	Glyma.01g170000	Glyma.01g170000	Glyma	1	54638244
135	8	Glyma.01g175500	Glyma.01g175500	Glyma	1	54638244
135	8	Glyma.02g051600	Glyma.02g051600	Glyma	1	54638244
135	8	Glyma.02g057500	Glyma.02g057500	Glyma	1	54638244
135	8	Glyma.02g104000	Glyma.02g104000	Glyma	1	54638244
135	8	Glyma.02g120700	Glyma.02g120700	Glyma	1	54638244
135	8	Glyma.02g256800	Glyma.02g256800	Glyma	1	54638244
135	8	Glyma.02g287300	Glyma.02g287300	Glyma	1	54638244
135	8	Glyma.02g290000	Glyma.02g290000	Glyma	1	54638244
135	8	Glyma.07g010700	Glyma.07g010700	Glyma	1	54638244
135	8	Glyma.08g193900	Glyma.08g193900	Glyma	1	54638244
135	8	Glyma.08g250000	Glyma.08g250000	Glyma	1	54638244
135	8	Glyma.09g144300	Glyma.09g144300	Glyma	1	54638244
135	8	Glyma.09g160900	Glyma.09g160900	Glyma	1	54638244
135	8	Glyma.11g067700	Glyma.11g067700	Glyma	1	54638244
135	8	Glyma.11g073300	Glyma.11g073300	Glyma	1	54638244
135	8	Glyma.11g186900	Glyma.11g186900	Glyma	1	54638244
135	8	Glyma.11g228900	Glyma.11g228900	Glyma	1	54638244
135	8	Glyma.13g052900	Glyma.13g052900	Glyma	1	54638244
135	8	Glyma.14g027600	Glyma.14g027600	Glyma	1	54638244
135	8	Glyma.14g059900	Glyma.14g059900	Glyma	1	54638244
135	8	Glyma.16g068100	Glyma.16g068100	Glyma	1	54638244
135	8	Glyma.16g210300	Glyma.16g210300	Glyma	1	54638244
135	8	Glyma.18g028300	Glyma.18g028300	Glyma	1	54638244
135	8	Glyma.18g052400	Glyma.18g052400	Glyma	1	54638244
135	8	Glyma.18g272300	Glyma.18g272300	Glyma	1	54638244
135	8	Glyma.19g033900	Glyma.19g033900	Glyma	1	54638244
135	8	Medtr3g007320	Medtr3g007320	Medtr	1	54638244
135	8	Medtr3g070380	Medtr3g070380	Medtr	1	54638244
135	8	Medtr3g467130	Medtr3g467130	Medtr	1	54638244
135	8	Medtr3g467140	Medtr3g467140	Medtr	1	54638244
135	8	Medtr5g020020	Medtr5g020020	Medtr	1	54638244
135	8	Medtr5g021220	Medtr5g021220	Medtr	1	54638244
135	8	Medtr5g082520	Medtr5g082520	Medtr	1	54638244
135	8	Medtr5g091760	Medtr5g091760	Medtr	1	54638244
135	8	Medtr5g092150	Medtr5g092150	Medtr	1	54638244
135	8	Medtr6g015910	Medtr6g015910	Medtr	1	54638244
135	8	Medtr6g069000	Medtr6g069000	Medtr	1	54638244
135	8	Medtr7g016040	Medtr7g016040	Medtr	1	54638244
135	8	Medtr7g033040	Medtr7g033040	Medtr	1	54638244
135	8	Medtr8g016180	Medtr8g016180	Medtr	1	54638244
135	8	Medtr8g076510	Medtr8g076510	Medtr	1	54638244
135	8	Medtr8g077810	Medtr8g077810	Medtr	1	54638244
135	8	LOC_Os01g10040	Os01g0197100	Orysa	1	54638244
135	8	LOC_Os03g12660	Os03g0227700	Orysa	1	54638244	DWARF4	dwarfism;; enhanced grain yield;; erect leaves;; increased panicle number;; malformed leaves;; slight dwarfism;; tortuous leaf blades	leaf lamina ... sinuous;; shoot system ... decreased height;; vascular leaf ... erect;; vascular leaf ... malformed;; whole plant ... has extra parts of type	PO:0000003 ... PATO:0002002;; PO:0009006 ... PATO:0000569;; PO:0009025 ... PATO:0000622;; PO:0009025 ... PATO:0000646;; PO:0020039 ... PATO:0001989
135	8	LOC_Os03g40540	Os03g0602300	Orysa	1	54638244	DWARF	defects in leaf elongation;; defects in stem elongation;; failure in organization of cells in leaf;; failure in organization of cells in stem;; failure in polar elongation of cells in leaf;; failure in polar elongation of cells in stem	leaf development ... process quality;; plant cell ... increased length;; plant cell ... organization quality;; stem elongation stage ... process quality	GO:0048366 ... PATO:0001236;; PO:0007089 ... PATO:0001236;; PO:0009002 ... PATO:0000573;; PO:0009002 ... PATO:0002264
135	8	LOC_Os04g39430	Os04g0469800	Orysa	1	54638244	D11	long panicles;; round grains;; second internode reduced;; semidwarf;; small grains;; sparse grain set	fruit ... circular;; fruit ... decreased size;; fruit ... sparse;; inflorescence ... increased length;; shoot system ... decreased height;; stem internode ... decreased length	PO:0009001 ... PATO:0000411;; PO:0009001 ... PATO:0000587;; PO:0009001 ... PATO:0001609;; PO:0009006 ... PATO:0000569;; PO:0009049 ... PATO:0000573;; PO:0020142 ... PATO:0000574
135	8	LOC_Os05g11130	Os05g0200400	Orysa	1	54638244
135	8	LOC_Os07g30950	Os07g0491800	Orysa	1	54638244
135	8	LOC_Os07g33420	Os07g0517900	Orysa	1	54638244
135	8	LOC_Os07g33440	Os07g0518100	Orysa	1	54638244
135	8	LOC_Os07g33480	Os07g0518500	Orysa	1	54638244
135	8	LOC_Os07g33550	Os07g0519100	Orysa	1	54638244
135	8	LOC_Os07g33560	Os07g0519300	Orysa	1	54638244
135	8	LOC_Os07g33580	Os07g0519600	Orysa	1	54638244
135	8	LOC_Os07g33610	Os07g0520100	Orysa	1	54638244
135	8	LOC_Os07g33620	Os07g0520300	Orysa	1	54638244
135	8	LOC_Os09g21260	Os09g0380300	Orysa	1	54638244
135	8	LOC_Os10g19140	#N/A	Orysa	1	54638244
135	8	LOC_Os11g04710	Os11g0143200	Orysa	1	54638244
135	8	LOC_Os12g04480	Os12g0139300	Orysa	1	54638244
135	8	Solyc02g065750	Solyc02g065750	Solly	1	54638244
135	8	Solyc02g084740	Solyc02g084740	Solly	1	54638244
135	8	Solyc02g085360	Solyc02g085360	Solly	1	54638244
135	8	Solyc02g089160	Solyc02g089160	Solly	1	54638244	d	All parts extremely foreshortened;; All parts foreshortened;; All parts shortened ;; leaves dark;; leaves rugose	vascular leaf ... dark green;; vascular leaf ... rugose;; whole plant ... decreased size	PO:0000003 ... PATO:0000587 ;; PO:0009025 ... PATO:0001249;; PO:0009025 ... PATO:0001359
135	8	Solyc02g093540	Solyc02g093540	Solly	1	54638244
135	8	Solyc03g019870	Solyc03g019870	Solly	1	54638244
135	8	Solyc03g121510	Solyc03g121510	Solly	1	54638244
135	8	Solyc06g051750	Solyc06g051750	Solly	1	54638244
135	8	Solyc07g055970	Solyc07g055970	Solly	1	54638244
135	8	Solyc07g056160	Solyc07g056160	Solly	1	54638244
135	8	Solyc07g064450	Solyc07g064450	Solly	1	54638244
135	8	GSVIVT01000792001	GSVIVT01000792001	Vitvi	1	54638244
135	8	GSVIVT01002375001	GSVIVT01002375001	Vitvi	1	54638244
135	8	GSVIVT01002376001	GSVIVT01002376001	Vitvi	1	54638244
135	8	GSVIVT01012240001	GSVIVT01012240001	Vitvi	1	54638244
135	8	GSVIVT01012243001	GSVIVT01012243001	Vitvi	1	54638244
135	8	GSVIVT01016845001	GSVIVT01016845001	Vitvi	1	54638244
135	8	GSVIVT01018857001	GSVIVT01018857001	Vitvi	1	54638244
135	8	GSVIVT01018977001	GSVIVT01018977001	Vitvi	1	54638244
135	8	GSVIVT01024242001	GSVIVT01024242001	Vitvi	1	54638244
135	8	GSVIVT01025487001	GSVIVT01025487001	Vitvi	1	54638244
135	8	GSVIVT01025983001	GSVIVT01025983001	Vitvi	1	54638244
135	8	GSVIVT01030139001	GSVIVT01030139001	Vitvi	1	54638244
135	8	GSVIVT01032218001	GSVIVT01032218001	Vitvi	1	54638244
135	8	GSVIVT01032365001	GSVIVT01032365001	Vitvi	1	54638244
135	8	GSVIVT01032686001	GSVIVT01032686001	Vitvi	1	54638244
135	8	GSVIVT01032837001	GSVIVT01032837001	Vitvi	1	54638244
135	8	GSVIVT01034532001	GSVIVT01034532001	Vitvi	1	54638244
135	8	GSVIVT01036558001	GSVIVT01036558001	Vitvi	1	54638244
135	8	GSVIVT01037622001	GSVIVT01037622001	Vitvi	1	54638244
135	8	GSVIVT01037625001	GSVIVT01037625001	Vitvi	1	54638244
135	8	GSVIVT01037936001	GSVIVT01037936001	Vitvi	1	54638244
135	8	GRMZM2G012391	GRMZM2G012391	Zeama	1	54638244
135	8	GRMZM2G026532	GRMZM2G026532	Zeama	1	54638244
135	8	GRMZM2G032896	GRMZM2G032896	Zeama	1	54638244
135	8	GRMZM2G065635	GRMZM2G065635	Zeama	1	54638244
135	8	GRMZM2G103773	GRMZM2G103773	Zeama	1	54638244
135	8	GRMZM2G107199	GRMZM2G107199	Zeama	1	54638244
135	8	GRMZM2G143235	GRMZM2G143235	Zeama	1	54638244
135	8	GRMZM2G154652	GRMZM2G154652	Zeama	1	54638244
135	8	GRMZM2G161169	GRMZM2G161169	Zeama	1	54638244
135	8	GRMZM2G162737	GRMZM2G162737	Zeama	1	54638244
135	8	GRMZM2G180082	GRMZM2G180082	Zeama	1	54638244
58	8	evm_27.model.AmTr_v1.0_scaffold00026.137	evm_27.model.AmTr_v1.0_scaffold00026.137	Ambtr	-1	54699045
58	8	evm_27.model.AmTr_v1.0_scaffold00045.202	evm_27.model.AmTr_v1.0_scaffold00045.202	Ambtr	-1	54699045
58	8	evm_27.model.AmTr_v1.0_scaffold00085.101	evm_27.model.AmTr_v1.0_scaffold00085.101	Ambtr	-1	54699045
58	8	evm_27.model.AmTr_v1.0_scaffold00090.104	evm_27.model.AmTr_v1.0_scaffold00090.104	Ambtr	-1	54699045
58	8	evm_27.model.AmTr_v1.0_scaffold00123.12	evm_27.model.AmTr_v1.0_scaffold00123.12	Ambtr	-1	54699045
58	8	AT1G23380	AT1G23380	Arath	-1	54699045
58	8	AT1G62360	AT1G62360	Arath	-1	54699045	STM	Complete loss of SAM;; Embryo defective;; Fused cotyledons;; Seedling lethal	cotyledon ... fused with;; plant embryo ... morphology;; whole plant ... lacks all parts of type;; whole plant ... lethal (sensu genetics)	PO:0000003 ... PATO:0000718;; PO:0000003 ... PATO:0002000;; PO:0009009 ... PATO:0000051;; PO:0020030 ... PATO:0000642
58	8	AT1G70510	AT1G70510	Arath	-1	54699045
58	8	AT4G08150	AT4G08150	Arath	-1	54699045	BP	Downward-pointing flowers;; Downward-pointing siliques;; Short inflorescence stems	flower ... drooping;; fruit ... drooping;; inflorescence axis ... decreased length	PO:0009001 ... PATO:0002165;; PO:0009046 ... PATO:0002165;; PO:0020122 ... PATO:0000574
58	8	Glyma.01g028300	Glyma.01g028300	Glyma	-1	54699045
58	8	Glyma.02g036900	Glyma.02g036900	Glyma	-1	54699045
58	8	Glyma.02g269900	Glyma.02g269900	Glyma	-1	54699045
58	8	Glyma.03g231100	Glyma.03g231100	Glyma	-1	54699045
58	8	Glyma.04g049500	Glyma.04g049500	Glyma	-1	54699045
58	8	Glyma.04g185100	Glyma.04g185100	Glyma	-1	54699045
58	8	Glyma.07g263600	Glyma.07g263600	Glyma	-1	54699045
58	8	Glyma.08g284300	Glyma.08g284300	Glyma	-1	54699045
58	8	Glyma.09g007500	Glyma.09g007500	Glyma	-1	54699045
58	8	Glyma.10g147000	Glyma.10g147000	Glyma	-1	54699045
58	8	Glyma.14g047000	Glyma.14g047000	Glyma	-1	54699045
58	8	Glyma.14g091200	Glyma.14g091200	Glyma	-1	54699045
58	8	Glyma.15g111900	Glyma.15g111900	Glyma	-1	54699045
58	8	Glyma.17g010200	Glyma.17g010200	Glyma	-1	54699045
58	8	Glyma.18g141200	Glyma.18g141200	Glyma	-1	54699045
58	8	Glyma.19g228300	Glyma.19g228300	Glyma	-1	54699045
58	8	Glyma.20g097500	Glyma.20g097500	Glyma	-1	54699045
58	8	Glyma.U039200	Glyma.U039200	Glyma	-1	54699045
58	8	Medtr1g017080	Medtr1g017080	Medtr	-1	54699045
58	8	Medtr1g084060	Medtr1g084060	Medtr	-1	54699045
58	8	Medtr2g024390	Medtr2g024390	Medtr	-1	54699045
58	8	Medtr5g033720	Medtr5g033720	Medtr	-1	54699045
58	8	Medtr5g085860	Medtr5g085860	Medtr	-1	54699045
58	8	LOC_Os01g19694	Os01g0302500	Orysa	-1	54699045
58	8	LOC_Os03g51690	Os03g0727000	Orysa	-1	54699045
58	8	LOC_Os03g51710	Os03g0727150	Orysa	-1	54699045
58	8	LOC_Os03g56110	Os03g0771500	Orysa	-1	54699045
58	8	LOC_Os03g56140	Os03g0772100	Orysa	-1	54699045
58	8	LOC_Os05g03884	Os05g0129700	Orysa	-1	54699045
58	8	LOC_Os07g03770	Os07g0129700	Orysa	-1	54699045
58	8	Solyc01g100510	Solyc01g100510	Solly	-1	54699045
58	8	Solyc02g081120	Solyc02g081120	Solly	-1	54699045	LeT6	Leaves 3-4 pinnately compound with clavate segments;; Shortened internodes;; crumpled leaf;; lateral vein foreshortened;; midvein foreshortened;; petiole foreshortened	lateral leaf vein ... decreased length;; leaflet ... shape;; leaf midvein ... decreased length;; petiole ... decreased length;; shoot internode ... decreased length;; vascular leaf ... wrinkled	PO:0005005 ... PATO:0000574 ;; PO:0006011 ... PATO:0000574 ;; PO:0009025 ... PATO:0001810;; PO:0020038 ... PATO:0000574 ;; PO:0020049 ... PATO:0000052;; PO:0020139 ... PATO:0000574
58	8	Solyc04g077210	Solyc04g077210	Solly	-1	54699045
58	8	Solyc05g005090	Solyc05g005090	Solly	-1	54699045
58	8	GSVIVT01004811001	GSVIVT01004811001	Vitvi	-1	54699045
58	8	GSVIVT01007715001	GSVIVT01007715001	Vitvi	-1	54699045
58	8	GSVIVT01009273001	GSVIVT01009273001	Vitvi	-1	54699045
58	8	GSVIVT01013790001	GSVIVT01013790001	Vitvi	-1	54699045
58	8	GSVIVT01030488001	GSVIVT01030488001	Vitvi	-1	54699045
58	8	GSVIVT01031241001	GSVIVT01031241001	Vitvi	-1	54699045
58	8	GRMZM2G002225	GRMZM2G002225	Zeama	-1	54699045
58	8	GRMZM2G017087	GRMZM2G017087	Zeama	-1	54699045	kn1	Scattered proliferations of tissue at veins on leaf, leading to a bumpy, irregular appearance.;; The number of ovules that develop into a seed is reduced;; number of tassel spikelets greatly reduced;; pollen nonfunctional	infructescence ... has fewer parts of type;; pollen ... non-functional;; tassel inflorescence ... has fewer parts of type;; vascular leaf ... warty	PO:0006342 ... PATO:0002001;; PO:0009025 ... PATO:0001361;; PO:0020126 ... PATO:0002001;; PO:0025281 ... PATO:0001511
58	8	GRMZM2G028041	GRMZM2G028041	Zeama	-1	54699045	rs1	Scattered proliferations of tissue at veins on leaf, leading to a bumpy, irregular appearance.;; leaf sheath is rough	leaf sheath ... rough;; vascular leaf ... warty	PO:0009025 ... PATO:0001361;; PO:0020104 ... PATO:0000700
58	8	GRMZM2G061101	GRMZM2G061101	Zeama	-1	54699045
58	8	GRMZM2G087741	GRMZM2G087741	Zeama	-1	54699045	lg3	auricle of the leaf missing;; leaves upright;; more ligule	leaf sheath ... has extra parts of type;; leaf sheath ... lacks all parts of type;; vascular leaf ... erect	PO:0009025 ... PATO:0000622;; PO:0020104 ... PATO:0002000;; PO:0020104 ... PATO:0002002
58	8	GRMZM2G094241	GRMZM2G094241	Zeama	-1	54699045	lg4	auricle of the leaf missing;; leaves upright	leaf sheath ... lacks all parts of type;; vascular leaf ... erect	PO:0009025 ... PATO:0000622;; PO:0020104 ... PATO:0002000
58	8	GRMZM2G135447	GRMZM2G135447	Zeama	-1	54699045
58	8	GRMZM2G452178	GRMZM2G452178	Zeama	-1	54699045	gn1	internode elongation reduced;; The plant is shorter;; multiple silks per floret in ear;; seedling distorted;; seedling twisted;; silks in the tassel	ear floret ... has extra parts of type;; stem internode ... decreased length;; tassel spikelet ... has extra parts of type;; whole plant ... decreased height;; whole plant ... sinuous;; whole plant ... structure	PO:0000003 ... PATO:0000141;; PO:0000003 ... PATO:0000569;; PO:0000003 ... PATO:0001989;; PO:0006309 ... PATO:0002002;; PO:0006354 ... PATO:0002002;; PO:0020142 ... PATO:0000574
58	8	GRMZM5G832409	GRMZM5G832409	Zeama	-1	54699045
163	8	evm_27.model.AmTr_v1.0_scaffold00001.189	evm_27.model.AmTr_v1.0_scaffold00001.189	Ambtr	1	54716905
163	8	evm_27.model.AmTr_v1.0_scaffold00002.504	evm_27.model.AmTr_v1.0_scaffold00002.504	Ambtr	1	54716905
163	8	evm_27.model.AmTr_v1.0_scaffold00003.402	evm_27.model.AmTr_v1.0_scaffold00003.402	Ambtr	1	54716905
163	8	evm_27.model.AmTr_v1.0_scaffold00007.25	evm_27.model.AmTr_v1.0_scaffold00007.25	Ambtr	1	54716905
163	8	evm_27.model.AmTr_v1.0_scaffold00007.26	evm_27.model.AmTr_v1.0_scaffold00007.26	Ambtr	1	54716905
163	8	evm_27.model.AmTr_v1.0_scaffold00047.75	evm_27.model.AmTr_v1.0_scaffold00047.75	Ambtr	1	54716905
163	8	evm_27.model.AmTr_v1.0_scaffold00061.102	evm_27.model.AmTr_v1.0_scaffold00061.102	Ambtr	1	54716905
163	8	evm_27.model.AmTr_v1.0_scaffold00068.107	evm_27.model.AmTr_v1.0_scaffold00068.107	Ambtr	1	54716905
163	8	evm_27.model.AmTr_v1.0_scaffold00077.234	evm_27.model.AmTr_v1.0_scaffold00077.234	Ambtr	1	54716905
163	8	evm_27.model.AmTr_v1.0_scaffold00110.21	evm_27.model.AmTr_v1.0_scaffold00110.21	Ambtr	1	54716905
163	8	evm_27.model.AmTr_v1.0_scaffold00115.11	evm_27.model.AmTr_v1.0_scaffold00115.11	Ambtr	1	54716905
163	8	evm_27.model.AmTr_v1.0_scaffold00135.64	evm_27.model.AmTr_v1.0_scaffold00135.64	Ambtr	1	54716905
163	8	AT1G06780	AT1G06780	Arath	1	54716905	GAUT6	Abnormal pectin levels in cell walls;; Abnormal xylan levels in cell walls	cell wall ... concentration of	GO:0005618 ... PATO:0000033
163	8	AT1G18580	AT1G18580	Arath	1	54716905	GAUT11	Abnormal pectin levels in cell walls;; Abnormal xylan levels in cell walls	cell wall ... concentration of	GO:0005618 ... PATO:0000033
163	8	AT2G20810	AT2G20810	Arath	1	54716905	GAUT10	Abnormal pectin levels in cell walls;; Abnormal xylan levels in cell walls	cell wall ... concentration of	GO:0005618 ... PATO:0000033
163	8	AT2G30575	AT2G30575	Arath	1	54716905
163	8	AT2G38650	AT2G38650	Arath	1	54716905
163	8	AT2G46480	AT2G46480	Arath	1	54716905
163	8	AT3G01040	AT3G01040	Arath	1	54716905	GAUT13	Abnormal pectin levels in cell walls;; Abnormal xylan levels in cell walls	cell wall ... concentration of	GO:0005618 ... PATO:0000033
163	8	AT3G02350	AT3G02350	Arath	1	54716905	GAUT9	Abnormal pectin levels in cell walls;; Abnormal xylan levels in cell walls	cell wall ... concentration of	GO:0005618 ... PATO:0000033
163	8	AT3G25140	AT3G25140	Arath	1	54716905	QUA1	Dwarf;; Low pectin levels;; Reduced cell adhesion	cell adhesion ... decreased rate;; whole plant ... decreased concentration;; whole plant ... dwarf-like	GO:0007155 ... PATO:0000911;; PO:0000003 ... PATO:0000969;; PO:0000003 ... PATO:0001163
163	8	AT3G58790	AT3G58790	Arath	1	54716905
163	8	AT3G61130	AT3G61130	Arath	1	54716905
163	8	AT4G38270	AT4G38270	Arath	1	54716905
163	8	AT5G15470	AT5G15470	Arath	1	54716905	GAUT14	Abnormal pectin levels in cell walls;; Abnormal xylan levels in cell walls	cell wall ... concentration of	GO:0005618 ... PATO:0000033
163	8	AT5G47780	AT5G47780	Arath	1	54716905
163	8	AT5G54690	AT5G54690	Arath	1	54716905	GAUT12	Decreased secondary cell wall thickness;; Small flowers;; Small leaves;; Small siliques	flower ... decreased size;; fruit ... decreased size;; secondary cell wall ... decreased thickness;; vascular leaf ... decreased size	GO:0009531 ... PATO:0000592;; PO:0009001 ... PATO:0000587;; PO:0009025 ... PATO:0000587;; PO:0009046 ... PATO:0000587
163	8	Glyma.02g141600	Glyma.02g141600	Glyma	1	54716905
163	8	Glyma.02g287600	Glyma.02g287600	Glyma	1	54716905
163	8	Glyma.03g019700	Glyma.03g019700	Glyma	1	54716905
163	8	Glyma.03g159200	Glyma.03g159200	Glyma	1	54716905
163	8	Glyma.04g159200	Glyma.04g159200	Glyma	1	54716905
163	8	Glyma.05g001800	Glyma.05g001800	Glyma	1	54716905
163	8	Glyma.05g018500	Glyma.05g018500	Glyma	1	54716905
163	8	Glyma.06g205900	Glyma.06g205900	Glyma	1	54716905
163	8	Glyma.06g266900	Glyma.06g266900	Glyma	1	54716905
163	8	Glyma.07g081600	Glyma.07g081600	Glyma	1	54716905
163	8	Glyma.07g269900	Glyma.07g269900	Glyma	1	54716905
163	8	Glyma.08g242500	Glyma.08g242500	Glyma	1	54716905
163	8	Glyma.08g309900	Glyma.08g309900	Glyma	1	54716905
163	8	Glyma.08g348000	Glyma.08g348000	Glyma	1	54716905
163	8	Glyma.09g017000	Glyma.09g017000	Glyma	1	54716905
163	8	Glyma.09g266500	Glyma.09g266500	Glyma	1	54716905
163	8	Glyma.09g269900	Glyma.09g269900	Glyma	1	54716905
163	8	Glyma.10g032400	Glyma.10g032400	Glyma	1	54716905
163	8	Glyma.12g136100	Glyma.12g136100	Glyma	1	54716905
163	8	Glyma.12g201500	Glyma.12g201500	Glyma	1	54716905
163	8	Glyma.12g214700	Glyma.12g214700	Glyma	1	54716905
163	8	Glyma.13g050600	Glyma.13g050600	Glyma	1	54716905
163	8	Glyma.13g058100	Glyma.13g058100	Glyma	1	54716905
163	8	Glyma.13g286900	Glyma.13g286900	Glyma	1	54716905
163	8	Glyma.13g300700	Glyma.13g300700	Glyma	1	54716905
163	8	Glyma.14g027400	Glyma.14g027400	Glyma	1	54716905
163	8	Glyma.15g122600	Glyma.15g122600	Glyma	1	54716905
163	8	Glyma.17g003900	Glyma.17g003900	Glyma	1	54716905
163	8	Glyma.17g081400	Glyma.17g081400	Glyma	1	54716905
163	8	Glyma.18g105900	Glyma.18g105900	Glyma	1	54716905
163	8	Glyma.18g159500	Glyma.18g159500	Glyma	1	54716905
163	8	Glyma.18g220200	Glyma.18g220200	Glyma	1	54716905
163	8	Glyma.18g224200	Glyma.18g224200	Glyma	1	54716905
163	8	Glyma.18g264700	Glyma.18g264700	Glyma	1	54716905
163	8	Glyma.19g028100	Glyma.19g028100	Glyma	1	54716905
163	8	Glyma.19g038000	Glyma.19g038000	Glyma	1	54716905
163	8	Glyma.19g161500	Glyma.19g161500	Glyma	1	54716905
163	8	Medtr1g070490	Medtr1g070490	Medtr	1	54716905
163	8	Medtr2g006790	Medtr2g006790	Medtr	1	54716905
163	8	Medtr2g015550	Medtr2g015550	Medtr	1	54716905
163	8	Medtr2g027740	Medtr2g027740	Medtr	1	54716905
163	8	Medtr2g082650	Medtr2g082650	Medtr	1	54716905
163	8	Medtr2g461670	Medtr2g461670	Medtr	1	54716905
163	8	Medtr3g107930	Medtr3g107930	Medtr	1	54716905
163	8	Medtr3g452360	Medtr3g452360	Medtr	1	54716905
163	8	Medtr4g109890	Medtr4g109890	Medtr	1	54716905
163	8	Medtr4g133570	Medtr4g133570	Medtr	1	54716905
163	8	Medtr6g013840	Medtr6g013840	Medtr	1	54716905
163	8	Medtr6g016380	Medtr6g016380	Medtr	1	54716905
163	8	Medtr7g012370	Medtr7g012370	Medtr	1	54716905
163	8	Medtr7g055600	Medtr7g055600	Medtr	1	54716905
163	8	Medtr7g057530	Medtr7g057530	Medtr	1	54716905
163	8	Medtr7g074680	Medtr7g074680	Medtr	1	54716905
163	8	Medtr7g075840	Medtr7g075840	Medtr	1	54716905
163	8	Medtr7g096160	Medtr7g096160	Medtr	1	54716905
163	8	Medtr8g033360	Medtr8g033360	Medtr	1	54716905
163	8	Medtr8g092000	Medtr8g092000	Medtr	1	54716905
163	8	LOC_Os01g52710	Os01g0727100	Orysa	1	54716905
163	8	LOC_Os02g29530	Os02g0498700	Orysa	1	54716905
163	8	LOC_Os02g51130	Os02g0745400	Orysa	1	54716905
163	8	LOC_Os03g11330	Os03g0211800	Orysa	1	54716905
163	8	LOC_Os03g21250	Os03g0330000	Orysa	1	54716905
163	8	LOC_Os03g30000	Os03g0413400	Orysa	1	54716905
163	8	LOC_Os04g54360	Os04g0636100	Orysa	1	54716905
163	8	LOC_Os05g40720	Os05g0485500	Orysa	1	54716905
163	8	LOC_Os06g12280	Os06g0227250	Orysa	1	54716905
163	8	LOC_Os06g49810	Os06g0712500	Orysa	1	54716905
163	8	LOC_Os06g51160	Os06g0727300	Orysa	1	54716905
163	8	LOC_Os07g48370	Os07g0681700	Orysa	1	54716905
163	8	LOC_Os08g23780	Os08g0327100	Orysa	1	54716905
163	8	LOC_Os08g38740	Os08g0496200	Orysa	1	54716905
163	8	LOC_Os09g30280	Os09g0480400	Orysa	1	54716905
163	8	LOC_Os09g36180	Os09g0531701	Orysa	1	54716905
163	8	LOC_Os09g36190	Os09g0531900	Orysa	1	54716905
163	8	LOC_Os10g21890	Os10g0363100	Orysa	1	54716905
163	8	LOC_Os11g03160	Os11g0124900	Orysa	1	54716905
163	8	LOC_Os11g37980	Os11g0592300	Orysa	1	54716905
163	8	LOC_Os12g02910	Os12g0122400	Orysa	1	54716905
163	8	LOC_Os12g38930	Os12g0578500	Orysa	1	54716905
163	8	Solyc01g093970	Solyc01g093970	Solly	1	54716905
163	8	Solyc01g112210	Solyc01g112210	Solly	1	54716905
163	8	Solyc02g067060	Solyc02g067060	Solly	1	54716905
163	8	Solyc02g088630	Solyc02g088630	Solly	1	54716905
163	8	Solyc02g089440	Solyc02g089440	Solly	1	54716905
163	8	Solyc03g013630	Solyc03g013630	Solly	1	54716905
163	8	Solyc03g114810	Solyc03g114810	Solly	1	54716905
163	8	Solyc04g015270	Solyc04g015270	Solly	1	54716905
163	8	Solyc04g064490	Solyc04g064490	Solly	1	54716905
163	8	Solyc06g083310	Solyc06g083310	Solly	1	54716905
163	8	Solyc07g005360	Solyc07g005360	Solly	1	54716905
163	8	Solyc07g055930	Solyc07g055930	Solly	1	54716905
163	8	Solyc07g064050	Solyc07g064050	Solly	1	54716905
163	8	Solyc09g059320	Solyc09g059320	Solly	1	54716905
163	8	Solyc10g006500	Solyc10g006500	Solly	1	54716905
163	8	Solyc10g017600	Solyc10g017600	Solly	1	54716905
163	8	Solyc10g074650	Solyc10g074650	Solly	1	54716905
163	8	Solyc12g010200	Solyc12g010200	Solly	1	54716905
163	8	GSVIVT01000744001	GSVIVT01000744001	Vitvi	1	54716905
163	8	GSVIVT01000800001	GSVIVT01000800001	Vitvi	1	54716905
163	8	GSVIVT01003922001	GSVIVT01003922001	Vitvi	1	54716905
163	8	GSVIVT01006978001	GSVIVT01006978001	Vitvi	1	54716905
163	8	GSVIVT01007062001	GSVIVT01007062001	Vitvi	1	54716905
163	8	GSVIVT01008143001	GSVIVT01008143001	Vitvi	1	54716905
163	8	GSVIVT01011500001	GSVIVT01011500001	Vitvi	1	54716905
163	8	GSVIVT01014592001	GSVIVT01014592001	Vitvi	1	54716905
163	8	GSVIVT01023883001	GSVIVT01023883001	Vitvi	1	54716905
163	8	GSVIVT01027574001	GSVIVT01027574001	Vitvi	1	54716905
163	8	GSVIVT01029827001	GSVIVT01029827001	Vitvi	1	54716905
163	8	GSVIVT01030583001	GSVIVT01030583001	Vitvi	1	54716905
163	8	GSVIVT01036507001	GSVIVT01036507001	Vitvi	1	54716905
163	8	AC177908.3_FGP002	AC177908.3_FGP002	Zeama	1	54716905
163	8	AC209664.3_FGP002	AC209664.3_FGP002	Zeama	1	54716905
163	8	GRMZM2G002199	GRMZM2G002199	Zeama	1	54716905
163	8	GRMZM2G005103	GRMZM2G005103	Zeama	1	54716905
163	8	GRMZM2G008501	GRMZM2G008501	Zeama	1	54716905
163	8	GRMZM2G014770	GRMZM2G014770	Zeama	1	54716905
163	8	GRMZM2G015923	GRMZM2G015923	Zeama	1	54716905
163	8	GRMZM2G017894	GRMZM2G017894	Zeama	1	54716905
163	8	GRMZM2G028501	GRMZM2G028501	Zeama	1	54716905
163	8	GRMZM2G036918	GRMZM2G036918	Zeama	1	54716905
163	8	GRMZM2G045467	GRMZM2G045467	Zeama	1	54716905
163	8	GRMZM2G048008	GRMZM2G048008	Zeama	1	54716905
163	8	GRMZM2G063519	GRMZM2G063519	Zeama	1	54716905
163	8	GRMZM2G076276	GRMZM2G076276	Zeama	1	54716905
163	8	GRMZM2G078890	GRMZM2G078890	Zeama	1	54716905
163	8	GRMZM2G098434	GRMZM2G098434	Zeama	1	54716905
163	8	GRMZM2G107854	GRMZM2G107854	Zeama	1	54716905
163	8	GRMZM2G113506	GRMZM2G113506	Zeama	1	54716905
163	8	GRMZM2G130046	GRMZM2G130046	Zeama	1	54716905
163	8	GRMZM2G135195	GRMZM2G135195	Zeama	1	54716905
163	8	GRMZM2G143102	GRMZM2G143102	Zeama	1	54716905
163	8	GRMZM2G147145	GRMZM2G147145	Zeama	1	54716905
163	8	GRMZM2G166940	GRMZM2G166940	Zeama	1	54716905
163	8	GRMZM2G379577	GRMZM2G379577	Zeama	1	54716905
163	8	GRMZM2G386971	GRMZM2G386971	Zeama	1	54716905
163	8	GRMZM2G391000	GRMZM2G391000	Zeama	1	54716905
124	7	evm_27.model.AmTr_v1.0_scaffold00011.87	evm_27.model.AmTr_v1.0_scaffold00011.87	Ambtr	-1	54661746
124	7	evm_27.model.AmTr_v1.0_scaffold00011.89	evm_27.model.AmTr_v1.0_scaffold00011.89	Ambtr	-1	54661746
124	7	evm_27.model.AmTr_v1.0_scaffold00050	evm_27.model.AmTr_v1.0_scaffold00050	Ambtr	-1	54661746
124	7	evm_27.model.AmTr_v1.0_scaffold00098.30	evm_27.model.AmTr_v1.0_scaffold00098.30	Ambtr	-1	54661746
124	7	evm_27.model.AmTr_v1.0_scaffold00124.14	evm_27.model.AmTr_v1.0_scaffold00124.14	Ambtr	-1	54661746
124	7	AT1G61720	AT1G61720	Arath	-1	54661746	BAN	Anthocyanin accumulation;; Purple seed coats	seed coat ... purple;; whole plant ... increased accumulation	PO:0000003 ... PATO:0002270;; PO:0009088 ... PATO:0000951
124	7	AT1G76470	AT1G76470	Arath	-1	54661746
124	7	AT2G33590	AT2G33590	Arath	-1	54661746
124	7	AT2G33600	AT2G33600	Arath	-1	54661746
124	7	AT2G45400	AT2G45400	Arath	-1	54661746	BEN1	Elongated leaves;; Tall inflorescence stems	inflorescence axis ... increased length;; vascular leaf ... elongated	PO:0009025 ... PATO:0001154;; PO:0020122 ... PATO:0000573
124	7	AT4G27250	AT4G27250	Arath	-1	54661746
124	7	AT5G42800	AT5G42800	Arath	-1	54661746	TT3	Yellow seed coat	seed coat ... yellow	PO:0009088 ... PATO:0000324
124	7	Glyma.02g158700	Glyma.02g158700	Glyma	-1	54661746
124	7	Glyma.03g256600	Glyma.03g256600	Glyma	-1	54661746
124	7	Glyma.06g265700	Glyma.06g265700	Glyma	-1	54661746
124	7	Glyma.07g026300	Glyma.07g026300	Glyma	-1	54661746
124	7	Glyma.08g062000	Glyma.08g062000	Glyma	-1	54661746	ANR1	Antocyandidin Reductase activitiy reduced;; Epicatechin conc. Increased	anthocyanidin reductase activity ... decreased rate;; seed coat ... increased concentration	GO:0033729 ... PATO:0000911;; PO:0009088 ... PATO:0001162
124	7	Glyma.08g062100	Glyma.08g062100	Glyma	-1	54661746
124	7	Glyma.08g216200	Glyma.08g216200	Glyma	-1	54661746
124	7	Glyma.09g269400	Glyma.09g269400	Glyma	-1	54661746
124	7	Glyma.09g269500	Glyma.09g269500	Glyma	-1	54661746
124	7	Glyma.09g269600	Glyma.09g269600	Glyma	-1	54661746
124	7	Glyma.11g205000	Glyma.11g205000	Glyma	-1	54661746
124	7	Glyma.12g137000	Glyma.12g137000	Glyma	-1	54661746
124	7	Glyma.12g215800	Glyma.12g215800	Glyma	-1	54661746
124	7	Glyma.12g238100	Glyma.12g238100	Glyma	-1	54661746
124	7	Glyma.12g238200	Glyma.12g238200	Glyma	-1	54661746
124	7	Glyma.13g203900	Glyma.13g203900	Glyma	-1	54661746
124	7	Glyma.14g072700	Glyma.14g072700	Glyma	-1	54661746
124	7	Glyma.17g252200	Glyma.17g252200	Glyma	-1	54661746
124	7	Glyma.17g252300	Glyma.17g252300	Glyma	-1	54661746
124	7	Glyma.18g220500	Glyma.18g220500	Glyma	-1	54661746
124	7	Glyma.18g220600	Glyma.18g220600	Glyma	-1	54661746
124	7	Glyma.19g254600	Glyma.19g254600	Glyma	-1	54661746
124	7	Glyma.19g254700	Glyma.19g254700	Glyma	-1	54661746
124	7	Medtr1g022440	Medtr1g022440	Medtr	-1	54661746
124	7	Medtr1g022445	Medtr1g022445	Medtr	-1	54661746
124	7	Medtr2g013230	Medtr2g013230	Medtr	-1	54661746
124	7	Medtr2g013250	Medtr2g013250	Medtr	-1	54661746
124	7	Medtr2g013260	Medtr2g013260	Medtr	-1	54661746
124	7	Medtr4g009040	Medtr4g009040	Medtr	-1	54661746
124	7	Medtr4g009690	Medtr4g009690	Medtr	-1	54661746
124	7	Medtr4g023730	Medtr4g023730	Medtr	-1	54661746
124	7	Medtr4g081440	Medtr4g081440	Medtr	-1	54661746
124	7	Medtr4g092080	Medtr4g092080	Medtr	-1	54661746
124	7	Medtr7g074710	Medtr7g074710	Medtr	-1	54661746
124	7	Medtr7g074730	Medtr7g074730	Medtr	-1	54661746
124	7	Medtr7g074820	Medtr7g074820	Medtr	-1	54661746
124	7	Medtr7g074850	Medtr7g074850	Medtr	-1	54661746
124	7	Medtr7g074870	Medtr7g074870	Medtr	-1	54661746
124	7	Medtr7g074880	Medtr7g074880	Medtr	-1	54661746
124	7	Medtr7g117190	Medtr7g117190	Medtr	-1	54661746
124	7	LOC_Os01g44260	Os01g0633500	Orysa	-1	54661746
124	7	LOC_Os04g53780	Os04g0630100	Orysa	-1	54661746
124	7	LOC_Os04g53800	Os04g0630300	Orysa	-1	54661746
124	7	LOC_Os04g53810	Os04g0630400	Orysa	-1	54661746
124	7	LOC_Os04g53830	Os04g0630600	Orysa	-1	54661746
124	7	LOC_Os04g53850	Os04g0630800	Orysa	-1	54661746
124	7	LOC_Os04g53920	Os04g0631000	Orysa	-1	54661746
124	7	LOC_Os06g41800	Os06g0623200	Orysa	-1	54661746
124	7	LOC_Os06g41810	Os06g0623300	Orysa	-1	54661746
124	7	LOC_Os06g41840	Os06g0623600	Orysa	-1	54661746
124	7	LOC_Os06g44170	Os06g0651000	Orysa	-1	54661746
124	7	LOC_Os06g44180	Os06g0651100	Orysa	-1	54661746
124	7	LOC_Os06g46920	Os06g0683100	Orysa	-1	54661746
124	7	LOC_Os07g40690	Os07g0598000	Orysa	-1	54661746
124	7	LOC_Os07g40974	Os07g0601000	Orysa	-1	54661746
124	7	LOC_Os07g40986	Os07g0601100	Orysa	-1	54661746
124	7	LOC_Os07g41060	Os07g0601900	Orysa	-1	54661746
124	7	LOC_Os07g41070	Os07g0602000	Orysa	-1	54661746
124	7	LOC_Os09g31490	Os09g0491788	Orysa	-1	54661746
124	7	LOC_Os09g31502	Os09g0491820	Orysa	-1	54661746
124	7	LOC_Os09g31514	Os09g0491852	Orysa	-1	54661746
124	7	LOC_Os10g33774	Os10g0477900	Orysa	-1	54661746
124	7	Solyc01g094070	Solyc01g094070	Solly	-1	54661746
124	7	Solyc02g085020	Solyc02g085020	Solly	-1	54661746
124	7	Solyc03g031470	Solyc03g031470	Solly	-1	54661746
124	7	Solyc04g015590	Solyc04g015590	Solly	-1	54661746
124	7	Solyc04g071740	Solyc04g071740	Solly	-1	54661746
124	7	Solyc04g082780	Solyc04g082780	Solly	-1	54661746
124	7	Solyc05g051010	Solyc05g051010	Solly	-1	54661746
124	7	Solyc10g009500	Solyc10g009500	Solly	-1	54661746
124	7	Solyc10g009540	Solyc10g009540	Solly	-1	54661746
124	7	Solyc10g018140	Solyc10g018140	Solly	-1	54661746
124	7	Solyc12g005350	Solyc12g005350	Solly	-1	54661746
124	7	GSVIVT01000812001	GSVIVT01000812001	Vitvi	-1	54661746
124	7	GSVIVT01000822001	GSVIVT01000822001	Vitvi	-1	54661746
124	7	GSVIVT01000844001	GSVIVT01000844001	Vitvi	-1	54661746
124	7	GSVIVT01006396001	GSVIVT01006396001	Vitvi	-1	54661746
124	7	GSVIVT01009745001	GSVIVT01009745001	Vitvi	-1	54661746
124	7	GSVIVT01013432001	GSVIVT01013432001	Vitvi	-1	54661746
124	7	GSVIVT01013433001	GSVIVT01013433001	Vitvi	-1	54661746
124	7	GSVIVT01013434001	GSVIVT01013434001	Vitvi	-1	54661746
124	7	GSVIVT01014573001	GSVIVT01014573001	Vitvi	-1	54661746
124	7	GSVIVT01019510001	GSVIVT01019510001	Vitvi	-1	54661746
124	7	GSVIVT01027066001	GSVIVT01027066001	Vitvi	-1	54661746
124	7	GSVIVT01027067001	GSVIVT01027067001	Vitvi	-1	54661746
124	7	GSVIVT01027068001	GSVIVT01027068001	Vitvi	-1	54661746
124	7	GSVIVT01027601001	GSVIVT01027601001	Vitvi	-1	54661746
124	7	GSVIVT01027603001	GSVIVT01027603001	Vitvi	-1	54661746
124	7	AC234526.1_FGP005	AC234526.1_FGP005	Zeama	-1	54661746
124	7	GRMZM2G007053	GRMZM2G007053	Zeama	-1	54661746
124	7	GRMZM2G009681	GRMZM2G009681	Zeama	-1	54661746
124	7	GRMZM2G013726	GRMZM2G013726	Zeama	-1	54661746
124	7	GRMZM2G016836	GRMZM2G016836	Zeama	-1	54661746
124	7	GRMZM2G026930	GRMZM2G026930	Zeama	-1	54661746	a1	Aleuron layer is colored;; The pericarp is brown;; anthers are green;; lack of anthocyanins in aleurone;; no color in aleurone;; seedling dies;; silks are green	aleurone layer ... colored;; aleurone layer ... colorless;; aleurone layer ... lacks all parts of type;; aleurone layer ... lacks parts or has fewer parts of type;; anther ... green;; death ... premature;; pericarp ... brown;; style ... green	GO:0016265 ... PATO:0000694;; PO:0005360 ... PATO:0000336;; PO:0005360 ... PATO:0000337;; PO:0005360 ... PATO:0001999;; PO:0005360 ... PATO:0002000;; PO:0009066 ... PATO:0000320;; PO:0009074 ... PATO:0000320;; PO:0009084 ... PATO:0000952
124	7	GRMZM2G033555	GRMZM2G033555	Zeama	-1	54661746
124	7	GRMZM2G034069	GRMZM2G034069	Zeama	-1	54661746
124	7	GRMZM2G050076	GRMZM2G050076	Zeama	-1	54661746
124	7	GRMZM2G078480	GRMZM2G078480	Zeama	-1	54661746
124	7	GRMZM2G086773	GRMZM2G086773	Zeama	-1	54661746	hm2	resistant to Cochliobolus carbonum	whole plant ... resistant to	PO:0000003 ... PATO:0001178
124	7	GRMZM2G097841	GRMZM2G097841	Zeama	-1	54661746
124	7	GRMZM2G097854	GRMZM2G097854	Zeama	-1	54661746
124	7	GRMZM2G108570	GRMZM2G108570	Zeama	-1	54661746
124	7	GRMZM2G131243	GRMZM2G131243	Zeama	-1	54661746
124	7	GRMZM2G146623	GRMZM2G146623	Zeama	-1	54661746
124	7	GRMZM2G152175	GRMZM2G152175	Zeama	-1	54661746
124	7	GRMZM2G166833	GRMZM2G166833	Zeama	-1	54661746
124	7	GRMZM2G166837	GRMZM2G166837	Zeama	-1	54661746
124	7	GRMZM2G300634	GRMZM2G300634	Zeama	-1	54661746
124	7	GRMZM2G431504	GRMZM2G431504	Zeama	-1	54661746
124	7	GRMZM2G468439	GRMZM2G468439	Zeama	-1	54661746
124	7	GRMZM5G860241	GRMZM5G860241	Zeama	-1	54661746
124	7	GRMZM5G881887	GRMZM5G881887	Zeama	-1	54661746	hm1	resistant to Cochliobolus carbonum;; resistant to Colletotrichum graminicola	whole plant ... resistant to	PO:0000003 ... PATO:0001178
85	7	evm_27.model.AmTr_v1.0_scaffold00001.469	evm_27.model.AmTr_v1.0_scaffold00001.469	Ambtr	1	54671153
85	7	evm_27.model.AmTr_v1.0_scaffold00036.179	evm_27.model.AmTr_v1.0_scaffold00036.179	Ambtr	1	54671153
85	7	evm_27.model.AmTr_v1.0_scaffold00044.196	evm_27.model.AmTr_v1.0_scaffold00044.196	Ambtr	1	54671153
85	7	evm_27.model.AmTr_v1.0_scaffold00069.217	evm_27.model.AmTr_v1.0_scaffold00069.217	Ambtr	1	54671153
85	7	evm_27.model.AmTr_v1.0_scaffold00111.97	evm_27.model.AmTr_v1.0_scaffold00111.97	Ambtr	1	54671153
85	7	evm_27.model.AmTr_v1.0_scaffold00111.98	evm_27.model.AmTr_v1.0_scaffold00111.98	Ambtr	1	54671153
85	7	AT1G01480	AT1G01480	Arath	1	54671153	ACS2	Large cotyledons;; Long hypocotyl;; Slow growth;; Tall inflorescence stems	cotyledon ... increased size;; growth ... decreased rate;; hypocotyl ... increased length;; inflorescence axis ... increased length	GO:0040007 ... PATO:0000911;; PO:0020030 ... PATO:0000586;; PO:0020100 ... PATO:0000573;; PO:0020122 ... PATO:0000573
85	7	AT1G62960	AT1G62960	Arath	1	54671153
85	7	AT2G22810	AT2G22810	Arath	1	54671153	ACS4	Elevated ethylene levels;; Large cotyledons;; Long hypocotyl;; Tall inflorescence stems	cotyledon ... increased size;; hypocotyl ... increased length;; inflorescence axis ... increased length;; whole plant ... increased concentration	PO:0000003 ... PATO:0001162;; PO:0020030 ... PATO:0000586;; PO:0020100 ... PATO:0000573;; PO:0020122 ... PATO:0000573
85	7	AT3G49700	AT3G49700	Arath	1	54671153	ACS9	Early flowering;; Enhanced ethylene production;; Large cotyledons;; Long hypocotyl;; Tall inflorescence stems	cotyledon ... increased size;; ethylene biosynthetic process ... increased rate;; hypocotyl ... increased length;; inflorescence axis ... increased length;; vegetative to reproductive phase transition of meristem ... premature	GO:0009693 ... PATO:0000912;; GO:0010228 ... PATO:0000694;; PO:0020030 ... PATO:0000586;; PO:0020100 ... PATO:0000573;; PO:0020122 ... PATO:0000573
85	7	AT3G61510	AT3G61510	Arath	1	54671153	ACS1	Early flowering;; Large cotyledons;; Long hypocotyl;; Low ethylene levels;; Thin inflorescence stems	cotyledon ... increased size;; hypocotyl ... increased length;; inflorescence axis ... decreased thickness;; vegetative to reproductive phase transition of meristem ... premature;; whole plant ... decreased concentration	GO:0010228 ... PATO:0000694;; PO:0000003 ... PATO:0001163;; PO:0020030 ... PATO:0000586;; PO:0020100 ... PATO:0000573;; PO:0020122 ... PATO:0000592
85	7	AT4G08040	AT4G08040	Arath	1	54671153
85	7	AT4G11280	AT4G11280	Arath	1	54671153	ACS6	Early flowering;; Large cotyledons;; Long hypocotyl;; Tall inflorescence stems	cotyledon ... increased size;; hypocotyl ... increased length;; inflorescence axis ... increased length;; vegetative to reproductive phase transition of meristem ... premature	GO:0010228 ... PATO:0000694;; PO:0020030 ... PATO:0000586;; PO:0020100 ... PATO:0000573;; PO:0020122 ... PATO:0000573
85	7	AT4G26200	AT4G26200	Arath	1	54671153	ACS7	Early flowering;; Low ethylene levels	vegetative to reproductive phase transition of meristem ... premature;; whole plant ... decreased concentration	GO:0010228 ... PATO:0000694;; PO:0000003 ... PATO:0001163
85	7	AT4G37770	AT4G37770	Arath	1	54671153
85	7	AT5G51690	AT5G51690	Arath	1	54671153
85	7	AT5G65800	AT5G65800	Arath	1	54671153	ACS5	Large cotyledons;; Long hypocotyl;; Low ethylene levels in response to cytokinin;; Tall inflorescence stems	cotyledon ... increased size;; hypocotyl ... increased length;; inflorescence axis ... increased length;; whole plant ... decreased concentration	PO:0000003 ... PATO:0001163;; PO:0020030 ... PATO:0000586;; PO:0020100 ... PATO:0000573;; PO:0020122 ... PATO:0000573
85	7	Glyma.01g003900	Glyma.01g003900	Glyma	1	54671153
85	7	Glyma.01g196100	Glyma.01g196100	Glyma	1	54671153
85	7	Glyma.01g213700	Glyma.01g213700	Glyma	1	54671153
85	7	Glyma.04g048700	Glyma.04g048700	Glyma	1	54671153
85	7	Glyma.05g108900	Glyma.05g108900	Glyma	1	54671153
85	7	Glyma.05g211700	Glyma.05g211700	Glyma	1	54671153
85	7	Glyma.05g223000	Glyma.05g223000	Glyma	1	54671153
85	7	Glyma.06g049900	Glyma.06g049900	Glyma	1	54671153
85	7	Glyma.07g065700	Glyma.07g065700	Glyma	1	54671153
85	7	Glyma.07g128000	Glyma.07g128000	Glyma	1	54671153
85	7	Glyma.08g018000	Glyma.08g018000	Glyma	1	54671153
85	7	Glyma.08g030100	Glyma.08g030100	Glyma	1	54671153
85	7	Glyma.09g152700	Glyma.09g152700	Glyma	1	54671153
85	7	Glyma.09g255000	Glyma.09g255000	Glyma	1	54671153
85	7	Glyma.11g021500	Glyma.11g021500	Glyma	1	54671153
85	7	Glyma.11g028200	Glyma.11g028200	Glyma	1	54671153
85	7	Glyma.11g045600	Glyma.11g045600	Glyma	1	54671153
85	7	Glyma.16g032200	Glyma.16g032200	Glyma	1	54671153
85	7	Glyma.16g203600	Glyma.16g203600	Glyma	1	54671153
85	7	Glyma.17g158100	Glyma.17g158100	Glyma	1	54671153
85	7	Glyma.18g238100	Glyma.18g238100	Glyma	1	54671153
85	7	Medtr3g103550	Medtr3g103550	Medtr	1	54671153
85	7	Medtr4g097540	Medtr4g097540	Medtr	1	54671153
85	7	Medtr5g011400	Medtr5g011400	Medtr	1	54671153
85	7	Medtr5g015020	Medtr5g015020	Medtr	1	54671153
85	7	Medtr6g091760	Medtr6g091760	Medtr	1	54671153
85	7	Medtr6g463260	Medtr6g463260	Medtr	1	54671153
85	7	Medtr7g079080	Medtr7g079080	Medtr	1	54671153
85	7	Medtr8g028600	Medtr8g028600	Medtr	1	54671153
85	7	Medtr8g098930	Medtr8g098930	Medtr	1	54671153
85	7	Medtr8g101750	Medtr8g101750	Medtr	1	54671153
85	7	Medtr8g101820	Medtr8g101820	Medtr	1	54671153
85	7	LOC_Os01g09700	Os01g0192900	Orysa	1	54671153
85	7	LOC_Os03g51740	Os03g0727600	Orysa	1	54671153
85	7	LOC_Os04g48850	Os04g0578000	Orysa	1	54671153
85	7	LOC_Os05g10780	Os05g0196600	Orysa	1	54671153
85	7	LOC_Os05g25490	Os05g0319200	Orysa	1	54671153
85	7	LOC_Os06g03990	Os06g0130400	Orysa	1	54671153
85	7	Solyc00g095760	Solyc00g095760	Solly	1	54671153
85	7	Solyc00g095860	Solyc00g095860	Solly	1	54671153
85	7	Solyc01g095080	Solyc01g095080	Solly	1	54671153
85	7	Solyc02g063540	Solyc02g063540	Solly	1	54671153
85	7	Solyc02g091990	Solyc02g091990	Solly	1	54671153
85	7	Solyc03g007070	Solyc03g007070	Solly	1	54671153
85	7	Solyc03g043890	Solyc03g043890	Solly	1	54671153
85	7	Solyc04g077410	Solyc04g077410	Solly	1	54671153
85	7	Solyc05g050010	Solyc05g050010	Solly	1	54671153
85	7	Solyc07g026900	Solyc07g026900	Solly	1	54671153
85	7	Solyc08g008100	Solyc08g008100	Solly	1	54671153
85	7	Solyc08g079750	Solyc08g079750	Solly	1	54671153
85	7	Solyc08g081540	Solyc08g081540	Solly	1	54671153
85	7	Solyc08g081550	Solyc08g081550	Solly	1	54671153
85	7	Solyc12g008740	Solyc12g008740	Solly	1	54671153
85	7	Solyc12g056180	Solyc12g056180	Solly	1	54671153
85	7	GSVIVT01002708001	GSVIVT01002708001	Vitvi	1	54671153
85	7	GSVIVT01004571001	GSVIVT01004571001	Vitvi	1	54671153
85	7	GSVIVT01004794001	GSVIVT01004794001	Vitvi	1	54671153
85	7	GSVIVT01005455001	GSVIVT01005455001	Vitvi	1	54671153
85	7	GSVIVT01009284001	GSVIVT01009284001	Vitvi	1	54671153
85	7	GSVIVT01015239001	GSVIVT01015239001	Vitvi	1	54671153
85	7	GSVIVT01018494001	GSVIVT01018494001	Vitvi	1	54671153
85	7	GSVIVT01019414001	GSVIVT01019414001	Vitvi	1	54671153
85	7	GSVIVT01026962001	GSVIVT01026962001	Vitvi	1	54671153
85	7	GRMZM2G018006	GRMZM2G018006	Zeama	1	54671153
85	7	GRMZM2G054361	GRMZM2G054361	Zeama	1	54671153
85	7	GRMZM2G163015	GRMZM2G163015	Zeama	1	54671153
85	7	GRMZM2G164405	GRMZM2G164405	Zeama	1	54671153
85	7	GRMZM5G894619	GRMZM5G894619	Zeama	1	54671153
100	6	evm_27.model.AmTr_v1.0_scaffold00010.98	evm_27.model.AmTr_v1.0_scaffold00010.98	Ambtr	-1	54574187
100	6	evm_27.model.AmTr_v1.0_scaffold00013.199	evm_27.model.AmTr_v1.0_scaffold00013.199	Ambtr	-1	54574187
100	6	evm_27.model.AmTr_v1.0_scaffold00013.203	evm_27.model.AmTr_v1.0_scaffold00013.203	Ambtr	-1	54574187
100	6	evm_27.model.AmTr_v1.0_scaffold00019.408	evm_27.model.AmTr_v1.0_scaffold00019.408	Ambtr	-1	54574187
100	6	evm_27.model.AmTr_v1.0_scaffold00024.330	evm_27.model.AmTr_v1.0_scaffold00024.330	Ambtr	-1	54574187
100	6	evm_27.model.AmTr_v1.0_scaffold00038.32	evm_27.model.AmTr_v1.0_scaffold00038.32	Ambtr	-1	54574187
100	6	evm_27.model.AmTr_v1.0_scaffold00038.33	evm_27.model.AmTr_v1.0_scaffold00038.33	Ambtr	-1	54574187
100	6	evm_27.model.AmTr_v1.0_scaffold00038.34	evm_27.model.AmTr_v1.0_scaffold00038.34	Ambtr	-1	54574187
100	6	evm_27.model.AmTr_v1.0_scaffold00038.35	evm_27.model.AmTr_v1.0_scaffold00038.35	Ambtr	-1	54574187
100	6	evm_27.model.AmTr_v1.0_scaffold00038.38	evm_27.model.AmTr_v1.0_scaffold00038.38	Ambtr	-1	54574187
100	6	evm_27.model.AmTr_v1.0_scaffold00038.39	evm_27.model.AmTr_v1.0_scaffold00038.39	Ambtr	-1	54574187
100	6	evm_27.model.AmTr_v1.0_scaffold00101.123	evm_27.model.AmTr_v1.0_scaffold00101.123	Ambtr	-1	54574187
100	6	AT1G23080	AT1G23080	Arath	-1	54574187
100	6	AT1G70940	AT1G70940	Arath	-1	54574187	PIN3	Abnormal phototropism;; Abnormal root gravitropism	phototropism ... process quality;; positive gravitropism ... process quality	GO:0009638 ... PATO:0001236;; GO:0009958 ... PATO:0001236
100	6	AT1G73590	AT1G73590	Arath	-1	54574187	PIN1	Abnormal flower morphology;; Abnormal flower number;; Abnormal flower position;; Abnormal leaf morphology;; Abnormal leaf number;; Abnormal leaf position;; High penetrance of abnormal cotyledon positioning;; High penetrance of increased cotyledon number;; Naked inflorescences;; Pin-shaped inflorescences	cotyledon ... position;; flower ... morphology;; flower ... position;; inflorescence ... altered number of;; inflorescence axis ... pin-like;; shoot system ... altered number of;; vascular leaf ... morphology;; vascular leaf ... position;; whole plant ... has extra parts of type	PO:0000003 ... PATO:0002002;; PO:0009006 ... PATO:0002083;; PO:0009025 ... PATO:0000051;; PO:0009025 ... PATO:0000140;; PO:0009046 ... PATO:0000051;; PO:0009046 ... PATO:0000140;; PO:0009049 ... PATO:0002083;; PO:0020030 ... PATO:0000140;; PO:0020122 ... PATO:0002458
100	6	AT1G77110	AT1G77110	Arath	-1	54574187
100	6	AT2G01420	AT2G01420	Arath	-1	54574187	PIN4	Abnormal seedling root cell patterning;; Embryo defective-Cotyledon	plant cell ... spatial pattern;; plant embryo ... morphology	PO:0009002 ... PATO:0000060;; PO:0009009 ... PATO:0000051
100	6	AT5G15100	AT5G15100	Arath	-1	54574187
100	6	AT5G16530	AT5G16530	Arath	-1	54574187	PIN5	Abnormal hypocotyl growth;; Abnormal root growth;; Insensitive to IAA	growth ... process quality;; root development ... process quality;; whole plant ... insensitive toward	GO:0040007 ... PATO:0001236;; GO:0048364 ... PATO:0001236;; PO:0000003 ... PATO:0000513
100	6	AT5G57090	AT5G57090	Arath	-1	54574187	AGR1	Abnormal hypocotyl gravicurvature;; Abnormal root gravicurvature	gravitropism ... process quality;; positive gravitropism ... process quality	GO:0009630 ... PATO:0001236;; GO:0009958 ... PATO:0001236
100	6	Glyma.03g126000	Glyma.03g126000	Glyma	-1	54574187
100	6	Glyma.05g109800	Glyma.05g109800	Glyma	-1	54574187
100	6	Glyma.07g102500	Glyma.07g102500	Glyma	-1	54574187
100	6	Glyma.07g164600	Glyma.07g164600	Glyma	-1	54574187
100	6	Glyma.07g217900	Glyma.07g217900	Glyma	-1	54574187
100	6	Glyma.08g054700	Glyma.08g054700	Glyma	-1	54574187
100	6	Glyma.09g061800	Glyma.09g061800	Glyma	-1	54574187
100	6	Glyma.09g097300	Glyma.09g097300	Glyma	-1	54574187
100	6	Glyma.09g117900	Glyma.09g117900	Glyma	-1	54574187
100	6	Glyma.09g176300	Glyma.09g176300	Glyma	-1	54574187
100	6	Glyma.09g240500	Glyma.09g240500	Glyma	-1	54574187
100	6	Glyma.09g251600	Glyma.09g251600	Glyma	-1	54574187
100	6	Glyma.13g038300	Glyma.13g038300	Glyma	-1	54574187
100	6	Glyma.13g101900	Glyma.13g101900	Glyma	-1	54574187
100	6	Glyma.14g120900	Glyma.14g120900	Glyma	-1	54574187
100	6	Glyma.15g168100	Glyma.15g168100	Glyma	-1	54574187
100	6	Glyma.15g208600	Glyma.15g208600	Glyma	-1	54574187
100	6	Glyma.17g057300	Glyma.17g057300	Glyma	-1	54574187
100	6	Glyma.17g157300	Glyma.17g157300	Glyma	-1	54574187
100	6	Glyma.18g241000	Glyma.18g241000	Glyma	-1	54574187
100	6	Glyma.18g255800	Glyma.18g255800	Glyma	-1	54574187
100	6	Glyma.19g128800	Glyma.19g128800	Glyma	-1	54574187
100	6	Glyma.20g014300	Glyma.20g014300	Glyma	-1	54574187
100	6	Medtr1g029190	Medtr1g029190	Medtr	-1	54574187
100	6	Medtr1g030890	Medtr1g030890	Medtr	-1	54574187
100	6	Medtr2g038470	Medtr2g038470	Medtr	-1	54574187
100	6	Medtr4g084870	Medtr4g084870	Medtr	-1	54574187
100	6	Medtr4g127090	Medtr4g127090	Medtr	-1	54574187
100	6	Medtr4g127100	Medtr4g127100	Medtr	-1	54574187
100	6	Medtr6g011400	Medtr6g011400	Medtr	-1	54574187
100	6	Medtr6g069510	Medtr6g069510	Medtr	-1	54574187
100	6	Medtr7g009370	Medtr7g009370	Medtr	-1	54574187
100	6	Medtr7g079720	Medtr7g079720	Medtr	-1	54574187
100	6	Medtr7g089360	Medtr7g089360	Medtr	-1	54574187
100	6	Medtr8g107360	Medtr8g107360	Medtr	-1	54574187
100	6	LOC_Os01g45550	Os01g0643300	Orysa	-1	54574187
100	6	LOC_Os01g51780	Os01g0715600	Orysa	-1	54574187
100	6	LOC_Os01g58860	Os01g0802700	Orysa	-1	54574187
100	6	LOC_Os01g69070	Os01g0919800	Orysa	-1	54574187
100	6	LOC_Os02g50960	Os02g0743400	Orysa	-1	54574187	REH1	Adventitious root development inhibited;; altered root to shoot ratio;; altered tiller number;; arrest of primordia emergence;; decrease advititious root number	adventitious root development ... delayed;; root system ... altered number of;; whole plant ... altered number of;; whole plant ... has fewer parts of type;; whole plant ... lacks all parts of type	GO:0048830 ... PATO:0000502;; PO:0000003 ... PATO:0002000;; PO:0000003 ... PATO:0002001;; PO:0000003 ... PATO:0002083;; PO:0025025 ... PATO:0002083
100	6	LOC_Os05g50140	Os05g0576900	Orysa	-1	54574187
100	6	LOC_Os06g12610	Os06g0232300	Orysa	-1	54574187
100	6	LOC_Os06g44970	Os06g0660200	Orysa	-1	54574187
100	6	LOC_Os08g41720	Os08g0529000	Orysa	-1	54574187
100	6	LOC_Os09g32770	Os09g0505400	Orysa	-1	54574187
100	6	LOC_Os11g02950	Os11g0122800	Orysa	-1	54574187
100	6	LOC_Os11g04190	Os11g0137000	Orysa	-1	54574187
100	6	LOC_Os12g04000	Os12g0133800	Orysa	-1	54574187
100	6	Solyc01g068410	Solyc01g068410	Solly	-1	54574187
100	6	Solyc02g087660	Solyc02g087660	Solly	-1	54574187
100	6	Solyc03g118740	Solyc03g118740	Solly	-1	54574187
100	6	Solyc04g007690	Solyc04g007690	Solly	-1	54574187
100	6	Solyc04g056620	Solyc04g056620	Solly	-1	54574187
100	6	Solyc05g008060	Solyc05g008060	Solly	-1	54574187
100	6	Solyc06g059730	Solyc06g059730	Solly	-1	54574187
100	6	Solyc07g006900	Solyc07g006900	Solly	-1	54574187
100	6	Solyc10g078370	Solyc10g078370	Solly	-1	54574187
100	6	Solyc10g080880	Solyc10g080880	Solly	-1	54574187
100	6	GSVIVT01008430001	GSVIVT01008430001	Vitvi	-1	54574187
100	6	GSVIVT01010025001	GSVIVT01010025001	Vitvi	-1	54574187
100	6	GSVIVT01011347001	GSVIVT01011347001	Vitvi	-1	54574187
100	6	GSVIVT01011756001	GSVIVT01011756001	Vitvi	-1	54574187
100	6	GSVIVT01019110001	GSVIVT01019110001	Vitvi	-1	54574187
100	6	GSVIVT01019126001	GSVIVT01019126001	Vitvi	-1	54574187
100	6	GSVIVT01025748001	GSVIVT01025748001	Vitvi	-1	54574187
100	6	GSVIVT01025749001	GSVIVT01025749001	Vitvi	-1	54574187
100	6	GSVIVT01029266001	GSVIVT01029266001	Vitvi	-1	54574187
100	6	GSVIVT01031663001	GSVIVT01031663001	Vitvi	-1	54574187
100	6	GRMZM2G025742	GRMZM2G025742	Zeama	-1	54574187
100	6	GRMZM2G040911	GRMZM2G040911	Zeama	-1	54574187
100	6	GRMZM2G074267	GRMZM2G074267	Zeama	-1	54574187
100	6	GRMZM2G098643	GRMZM2G098643	Zeama	-1	54574187
100	6	GRMZM2G126260	GRMZM2G126260	Zeama	-1	54574187
100	6	GRMZM2G148648	GRMZM2G148648	Zeama	-1	54574187
100	6	GRMZM2G149184	GRMZM2G149184	Zeama	-1	54574187
100	6	GRMZM2G160496	GRMZM2G160496	Zeama	-1	54574187
100	6	GRMZM2G171702	GRMZM2G171702	Zeama	-1	54574187
100	6	GRMZM2G175983	GRMZM2G175983	Zeama	-1	54574187
100	6	GRMZM5G839411	GRMZM5G839411	Zeama	-1	54574187
100	6	GRMZM5G859099	GRMZM5G859099	Zeama	-1	54574187
75	6	evm_27.model.AmTr_v1.0_scaffold00010.457	evm_27.model.AmTr_v1.0_scaffold00010.457	Ambtr	1	54590644
75	6	evm_27.model.AmTr_v1.0_scaffold00119.48	evm_27.model.AmTr_v1.0_scaffold00119.48	Ambtr	1	54590644
75	6	AT1G08810	AT1G08810	Arath	1	54590644	MYB60	Reduced stomatal width;; Resistant to drought	response to water deprivation ... decreased sensitivity of a process;; stomatal pore ... decreased size	GO:0009414 ... PATO:0001552;; PO:0008032 ... PATO:0000587
75	6	AT1G74650	AT1G74650	Arath	1	54590644
75	6	AT3G27920	AT3G27920	Arath	1	54590644	GL1	Abnormal trichomes;; Reduced trichomes	trichome ... decreased size;; trichome ... morphology	PO:0000282 ... PATO:0000051;; PO:0000282 ... PATO:0000587
75	6	AT3G28910	AT3G28910	Arath	1	54590644	MYB30	Sensitive to brassinazole (inhibitor of brassinosteroid biosynthesis)	whole plant ... increased sensitivity toward	PO:0000003 ... PATO:0001549
75	6	AT3G47600	AT3G47600	Arath	1	54590644
75	6	AT3G61250	AT3G61250	Arath	1	54590644
75	6	AT5G14750	AT5G14750	Arath	1	54590644	WER1	Abnormal root epidermal cell patterning;; Increased root hair production;; Increased stomatal density on hypocotyls	hypocotyl ... has extra parts of type;; plant cell ... spatial pattern;; root system ... has extra parts of type	PO:0009002 ... PATO:0000060;; PO:0020100 ... PATO:0002002;; PO:0025025 ... PATO:0002002
75	6	AT5G40330	AT5G40330	Arath	1	54590644	MYB23	Decreased trichome branching	trichome branching ... decreased occurrence	GO:0010091 ... PATO:0002052
75	6	AT5G62470	AT5G62470	Arath	1	54590644	MYB96	Increased lateral root number;; Sensitive to drought	response to water deprivation ... increased sensitivity of a process;; root system ... has extra parts of type	GO:0009414 ... PATO:0001551;; PO:0025025 ... PATO:0002002
75	6	Glyma.03g006600	Glyma.03g006600	Glyma	1	54590644
75	6	Glyma.03g013300	Glyma.03g013300	Glyma	1	54590644
75	6	Glyma.04g170100	Glyma.04g170100	Glyma	1	54590644
75	6	Glyma.05g027000	Glyma.05g027000	Glyma	1	54590644
75	6	Glyma.06g193600	Glyma.06g193600	Glyma	1	54590644
75	6	Glyma.07g073000	Glyma.07g073000	Glyma	1	54590644
75	6	Glyma.09g238800	Glyma.09g238800	Glyma	1	54590644
75	6	Glyma.09g261600	Glyma.09g261600	Glyma	1	54590644
75	6	Glyma.10g236400	Glyma.10g236400	Glyma	1	54590644
75	6	Glyma.13g063200	Glyma.13g063200	Glyma	1	54590644
75	6	Glyma.17g099800	Glyma.17g099800	Glyma	1	54590644
75	6	Glyma.18g230600	Glyma.18g230600	Glyma	1	54590644
75	6	Glyma.18g259100	Glyma.18g259100	Glyma	1	54590644
75	6	Glyma.19g022100	Glyma.19g022100	Glyma	1	54590644
75	6	Glyma.19g119300	Glyma.19g119300	Glyma	1	54590644
75	6	Glyma.20g158100	Glyma.20g158100	Glyma	1	54590644
75	6	Medtr0140s0030	Medtr0140s0030	Medtr	1	54590644
75	6	Medtr0489s0020	Medtr0489s0020	Medtr	1	54590644
75	6	Medtr1g100653	Medtr1g100653	Medtr	1	54590644
75	6	Medtr3g039990	Medtr3g039990	Medtr	1	54590644
75	6	Medtr6g012180	Medtr6g012180	Medtr	1	54590644
75	6	Medtr7g010210	Medtr7g010210	Medtr	1	54590644
75	6	Medtr7g076740	Medtr7g076740	Medtr	1	54590644
75	6	Medtr7g087130	Medtr7g087130	Medtr	1	54590644
75	6	Medtr8g031360	Medtr8g031360	Medtr	1	54590644
75	6	LOC_Os01g50110	Os01g0695900	Orysa	1	54590644
75	6	LOC_Os02g42870	Os02g0641900	Orysa	1	54590644
75	6	LOC_Os03g26130	#N/A	Orysa	1	54590644
75	6	LOC_Os04g45060	Os04g0533200	Orysa	1	54590644
75	6	LOC_Os07g43580	Os07g0629000	Orysa	1	54590644
75	6	LOC_Os08g33940	Os08g0437300	Orysa	1	54590644
75	6	LOC_Os09g24800	Os09g0414300	Orysa	1	54590644
75	6	LOC_Os11g03440	Os11g0128500	Orysa	1	54590644
75	6	LOC_Os11g35390	Os11g0558200	Orysa	1	54590644
75	6	LOC_Os12g03150	Os12g0125000	Orysa	1	54590644
75	6	Solyc01g094360	Solyc01g094360	Solly	1	54590644
75	6	Solyc02g067340	Solyc02g067340	Solly	1	54590644
75	6	Solyc02g087960	Solyc02g087960	Solly	1	54590644
75	6	Solyc03g116100	Solyc03g116100	Solly	1	54590644
75	6	Solyc05g048830	Solyc05g048830	Solly	1	54590644
75	6	Solyc06g069850	Solyc06g069850	Solly	1	54590644
75	6	Solyc10g081490	Solyc10g081490	Solly	1	54590644
75	6	Solyc12g008670	Solyc12g008670	Solly	1	54590644
75	6	GSVIVT01008005001	GSVIVT01008005001	Vitvi	1	54590644
75	6	GSVIVT01011417001	GSVIVT01011417001	Vitvi	1	54590644
75	6	GSVIVT01013735001	GSVIVT01013735001	Vitvi	1	54590644
75	6	GSVIVT01026868001	GSVIVT01026868001	Vitvi	1	54590644
75	6	GSVIVT01028981001	GSVIVT01028981001	Vitvi	1	54590644
75	6	GSVIVT01029904001	GSVIVT01029904001	Vitvi	1	54590644
75	6	GSVIVT01032467001	GSVIVT01032467001	Vitvi	1	54590644
75	6	AC165178.2_FGP004	AC165178.2_FGP004	Zeama	1	54590644
75	6	AC197146.3_FGP002	AC197146.3_FGP002	Zeama	1	54590644
75	6	GRMZM2G024468	GRMZM2G024468	Zeama	1	54590644
75	6	GRMZM2G032180	GRMZM2G032180	Zeama	1	54590644
75	6	GRMZM2G040924	GRMZM2G040924	Zeama	1	54590644
75	6	GRMZM2G045748	GRMZM2G045748	Zeama	1	54590644
75	6	GRMZM2G098179	GRMZM2G098179	Zeama	1	54590644
75	6	GRMZM2G108959	GRMZM2G108959	Zeama	1	54590644
75	6	GRMZM2G111045	GRMZM2G111045	Zeama	1	54590644
75	6	GRMZM2G123202	GRMZM2G123202	Zeama	1	54590644
75	6	GRMZM2G131937	GRMZM2G131937	Zeama	1	54590644
75	6	GRMZM2G139284	GRMZM2G139284	Zeama	1	54590644
75	6	GRMZM2G162434	GRMZM2G162434	Zeama	1	54590644
75	6	GRMZM2G395672	GRMZM2G395672	Zeama	1	54590644
40	6	evm_27.model.AmTr_v1.0_scaffold00003.45	evm_27.model.AmTr_v1.0_scaffold00003.45	Ambtr	-1	54618663
40	6	evm_27.model.AmTr_v1.0_scaffold00041.54	evm_27.model.AmTr_v1.0_scaffold00041.54	Ambtr	-1	54618663
40	6	evm_27.model.AmTr_v1.0_scaffold00045.165	evm_27.model.AmTr_v1.0_scaffold00045.165	Ambtr	-1	54618663
40	6	evm_27.model.AmTr_v1.0_scaffold00047.20	evm_27.model.AmTr_v1.0_scaffold00047.20	Ambtr	-1	54618663
40	6	evm_27.model.AmTr_v1.0_scaffold00047.21	evm_27.model.AmTr_v1.0_scaffold00047.21	Ambtr	-1	54618663
40	6	evm_27.model.AmTr_v1.0_scaffold00054.30	evm_27.model.AmTr_v1.0_scaffold00054.30	Ambtr	-1	54618663
40	6	AT1G09570	AT1G09570	Arath	-1	54618663	FHY2	Long hypocotyl under far-red light	hypocotyl ... increased length	PO:0020100 ... PATO:0000573
40	6	AT2G18790	AT2G18790	Arath	-1	54618663	PHYB	Altered response to red:far-red light;; Decreased branching;; Early flowering independent of photoperiod;; Few rosette leaves;; Few siliques;; Long hypocotyl;; Long petioles;; Long root hairs;; Pale green;; Short roots;; Small leaves;; Tall inflorescence stems	collective leaf structure ... has fewer parts of type;; hypocotyl ... increased length;; inflorescence axis ... has fewer parts of type;; inflorescence axis ... increased length;; petiole ... increased length;; response to red light ... process quality;; root hair ... increased length;; root system ... decreased length;; shoot system ... has fewer parts of type;; vascular leaf ... decreased size;…	GO:0010114 ... PATO:0001236;; GO:0010228 ... PATO:0000694;; GO:0035618 ... PATO:0000573;; PO:0000003 ... PATO:0001272;; PO:0009006 ... PATO:0002001;; PO:0009025 ... PATO:0000587;; PO:0020038 ... PATO:0000573;; PO:0020100 ... PATO:0000573;; PO:0020122 ... PATO:0000573;; PO:0020122 ... PATO:0002001;; PO:0025022 ... PATO:0002001;; PO:0025025 ... PATO:0000574
40	6	AT4G16250	AT4G16250	Arath	-1	54618663
40	6	AT4G18130	AT4G18130	Arath	-1	54618663
40	6	AT5G35840	AT5G35840	Arath	-1	54618663	PHYC	Long hypocotyl under red light	hypocotyl ... increased length	PO:0020100 ... PATO:0000573
40	6	Glyma.03g227300	Glyma.03g227300	Glyma	-1	54618663
40	6	Glyma.09g035500	Glyma.09g035500	Glyma	-1	54618663
40	6	Glyma.09g088500	Glyma.09g088500	Glyma	-1	54618663
40	6	Glyma.10g141400	Glyma.10g141400	Glyma	-1	54618663
40	6	Glyma.15g140000	Glyma.15g140000	Glyma	-1	54618663
40	6	Glyma.15g196500	Glyma.15g196500	Glyma	-1	54618663
40	6	Glyma.19g224200	Glyma.19g224200	Glyma	-1	54618663	E3-1	Early flowering;; Reduced far-red photo-reception	far-red light photoreceptor activity ... decreased sensitivity of a process;; regulation of circadian rhythm ... process quality;; whole plant flowering stage ... premature	GO:0031516 ... PATO:0001552;; GO:0042752 ... PATO:0001236;; PO:0007016 ... PATO:0000694
40	6	Glyma.20g090000	Glyma.20g090000	Glyma	-1	54618663	PhyA2	Late flowering in short day;; Photoperiod insensitivity	photoperiodism, flowering ... delayed;; regulation of circadian rhythm ... process quality	GO:0042752 ... PATO:0001236;; GO:0048573 ... PATO:0000502
40	6	Medtr1g085160	Medtr1g085160	Medtr	-1	54618663
40	6	Medtr2g034040	Medtr2g034040	Medtr	-1	54618663
40	6	Medtr2g049520	Medtr2g049520	Medtr	-1	54618663
40	6	LOC_Os03g19590	Os03g0309200	Orysa	-1	54618663
40	6	LOC_Os03g51030	Os03g0719800	Orysa	-1	54618663
40	6	LOC_Os03g54084	Os03g0752100	Orysa	-1	54618663
40	6	Solyc01g059870	Solyc01g059870	Solly	-1	54618663
40	6	Solyc02g071260	Solyc02g071260	Solly	-1	54618663
40	6	Solyc05g053410	Solyc05g053410	Solly	-1	54618663
40	6	Solyc07g045480	Solyc07g045480	Solly	-1	54618663
40	6	Solyc10g044670	Solyc10g044670	Solly	-1	54618663	phyA	far red light insensitive	whole plant ... elongated	PO:0000003 ... PATO:0001154
40	6	GSVIVT01021381001	GSVIVT01021381001	Vitvi	-1	54618663
40	6	GSVIVT01030081001	GSVIVT01030081001	Vitvi	-1	54618663
40	6	GSVIVT01031354001	GSVIVT01031354001	Vitvi	-1	54618663
40	6	GSVIVT01034989001	GSVIVT01034989001	Vitvi	-1	54618663
40	6	GRMZM2G057935	GRMZM2G057935	Zeama	-1	54618663
40	6	GRMZM2G092174	GRMZM2G092174	Zeama	-1	54618663
40	6	GRMZM2G124532	GRMZM2G124532	Zeama	-1	54618663
40	6	GRMZM2G129889	GRMZM2G129889	Zeama	-1	54618663
40	6	GRMZM2G157727	GRMZM2G157727	Zeama	-1	54618663
40	6	GRMZM2G181028	GRMZM2G181028	Zeama	-1	54618663
91	6	evm_27.model.AmTr_v1.0_scaffold00002.37	evm_27.model.AmTr_v1.0_scaffold00002.37	Ambtr	1	54644259
91	6	evm_27.model.AmTr_v1.0_scaffold00029.144	evm_27.model.AmTr_v1.0_scaffold00029.144	Ambtr	1	54644259
91	6	evm_27.model.AmTr_v1.0_scaffold00063.25	evm_27.model.AmTr_v1.0_scaffold00063.25	Ambtr	1	54644259
91	6	evm_27.model.AmTr_v1.0_scaffold00077.79	evm_27.model.AmTr_v1.0_scaffold00077.79	Ambtr	1	54644259
91	6	evm_27.model.AmTr_v1.0_scaffold00099.68	evm_27.model.AmTr_v1.0_scaffold00099.68	Ambtr	1	54644259
91	6	evm_27.model.AmTr_v1.0_scaffold00099.69	evm_27.model.AmTr_v1.0_scaffold00099.69	Ambtr	1	54644259
91	6	AT1G10470	AT1G10470	Arath	1	54644259	ARR4	Short hypocotyl under red light;; Slightly longer petioles under short days	hypocotyl ... decreased length;; petiole ... increased length	PO:0020038 ... PATO:0000573;; PO:0020100 ... PATO:0000574
91	6	AT1G59940	AT1G59940	Arath	1	54644259
91	6	AT2G40670	AT2G40670	Arath	1	54644259
91	6	AT2G41310	AT2G41310	Arath	1	54644259	ARR8	Slightly fewer lateral roots	root system ... has fewer parts of type	PO:0025025 ... PATO:0002001
91	6	AT3G48100	AT3G48100	Arath	1	54644259	ARR5	Short hypocotyl under red light;; Small rosette leaves under short days	hypocotyl ... decreased length;; rosette leaf ... decreased size	PO:0000014 ... PATO:0000587;; PO:0020100 ... PATO:0000574
91	6	AT3G56380	AT3G56380	Arath	1	54644259
91	6	AT3G57040	AT3G57040	Arath	1	54644259	ARR9	Slightly fewer lateral roots	root system ... has fewer parts of type	PO:0025025 ... PATO:0002001
91	6	AT3G62670	AT3G62670	Arath	1	54644259
91	6	AT5G62920	AT5G62920	Arath	1	54644259	ARR6	Short hypocotyl under red light	hypocotyl ... decreased length	PO:0020100 ... PATO:0000574
91	6	Glyma.01g037500	Glyma.01g037500	Glyma	1	54644259
91	6	Glyma.02g027400	Glyma.02g027400	Glyma	1	54644259
91	6	Glyma.03g130000	Glyma.03g130000	Glyma	1	54644259
91	6	Glyma.04g137600	Glyma.04g137600	Glyma	1	54644259
91	6	Glyma.04g177900	Glyma.04g177900	Glyma	1	54644259
91	6	Glyma.04g223000	Glyma.04g223000	Glyma	1	54644259
91	6	Glyma.04g247800	Glyma.04g247800	Glyma	1	54644259
91	6	Glyma.05g033000	Glyma.05g033000	Glyma	1	54644259
91	6	Glyma.06g114900	Glyma.06g114900	Glyma	1	54644259
91	6	Glyma.06g142300	Glyma.06g142300	Glyma	1	54644259
91	6	Glyma.06g187000	Glyma.06g187000	Glyma	1	54644259
91	6	Glyma.08g292400	Glyma.08g292400	Glyma	1	54644259
91	6	Glyma.11g155100	Glyma.11g155100	Glyma	1	54644259
91	6	Glyma.13g077500	Glyma.13g077500	Glyma	1	54644259
91	6	Glyma.13g197600	Glyma.13g197600	Glyma	1	54644259
91	6	Glyma.15g236200	Glyma.15g236200	Glyma	1	54644259
91	6	Glyma.17g093900	Glyma.17g093900	Glyma	1	54644259
91	6	Glyma.18g130900	Glyma.18g130900	Glyma	1	54644259
91	6	Glyma.19g132300	Glyma.19g132300	Glyma	1	54644259
91	6	Medtr1g049100	Medtr1g049100	Medtr	1	54644259
91	6	Medtr2g050020	Medtr2g050020	Medtr	1	54644259
91	6	Medtr3g015490	Medtr3g015490	Medtr	1	54644259
91	6	Medtr3g078613	Medtr3g078613	Medtr	1	54644259
91	6	Medtr3g088630	Medtr3g088630	Medtr	1	54644259
91	6	Medtr3g093860	Medtr3g093860	Medtr	1	54644259
91	6	Medtr4g051330	Medtr4g051330	Medtr	1	54644259
91	6	Medtr4g106590	Medtr4g106590	Medtr	1	54644259
91	6	Medtr5g036480	Medtr5g036480	Medtr	1	54644259
91	6	Medtr6g007460	Medtr6g007460	Medtr	1	54644259
91	6	Medtr7g490310	Medtr7g490310	Medtr	1	54644259
91	6	Medtr8g038620	Medtr8g038620	Medtr	1	54644259
91	6	LOC_Os01g72330	Os01g0952500	Orysa	1	54644259
91	6	LOC_Os02g35180	Os02g0557800	Orysa	1	54644259
91	6	LOC_Os02g42060	Os02g0631700	Orysa	1	54644259
91	6	LOC_Os02g58350	Os02g0830200	Orysa	1	54644259
91	6	LOC_Os04g28120	Os04g0348600	Orysa	1	54644259
91	6	LOC_Os04g36070	Os04g0442300	Orysa	1	54644259
91	6	LOC_Os04g44280	Os04g0524300	Orysa	1	54644259
91	6	LOC_Os04g57720	Os04g0673300	Orysa	1	54644259
91	6	LOC_Os08g26990	Os08g0358800	Orysa	1	54644259
91	6	LOC_Os08g28900	Os08g0376700	Orysa	1	54644259
91	6	LOC_Os08g28950	Os08g0377200	Orysa	1	54644259
91	6	LOC_Os11g04720	Os11g0143300	Orysa	1	54644259
91	6	LOC_Os12g04500	Os12g0139400	Orysa	1	54644259
91	6	Solyc02g071220	Solyc02g071220	Solly	1	54644259
91	6	Solyc03g113720	Solyc03g113720	Solly	1	54644259
91	6	Solyc05g006420	Solyc05g006420	Solly	1	54644259
91	6	Solyc06g048600	Solyc06g048600	Solly	1	54644259
91	6	Solyc06g048930	Solyc06g048930	Solly	1	54644259
91	6	Solyc10g079600	Solyc10g079600	Solly	1	54644259
91	6	Solyc10g079700	Solyc10g079700	Solly	1	54644259
91	6	GSVIVT01007835001	GSVIVT01007835001	Vitvi	1	54644259
91	6	GSVIVT01008850001	GSVIVT01008850001	Vitvi	1	54644259
91	6	GSVIVT01013497001	GSVIVT01013497001	Vitvi	1	54644259
91	6	GSVIVT01013499001	GSVIVT01013499001	Vitvi	1	54644259
91	6	GSVIVT01013500001	GSVIVT01013500001	Vitvi	1	54644259
91	6	GSVIVT01013501001	GSVIVT01013501001	Vitvi	1	54644259
91	6	GSVIVT01013502001	GSVIVT01013502001	Vitvi	1	54644259
91	6	GSVIVT01013505001	GSVIVT01013505001	Vitvi	1	54644259
91	6	GSVIVT01020146001	GSVIVT01020146001	Vitvi	1	54644259
91	6	GSVIVT01032667001	GSVIVT01032667001	Vitvi	1	54644259
91	6	GSVIVT01033610001	GSVIVT01033610001	Vitvi	1	54644259
91	6	AC197354.3_FGP002	AC197354.3_FGP002	Zeama	1	54644259
91	6	GRMZM2G012384	GRMZM2G012384	Zeama	1	54644259
91	6	GRMZM2G016145	GRMZM2G016145	Zeama	1	54644259
91	6	GRMZM2G035688	GRMZM2G035688	Zeama	1	54644259	abph1	Two leaves at each node, in decussate phyllotaxy.	collective leaf structure ... decussate	PO:0025022 ... PATO:0001953
91	6	GRMZM2G040736	GRMZM2G040736	Zeama	1	54644259
91	6	GRMZM2G090264	GRMZM2G090264	Zeama	1	54644259
91	6	GRMZM2G096171	GRMZM2G096171	Zeama	1	54644259
91	6	GRMZM2G098474	GRMZM2G098474	Zeama	1	54644259
91	6	GRMZM2G129954	GRMZM2G129954	Zeama	1	54644259
91	6	GRMZM2G148056	GRMZM2G148056	Zeama	1	54644259
91	6	GRMZM2G156019	GRMZM2G156019	Zeama	1	54644259
91	6	GRMZM2G179827	GRMZM2G179827	Zeama	1	54644259
91	6	GRMZM2G319187	GRMZM2G319187	Zeama	1	54644259
91	6	GRMZM2G392101	GRMZM2G392101	Zeama	1	54644259
115	6	evm_27.model.AmTr_v1.0_scaffold00002.630	evm_27.model.AmTr_v1.0_scaffold00002.630	Ambtr	-1	54649233
115	6	evm_27.model.AmTr_v1.0_scaffold00010.202	evm_27.model.AmTr_v1.0_scaffold00010.202	Ambtr	-1	54649233
115	6	evm_27.model.AmTr_v1.0_scaffold00010.203	evm_27.model.AmTr_v1.0_scaffold00010.203	Ambtr	-1	54649233
115	6	evm_27.model.AmTr_v1.0_scaffold00010.61	evm_27.model.AmTr_v1.0_scaffold00010.61	Ambtr	-1	54649233
115	6	evm_27.model.AmTr_v1.0_scaffold00142.10	evm_27.model.AmTr_v1.0_scaffold00142.10	Ambtr	-1	54649233
115	6	evm_27.model.AmTr_v1.0_scaffold00142	evm_27.model.AmTr_v1.0_scaffold00142	Ambtr	-1	54649233
115	6	evm_27.model.AmTr_v1.0_scaffold00145.11	evm_27.model.AmTr_v1.0_scaffold00145.11	Ambtr	-1	54649233
115	6	AT1G22150	AT1G22150	Arath	-1	54649233
115	6	AT1G23090	AT1G23090	Arath	-1	54649233	SULTR3;3	Early flowering;; Slightly elevated sulfate content in seeds;; Small rosette leaves	rosette leaf ... decreased size;; seed ... increased concentration;; vegetative to reproductive phase transition of meristem ... premature	GO:0010228 ... PATO:0000694;; PO:0000014 ... PATO:0000587;; PO:0009010 ... PATO:0001162
115	6	AT1G77990	AT1G77990	Arath	-1	54649233
115	6	AT1G78000	AT1G78000	Arath	-1	54649233	SEL1	Reduced sulfate transport in roots;; Resistant to selenate	sulfate transport ... decreased rate;; whole plant ... resistant to	GO:0008272 ... PATO:0000911;; PO:0000003 ... PATO:0001178
115	6	AT3G12520	AT3G12520	Arath	-1	54649233
115	6	AT3G15990	AT3G15990	Arath	-1	54649233	SULTR3;4	Early flowering;; Slightly elevated sulfate levels in seeds;; Small rosette leaves	rosette leaf ... decreased size;; seed ... increased concentration;; vegetative to reproductive phase transition of meristem ... premature	GO:0010228 ... PATO:0000694;; PO:0000014 ... PATO:0000587;; PO:0009010 ... PATO:0001162
115	6	AT3G51895	AT3G51895	Arath	-1	54649233
115	6	AT4G02700	AT4G02700	Arath	-1	54649233	SULTR3;2	Early flowering;; Slightly elevated sulfate levels in seeds;; Small rosette leaves	rosette leaf ... decreased size;; seed ... increased concentration;; vegetative to reproductive phase transition of meristem ... premature	GO:0010228 ... PATO:0000694;; PO:0000014 ... PATO:0000587;; PO:0009010 ... PATO:0001162
115	6	AT4G08620	AT4G08620	Arath	-1	54649233
115	6	AT5G10180	AT5G10180	Arath	-1	54649233
115	6	AT5G13550	AT5G13550	Arath	-1	54649233	SULTR4;1	Slightly reduced seed mass	seed ... decreased mass	PO:0009010 ... PATO:0001562
115	6	AT5G19600	AT5G19600	Arath	-1	54649233	SULTR3;5	Early flowering;; Slightly elevated sulfate levels in seeds;; Small rosette leaves	rosette leaf ... decreased size;; seed ... increased concentration;; vegetative to reproductive phase transition of meristem ... premature	GO:0010228 ... PATO:0000694;; PO:0000014 ... PATO:0000587;; PO:0009010 ... PATO:0001162
115	6	Glyma.02g095500	Glyma.02g095500	Glyma	-1	54649233
115	6	Glyma.02g145100	Glyma.02g145100	Glyma	-1	54649233
115	6	Glyma.03g064600	Glyma.03g064600	Glyma	-1	54649233
115	6	Glyma.03g156700	Glyma.03g156700	Glyma	-1	54649233
115	6	Glyma.04g105200	Glyma.04g105200	Glyma	-1	54649233
115	6	Glyma.06g106100	Glyma.06g106100	Glyma	-1	54649233
115	6	Glyma.06g106200	Glyma.06g106200	Glyma	-1	54649233
115	6	Glyma.07g006500	Glyma.07g006500	Glyma	-1	54649233
115	6	Glyma.07g088200	Glyma.07g088200	Glyma	-1	54649233
115	6	Glyma.07g218800	Glyma.07g218800	Glyma	-1	54649233
115	6	Glyma.07g218900	Glyma.07g218900	Glyma	-1	54649233
115	6	Glyma.08g138600	Glyma.08g138600	Glyma	-1	54649233
115	6	Glyma.08g180400	Glyma.08g180400	Glyma	-1	54649233
115	6	Glyma.08g207100	Glyma.08g207100	Glyma	-1	54649233
115	6	Glyma.09g188700	Glyma.09g188700	Glyma	-1	54649233
115	6	Glyma.10g028900	Glyma.10g028900	Glyma	-1	54649233
115	6	Glyma.11g238400	Glyma.11g238400	Glyma	-1	54649233
115	6	Glyma.11g238500	Glyma.11g238500	Glyma	-1	54649233
115	6	Glyma.13g087100	Glyma.13g087100	Glyma	-1	54649233
115	6	Glyma.13g087200	Glyma.13g087200	Glyma	-1	54649233
115	6	Glyma.13g360000	Glyma.13g360000	Glyma	-1	54649233
115	6	Glyma.14g169300	Glyma.14g169300	Glyma	-1	54649233
115	6	Glyma.14g169700	Glyma.14g169700	Glyma	-1	54649233
115	6	Glyma.15g014000	Glyma.15g014000	Glyma	-1	54649233
115	6	Glyma.15g052000	Glyma.15g052000	Glyma	-1	54649233
115	6	Glyma.18g018900	Glyma.18g018900	Glyma	-1	54649233
115	6	Glyma.18g019000	Glyma.18g019000	Glyma	-1	54649233
115	6	Glyma.18g286000	Glyma.18g286000	Glyma	-1	54649233
115	6	Glyma.19g159000	Glyma.19g159000	Glyma	-1	54649233
115	6	Glyma.20g017100	Glyma.20g017100	Glyma	-1	54649233
115	6	Medtr1g071530	Medtr1g071530	Medtr	-1	54649233
115	6	Medtr2g008470	Medtr2g008470	Medtr	-1	54649233
115	6	Medtr2g102243	Medtr2g102243	Medtr	-1	54649233
115	6	Medtr3g073730	Medtr3g073730	Medtr	-1	54649233
115	6	Medtr3g073780	Medtr3g073780	Medtr	-1	54649233
115	6	Medtr3g087730	Medtr3g087730	Medtr	-1	54649233
115	6	Medtr3g087740	Medtr3g087740	Medtr	-1	54649233
115	6	Medtr4g011970	Medtr4g011970	Medtr	-1	54649233
115	6	Medtr4g084620	Medtr4g084620	Medtr	-1	54649233
115	6	Medtr4g084640	Medtr4g084640	Medtr	-1	54649233
115	6	Medtr5g061860	Medtr5g061860	Medtr	-1	54649233
115	6	Medtr5g061880	Medtr5g061880	Medtr	-1	54649233
115	6	Medtr6g086170	Medtr6g086170	Medtr	-1	54649233
115	6	Medtr7g022870	Medtr7g022870	Medtr	-1	54649233
115	6	Medtr7g095430	Medtr7g095430	Medtr	-1	54649233
115	6	LOC_Os01g41050	Os01g0593700	Orysa	-1	54649233
115	6	LOC_Os01g52130	Os01g0719300	Orysa	-1	54649233
115	6	LOC_Os03g06520	Os03g0161200	Orysa	-1	54649233
115	6	LOC_Os03g09930	Os03g0195300	Orysa	-1	54649233
115	6	LOC_Os03g09940	Os03g0195450	Orysa	-1	54649233
115	6	LOC_Os03g09970	Os03g0195800	Orysa	-1	54649233
115	6	LOC_Os03g09980	Os03g0196000	Orysa	-1	54649233
115	6	LOC_Os04g55800	Os04g0652400	Orysa	-1	54649233
115	6	LOC_Os06g05160	Os06g0143700	Orysa	-1	54649233
115	6	LOC_Os08g31410	Os08g0406150	Orysa	-1	54649233
115	6	LOC_Os09g06499	Os09g0240500	Orysa	-1	54649233
115	6	LOC_Os10g28440	Os10g0420400	Orysa	-1	54649233
115	6	Solyc03g120250	Solyc03g120250	Solly	-1	54649233
115	6	Solyc04g054730	Solyc04g054730	Solly	-1	54649233
115	6	Solyc04g072740	Solyc04g072740	Solly	-1	54649233
115	6	Solyc04g072760	Solyc04g072760	Solly	-1	54649233
115	6	Solyc05g007980	Solyc05g007980	Solly	-1	54649233
115	6	Solyc05g054740	Solyc05g054740	Solly	-1	54649233
115	6	Solyc06g084140	Solyc06g084140	Solly	-1	54649233
115	6	Solyc09g065560	Solyc09g065560	Solly	-1	54649233
115	6	Solyc09g082550	Solyc09g082550	Solly	-1	54649233
115	6	Solyc10g047170	Solyc10g047170	Solly	-1	54649233
115	6	Solyc12g006950	Solyc12g006950	Solly	-1	54649233
115	6	Solyc12g006960	Solyc12g006960	Solly	-1	54649233
115	6	Solyc12g043040	Solyc12g043040	Solly	-1	54649233
115	6	Solyc12g056920	Solyc12g056920	Solly	-1	54649233
115	6	Solyc12g056930	Solyc12g056930	Solly	-1	54649233
115	6	GSVIVT01001196001	GSVIVT01001196001	Vitvi	-1	54649233
115	6	GSVIVT01001198001	GSVIVT01001198001	Vitvi	-1	54649233
115	6	GSVIVT01008984001	GSVIVT01008984001	Vitvi	-1	54649233
115	6	GSVIVT01008985001	GSVIVT01008985001	Vitvi	-1	54649233
115	6	GSVIVT01008987001	GSVIVT01008987001	Vitvi	-1	54649233
115	6	GSVIVT01011744001	GSVIVT01011744001	Vitvi	-1	54649233
115	6	GSVIVT01015412001	GSVIVT01015412001	Vitvi	-1	54649233
115	6	GSVIVT01015413001	GSVIVT01015413001	Vitvi	-1	54649233
115	6	GSVIVT01015414001	GSVIVT01015414001	Vitvi	-1	54649233
115	6	GSVIVT01016641001	GSVIVT01016641001	Vitvi	-1	54649233
115	6	GSVIVT01017118001	GSVIVT01017118001	Vitvi	-1	54649233
115	6	GSVIVT01018027001	GSVIVT01018027001	Vitvi	-1	54649233
115	6	GSVIVT01018028001	GSVIVT01018028001	Vitvi	-1	54649233
115	6	GSVIVT01022159001	GSVIVT01022159001	Vitvi	-1	54649233
115	6	GSVIVT01029766001	GSVIVT01029766001	Vitvi	-1	54649233
115	6	GRMZM2G042171	GRMZM2G042171	Zeama	-1	54649233
115	6	GRMZM2G068212	GRMZM2G068212	Zeama	-1	54649233
115	6	GRMZM2G080178	GRMZM2G080178	Zeama	-1	54649233
115	6	GRMZM2G154211	GRMZM2G154211	Zeama	-1	54649233
115	6	GRMZM2G158013	GRMZM2G158013	Zeama	-1	54649233
115	6	GRMZM2G159632	GRMZM2G159632	Zeama	-1	54649233
115	6	GRMZM2G342907	GRMZM2G342907	Zeama	-1	54649233
115	6	GRMZM2G395114	GRMZM2G395114	Zeama	-1	54649233
115	6	GRMZM2G444801	GRMZM2G444801	Zeama	-1	54649233
81	6	evm_27.model.AmTr_v1.0_scaffold00042.54	evm_27.model.AmTr_v1.0_scaffold00042.54	Ambtr	1	54661382
81	6	evm_27.model.AmTr_v1.0_scaffold00070.132	evm_27.model.AmTr_v1.0_scaffold00070.132	Ambtr	1	54661382
81	6	evm_27.model.AmTr_v1.0_scaffold00099.140	evm_27.model.AmTr_v1.0_scaffold00099.140	Ambtr	1	54661382
81	6	evm_27.model.AmTr_v1.0_scaffold00138	evm_27.model.AmTr_v1.0_scaffold00138	Ambtr	1	54661382
81	6	evm_27.model.AmTr_v1.0_scaffold00141.40	evm_27.model.AmTr_v1.0_scaffold00141.40	Ambtr	1	54661382
81	6	AT2G25600	AT2G25600	Arath	1	54661382	SPIK	Impaired pollen tube growth (no effect on fertility)	pollen tube growth ... process quality	GO:0009860 ... PATO:0001236
81	6	AT2G26650	AT2G26650	Arath	1	54661382	AKT1	Reduced potassium uptake	potassium ion import ... decreased rate	GO:0010107 ... PATO:0000911
81	6	AT3G02850	AT3G02850	Arath	1	54661382	SKOR	Low potassium levels in shoot;; Low potassium levels in xylem sap	shoot system ... decreased concentration;; xylem sap ... decreased concentration	PO:0009006 ... PATO:0001163;; PO:0025539 ... PATO:0001163
81	6	AT4G18290	AT4G18290	Arath	1	54661382
81	6	AT4G22200	AT4G22200	Arath	1	54661382	AKT2/3	Decreased potassium permeability of the plasma membrane in leaf mesophyll cell layers	plasma membrane ... physical object quality	GO:0005886 ... PATO:0001241
81	6	AT4G32500	AT4G32500	Arath	1	54661382
81	6	AT4G32650	AT4G32650	Arath	1	54661382	KC1	Sensitive to potassium starvation	cellular response to potassium ion starvation ... increased sensitivity of a process	GO:0051365 ... PATO:0001551
81	6	AT5G37500	AT5G37500	Arath	1	54661382	GORK	Decreased stomatal closure	stomatal closure ... decreased rate	GO:0090332 ... PATO:0000911
81	6	AT5G46240	AT5G46240	Arath	1	54661382
81	6	Glyma.02g243400	Glyma.02g243400	Glyma	1	54661382
81	6	Glyma.04g069400	Glyma.04g069400	Glyma	1	54661382
81	6	Glyma.04g073500	Glyma.04g073500	Glyma	1	54661382
81	6	Glyma.05g010600	Glyma.05g010600	Glyma	1	54661382
81	6	Glyma.05g247500	Glyma.05g247500	Glyma	1	54661382
81	6	Glyma.06g071100	Glyma.06g071100	Glyma	1	54661382
81	6	Glyma.06g074600	Glyma.06g074600	Glyma	1	54661382
81	6	Glyma.08g187600	Glyma.08g187600	Glyma	1	54661382
81	6	Glyma.08g232100	Glyma.08g232100	Glyma	1	54661382
81	6	Glyma.12g170500	Glyma.12g170500	Glyma	1	54661382
81	6	Glyma.13g217800	Glyma.13g217800	Glyma	1	54661382
81	6	Glyma.14g126500	Glyma.14g126500	Glyma	1	54661382
81	6	Glyma.14g212500	Glyma.14g212500	Glyma	1	54661382
81	6	Glyma.15g094600	Glyma.15g094600	Glyma	1	54661382
81	6	Glyma.17g118300	Glyma.17g118300	Glyma	1	54661382
81	6	Glyma.17g207900	Glyma.17g207900	Glyma	1	54661382
81	6	Medtr1g011755	Medtr1g011755	Medtr	1	54661382
81	6	Medtr2g006870	Medtr2g006870	Medtr	1	54661382
81	6	Medtr2g019530	Medtr2g019530	Medtr	1	54661382
81	6	Medtr3g107720	Medtr3g107720	Medtr	1	54661382
81	6	Medtr3g108320	Medtr3g108320	Medtr	1	54661382
81	6	Medtr4g113530	Medtr4g113530	Medtr	1	54661382
81	6	Medtr5g077770	Medtr5g077770	Medtr	1	54661382
81	6	Medtr8g446430	Medtr8g446430	Medtr	1	54661382
81	6	LOC_Os01g11250	Os01g0210700	Orysa	1	54661382
81	6	LOC_Os01g45990	Os01g0648000	Orysa	1	54661382
81	6	LOC_Os01g52070	Os01g0718700	Orysa	1	54661382
81	6	LOC_Os01g55200	Os01g0756700	Orysa	1	54661382
81	6	LOC_Os02g14840	Os02g0245800	Orysa	1	54661382
81	6	LOC_Os04g36740	Os04g0445000	Orysa	1	54661382
81	6	LOC_Os05g35410	Os05g0428700	Orysa	1	54661382
81	6	LOC_Os06g14030	Os06g0250600	Orysa	1	54661382
81	6	LOC_Os06g14310	Os06g0254200	Orysa	1	54661382
81	6	LOC_Os07g07910	Os07g0175400	Orysa	1	54661382
81	6	Solyc01g010080	Solyc01g010080	Solly	1	54661382
81	6	Solyc01g104030	Solyc01g104030	Solly	1	54661382
81	6	Solyc02g070530	Solyc02g070530	Solly	1	54661382
81	6	Solyc03g097940	Solyc03g097940	Solly	1	54661382
81	6	Solyc05g051220	Solyc05g051220	Solly	1	54661382
81	6	Solyc08g016500	Solyc08g016500	Solly	1	54661382
81	6	Solyc08g066990	Solyc08g066990	Solly	1	54661382
81	6	Solyc08g068000	Solyc08g068000	Solly	1	54661382
81	6	Solyc10g024360	Solyc10g024360	Solly	1	54661382
81	6	Solyc11g011500	Solyc11g011500	Solly	1	54661382
81	6	Solyc12g006850	Solyc12g006850	Solly	1	54661382
81	6	GSVIVT01008475001	GSVIVT01008475001	Vitvi	1	54661382
81	6	GSVIVT01015479001	GSVIVT01015479001	Vitvi	1	54661382
81	6	GSVIVT01015593001	GSVIVT01015593001	Vitvi	1	54661382
81	6	GSVIVT01021445001	GSVIVT01021445001	Vitvi	1	54661382
81	6	GSVIVT01022866001	GSVIVT01022866001	Vitvi	1	54661382
81	6	GSVIVT01030667001	GSVIVT01030667001	Vitvi	1	54661382
81	6	GSVIVT01035748001	GSVIVT01035748001	Vitvi	1	54661382
81	6	GSVIVT01035801001	GSVIVT01035801001	Vitvi	1	54661382
81	6	GSVIVT01037093001	GSVIVT01037093001	Vitvi	1	54661382
81	6	AC234152.1_FGP002	AC234152.1_FGP002	Zeama	1	54661382
81	6	GRMZM2G020859	GRMZM2G020859	Zeama	1	54661382
81	6	GRMZM2G022915	GRMZM2G022915	Zeama	1	54661382
81	6	GRMZM2G028258	GRMZM2G028258	Zeama	1	54661382
81	6	GRMZM2G081666	GRMZM2G081666	Zeama	1	54661382
81	6	GRMZM2G093313	GRMZM2G093313	Zeama	1	54661382
81	6	GRMZM2G095861	GRMZM2G095861	Zeama	1	54661382
81	6	GRMZM2G156255	GRMZM2G156255	Zeama	1	54661382
81	6	GRMZM2G171279	GRMZM2G171279	Zeama	1	54661382
81	6	GRMZM2G178356	GRMZM2G178356	Zeama	1	54661382
81	6	GRMZM2G310569	GRMZM2G310569	Zeama	1	54661382
81	6	GRMZM2G428859	GRMZM2G428859	Zeama	1	54661382
81	6	GRMZM5G838773	GRMZM5G838773	Zeama	1	54661382
49	6	evm_27.model.AmTr_v1.0_scaffold00009.122	evm_27.model.AmTr_v1.0_scaffold00009.122	Ambtr	-1	54716845
49	6	evm_27.model.AmTr_v1.0_scaffold00032.33	evm_27.model.AmTr_v1.0_scaffold00032.33	Ambtr	-1	54716845
49	6	AT1G04310	AT1G04310	Arath	-1	54716845
49	6	AT1G66340	AT1G66340	Arath	-1	54716845	EIN1	Sensitive to ethylene	whole plant ... increased sensitivity toward	PO:0000003 ... PATO:0001549
49	6	AT2G40940	AT2G40940	Arath	-1	54716845
49	6	AT3G04580	AT3G04580	Arath	-1	54716845	EIN4	Abnormal leaf morphology;; Insensitive to ethylene	vascular leaf ... morphology;; whole plant ... insensitive toward	PO:0000003 ... PATO:0000513;; PO:0009025 ... PATO:0000051
49	6	AT3G23150	AT3G23150	Arath	-1	54716845	ETR2	Abnormal trichome branching	trichome ... branchiness	PO:0000282 ... PATO:0002009
49	6	Glyma.03g216700	Glyma.03g216700	Glyma	-1	54716845
49	6	Glyma.03g251700	Glyma.03g251700	Glyma	-1	54716845
49	6	Glyma.09g002600	Glyma.09g002600	Glyma	-1	54716845
49	6	Glyma.10g167300	Glyma.10g167300	Glyma	-1	54716845
49	6	Glyma.10g188500	Glyma.10g188500	Glyma	-1	54716845
49	6	Glyma.12g241700	Glyma.12g241700	Glyma	-1	54716845
49	6	Glyma.19g213300	Glyma.19g213300	Glyma	-1	54716845
49	6	Glyma.19g249100	Glyma.19g249100	Glyma	-1	54716845
49	6	Glyma.20g087000	Glyma.20g087000	Glyma	-1	54716845
49	6	Glyma.20g202200	Glyma.20g202200	Glyma	-1	54716845
49	6	Glyma.20g221800	Glyma.20g221800	Glyma	-1	54716845
49	6	Medtr1g044210	Medtr1g044210	Medtr	-1	54716845
49	6	Medtr1g073840	Medtr1g073840	Medtr	-1	54716845
49	6	Medtr1g079790	Medtr1g079790	Medtr	-1	54716845
49	6	Medtr4g031150	Medtr4g031150	Medtr	-1	54716845
49	6	Medtr7g109150	Medtr7g109150	Medtr	-1	54716845
49	6	Medtr7g116330	Medtr7g116330	Medtr	-1	54716845
49	6	LOC_Os02g57530	Os02g0820900	Orysa	-1	54716845
49	6	LOC_Os03g49500	Os03g0701700	Orysa	-1	54716845
49	6	LOC_Os04g08740	Os04g0169100	Orysa	-1	54716845
49	6	LOC_Os05g06320	Os05g0155200	Orysa	-1	54716845
49	6	LOC_Os07g15540	Os07g0259100	Orysa	-1	54716845
49	6	Solyc05g055070	Solyc05g055070	Solly	-1	54716845
49	6	Solyc06g053710	Solyc06g053710	Solly	-1	54716845
49	6	Solyc07g056580	Solyc07g056580	Solly	-1	54716845	etr2	delayed abscission;; shorter internode length	fruit abscission ... delayed;; stem internode ... decreased length	GO:0060867 ... PATO:0000502 ;; PO:0020142 ... PATO:0000574
49	6	Solyc09g075440	Solyc09g075440	Solly	-1	54716845	Nr2	Fruit flesh turns slowly to yellowish green;; fruit flesh firm;; Fruits dirty orange color;; Fruits ripen slowly	fruit storage parenchyma ... consistency;; fruit storage parenchyma ... yellow green;; fruit ... desaturated orange;; fruit ripening ... decreased process quality	PO:0025037 ... PATO:0000037;; PO:0025037 ... PATO:0001941;; GO:0009835 ... PATO:0002302;; PO:0009001 ... PATO:0001278
49	6	Solyc09g089610	Solyc09g089610	Solly	-1	54716845
49	6	Solyc11g006180	Solyc11g006180	Solly	-1	54716845
49	6	Solyc12g011330	Solyc12g011330	Solly	-1	54716845	etr1	Delayed abscission;; Reduced auxin movement;; Shorter internode length	abscission ... delayed;; auxin efflux ... decreased rate;; stem internode ... decreased lengthAC152495.1_FG002	GO:0009838 ... PATO:0000502 ;; GO:0010315 ... PATO:0000911 ;; PO:0020142 ... PATO:0000574 AC152495.1_FG002
49	6	GSVIVT01024904001	GSVIVT01024904001	Vitvi	-1	54716845
49	6	GSVIVT01027723001	GSVIVT01027723001	Vitvi	-1	54716845
49	6	GSVIVT01028053001	GSVIVT01028053001	Vitvi	-1	54716845
49	6	GSVIVT01036213001	GSVIVT01036213001	Vitvi	-1	54716845
49	6	GSVIVT01038085001	GSVIVT01038085001	Vitvi	-1	54716845
49	6	AC194965.4_FGP001	AC194965.4_FGP001	Zeama	-1	54716845
49	6	GRMZM2G073668	GRMZM2G073668	Zeama	-1	54716845
49	6	GRMZM2G075368	GRMZM2G075368	Zeama	-1	54716845
49	6	GRMZM2G077008	GRMZM2G077008	Zeama	-1	54716845
49	6	GRMZM2G089010	GRMZM2G089010	Zeama	-1	54716845
49	6	GRMZM2G102601	GRMZM2G102601	Zeama	-1	54716845
49	6	GRMZM2G318689	GRMZM2G318689	Zeama	-1	54716845
49	6	GRMZM2G420801	GRMZM2G420801	Zeama	-1	54716845
107	6	evm_27.model.AmTr_v1.0_scaffold00002.113	evm_27.model.AmTr_v1.0_scaffold00002.113	Ambtr	1	54738618
107	6	evm_27.model.AmTr_v1.0_scaffold00019.54	evm_27.model.AmTr_v1.0_scaffold00019.54	Ambtr	1	54738618
107	6	evm_27.model.AmTr_v1.0_scaffold00021.256	evm_27.model.AmTr_v1.0_scaffold00021.256	Ambtr	1	54738618
107	6	evm_27.model.AmTr_v1.0_scaffold00033.191	evm_27.model.AmTr_v1.0_scaffold00033.191	Ambtr	1	54738618
107	6	evm_27.model.AmTr_v1.0_scaffold00080.49	evm_27.model.AmTr_v1.0_scaffold00080.49	Ambtr	1	54738618
107	6	evm_27.model.AmTr_v1.0_scaffold00176.26	evm_27.model.AmTr_v1.0_scaffold00176.26	Ambtr	1	54738618
107	6	AT1G10290	AT1G10290	Arath	1	54738618
107	6	AT1G14830	AT1G14830	Arath	1	54738618	ADL1C	Complete male gametophyte defective	microgametophyte ... morphology	PO:0025280 ... PATO:0000051
107	6	AT1G59610	AT1G59610	Arath	1	54738618
107	6	AT1G60500	AT1G60500	Arath	1	54738618
107	6	AT2G14120	AT2G14120	Arath	1	54738618	DRP3B	Abnormal peroxisome division;; Elongated mitochondria	mitochondrion ... elongated;; peroxisome fission ... process quality	GO:0005739 ... PATO:0001154;; GO:0016559 ... PATO:0001236
107	6	AT2G44590	AT2G44590	Arath	1	54738618
107	6	AT3G60190	AT3G60190	Arath	1	54738618	ADL1E	Resistant to Botrytis cinerea;; Resistant to Erysiphe cichoracearum	whole plant ... resistant to	PO:0000003 ... PATO:0001178
107	6	AT3G61760	AT3G61760	Arath	1	54738618
107	6	AT4G33650	AT4G33650	Arath	1	54738618	DRP3A	Severely elongated mitochondria	mitochondrion ... elongated	GO:0005739 ... PATO:0001154
107	6	AT5G42080	AT5G42080	Arath	1	54738618	ADL1A	Embryo defective-Cotyledon	plant embryo ... morphology	PO:0009009 ... PATO:0000051
107	6	Glyma.01g225900	Glyma.01g225900	Glyma	1	54738618
107	6	Glyma.02g085700	Glyma.02g085700	Glyma	1	54738618
107	6	Glyma.03g102800	Glyma.03g102800	Glyma	1	54738618
107	6	Glyma.04g131700	Glyma.04g131700	Glyma	1	54738618
107	6	Glyma.05g162900	Glyma.05g162900	Glyma	1	54738618
107	6	Glyma.05g217300	Glyma.05g217300	Glyma	1	54738618
107	6	Glyma.05g239300	Glyma.05g239300	Glyma	1	54738618
107	6	Glyma.07g055600	Glyma.07g055600	Glyma	1	54738618
107	6	Glyma.07g120900	Glyma.07g120900	Glyma	1	54738618
107	6	Glyma.07g171000	Glyma.07g171000	Glyma	1	54738618
107	6	Glyma.07g182900	Glyma.07g182900	Glyma	1	54738618
107	6	Glyma.07g273100	Glyma.07g273100	Glyma	1	54738618
107	6	Glyma.08g023300	Glyma.08g023300	Glyma	1	54738618
107	6	Glyma.08g046400	Glyma.08g046400	Glyma	1	54738618
107	6	Glyma.08g067100	Glyma.08g067100	Glyma	1	54738618
107	6	Glyma.08g120400	Glyma.08g120400	Glyma	1	54738618
107	6	Glyma.08g340200	Glyma.08g340200	Glyma	1	54738618
107	6	Glyma.09g002100	Glyma.09g002100	Glyma	1	54738618
107	6	Glyma.11g017000	Glyma.11g017000	Glyma	1	54738618
107	6	Glyma.12g242300	Glyma.12g242300	Glyma	1	54738618
107	6	Glyma.13g224400	Glyma.13g224400	Glyma	1	54738618
107	6	Glyma.13g224600	Glyma.13g224600	Glyma	1	54738618
107	6	Glyma.13g256100	Glyma.13g256100	Glyma	1	54738618
107	6	Glyma.15g058700	Glyma.15g058700	Glyma	1	54738618
107	6	Glyma.16g024300	Glyma.16g024300	Glyma	1	54738618
107	6	Glyma.17g001500	Glyma.17g001500	Glyma	1	54738618
107	6	Glyma.17g151800	Glyma.17g151800	Glyma	1	54738618
107	6	Medtr1g032550	Medtr1g032550	Medtr	1	54738618
107	6	Medtr2g009690	Medtr2g009690	Medtr	1	54738618
107	6	Medtr4g030140	Medtr4g030140	Medtr	1	54738618
107	6	Medtr4g093750	Medtr4g093750	Medtr	1	54738618
107	6	Medtr4g098920	Medtr4g098920	Medtr	1	54738618
107	6	Medtr4g134680	Medtr4g134680	Medtr	1	54738618
107	6	Medtr5g009150	Medtr5g009150	Medtr	1	54738618
107	6	Medtr7g451010	Medtr7g451010	Medtr	1	54738618
107	6	Medtr8g009510	Medtr8g009510	Medtr	1	54738618
107	6	Medtr8g027675	Medtr8g027675	Medtr	1	54738618
107	6	Medtr8g087750	Medtr8g087750	Medtr	1	54738618
107	6	Medtr8g087763	Medtr8g087763	Medtr	1	54738618
107	6	Medtr8g087770	Medtr8g087770	Medtr	1	54738618
107	6	Medtr8g099550	Medtr8g099550	Medtr	1	54738618
107	6	Medtr8g105580	Medtr8g105580	Medtr	1	54738618
107	6	LOC_Os01g48900	Os01g0681100	Orysa	1	54738618
107	6	LOC_Os01g69130	Os01g0920400	Orysa	1	54738618
107	6	LOC_Os02g50550	Os02g0738900	Orysa	1	54738618	BC3	brittle culm;; incomplete emergence of panicles;; short emergence of panicles ;; weak culm	inflorescence development ... arrested;; inflorescence development ... decreased duration ;; stem ... decreased strength;; stem ... fragile	GO:0010229 ... PATO:0000297;; GO:0010229 ... PATO:0000499;; PO:0009047 ... PATO:0001362;; PO:0009047 ... PATO:0001779
107	6	LOC_Os03g15420	Os03g0260000	Orysa	1	54738618
107	6	LOC_Os03g50520	Os03g0713100	Orysa	1	54738618
107	6	LOC_Os04g04060	Os04g0129900	Orysa	1	54738618
107	6	LOC_Os04g31190	Os04g0381000	Orysa	1	54738618
107	6	LOC_Os05g48240	Os05g0556100	Orysa	1	54738618
107	6	LOC_Os06g13820	Os06g0247800	Orysa	1	54738618
107	6	LOC_Os08g32920	Os08g0425100	Orysa	1	54738618
107	6	LOC_Os09g39960	Os09g0572900	Orysa	1	54738618
107	6	LOC_Os10g41820	Os10g0567800	Orysa	1	54738618
107	6	Solyc01g005310	Solyc01g005310	Solly	1	54738618
107	6	Solyc01g088510	Solyc01g088510	Solly	1	54738618
107	6	Solyc01g095970	Solyc01g095970	Solly	1	54738618
107	6	Solyc01g103130	Solyc01g103130	Solly	1	54738618
107	6	Solyc01g106050	Solyc01g106050	Solly	1	54738618
107	6	Solyc04g072030	Solyc04g072030	Solly	1	54738618
107	6	Solyc05g050600	Solyc05g050600	Solly	1	54738618
107	6	Solyc08g006600	Solyc08g006600	Solly	1	54738618
107	6	Solyc08g077360	Solyc08g077360	Solly	1	54738618
107	6	Solyc10g062160	Solyc10g062160	Solly	1	54738618
107	6	Solyc11g039650	Solyc11g039650	Solly	1	54738618
107	6	Solyc11g043170	Solyc11g043170	Solly	1	54738618
107	6	Solyc11g043200	Solyc11g043200	Solly	1	54738618
107	6	Solyc11g043210	Solyc11g043210	Solly	1	54738618
107	6	Solyc11g069980	Solyc11g069980	Solly	1	54738618
107	6	Solyc11g070010	Solyc11g070010	Solly	1	54738618
107	6	GSVIVT01011654001	GSVIVT01011654001	Vitvi	1	54738618
107	6	GSVIVT01012532001	GSVIVT01012532001	Vitvi	1	54738618
107	6	GSVIVT01013218001	GSVIVT01013218001	Vitvi	1	54738618
107	6	GSVIVT01018380001	GSVIVT01018380001	Vitvi	1	54738618
107	6	GSVIVT01019546001	GSVIVT01019546001	Vitvi	1	54738618
107	6	GSVIVT01023155001	GSVIVT01023155001	Vitvi	1	54738618
107	6	GSVIVT01027147001	GSVIVT01027147001	Vitvi	1	54738618
107	6	GSVIVT01036006001	GSVIVT01036006001	Vitvi	1	54738618
107	6	GSVIVT01037193001	GSVIVT01037193001	Vitvi	1	54738618
[truncated: 67,865 more rows]

## Sheet: two-plus EQs in fams
ct genes	ct w EQ	gene	species	-1	family	symbol	EQ atomized statements	Primary E & Q human readable	Primary E & Q accessions	family description
49	12	AT1G79460	Arath	1	54585183	GA2	Dark green;; Severe dwarf;; Sterile;; Very low germination rate	flower ... fertility;; seed germination ... decreased rate;; whole plant ... dark green;; whole plant ... dwarf-like	GO:0009845 ... PATO:0000911;; PO:0000003 ... PATO:0000969;; PO:0000003 ... PATO:0001249;; PO:0009046 ... PATO:0000274	terpene synthase 04; IPR008930 (Terpenoid cyclases/protein prenyltransferase alpha-alpha toroid), IPR008949 (Terpenoid synthase); GO:0000287 (magnesium ion binding), GO:0008152 (metabolic process), GO:0010333 (terpene synthase activity), GO:0016829 (lyase activity)
49	12	AT4G02780	Arath	1	54585183	GA1	Complete loss of germination without exogenous GA	seed germination ... decreased occurrence	GO:0009845 ... PATO:0002052	terpene synthase 04; IPR008930 (Terpenoid cyclases/protein prenyltransferase alpha-alpha toroid), IPR008949 (Terpenoid synthase); GO:0000287 (magnesium ion binding), GO:0008152 (metabolic process), GO:0010333 (terpene synthase activity), GO:0016829 (lyase activity)
49	12	Os02g0278700	Orysa	1	54585183	CPS1	dwarf	shoot system ... decreased height	PO:0009006 ... PATO:0000569	terpene synthase 04; IPR008930 (Terpenoid cyclases/protein prenyltransferase alpha-alpha toroid), IPR008949 (Terpenoid synthase); GO:0000287 (magnesium ion binding), GO:0008152 (metabolic process), GO:0010333 (terpene synthase activity), GO:0016829 (lyase activity)
49	12	Os02g0570400	Orysa	1	54585183	KS7	dwarf	shoot system ... decreased height	PO:0009006 ... PATO:0000569	terpene synthase 04; IPR008930 (Terpenoid cyclases/protein prenyltransferase alpha-alpha toroid), IPR008949 (Terpenoid synthase); GO:0000287 (magnesium ion binding), GO:0008152 (metabolic process), GO:0010333 (terpene synthase activity), GO:0016829 (lyase activity)
49	12	Os02g0570900	Orysa	1	54585183	CPS2	dwarf	shoot system ... decreased height	PO:0009006 ... PATO:0000569	terpene synthase 04; IPR008930 (Terpenoid cyclases/protein prenyltransferase alpha-alpha toroid), IPR008949 (Terpenoid synthase); GO:0000287 (magnesium ion binding), GO:0008152 (metabolic process), GO:0010333 (terpene synthase activity), GO:0016829 (lyase activity)
49	12	Os02g0571300	Orysa	1	54585183	KS5	dwarf	shoot system ... decreased height	PO:0009006 ... PATO:0000569	terpene synthase 04; IPR008930 (Terpenoid cyclases/protein prenyltransferase alpha-alpha toroid), IPR008949 (Terpenoid synthase); GO:0000287 (magnesium ion binding), GO:0008152 (metabolic process), GO:0010333 (terpene synthase activity), GO:0016829 (lyase activity)
49	12	Os02g0571800	Orysa	1	54585183	KS6	dwarf	shoot system ... decreased height	PO:0009006 ... PATO:0000569	terpene synthase 04; IPR008930 (Terpenoid cyclases/protein prenyltransferase alpha-alpha toroid), IPR008949 (Terpenoid synthase); GO:0000287 (magnesium ion binding), GO:0008152 (metabolic process), GO:0010333 (terpene synthase activity), GO:0016829 (lyase activity)
49	12	Os04g0178300	Orysa	1	54585183	CPS4	dwarfism	shoot system ... decreased height	PO:0009006 ... PATO:0000569	terpene synthase 04; IPR008930 (Terpenoid cyclases/protein prenyltransferase alpha-alpha toroid), IPR008949 (Terpenoid synthase); GO:0000287 (magnesium ion binding), GO:0008152 (metabolic process), GO:0010333 (terpene synthase activity), GO:0016829 (lyase activity)
49	12	Os04g0179700	Orysa	1	54585183	KS4	dwarfism	shoot system ... decreased height	PO:0009006 ... PATO:0000569	terpene synthase 04; IPR008930 (Terpenoid cyclases/protein prenyltransferase alpha-alpha toroid), IPR008949 (Terpenoid synthase); GO:0000287 (magnesium ion binding), GO:0008152 (metabolic process), GO:0010333 (terpene synthase activity), GO:0016829 (lyase activity)
49	12	Os04g0611800	Orysa	1	54585183	KS1	dwarfism	shoot system ... decreased height	PO:0009006 ... PATO:0000569	terpene synthase 04; IPR008930 (Terpenoid cyclases/protein prenyltransferase alpha-alpha toroid), IPR008949 (Terpenoid synthase); GO:0000287 (magnesium ion binding), GO:0008152 (metabolic process), GO:0010333 (terpene synthase activity), GO:0016829 (lyase activity)
49	12	Os04g0612000	Orysa	1	54585183	KS2	dwarfism	shoot system ... decreased height	PO:0009006 ... PATO:0000569	terpene synthase 04; IPR008930 (Terpenoid cyclases/protein prenyltransferase alpha-alpha toroid), IPR008949 (Terpenoid synthase); GO:0000287 (magnesium ion binding), GO:0008152 (metabolic process), GO:0010333 (terpene synthase activity), GO:0016829 (lyase activity)
49	12	GRMZM2G081554	Zeama	1	54585183	an1	internode elongation reduced;; Dwarf;; Ear florets are hermaphroditic; most easily observed in unfertilized ear.;; Producing both bisexual and male flowers on the same plant. Synonym: andromonoecious.;; The plant is shorter;; broad leaves;; compact leaves;; leaf width excess;; short leaves;; tassel branches few	ear floret ... has extra parts of type;; stem internode ... decreased length;; tassel inflorescence ... has fewer parts of type;; vascular leaf ... decreased length;; vascular leaf ... decreased size;; vascular leaf ... increased width;; whole plant ... decreased height;; whole plant ... phenotypic sex	PO:0000003 ... PATO:0000569;; PO:0000003 ... PATO:0001894;; PO:0006354 ... PATO:0002002;; PO:0009025 ... PATO:0000574;; PO:0009025 ... PATO:0000587;; PO:0009025 ... PATO:0000600;; PO:0020126 ... PATO:0002001;; PO:0020142 ... PATO:0000574	terpene synthase 04; IPR008930 (Terpenoid cyclases/protein prenyltransferase alpha-alpha toroid), IPR008949 (Terpenoid synthase); GO:0000287 (magnesium ion binding), GO:0008152 (metabolic process), GO:0010333 (terpene synthase activity), GO:0016829 (lyase activity)
113	12	AT1G18100	Arath	-1	54614050	MFT	Sensitive to ABA	whole plant ... increased sensitivity toward	PO:0000003 ... PATO:0001549	flowering locus protein T; IPR008914 (Phosphatidylethanolamine-binding protein PEBP)
113	12	AT1G65480	Arath	-1	54614050	FT	Late flowering	vegetative to reproductive phase transition of meristem ... delayed	GO:0010228 ... PATO:0000502	flowering locus protein T; IPR008914 (Phosphatidylethanolamine-binding protein PEBP)
113	12	AT4G20370	Arath	-1	54614050	TSF	Late flowering under short days	vegetative to reproductive phase transition of meristem ... delayed	GO:0010228 ... PATO:0000502	flowering locus protein T; IPR008914 (Phosphatidylethanolamine-binding protein PEBP)
113	12	AT5G03840	Arath	-1	54614050	TFL1	Early flowering independent of photoperiod;; Inflorescences terminate early;; Single flower forms	inflorescence axis ... has fewer parts of type;; shoot development ... arrested;; vegetative to reproductive phase transition of meristem ... premature	GO:0010228 ... PATO:0000694;; GO:0048367 ... PATO:0000297;; PO:0020122 ... PATO:0002001	flowering locus protein T; IPR008914 (Phosphatidylethanolamine-binding protein PEBP)
113	12	Glyma.16g044100	Glyma	-1	54614050	GmFT5-A	Early flowering;; Photoperiod insensitivity	regulation of short-day photoperiodism, flowering ... process quality;; vegetative to reproductive phase transition of meristem ... premature;; whole plant flowering stage ... premature	GO:0010228 ... PATO:0000694;; GO:0048587 ... PATO:0001236;; PO:0007016 ... PATO:0000694	flowering locus protein T; IPR008914 (Phosphatidylethanolamine-binding protein PEBP)
113	12	Glyma.16g150700	Glyma	-1	54614050	GmFT2-A	Early flowering;; Photoperiod insensitivity	regulation of short-day photoperiodism, flowering ... process quality;; whole plant flowering stage ... premature	GO:0048587 ... PATO:0001236;; PO:0007016 ... PATO:0000694	flowering locus protein T; IPR008914 (Phosphatidylethanolamine-binding protein PEBP)
113	12	Medtr7g084970	Medtr	-1	54614050	FTa1	Delayed flowering	flower development ... delayed	GO:0009908 ... PATO:0000502	flowering locus protein T; IPR008914 (Phosphatidylethanolamine-binding protein PEBP)
113	12	Medtr7g085040	Medtr	-1	54614050	FTc	Flower development normal under long days	flower development ... process quality	GO:0009908 ... PATO:0001236	flowering locus protein T; IPR008914 (Phosphatidylethanolamine-binding protein PEBP)
113	12	Os02g0531600	Orysa	-1	54614050	RCN2	altered inflorescence morphology;; delay in heading;; increased number of florets;; increased number of leaves in long-day conditions;; increased number of leaves in short-day conditions;; increased number of primary branches;; increased number of secondary branches	inflorescence emergence stage ... delayed;; inflorescence morphogenesis ... process quality ;; whole plant ... has extra parts of type	GO:0048281 ... PATO:0001236;; PO:0000003 ... PATO:0002002;; PO:0007041 ... PATO:0000502	flowering locus protein T; IPR008914 (Phosphatidylethanolamine-binding protein PEBP)
113	12	Os06g0157700	Orysa	-1	54614050	HD3A	Late flowering under short days	vegetative to reproductive phase transition of meristem ... delayed	GO:0010228 ... PATO:0000502	flowering locus protein T; IPR008914 (Phosphatidylethanolamine-binding protein PEBP)
113	12	Os11g0152500	Orysa	-1	54614050	RCN1	altered inflorescence morphology;; delayed heading ;; increased leaf number in long-day conditions;; increased leaf number in short-day conditions;; increased number of florets;; increased number of primary branches in inflorescence ;; increased number of secondary branches in inflorescence	inflorescence emergence stage ... delayed;; inflorescence ... has extra parts of type;; inflorescence morphogenesis ... process quality ;; whole plant ... has extra parts of type	GO:0048281 ... PATO:0001236;; PO:0000003 ... PATO:0002002;; PO:0007041 ... PATO:0000502;; PO:0009049 ... PATO:0002002	flowering locus protein T; IPR008914 (Phosphatidylethanolamine-binding protein PEBP)
113	12	Solyc06g074350	Solly	-1	54614050	sp	determinate habit;; indeterminate growth habit	meristem determinacy ... decreased process quality;; meristem determinacy ... increased process quality	GO:0010022 ... PATO:0002302;; GO:0010022 ... PATO:0002304	flowering locus protein T; IPR008914 (Phosphatidylethanolamine-binding protein PEBP)
98	11	AT1G14920	Arath	1	54587236	GAI	Resistant to paclobutrazol (inhibitor of GA synthesis)	whole plant ... resistant to	PO:0000003 ... PATO:0001178	protein SCARECROW-like [Glycine max]; IPR005202 (Transcription factor GRAS), IPR021914 (Transcriptional factor DELLA, N-terminal)
98	11	AT1G55580	Arath	1	54587236	LAS	Decreased branching	shoot system ... has fewer parts of type	PO:0009006 ... PATO:0002001	protein SCARECROW-like [Glycine max]; IPR005202 (Transcription factor GRAS), IPR021914 (Transcriptional factor DELLA, N-terminal)
98	11	AT1G66350	Arath	1	54587236	RGL1	Resistant to paclobutrazol (inhibitor of GA synthesis)	whole plant ... resistant to	PO:0000003 ... PATO:0001178	protein SCARECROW-like [Glycine max]; IPR005202 (Transcription factor GRAS), IPR021914 (Transcriptional factor DELLA, N-terminal)
98	11	AT2G01570	Arath	1	54587236	RGA1	Slightly pale green	whole plant ... desaturated green	PO:0000003 ... PATO:0001272	protein SCARECROW-like [Glycine max]; IPR005202 (Transcription factor GRAS), IPR021914 (Transcriptional factor DELLA, N-terminal)
98	11	AT3G03450	Arath	1	54587236	RGL2	Germination resistant to paclobutrazol (inhibitor of GA biosynthesis)	seed ... resistant to	PO:0009010 ... PATO:0001178	protein SCARECROW-like [Glycine max]; IPR005202 (Transcription factor GRAS), IPR021914 (Transcriptional factor DELLA, N-terminal)
98	11	Os03g0707600	Orysa	1	54587236	SLR	basal internodes elongated;; increased cell length at leaf sheath;; reduced root length;; reduced root number;; slender shoots	plant cell ... increased length;; root system ... decreased length;; shoot internode ... elongated;; shoot system ... decreased thickness;; whole plant ... has fewer parts of type	PO:0000003 ... PATO:0002001;; PO:0005005 ... PATO:0001154;; PO:0009002 ... PATO:0000573;; PO:0009006 ... PATO:0000592;; PO:0025025 ... PATO:0000574	protein SCARECROW-like [Glycine max]; IPR005202 (Transcription factor GRAS), IPR021914 (Transcriptional factor DELLA, N-terminal)
98	11	Os06g0610300	Orysa	1	54587236	MOC1	Complete loss of tiller formation	biosynthetic process ... process quality	GO:0009058 ... PATO:0001236	protein SCARECROW-like [Glycine max]; IPR005202 (Transcription factor GRAS), IPR021914 (Transcriptional factor DELLA, N-terminal)
98	11	Solyc07g066250	Solly	1	54587236	ls	corolla suppressed;; partially male sterile;; Few or no axillary branches	corolla ... has fewer parts of type;; shoot system ... has fewer parts of type;; whole plant ... decreased male fertility	PO:0000003 ... PATO:0001833;; PO:0009006 ... PATO:0002001;; PO:0009059 ... PATO:0002001	protein SCARECROW-like [Glycine max]; IPR005202 (Transcription factor GRAS), IPR021914 (Transcriptional factor DELLA, N-terminal)
98	11	Solyc11g011260	Solly	1	54587236	GAI	suppressed axillary bud development	growth ... decreased rate	GO:0040007 ... PATO:0000911	protein SCARECROW-like [Glycine max]; IPR005202 (Transcription factor GRAS), IPR021914 (Transcriptional factor DELLA, N-terminal)
98	11	GRMZM2G024973	Zeama	1	54587236	d9	andromonoecious;; anthers in the ears;; broad leaves;; compact tassel;; compact leaves;; leaves broad;; short leaves;; whole plant short	ear floret ... has extra parts of type;; tassel inflorescence ... condensed;; vascular leaf ... decreased length;; vascular leaf ... decreased size;; vascular leaf ... increased width;; whole plant ... decreased height;; whole plant ... phenotypic sex	PO:0000003 ... PATO:0000569;; PO:0000003 ... PATO:0001894;; PO:0006354 ... PATO:0002002;; PO:0009025 ... PATO:0000574;; PO:0009025 ... PATO:0000587;; PO:0009025 ... PATO:0000600;; PO:0020126 ... PATO:0001485	protein SCARECROW-like [Glycine max]; IPR005202 (Transcription factor GRAS), IPR021914 (Transcriptional factor DELLA, N-terminal)
98	11	GRMZM2G144744	Zeama	1	54587236	d8	Dwarf;; Ear florets are hermaphroditic; most easily observed in unfertilized ear. ;; Plant does not reposnd to giberellin;; Plant produces many lateral branches (tillers) at its base.;; Producing both bisexual and male flowers on the same plant. Synonym: andromonoecious.;; andromonoecious;; anthers in the ears;; broad leaves;; compact tassel;; compact leaves;; leaf width excess;; leaves broad;; s…	ear floret ... has extra parts of type;; response to gibberellin ... decreased process quality;; tassel inflorescence ... condensed;; tassel inflorescence ... has fewer parts of type;; vascular leaf ... decreased length;; vascular leaf ... decreased size;; vascular leaf ... increased width;; whole plant ... decreased height;; whole plant ... has extra parts of type;; whole plant ... phenotypic sex	GO:0009739 ... PATO:0002302;; PO:0000003 ... PATO:0000569;; PO:0000003 ... PATO:0001894;; PO:0000003 ... PATO:0002002;; PO:0006354 ... PATO:0002002;; PO:0009025 ... PATO:0000574;; PO:0009025 ... PATO:0000587;; PO:0009025 ... PATO:0000600;; PO:0020126 ... PATO:0001485;; PO:0020126 ... PATO:0002001	protein SCARECROW-like [Glycine max]; IPR005202 (Transcription factor GRAS), IPR021914 (Transcriptional factor DELLA, N-terminal)
73	10	AT2G29980	Arath	-1	54635005	FAD3	Abnormal fatty acid composition	whole plant ... composition	PO:0000003 ... PATO:0000025	fatty acid desaturase 2; IPR005804 (Fatty acid desaturase, type 1), IPR021863 (Protein of unknown function DUF3474); GO:0006629 (lipid metabolic process), GO:0055114 (oxidation-reduction process)
73	10	AT3G11170	Arath	-1	54635005	FAD7	Decreased dienoic fatty acid desaturation in chloroplast lipids	chloroplast ... decreased rate	GO:0009507 ... PATO:0000911	fatty acid desaturase 2; IPR005804 (Fatty acid desaturase, type 1), IPR021863 (Protein of unknown function DUF3474); GO:0006629 (lipid metabolic process), GO:0055114 (oxidation-reduction process)
73	10	AT3G12120	Arath	-1	54635005	FAD2	Sensitive to low temperature	response to cold ... increased sensitivity of a process	GO:0009409 ... PATO:0001551	fatty acid desaturase 2; IPR005804 (Fatty acid desaturase, type 1), IPR021863 (Protein of unknown function DUF3474); GO:0006629 (lipid metabolic process), GO:0055114 (oxidation-reduction process)
73	10	AT4G30950	Arath	-1	54635005	FAD6	Chlorotic leaves at low temperature;; Elevated monounsaturated fatty acid levels;; Low trienoic fatty acid levels;; Sensitive to salt stress;; Slow growth at low temperature	growth ... decreased rate;; vascular leaf ... decreased pigmentation;; whole plant ... decreased concentration;; whole plant ... increased concentration;; whole plant ... increased sensitivity toward	GO:0040007 ... PATO:0000911;; PO:0000003 ... PATO:0001162;; PO:0000003 ... PATO:0001163;; PO:0000003 ... PATO:0001549;; PO:0009025 ... PATO:0002251	fatty acid desaturase 2; IPR005804 (Fatty acid desaturase, type 1), IPR021863 (Protein of unknown function DUF3474); GO:0006629 (lipid metabolic process), GO:0055114 (oxidation-reduction process)
73	10	AT5G05580	Arath	-1	54635005	FAD8	Low trienoic acid levels	whole plant ... decreased concentration	PO:0000003 ... PATO:0001163	fatty acid desaturase 2; IPR005804 (Fatty acid desaturase, type 1), IPR021863 (Protein of unknown function DUF3474); GO:0006629 (lipid metabolic process), GO:0055114 (oxidation-reduction process)
73	10	Glyma.02g227200	Glyma	-1	54635005	GmFAD3-2	High seed oleic acid content	omega-3 fatty acid desaturase activity ... decreased rate;; seed ... increased concentration	GO:0042389 ... PATO:0000911;; PO:0009010 ... PATO:0001162	fatty acid desaturase 2; IPR005804 (Fatty acid desaturase, type 1), IPR021863 (Protein of unknown function DUF3474); GO:0006629 (lipid metabolic process), GO:0055114 (oxidation-reduction process)
73	10	Glyma.10g278000	Glyma	-1	54635005	GmFAD2-1	High seed oleic acid content	delta12-fatty acid dehydrogenase activity ... decreased rate;; seed ... increased concentration	GO:0016720 ... PATO:0000911;; PO:0009010 ... PATO:0001162	fatty acid desaturase 2; IPR005804 (Fatty acid desaturase, type 1), IPR021863 (Protein of unknown function DUF3474); GO:0006629 (lipid metabolic process), GO:0055114 (oxidation-reduction process)
73	10	Glyma.14g194300	Glyma	-1	54635005	GmFAD3-1	High seed oleic acid content	omega-3 fatty acid desaturase activity ... decreased rate;; seed ... increased concentration	GO:0042389 ... PATO:0000911;; PO:0009010 ... PATO:0001162	fatty acid desaturase 2; IPR005804 (Fatty acid desaturase, type 1), IPR021863 (Protein of unknown function DUF3474); GO:0006629 (lipid metabolic process), GO:0055114 (oxidation-reduction process)
73	10	Glyma.18g062000	Glyma	-1	54635005	GmFAD3-3	High seed oleic acid content	omega-3 fatty acid desaturase activity ... decreased rate;; seed ... increased concentration	GO:0042389 ... PATO:0000911;; PO:0009010 ... PATO:0001162	fatty acid desaturase 2; IPR005804 (Fatty acid desaturase, type 1), IPR021863 (Protein of unknown function DUF3474); GO:0006629 (lipid metabolic process), GO:0055114 (oxidation-reduction process)
73	10	Glyma.20g111000	Glyma	-1	54635005	GmFAD2-2	High seed oleic acid content	delta12-fatty acid dehydrogenase activity ... decreased rate;; seed ... increased concentration	GO:0016720 ... PATO:0000911;; PO:0009010 ... PATO:0001162	fatty acid desaturase 2; IPR005804 (Fatty acid desaturase, type 1), IPR021863 (Protein of unknown function DUF3474); GO:0006629 (lipid metabolic process), GO:0055114 (oxidation-reduction process)
98	10	AT1G78390	Arath	1	54725485	NCED9	Germination resistant to paclobutrazol (inhibitor of GA synthesis);; Low ABA levels	seed ... resistant to;; whole plant ... decreased concentration	PO:0000003 ... PATO:0001163;; PO:0009010 ... PATO:0001178	nine-cis-epoxycarotenoid dioxygenase 9; IPR004294 (Carotenoid oxygenase)
98	10	AT2G44990	Arath	1	54725485	CCD7	Increased branching;; Semi-dwarf;; Short leaves;; Short petioles	petiole ... decreased length;; shoot system ... has extra parts of type;; vascular leaf ... decreased length;; whole plant ... dwarf-like	PO:0000003 ... PATO:0000969;; PO:0009006 ... PATO:0002002;; PO:0009025 ... PATO:0000574;; PO:0020038 ... PATO:0000574	nine-cis-epoxycarotenoid dioxygenase 9; IPR004294 (Carotenoid oxygenase)
98	10	AT3G14440	Arath	1	54725485	NCED3	Insensitive to calcium;; Insensitive to potassium;; Sensitive to lithium	whole plant ... increased sensitivity toward;; whole plant ... insensitive toward	PO:0000003 ... PATO:0000513;; PO:0000003 ... PATO:0001549	nine-cis-epoxycarotenoid dioxygenase 9; IPR004294 (Carotenoid oxygenase)
98	10	AT3G24220	Arath	1	54725485	NCED6	Germination resistant to paclobutrazol (inhibitor of GA synthesis);; Low ABA levels in seeds	seed ... decreased concentration;; seed ... resistant to	PO:0009010 ... PATO:0001163;; PO:0009010 ... PATO:0001178	nine-cis-epoxycarotenoid dioxygenase 9; IPR004294 (Carotenoid oxygenase)
98	10	AT3G63520	Arath	1	54725485	CCD1	Elevated carotenoid levels in seeds	seed ... increased concentration	PO:0009010 ... PATO:0001162	nine-cis-epoxycarotenoid dioxygenase 9; IPR004294 (Carotenoid oxygenase)
98	10	AT4G32810	Arath	1	54725485	CCD8	Increased branching;; Short petioles	petiole ... decreased length;; shoot system ... has extra parts of type	PO:0009006 ... PATO:0002002;; PO:0020038 ... PATO:0000574	nine-cis-epoxycarotenoid dioxygenase 9; IPR004294 (Carotenoid oxygenase)
98	10	Os01g0746400	Orysa	1	54725485	D10	dwarf;; profuse tillers;; slender tillers;; small panicles	basal axillary shoot system ... slender;; inflorescence ... decreased size;; shoot system ... decreased height;; whole plant ... has extra parts of type	PO:0000003 ... PATO:0002002;; PO:0005001 ... PATO:0002212;; PO:0009006 ... PATO:0000569;; PO:0009049 ... PATO:0000587	nine-cis-epoxycarotenoid dioxygenase 9; IPR004294 (Carotenoid oxygenase)
98	10	Os04g0550600	Orysa	1	54725485	HTD1	High tillering due to high release of axillary buds;; bushy;; dwarf;; independent of ABA;; independent of GA;; independent of IAA	axillary bud ... increased concentration ;; primary shoot system ... decreased height ;; whole plant ... has extra parts of type;; whole plant ... indifference	PO:0000003 ... PATO:0000772;; PO:0000003 ... PATO:0002002;; PO:0004709 ... PATO:0001162;; PO:0006341 ... PATO:0000569	nine-cis-epoxycarotenoid dioxygenase 9; IPR004294 (Carotenoid oxygenase)
98	10	Solyc07g056570	Solly	1	54725485	not	delicate leaves;; green-yellow leaves;; wilts in dry weather;; wilts in hot weather	vascular leaf ... decreased strength;; vascular leaf ... yellow green;; whole plant ... wilty	PO:0000003 ... PATO:0002461;; PO:0009025 ... PATO:0001779;; PO:0009025 ... PATO:0001941	nine-cis-epoxycarotenoid dioxygenase 9; IPR004294 (Carotenoid oxygenase)
98	10	GRMZM2G014392	Zeama	1	54725485	vp14	kernels germinate while still on the ear	seed germination ... premature	GO:0009845 ... PATO:0000694	nine-cis-epoxycarotenoid dioxygenase 9; IPR004294 (Carotenoid oxygenase)
78	9	AT1G69120	Arath	-1	54681448	AP1	Homeotic floral transformations	specification of floral organ identity ... process quality	GO:0010093 ... PATO:0001236	MADS-box transcription factor 6 [Glycine max]; IPR002100 (Transcription factor, MADS-box), IPR002487 (Transcription factor, K-box); GO:0003677 (DNA binding), GO:0003700 (sequence-specific DNA binding transcription factor activity), GO:0005634 (nucleus), GO:0046983 (protein dimerization activity)
78	9	AT2G22540	Arath	-1	54681448	SVP	Early flowering	vegetative to reproductive phase transition of meristem ... premature	GO:0010228 ... PATO:0000694	MADS-box transcription factor 6 [Glycine max]; IPR002100 (Transcription factor, MADS-box), IPR002487 (Transcription factor, K-box); GO:0003677 (DNA binding), GO:0003700 (sequence-specific DNA binding transcription factor activity), GO:0005634 (nucleus), GO:0046983 (protein dimerization activity)
78	9	AT4G24540	Arath	-1	54681448	AGL24	Late flowering	vegetative to reproductive phase transition of meristem ... delayed	GO:0010228 ... PATO:0000502	MADS-box transcription factor 6 [Glycine max]; IPR002100 (Transcription factor, MADS-box), IPR002487 (Transcription factor, K-box); GO:0003677 (DNA binding), GO:0003700 (sequence-specific DNA binding transcription factor activity), GO:0005634 (nucleus), GO:0046983 (protein dimerization activity)
78	9	AT5G60910	Arath	-1	54681448	AGL8	Reduced fertility;; Short siliques;; Siliques crowded with seeds;; Small seeds	fruit ... crowded;; fruit ... decreased length;; seed ... decreased size;; whole plant ... decreased fertility	PO:0000003 ... PATO:0001834;; PO:0009001 ... PATO:0000574;; PO:0009001 ... PATO:0000619;; PO:0009010 ... PATO:0000587	MADS-box transcription factor 6 [Glycine max]; IPR002100 (Transcription factor, MADS-box), IPR002487 (Transcription factor, K-box); GO:0003677 (DNA binding), GO:0003700 (sequence-specific DNA binding transcription factor activity), GO:0005634 (nucleus), GO:0046983 (protein dimerization activity)
78	9	Os02g0761000	Orysa	-1	54681448	MADS22	Two-floret spikelet;; aberrant floral morphogenesis;; disorganized palea;; elongated glume	flower morphogenesis ... process quality ;; glume ... elongated;; palea ... disorganized;; spikelet floret ... perfoliate	GO:0048439 ... PATO:0001236;; PO:0009038 ... PATO:0000937;; PO:0009039 ... PATO:0001154;; PO:0009082 ... PATO:0001983	MADS-box transcription factor 6 [Glycine max]; IPR002100 (Transcription factor, MADS-box), IPR002487 (Transcription factor, K-box); GO:0003677 (DNA binding), GO:0003700 (sequence-specific DNA binding transcription factor activity), GO:0005634 (nucleus), GO:0046983 (protein dimerization activity)
78	9	Os03g0186600	Orysa	-1	54681448	MDP1	elongated coleoptiles;; enhanced lamina joint inclinations;; shortened primary roots	coleoptile ... elongated;; leaf lamina ... increased curvature;; primary root ... decreased length	PO:0020033 ... PATO:0001154;; PO:0020039 ... PATO:0001592;; PO:0020127 ... PATO:0000574	MADS-box transcription factor 6 [Glycine max]; IPR002100 (Transcription factor, MADS-box), IPR002487 (Transcription factor, K-box); GO:0003677 (DNA binding), GO:0003700 (sequence-specific DNA binding transcription factor activity), GO:0005634 (nucleus), GO:0046983 (protein dimerization activity)
78	9	Os07g0605200	Orysa	-1	54681448	MADS18	dwarfism;; early flowering;; low rate of internonde elongation;; reduction of length of leaf sheath	leaf sheath ... decreased length;; primary shoot system ... decreased height;; shoot internode ... decreased rate;; vegetative to reproductive phase transition of meristem ... premature	GO:0010228 ... PATO:0000694;; PO:0005005 ... PATO:0000911;; PO:0006341 ... PATO:0000569;; PO:0020104 ... PATO:0000574	MADS-box transcription factor 6 [Glycine max]; IPR002100 (Transcription factor, MADS-box), IPR002487 (Transcription factor, K-box); GO:0003677 (DNA binding), GO:0003700 (sequence-specific DNA binding transcription factor activity), GO:0005634 (nucleus), GO:0046983 (protein dimerization activity)
78	9	Solyc05g056620	Solly	-1	54681448	rin	Fruits green at maturity;; Fruits turning bright yellow,;; retarded ripening	fruit ... green;; fruit ripening ... delayed;; fruit ... saturated yellow	GO:0009835 ... PATO:0000502 ;; PO:0009001 ... PATO:0000320 ;; PO:0009001 ... PATO:0001285	MADS-box transcription factor 6 [Glycine max]; IPR002100 (Transcription factor, MADS-box), IPR002487 (Transcription factor, K-box); GO:0003677 (DNA binding), GO:0003700 (sequence-specific DNA binding transcription factor activity), GO:0005634 (nucleus), GO:0046983 (protein dimerization activity)
78	9	Solyc11g010570	Solly	-1	54681448	j	Jointless pedicels;; heavier fruits;; higher plant;; less seeds;; long internodes;; proliferated inflorescence. Growth rate increased	abscission zone ... lacks all parts of type ;; fruit ... increased weight;; growth ... increased rate;; seed ... has fewer parts of type;; stem internode ... increased length;; whole plant ... increased height	GO:0040007 ... PATO:0000912;; PO:0000003 ... PATO:0000570;; PO:0000146 ... PATO:0002000;; PO:0009001 ... PATO:0000582;; PO:0009010 ... PATO:0002001;; PO:0020142 ... PATO:0000573	MADS-box transcription factor 6 [Glycine max]; IPR002100 (Transcription factor, MADS-box), IPR002487 (Transcription factor, K-box); GO:0003677 (DNA binding), GO:0003700 (sequence-specific DNA binding transcription factor activity), GO:0005634 (nucleus), GO:0046983 (protein dimerization activity)
158	9	AT1G48410	Arath	1	54728224	AGO1	Altered leaf morphology;; Decreased branching	shoot system ... has fewer parts of type;; vascular leaf ... morphology	PO:0009006 ... PATO:0002001;; PO:0009025 ... PATO:0000051	Argonaute family protein; IPR003100 (Argonaute/Dicer protein, PAZ domain), IPR012337 (Ribonuclease H-like domain), IPR014811 (Domain of unknown function DUF1785); GO:0003676 (nucleic acid binding), GO:0005515 (protein binding)
158	9	AT1G69440	Arath	1	54728224	AGO7	Early vegetative phase change	vegetative phase change ... premature	GO:0010050 ... PATO:0000694	Argonaute family protein; IPR003100 (Argonaute/Dicer protein, PAZ domain), IPR012337 (Ribonuclease H-like domain), IPR014811 (Domain of unknown function DUF1785); GO:0003676 (nucleic acid binding), GO:0005515 (protein binding)
158	9	AT2G27040	Arath	1	54728224	AGO4	Decreased DNA methylation	DNA methylation ... decreased rate	GO:0006306 ... PATO:0000911	Argonaute family protein; IPR003100 (Argonaute/Dicer protein, PAZ domain), IPR012337 (Ribonuclease H-like domain), IPR014811 (Domain of unknown function DUF1785); GO:0003676 (nucleic acid binding), GO:0005515 (protein binding)
158	9	AT2G32940	Arath	1	54728224	AGO6	Decreased DNA methylation	DNA methylation ... decreased rate	GO:0006306 ... PATO:0000911	Argonaute family protein; IPR003100 (Argonaute/Dicer protein, PAZ domain), IPR012337 (Ribonuclease H-like domain), IPR014811 (Domain of unknown function DUF1785); GO:0003676 (nucleic acid binding), GO:0005515 (protein binding)
158	9	AT5G21150	Arath	1	54728224	AGO9	Abnormal ovule morphology (no effect on fertility);; Increased percentage of abnormal ovules in homozygotes	plant ovule ... morphology	PO:0020003 ... PATO:0000051	Argonaute family protein; IPR003100 (Argonaute/Dicer protein, PAZ domain), IPR012337 (Ribonuclease H-like domain), IPR014811 (Domain of unknown function DUF1785); GO:0003676 (nucleic acid binding), GO:0005515 (protein binding)
158	9	AT5G43810	Arath	1	54728224	ZLL	Arrested SAM development;; Complete loss of primary inflorescence;; Fasciated adventitious stems;; Fasciated inflorescences	adventitious shoot axis ... fasciated;; inflorescence ... fasciated;; meristem development ... arrested;; shoot system ... lacks all parts of type	GO:0048507 ... PATO:0000297;; PO:0009006 ... PATO:0002000;; PO:0009049 ... PATO:0000949;; PO:0025534 ... PATO:0000949	Argonaute family protein; IPR003100 (Argonaute/Dicer protein, PAZ domain), IPR012337 (Ribonuclease H-like domain), IPR014811 (Domain of unknown function DUF1785); GO:0003676 (nucleic acid binding), GO:0005515 (protein binding)
158	9	Os03g0449200	Orysa	1	54728224	SHL4	coleoptile absent;; epiblast absent;; radicle normal;; roots grow normally;; scutellum normal;; shoot apical meristem not differentiated;; shoot fails to grow	radicle ... physical object quality;; root development ... process quality;; scutellum ... physical object quality;; shoot apical meristem ... poorly differentiated;; shoot system ... Non-functional;; whole plant ... lacks all parts of type	GO:0048364 ... PATO:0001236;; PO:0000003 ... PATO:0002000;; PO:0009006 ... PATO:0001511;; PO:0020031 ... PATO:0001241;; PO:0020110 ... PATO:0001241;; PO:0020148 ... PATO:0002106	Argonaute family protein; IPR003100 (Argonaute/Dicer protein, PAZ domain), IPR012337 (Ribonuclease H-like domain), IPR014811 (Domain of unknown function DUF1785); GO:0003676 (nucleic acid binding), GO:0005515 (protein binding)
158	9	Os03g0800200	Orysa	1	54728224	MEL1	chromosome condensation arrested in early meiotic stage;; irregularly sized pollen mother cell in anther;; multinucleated pollen mother cell in anther;; vacuolated pollen mother cell in anther	chromosome condensation ... arrested;; microsporocyte ... multinucleate;; microsporocyte ... size;; microsporocyte ... vacuolated	GO:0030261 ... PATO:0000297;; PO:0020047 ... PATO:0000117;; PO:0020047 ... PATO:0000941;; PO:0020047 ... PATO:0001908	Argonaute family protein; IPR003100 (Argonaute/Dicer protein, PAZ domain), IPR012337 (Ribonuclease H-like domain), IPR014811 (Domain of unknown function DUF1785); GO:0003676 (nucleic acid binding), GO:0005515 (protein binding)
158	9	Os06g0597400	Orysa	1	54728224	PNH1	abnormal internal structure ;; altered vascular arrangement ;; malformed leaves	plant structure ... structure ;; vascular bundle ... spatial pattern ;; vascular leaf ... malformed	PO:0005020 ... PATO:0000060;; PO:0009011 ... PATO:0000141;; PO:0009025 ... PATO:0000646	Argonaute family protein; IPR003100 (Argonaute/Dicer protein, PAZ domain), IPR012337 (Ribonuclease H-like domain), IPR014811 (Domain of unknown function DUF1785); GO:0003676 (nucleic acid binding), GO:0005515 (protein binding)
121	8	AT4G18780	Arath	-1	54635134	IRX1	Cellulose-deficient secondary walls;; Collapsed xylem	secondary cell wall ... decreased concentration;; xylem ... collapsed	GO:0009531 ... PATO:0001163;; PO:0005352 ... PATO:0001478	Cellulose synthase family protein; IPR005150 (Cellulose synthase), IPR013083 (Zinc finger, RING/FYVE/PHD-type); GO:0005515 (protein binding), GO:0008270 (zinc ion binding), GO:0016020 (membrane), GO:0016760 (cellulose synthase (UDP-forming) activity), GO:0030244 (cellulose biosynthetic process)
121	8	AT4G32410	Arath	-1	54635134	RSW1	Complete male gametophyte defective;; Embryo defective;; Thick roots;; Thick seedlings	microgametophyte ... morphology;; plant embryo ... morphology;; root system ... increased thickness;; whole plant ... increased thickness	PO:0000003 ... PATO:0000591;; PO:0009009 ... PATO:0000051;; PO:0025025 ... PATO:0000591;; PO:0025280 ... PATO:0000051	Cellulose synthase family protein; IPR005150 (Cellulose synthase), IPR013083 (Zinc finger, RING/FYVE/PHD-type); GO:0005515 (protein binding), GO:0008270 (zinc ion binding), GO:0016020 (membrane), GO:0016760 (cellulose synthase (UDP-forming) activity), GO:0030244 (cellulose biosynthetic process)
121	8	AT4G39350	Arath	-1	54635134	CESA2	Reduced fertility;; Short hypocotyl	hypocotyl ... decreased length;; whole plant ... decreased fertility	PO:0000003 ... PATO:0001834;; PO:0020100 ... PATO:0000574	Cellulose synthase family protein; IPR005150 (Cellulose synthase), IPR013083 (Zinc finger, RING/FYVE/PHD-type); GO:0005515 (protein binding), GO:0008270 (zinc ion binding), GO:0016020 (membrane), GO:0016760 (cellulose synthase (UDP-forming) activity), GO:0030244 (cellulose biosynthetic process)
121	8	AT5G05170	Arath	-1	54635134	CEV1	Complete male gametophyte defective;; Elevated ethylene levels;; Elevated jasmonate levels;; Short roots	microgametophyte ... morphology;; root system ... decreased length;; whole plant ... increased concentration	PO:0000003 ... PATO:0001162;; PO:0025025 ... PATO:0000574;; PO:0025280 ... PATO:0000051	Cellulose synthase family protein; IPR005150 (Cellulose synthase), IPR013083 (Zinc finger, RING/FYVE/PHD-type); GO:0005515 (protein binding), GO:0008270 (zinc ion binding), GO:0016020 (membrane), GO:0016760 (cellulose synthase (UDP-forming) activity), GO:0030244 (cellulose biosynthetic process)
121	8	AT5G17420	Arath	-1	54635134	IRX3	Cellulose-deficient secondary walls;; Collapsed xylem	secondary cell wall ... decreased concentration;; xylem ... collapsed	GO:0009531 ... PATO:0001163;; PO:0005352 ... PATO:0001478	Cellulose synthase family protein; IPR005150 (Cellulose synthase), IPR013083 (Zinc finger, RING/FYVE/PHD-type); GO:0005515 (protein binding), GO:0008270 (zinc ion binding), GO:0016020 (membrane), GO:0016760 (cellulose synthase (UDP-forming) activity), GO:0030244 (cellulose biosynthetic process)
121	8	AT5G44030	Arath	-1	54635134	CESA4	Increased xylem;; Short inflorescence stems	inflorescence axis ... decreased length;; xylem ... increased size	PO:0005352 ... PATO:0000586;; PO:0020122 ... PATO:0000574	Cellulose synthase family protein; IPR005150 (Cellulose synthase), IPR013083 (Zinc finger, RING/FYVE/PHD-type); GO:0005515 (protein binding), GO:0008270 (zinc ion binding), GO:0016020 (membrane), GO:0016760 (cellulose synthase (UDP-forming) activity), GO:0030244 (cellulose biosynthetic process)
121	8	AT5G64740	Arath	-1	54635134	IXR2	Cell wall defective;; Dwarf;; Resistant to isoxaben (herbicide);; Short roots	cell wall ... morphology;; root system ... decreased length;; whole plant ... dwarf-like;; whole plant ... resistant to	GO:0005618 ... PATO:0000051;; PO:0000003 ... PATO:0000969;; PO:0000003 ... PATO:0001178;; PO:0025025 ... PATO:0000574	Cellulose synthase family protein; IPR005150 (Cellulose synthase), IPR013083 (Zinc finger, RING/FYVE/PHD-type); GO:0005515 (protein binding), GO:0008270 (zinc ion binding), GO:0016020 (membrane), GO:0016760 (cellulose synthase (UDP-forming) activity), GO:0030244 (cellulose biosynthetic process)
121	8	Os09g0422500	Orysa	-1	54635134	BC6	all parts of plant are extremely brittle	whole plant ... fragile	PO:0000003 ... PATO:0001362	Cellulose synthase family protein; IPR005150 (Cellulose synthase), IPR013083 (Zinc finger, RING/FYVE/PHD-type); GO:0005515 (protein binding), GO:0008270 (zinc ion binding), GO:0016020 (membrane), GO:0016760 (cellulose synthase (UDP-forming) activity), GO:0030244 (cellulose biosynthetic process)
135	8	AT3G30180	Arath	1	54638244	BR6OX2	Abnormal cauline leaf formation;; Abnormal stamen formation;; Curled leaves;; Dark green leaves;; Reduced fertility;; Rounded leaves;; Short petioles;; Slightly shorter inflorescence stems;; Slightly smaller seedlings	inflorescence axis ... decreased length;; leaf development ... process quality;; petiole ... decreased length;; stamen development ... process quality;; vascular leaf ... circular;; vascular leaf ... curved;; vascular leaf ... dark green;; whole plant ... decreased fertility;; whole plant ... decreased size	GO:0048366 ... PATO:0001236;; GO:0048443 ... PATO:0001236;; PO:0000003 ... PATO:0000587;; PO:0000003 ... PATO:0001834;; PO:0009025 ... PATO:0000406;; PO:0009025 ... PATO:0000411;; PO:0009025 ... PATO:0001249;; PO:0020038 ... PATO:0000574;; PO:0020122 ... PATO:0000574	Cytochrome P450 superfamily protein; IPR001128 (Cytochrome P450), IPR004901 (Reversibly glycosylated polypeptide family); GO:0005506 (iron ion binding), GO:0016866 (intramolecular transferase activity), GO:0020037 (heme binding), GO:0030244 (cellulose biosynthetic process), GO:0055114 (oxidation-reduction process)
135	8	AT3G50660	Arath	1	54638244	DWF4	Dwarf	whole plant ... dwarf-like	PO:0000003 ... PATO:0000969	Cytochrome P450 superfamily protein; IPR001128 (Cytochrome P450), IPR004901 (Reversibly glycosylated polypeptide family); GO:0005506 (iron ion binding), GO:0016866 (intramolecular transferase activity), GO:0020037 (heme binding), GO:0030244 (cellulose biosynthetic process), GO:0055114 (oxidation-reduction process)
135	8	AT4G36380	Arath	1	54638244	ROT3	Rounded leaves;; Short floral organs;; Short leaves;; Short petioles	floral organ ... decreased length;; petiole ... decreased length;; vascular leaf ... circular;; vascular leaf ... decreased length	PO:0009025 ... PATO:0000411;; PO:0009025 ... PATO:0000574;; PO:0020038 ... PATO:0000574;; PO:0025395 ... PATO:0000574	Cytochrome P450 superfamily protein; IPR001128 (Cytochrome P450), IPR004901 (Reversibly glycosylated polypeptide family); GO:0005506 (iron ion binding), GO:0016866 (intramolecular transferase activity), GO:0020037 (heme binding), GO:0030244 (cellulose biosynthetic process), GO:0055114 (oxidation-reduction process)
135	8	AT5G05690	Arath	1	54638244	CBB3	Dwarf;; Male sterile	anther ... decreased fertility;; whole plant ... dwarf-like	PO:0000003 ... PATO:0000969;; PO:0009066 ... PATO:0001834	Cytochrome P450 superfamily protein; IPR001128 (Cytochrome P450), IPR004901 (Reversibly glycosylated polypeptide family); GO:0005506 (iron ion binding), GO:0016866 (intramolecular transferase activity), GO:0020037 (heme binding), GO:0030244 (cellulose biosynthetic process), GO:0055114 (oxidation-reduction process)
135	8	Os03g0227700	Orysa	1	54638244	DWARF4	dwarfism;; enhanced grain yield;; erect leaves;; increased panicle number;; malformed leaves;; slight dwarfism;; tortuous leaf blades	leaf lamina ... sinuous;; shoot system ... decreased height;; vascular leaf ... erect;; vascular leaf ... malformed;; whole plant ... has extra parts of type	PO:0000003 ... PATO:0002002;; PO:0009006 ... PATO:0000569;; PO:0009025 ... PATO:0000622;; PO:0009025 ... PATO:0000646;; PO:0020039 ... PATO:0001989	Cytochrome P450 superfamily protein; IPR001128 (Cytochrome P450), IPR004901 (Reversibly glycosylated polypeptide family); GO:0005506 (iron ion binding), GO:0016866 (intramolecular transferase activity), GO:0020037 (heme binding), GO:0030244 (cellulose biosynthetic process), GO:0055114 (oxidation-reduction process)
135	8	Os03g0602300	Orysa	1	54638244	DWARF	defects in leaf elongation;; defects in stem elongation;; failure in organization of cells in leaf;; failure in organization of cells in stem;; failure in polar elongation of cells in leaf;; failure in polar elongation of cells in stem	leaf development ... process quality;; plant cell ... increased length;; plant cell ... organization quality;; stem elongation stage ... process quality	GO:0048366 ... PATO:0001236;; PO:0007089 ... PATO:0001236;; PO:0009002 ... PATO:0000573;; PO:0009002 ... PATO:0002264	Cytochrome P450 superfamily protein; IPR001128 (Cytochrome P450), IPR004901 (Reversibly glycosylated polypeptide family); GO:0005506 (iron ion binding), GO:0016866 (intramolecular transferase activity), GO:0020037 (heme binding), GO:0030244 (cellulose biosynthetic process), GO:0055114 (oxidation-reduction process)
135	8	Os04g0469800	Orysa	1	54638244	D11	long panicles;; round grains;; second internode reduced;; semidwarf;; small grains;; sparse grain set	fruit ... circular;; fruit ... decreased size;; fruit ... sparse;; inflorescence ... increased length;; shoot system ... decreased height;; stem internode ... decreased length	PO:0009001 ... PATO:0000411;; PO:0009001 ... PATO:0000587;; PO:0009001 ... PATO:0001609;; PO:0009006 ... PATO:0000569;; PO:0009049 ... PATO:0000573;; PO:0020142 ... PATO:0000574	Cytochrome P450 superfamily protein; IPR001128 (Cytochrome P450), IPR004901 (Reversibly glycosylated polypeptide family); GO:0005506 (iron ion binding), GO:0016866 (intramolecular transferase activity), GO:0020037 (heme binding), GO:0030244 (cellulose biosynthetic process), GO:0055114 (oxidation-reduction process)
135	8	Solyc02g089160	Solly	1	54638244	d	All parts extremely foreshortened;; All parts foreshortened;; All parts shortened ;; leaves dark;; leaves rugose	vascular leaf ... dark green;; vascular leaf ... rugose;; whole plant ... decreased size	PO:0000003 ... PATO:0000587 ;; PO:0009025 ... PATO:0001249;; PO:0009025 ... PATO:0001359	Cytochrome P450 superfamily protein; IPR001128 (Cytochrome P450), IPR004901 (Reversibly glycosylated polypeptide family); GO:0005506 (iron ion binding), GO:0016866 (intramolecular transferase activity), GO:0020037 (heme binding), GO:0030244 (cellulose biosynthetic process), GO:0055114 (oxidation-reduction process)
58	8	AT1G62360	Arath	-1	54699045	STM	Complete loss of SAM;; Embryo defective;; Fused cotyledons;; Seedling lethal	cotyledon ... fused with;; plant embryo ... morphology;; whole plant ... lacks all parts of type;; whole plant ... lethal (sensu genetics)	PO:0000003 ... PATO:0000718;; PO:0000003 ... PATO:0002000;; PO:0009009 ... PATO:0000051;; PO:0020030 ... PATO:0000642	homeobox protein knotted-1-like 2-like [Glycine max]; IPR005539 (ELK), IPR005540 (KNOX1), IPR005541 (KNOX2), IPR009057 (Homeodomain-like); GO:0003677 (DNA binding), GO:0003700 (sequence-specific DNA binding transcription factor activity), GO:0005634 (nucleus), GO:0043565 (sequence-specific DNA binding)
58	8	AT4G08150	Arath	-1	54699045	BP	Downward-pointing flowers;; Downward-pointing siliques;; Short inflorescence stems	flower ... drooping;; fruit ... drooping;; inflorescence axis ... decreased length	PO:0009001 ... PATO:0002165;; PO:0009046 ... PATO:0002165;; PO:0020122 ... PATO:0000574	homeobox protein knotted-1-like 2-like [Glycine max]; IPR005539 (ELK), IPR005540 (KNOX1), IPR005541 (KNOX2), IPR009057 (Homeodomain-like); GO:0003677 (DNA binding), GO:0003700 (sequence-specific DNA binding transcription factor activity), GO:0005634 (nucleus), GO:0043565 (sequence-specific DNA binding)
58	8	Solyc02g081120	Solly	-1	54699045	LeT6	Leaves 3-4 pinnately compound with clavate segments;; Shortened internodes;; crumpled leaf;; lateral vein foreshortened;; midvein foreshortened;; petiole foreshortened	lateral leaf vein ... decreased length;; leaflet ... shape;; leaf midvein ... decreased length;; petiole ... decreased length;; shoot internode ... decreased length;; vascular leaf ... wrinkled	PO:0005005 ... PATO:0000574 ;; PO:0006011 ... PATO:0000574 ;; PO:0009025 ... PATO:0001810;; PO:0020038 ... PATO:0000574 ;; PO:0020049 ... PATO:0000052;; PO:0020139 ... PATO:0000574	homeobox protein knotted-1-like 2-like [Glycine max]; IPR005539 (ELK), IPR005540 (KNOX1), IPR005541 (KNOX2), IPR009057 (Homeodomain-like); GO:0003677 (DNA binding), GO:0003700 (sequence-specific DNA binding transcription factor activity), GO:0005634 (nucleus), GO:0043565 (sequence-specific DNA binding)
58	8	GRMZM2G017087	Zeama	-1	54699045	kn1	Scattered proliferations of tissue at veins on leaf, leading to a bumpy, irregular appearance.;; The number of ovules that develop into a seed is reduced;; number of tassel spikelets greatly reduced;; pollen nonfunctional	infructescence ... has fewer parts of type;; pollen ... non-functional;; tassel inflorescence ... has fewer parts of type;; vascular leaf ... warty	PO:0006342 ... PATO:0002001;; PO:0009025 ... PATO:0001361;; PO:0020126 ... PATO:0002001;; PO:0025281 ... PATO:0001511	homeobox protein knotted-1-like 2-like [Glycine max]; IPR005539 (ELK), IPR005540 (KNOX1), IPR005541 (KNOX2), IPR009057 (Homeodomain-like); GO:0003677 (DNA binding), GO:0003700 (sequence-specific DNA binding transcription factor activity), GO:0005634 (nucleus), GO:0043565 (sequence-specific DNA binding)
58	8	GRMZM2G028041	Zeama	-1	54699045	rs1	Scattered proliferations of tissue at veins on leaf, leading to a bumpy, irregular appearance.;; leaf sheath is rough	leaf sheath ... rough;; vascular leaf ... warty	PO:0009025 ... PATO:0001361;; PO:0020104 ... PATO:0000700	homeobox protein knotted-1-like 2-like [Glycine max]; IPR005539 (ELK), IPR005540 (KNOX1), IPR005541 (KNOX2), IPR009057 (Homeodomain-like); GO:0003677 (DNA binding), GO:0003700 (sequence-specific DNA binding transcription factor activity), GO:0005634 (nucleus), GO:0043565 (sequence-specific DNA binding)
58	8	GRMZM2G087741	Zeama	-1	54699045	lg3	auricle of the leaf missing;; leaves upright;; more ligule	leaf sheath ... has extra parts of type;; leaf sheath ... lacks all parts of type;; vascular leaf ... erect	PO:0009025 ... PATO:0000622;; PO:0020104 ... PATO:0002000;; PO:0020104 ... PATO:0002002	homeobox protein knotted-1-like 2-like [Glycine max]; IPR005539 (ELK), IPR005540 (KNOX1), IPR005541 (KNOX2), IPR009057 (Homeodomain-like); GO:0003677 (DNA binding), GO:0003700 (sequence-specific DNA binding transcription factor activity), GO:0005634 (nucleus), GO:0043565 (sequence-specific DNA binding)
58	8	GRMZM2G094241	Zeama	-1	54699045	lg4	auricle of the leaf missing;; leaves upright	leaf sheath ... lacks all parts of type;; vascular leaf ... erect	PO:0009025 ... PATO:0000622;; PO:0020104 ... PATO:0002000	homeobox protein knotted-1-like 2-like [Glycine max]; IPR005539 (ELK), IPR005540 (KNOX1), IPR005541 (KNOX2), IPR009057 (Homeodomain-like); GO:0003677 (DNA binding), GO:0003700 (sequence-specific DNA binding transcription factor activity), GO:0005634 (nucleus), GO:0043565 (sequence-specific DNA binding)
58	8	GRMZM2G452178	Zeama	-1	54699045	gn1	internode elongation reduced;; The plant is shorter;; multiple silks per floret in ear;; seedling distorted;; seedling twisted;; silks in the tassel	ear floret ... has extra parts of type;; stem internode ... decreased length;; tassel spikelet ... has extra parts of type;; whole plant ... decreased height;; whole plant ... sinuous;; whole plant ... structure	PO:0000003 ... PATO:0000141;; PO:0000003 ... PATO:0000569;; PO:0000003 ... PATO:0001989;; PO:0006309 ... PATO:0002002;; PO:0006354 ... PATO:0002002;; PO:0020142 ... PATO:0000574	homeobox protein knotted-1-like 2-like [Glycine max]; IPR005539 (ELK), IPR005540 (KNOX1), IPR005541 (KNOX2), IPR009057 (Homeodomain-like); GO:0003677 (DNA binding), GO:0003700 (sequence-specific DNA binding transcription factor activity), GO:0005634 (nucleus), GO:0043565 (sequence-specific DNA binding)
163	8	AT1G06780	Arath	1	54716905	GAUT6	Abnormal pectin levels in cell walls;; Abnormal xylan levels in cell walls	cell wall ... concentration of	GO:0005618 ... PATO:0000033	probable galacturonosyltransferase 4-like [Glycine max]; IPR002495 (Glycosyl transferase, family 8), IPR011009 (Protein kinase-like domain)
163	8	AT1G18580	Arath	1	54716905	GAUT11	Abnormal pectin levels in cell walls;; Abnormal xylan levels in cell walls	cell wall ... concentration of	GO:0005618 ... PATO:0000033	probable galacturonosyltransferase 4-like [Glycine max]; IPR002495 (Glycosyl transferase, family 8), IPR011009 (Protein kinase-like domain)
163	8	AT2G20810	Arath	1	54716905	GAUT10	Abnormal pectin levels in cell walls;; Abnormal xylan levels in cell walls	cell wall ... concentration of	GO:0005618 ... PATO:0000033	probable galacturonosyltransferase 4-like [Glycine max]; IPR002495 (Glycosyl transferase, family 8), IPR011009 (Protein kinase-like domain)
163	8	AT3G01040	Arath	1	54716905	GAUT13	Abnormal pectin levels in cell walls;; Abnormal xylan levels in cell walls	cell wall ... concentration of	GO:0005618 ... PATO:0000033	probable galacturonosyltransferase 4-like [Glycine max]; IPR002495 (Glycosyl transferase, family 8), IPR011009 (Protein kinase-like domain)
163	8	AT3G02350	Arath	1	54716905	GAUT9	Abnormal pectin levels in cell walls;; Abnormal xylan levels in cell walls	cell wall ... concentration of	GO:0005618 ... PATO:0000033	probable galacturonosyltransferase 4-like [Glycine max]; IPR002495 (Glycosyl transferase, family 8), IPR011009 (Protein kinase-like domain)
163	8	AT3G25140	Arath	1	54716905	QUA1	Dwarf;; Low pectin levels;; Reduced cell adhesion	cell adhesion ... decreased rate;; whole plant ... decreased concentration;; whole plant ... dwarf-like	GO:0007155 ... PATO:0000911;; PO:0000003 ... PATO:0000969;; PO:0000003 ... PATO:0001163	probable galacturonosyltransferase 4-like [Glycine max]; IPR002495 (Glycosyl transferase, family 8), IPR011009 (Protein kinase-like domain)
163	8	AT5G15470	Arath	1	54716905	GAUT14	Abnormal pectin levels in cell walls;; Abnormal xylan levels in cell walls	cell wall ... concentration of	GO:0005618 ... PATO:0000033	probable galacturonosyltransferase 4-like [Glycine max]; IPR002495 (Glycosyl transferase, family 8), IPR011009 (Protein kinase-like domain)
163	8	AT5G54690	Arath	1	54716905	GAUT12	Decreased secondary cell wall thickness;; Small flowers;; Small leaves;; Small siliques	flower ... decreased size;; fruit ... decreased size;; secondary cell wall ... decreased thickness;; vascular leaf ... decreased size	GO:0009531 ... PATO:0000592;; PO:0009001 ... PATO:0000587;; PO:0009025 ... PATO:0000587;; PO:0009046 ... PATO:0000587	probable galacturonosyltransferase 4-like [Glycine max]; IPR002495 (Glycosyl transferase, family 8), IPR011009 (Protein kinase-like domain)
124	7	AT1G61720	Arath	-1	54661746	BAN	Anthocyanin accumulation;; Purple seed coats	seed coat ... purple;; whole plant ... increased accumulation	PO:0000003 ... PATO:0002270;; PO:0009088 ... PATO:0000951	dihydroflavonol 4-reductase; IPR001509 (NAD-dependent epimerase/dehydratase), IPR016040 (NAD(P)-binding domain), IPR021995 (Protein of unknown function DUF3593); GO:0003824 (catalytic activity), GO:0044237 (cellular metabolic process), GO:0050662 (coenzyme binding)
124	7	AT2G45400	Arath	-1	54661746	BEN1	Elongated leaves;; Tall inflorescence stems	inflorescence axis ... increased length;; vascular leaf ... elongated	PO:0009025 ... PATO:0001154;; PO:0020122 ... PATO:0000573	dihydroflavonol 4-reductase; IPR001509 (NAD-dependent epimerase/dehydratase), IPR016040 (NAD(P)-binding domain), IPR021995 (Protein of unknown function DUF3593); GO:0003824 (catalytic activity), GO:0044237 (cellular metabolic process), GO:0050662 (coenzyme binding)
124	7	AT5G42800	Arath	-1	54661746	TT3	Yellow seed coat	seed coat ... yellow	PO:0009088 ... PATO:0000324	dihydroflavonol 4-reductase; IPR001509 (NAD-dependent epimerase/dehydratase), IPR016040 (NAD(P)-binding domain), IPR021995 (Protein of unknown function DUF3593); GO:0003824 (catalytic activity), GO:0044237 (cellular metabolic process), GO:0050662 (coenzyme binding)
124	7	Glyma.08g062000	Glyma	-1	54661746	ANR1	Antocyandidin Reductase activitiy reduced;; Epicatechin conc. Increased	anthocyanidin reductase activity ... decreased rate;; seed coat ... increased concentration	GO:0033729 ... PATO:0000911;; PO:0009088 ... PATO:0001162	dihydroflavonol 4-reductase; IPR001509 (NAD-dependent epimerase/dehydratase), IPR016040 (NAD(P)-binding domain), IPR021995 (Protein of unknown function DUF3593); GO:0003824 (catalytic activity), GO:0044237 (cellular metabolic process), GO:0050662 (coenzyme binding)
124	7	GRMZM2G026930	Zeama	-1	54661746	a1	Aleuron layer is colored;; The pericarp is brown;; anthers are green;; lack of anthocyanins in aleurone;; no color in aleurone;; seedling dies;; silks are green	aleurone layer ... colored;; aleurone layer ... colorless;; aleurone layer ... lacks all parts of type;; aleurone layer ... lacks parts or has fewer parts of type;; anther ... green;; death ... premature;; pericarp ... brown;; style ... green	GO:0016265 ... PATO:0000694;; PO:0005360 ... PATO:0000336;; PO:0005360 ... PATO:0000337;; PO:0005360 ... PATO:0001999;; PO:0005360 ... PATO:0002000;; PO:0009066 ... PATO:0000320;; PO:0009074 ... PATO:0000320;; PO:0009084 ... PATO:0000952	dihydroflavonol 4-reductase; IPR001509 (NAD-dependent epimerase/dehydratase), IPR016040 (NAD(P)-binding domain), IPR021995 (Protein of unknown function DUF3593); GO:0003824 (catalytic activity), GO:0044237 (cellular metabolic process), GO:0050662 (coenzyme binding)
124	7	GRMZM2G086773	Zeama	-1	54661746	hm2	resistant to Cochliobolus carbonum	whole plant ... resistant to	PO:0000003 ... PATO:0001178	dihydroflavonol 4-reductase; IPR001509 (NAD-dependent epimerase/dehydratase), IPR016040 (NAD(P)-binding domain), IPR021995 (Protein of unknown function DUF3593); GO:0003824 (catalytic activity), GO:0044237 (cellular metabolic process), GO:0050662 (coenzyme binding)
124	7	GRMZM5G881887	Zeama	-1	54661746	hm1	resistant to Cochliobolus carbonum;; resistant to Colletotrichum graminicola	whole plant ... resistant to	PO:0000003 ... PATO:0001178	dihydroflavonol 4-reductase; IPR001509 (NAD-dependent epimerase/dehydratase), IPR016040 (NAD(P)-binding domain), IPR021995 (Protein of unknown function DUF3593); GO:0003824 (catalytic activity), GO:0044237 (cellular metabolic process), GO:0050662 (coenzyme binding)
85	7	AT1G01480	Arath	1	54671153	ACS2	Large cotyledons;; Long hypocotyl;; Slow growth;; Tall inflorescence stems	cotyledon ... increased size;; growth ... decreased rate;; hypocotyl ... increased length;; inflorescence axis ... increased length	GO:0040007 ... PATO:0000911;; PO:0020030 ... PATO:0000586;; PO:0020100 ... PATO:0000573;; PO:0020122 ... PATO:0000573	1-aminocyclopropane-1-carboxylate synthase 9; IPR015424 (Pyridoxal phosphate-dependent transferase); GO:0003824 (catalytic activity), GO:0009058 (biosynthetic process), GO:0030170 (pyridoxal phosphate binding)
85	7	AT2G22810	Arath	1	54671153	ACS4	Elevated ethylene levels;; Large cotyledons;; Long hypocotyl;; Tall inflorescence stems	cotyledon ... increased size;; hypocotyl ... increased length;; inflorescence axis ... increased length;; whole plant ... increased concentration	PO:0000003 ... PATO:0001162;; PO:0020030 ... PATO:0000586;; PO:0020100 ... PATO:0000573;; PO:0020122 ... PATO:0000573	1-aminocyclopropane-1-carboxylate synthase 9; IPR015424 (Pyridoxal phosphate-dependent transferase); GO:0003824 (catalytic activity), GO:0009058 (biosynthetic process), GO:0030170 (pyridoxal phosphate binding)
85	7	AT3G49700	Arath	1	54671153	ACS9	Early flowering;; Enhanced ethylene production;; Large cotyledons;; Long hypocotyl;; Tall inflorescence stems	cotyledon ... increased size;; ethylene biosynthetic process ... increased rate;; hypocotyl ... increased length;; inflorescence axis ... increased length;; vegetative to reproductive phase transition of meristem ... premature	GO:0009693 ... PATO:0000912;; GO:0010228 ... PATO:0000694;; PO:0020030 ... PATO:0000586;; PO:0020100 ... PATO:0000573;; PO:0020122 ... PATO:0000573	1-aminocyclopropane-1-carboxylate synthase 9; IPR015424 (Pyridoxal phosphate-dependent transferase); GO:0003824 (catalytic activity), GO:0009058 (biosynthetic process), GO:0030170 (pyridoxal phosphate binding)
85	7	AT3G61510	Arath	1	54671153	ACS1	Early flowering;; Large cotyledons;; Long hypocotyl;; Low ethylene levels;; Thin inflorescence stems	cotyledon ... increased size;; hypocotyl ... increased length;; inflorescence axis ... decreased thickness;; vegetative to reproductive phase transition of meristem ... premature;; whole plant ... decreased concentration	GO:0010228 ... PATO:0000694;; PO:0000003 ... PATO:0001163;; PO:0020030 ... PATO:0000586;; PO:0020100 ... PATO:0000573;; PO:0020122 ... PATO:0000592	1-aminocyclopropane-1-carboxylate synthase 9; IPR015424 (Pyridoxal phosphate-dependent transferase); GO:0003824 (catalytic activity), GO:0009058 (biosynthetic process), GO:0030170 (pyridoxal phosphate binding)
85	7	AT4G11280	Arath	1	54671153	ACS6	Early flowering;; Large cotyledons;; Long hypocotyl;; Tall inflorescence stems	cotyledon ... increased size;; hypocotyl ... increased length;; inflorescence axis ... increased length;; vegetative to reproductive phase transition of meristem ... premature	GO:0010228 ... PATO:0000694;; PO:0020030 ... PATO:0000586;; PO:0020100 ... PATO:0000573;; PO:0020122 ... PATO:0000573	1-aminocyclopropane-1-carboxylate synthase 9; IPR015424 (Pyridoxal phosphate-dependent transferase); GO:0003824 (catalytic activity), GO:0009058 (biosynthetic process), GO:0030170 (pyridoxal phosphate binding)
85	7	AT4G26200	Arath	1	54671153	ACS7	Early flowering;; Low ethylene levels	vegetative to reproductive phase transition of meristem ... premature;; whole plant ... decreased concentration	GO:0010228 ... PATO:0000694;; PO:0000003 ... PATO:0001163	1-aminocyclopropane-1-carboxylate synthase 9; IPR015424 (Pyridoxal phosphate-dependent transferase); GO:0003824 (catalytic activity), GO:0009058 (biosynthetic process), GO:0030170 (pyridoxal phosphate binding)
85	7	AT5G65800	Arath	1	54671153	ACS5	Large cotyledons;; Long hypocotyl;; Low ethylene levels in response to cytokinin;; Tall inflorescence stems	cotyledon ... increased size;; hypocotyl ... increased length;; inflorescence axis ... increased length;; whole plant ... decreased concentration	PO:0000003 ... PATO:0001163;; PO:0020030 ... PATO:0000586;; PO:0020100 ... PATO:0000573;; PO:0020122 ... PATO:0000573	1-aminocyclopropane-1-carboxylate synthase 9; IPR015424 (Pyridoxal phosphate-dependent transferase); GO:0003824 (catalytic activity), GO:0009058 (biosynthetic process), GO:0030170 (pyridoxal phosphate binding)
100	6	AT1G70940	Arath	-1	54574187	PIN3	Abnormal phototropism;; Abnormal root gravitropism	phototropism ... process quality;; positive gravitropism ... process quality	GO:0009638 ... PATO:0001236;; GO:0009958 ... PATO:0001236	Auxin efflux carrier family protein; IPR004776 (Auxin efflux carrier); GO:0016021 (integral component of membrane), GO:0055085 (transmembrane transport)
100	6	AT1G73590	Arath	-1	54574187	PIN1	Abnormal flower morphology;; Abnormal flower number;; Abnormal flower position;; Abnormal leaf morphology;; Abnormal leaf number;; Abnormal leaf position;; High penetrance of abnormal cotyledon positioning;; High penetrance of increased cotyledon number;; Naked inflorescences;; Pin-shaped inflorescences	cotyledon ... position;; flower ... morphology;; flower ... position;; inflorescence ... altered number of;; inflorescence axis ... pin-like;; shoot system ... altered number of;; vascular leaf ... morphology;; vascular leaf ... position;; whole plant ... has extra parts of type	PO:0000003 ... PATO:0002002;; PO:0009006 ... PATO:0002083;; PO:0009025 ... PATO:0000051;; PO:0009025 ... PATO:0000140;; PO:0009046 ... PATO:0000051;; PO:0009046 ... PATO:0000140;; PO:0009049 ... PATO:0002083;; PO:0020030 ... PATO:0000140;; PO:0020122 ... PATO:0002458	Auxin efflux carrier family protein; IPR004776 (Auxin efflux carrier); GO:0016021 (integral component of membrane), GO:0055085 (transmembrane transport)
100	6	AT2G01420	Arath	-1	54574187	PIN4	Abnormal seedling root cell patterning;; Embryo defective-Cotyledon	plant cell ... spatial pattern;; plant embryo ... morphology	PO:0009002 ... PATO:0000060;; PO:0009009 ... PATO:0000051	Auxin efflux carrier family protein; IPR004776 (Auxin efflux carrier); GO:0016021 (integral component of membrane), GO:0055085 (transmembrane transport)
100	6	AT5G16530	Arath	-1	54574187	PIN5	Abnormal hypocotyl growth;; Abnormal root growth;; Insensitive to IAA	growth ... process quality;; root development ... process quality;; whole plant ... insensitive toward	GO:0040007 ... PATO:0001236;; GO:0048364 ... PATO:0001236;; PO:0000003 ... PATO:0000513	Auxin efflux carrier family protein; IPR004776 (Auxin efflux carrier); GO:0016021 (integral component of membrane), GO:0055085 (transmembrane transport)
100	6	AT5G57090	Arath	-1	54574187	AGR1	Abnormal hypocotyl gravicurvature;; Abnormal root gravicurvature	gravitropism ... process quality;; positive gravitropism ... process quality	GO:0009630 ... PATO:0001236;; GO:0009958 ... PATO:0001236	Auxin efflux carrier family protein; IPR004776 (Auxin efflux carrier); GO:0016021 (integral component of membrane), GO:0055085 (transmembrane transport)
100	6	Os02g0743400	Orysa	-1	54574187	REH1	Adventitious root development inhibited;; altered root to shoot ratio;; altered tiller number;; arrest of primordia emergence;; decrease advititious root number	adventitious root development ... delayed;; root system ... altered number of;; whole plant ... altered number of;; whole plant ... has fewer parts of type;; whole plant ... lacks all parts of type	GO:0048830 ... PATO:0000502;; PO:0000003 ... PATO:0002000;; PO:0000003 ... PATO:0002001;; PO:0000003 ... PATO:0002083;; PO:0025025 ... PATO:0002083	Auxin efflux carrier family protein; IPR004776 (Auxin efflux carrier); GO:0016021 (integral component of membrane), GO:0055085 (transmembrane transport)
75	6	AT1G08810	Arath	1	54590644	MYB60	Reduced stomatal width;; Resistant to drought	response to water deprivation ... decreased sensitivity of a process;; stomatal pore ... decreased size	GO:0009414 ... PATO:0001552;; PO:0008032 ... PATO:0000587	myb transcription factor; IPR009057 (Homeodomain-like); GO:0003677 (DNA binding), GO:0003682 (chromatin binding)
75	6	AT3G27920	Arath	1	54590644	GL1	Abnormal trichomes;; Reduced trichomes	trichome ... decreased size;; trichome ... morphology	PO:0000282 ... PATO:0000051;; PO:0000282 ... PATO:0000587	myb transcription factor; IPR009057 (Homeodomain-like); GO:0003677 (DNA binding), GO:0003682 (chromatin binding)
75	6	AT3G28910	Arath	1	54590644	MYB30	Sensitive to brassinazole (inhibitor of brassinosteroid biosynthesis)	whole plant ... increased sensitivity toward	PO:0000003 ... PATO:0001549	myb transcription factor; IPR009057 (Homeodomain-like); GO:0003677 (DNA binding), GO:0003682 (chromatin binding)
75	6	AT5G14750	Arath	1	54590644	WER1	Abnormal root epidermal cell patterning;; Increased root hair production;; Increased stomatal density on hypocotyls	hypocotyl ... has extra parts of type;; plant cell ... spatial pattern;; root system ... has extra parts of type	PO:0009002 ... PATO:0000060;; PO:0020100 ... PATO:0002002;; PO:0025025 ... PATO:0002002	myb transcription factor; IPR009057 (Homeodomain-like); GO:0003677 (DNA binding), GO:0003682 (chromatin binding)
75	6	AT5G40330	Arath	1	54590644	MYB23	Decreased trichome branching	trichome branching ... decreased occurrence	GO:0010091 ... PATO:0002052	myb transcription factor; IPR009057 (Homeodomain-like); GO:0003677 (DNA binding), GO:0003682 (chromatin binding)
75	6	AT5G62470	Arath	1	54590644	MYB96	Increased lateral root number;; Sensitive to drought	response to water deprivation ... increased sensitivity of a process;; root system ... has extra parts of type	GO:0009414 ... PATO:0001551;; PO:0025025 ... PATO:0002002	myb transcription factor; IPR009057 (Homeodomain-like); GO:0003677 (DNA binding), GO:0003682 (chromatin binding)
40	6	AT1G09570	Arath	-1	54618663	FHY2	Long hypocotyl under far-red light	hypocotyl ... increased length	PO:0020100 ... PATO:0000573	Signal transduction histidine kinase, hybrid-type, ethylene sensor; IPR001294 (Phytochrome); GO:0000155 (phosphorelay sensor kinase activity), GO:0004871 (signal transducer activity), GO:0005515 (protein binding), GO:0005524 (ATP binding), GO:0007165 (signal transduction), GO:0009584 (detection of visible light), GO:0009881 (photoreceptor activity), GO:0016020 (membrane), GO:0017006 (protein-tetr…
40	6	AT2G18790	Arath	-1	54618663	PHYB	Altered response to red:far-red light;; Decreased branching;; Early flowering independent of photoperiod;; Few rosette leaves;; Few siliques;; Long hypocotyl;; Long petioles;; Long root hairs;; Pale green;; Short roots;; Small leaves;; Tall inflorescence stems	collective leaf structure ... has fewer parts of type;; hypocotyl ... increased length;; inflorescence axis ... has fewer parts of type;; inflorescence axis ... increased length;; petiole ... increased length;; response to red light ... process quality;; root hair ... increased length;; root system ... decreased length;; shoot system ... has fewer parts of type;; vascular leaf ... decreased size;…	GO:0010114 ... PATO:0001236;; GO:0010228 ... PATO:0000694;; GO:0035618 ... PATO:0000573;; PO:0000003 ... PATO:0001272;; PO:0009006 ... PATO:0002001;; PO:0009025 ... PATO:0000587;; PO:0020038 ... PATO:0000573;; PO:0020100 ... PATO:0000573;; PO:0020122 ... PATO:0000573;; PO:0020122 ... PATO:0002001;; PO:0025022 ... PATO:0002001;; PO:0025025 ... PATO:0000574	Signal transduction histidine kinase, hybrid-type, ethylene sensor; IPR001294 (Phytochrome); GO:0000155 (phosphorelay sensor kinase activity), GO:0004871 (signal transducer activity), GO:0005515 (protein binding), GO:0005524 (ATP binding), GO:0007165 (signal transduction), GO:0009584 (detection of visible light), GO:0009881 (photoreceptor activity), GO:0016020 (membrane), GO:0017006 (protein-tetr…
40	6	AT5G35840	Arath	-1	54618663	PHYC	Long hypocotyl under red light	hypocotyl ... increased length	PO:0020100 ... PATO:0000573	Signal transduction histidine kinase, hybrid-type, ethylene sensor; IPR001294 (Phytochrome); GO:0000155 (phosphorelay sensor kinase activity), GO:0004871 (signal transducer activity), GO:0005515 (protein binding), GO:0005524 (ATP binding), GO:0007165 (signal transduction), GO:0009584 (detection of visible light), GO:0009881 (photoreceptor activity), GO:0016020 (membrane), GO:0017006 (protein-tetr…
40	6	Glyma.19g224200	Glyma	-1	54618663	E3-1	Early flowering;; Reduced far-red photo-reception	far-red light photoreceptor activity ... decreased sensitivity of a process;; regulation of circadian rhythm ... process quality;; whole plant flowering stage ... premature	GO:0031516 ... PATO:0001552;; GO:0042752 ... PATO:0001236;; PO:0007016 ... PATO:0000694	Signal transduction histidine kinase, hybrid-type, ethylene sensor; IPR001294 (Phytochrome); GO:0000155 (phosphorelay sensor kinase activity), GO:0004871 (signal transducer activity), GO:0005515 (protein binding), GO:0005524 (ATP binding), GO:0007165 (signal transduction), GO:0009584 (detection of visible light), GO:0009881 (photoreceptor activity), GO:0016020 (membrane), GO:0017006 (protein-tetr…
40	6	Glyma.20g090000	Glyma	-1	54618663	PhyA2	Late flowering in short day;; Photoperiod insensitivity	photoperiodism, flowering ... delayed;; regulation of circadian rhythm ... process quality	GO:0042752 ... PATO:0001236;; GO:0048573 ... PATO:0000502	Signal transduction histidine kinase, hybrid-type, ethylene sensor; IPR001294 (Phytochrome); GO:0000155 (phosphorelay sensor kinase activity), GO:0004871 (signal transducer activity), GO:0005515 (protein binding), GO:0005524 (ATP binding), GO:0007165 (signal transduction), GO:0009584 (detection of visible light), GO:0009881 (photoreceptor activity), GO:0016020 (membrane), GO:0017006 (protein-tetr…
40	6	Solyc10g044670	Solly	-1	54618663	phyA	far red light insensitive	whole plant ... elongated	PO:0000003 ... PATO:0001154	Signal transduction histidine kinase, hybrid-type, ethylene sensor; IPR001294 (Phytochrome); GO:0000155 (phosphorelay sensor kinase activity), GO:0004871 (signal transducer activity), GO:0005515 (protein binding), GO:0005524 (ATP binding), GO:0007165 (signal transduction), GO:0009584 (detection of visible light), GO:0009881 (photoreceptor activity), GO:0016020 (membrane), GO:0017006 (protein-tetr…
91	6	AT1G10470	Arath	1	54644259	ARR4	Short hypocotyl under red light;; Slightly longer petioles under short days	hypocotyl ... decreased length;; petiole ... increased length	PO:0020038 ... PATO:0000573;; PO:0020100 ... PATO:0000574	response regulator 3; IPR011006 (CheY-like superfamily); GO:0000156 (phosphorelay response regulator activity), GO:0000160 (phosphorelay signal transduction system)
91	6	AT2G41310	Arath	1	54644259	ARR8	Slightly fewer lateral roots	root system ... has fewer parts of type	PO:0025025 ... PATO:0002001	response regulator 3; IPR011006 (CheY-like superfamily); GO:0000156 (phosphorelay response regulator activity), GO:0000160 (phosphorelay signal transduction system)
91	6	AT3G48100	Arath	1	54644259	ARR5	Short hypocotyl under red light;; Small rosette leaves under short days	hypocotyl ... decreased length;; rosette leaf ... decreased size	PO:0000014 ... PATO:0000587;; PO:0020100 ... PATO:0000574	response regulator 3; IPR011006 (CheY-like superfamily); GO:0000156 (phosphorelay response regulator activity), GO:0000160 (phosphorelay signal transduction system)
91	6	AT3G57040	Arath	1	54644259	ARR9	Slightly fewer lateral roots	root system ... has fewer parts of type	PO:0025025 ... PATO:0002001	response regulator 3; IPR011006 (CheY-like superfamily); GO:0000156 (phosphorelay response regulator activity), GO:0000160 (phosphorelay signal transduction system)
91	6	AT5G62920	Arath	1	54644259	ARR6	Short hypocotyl under red light	hypocotyl ... decreased length	PO:0020100 ... PATO:0000574	response regulator 3; IPR011006 (CheY-like superfamily); GO:0000156 (phosphorelay response regulator activity), GO:0000160 (phosphorelay signal transduction system)
91	6	GRMZM2G035688	Zeama	1	54644259	abph1	Two leaves at each node, in decussate phyllotaxy.	collective leaf structure ... decussate	PO:0025022 ... PATO:0001953	response regulator 3; IPR011006 (CheY-like superfamily); GO:0000156 (phosphorelay response regulator activity), GO:0000160 (phosphorelay signal transduction system)
115	6	AT1G23090	Arath	-1	54649233	SULTR3;3	Early flowering;; Slightly elevated sulfate content in seeds;; Small rosette leaves	rosette leaf ... decreased size;; seed ... increased concentration;; vegetative to reproductive phase transition of meristem ... premature	GO:0010228 ... PATO:0000694;; PO:0000014 ... PATO:0000587;; PO:0009010 ... PATO:0001162	sulfate transporter 3; 1; IPR001902 (Sulphate anion transporter); GO:0008271 (secondary active sulfate transmembrane transporter activity), GO:0008272 (sulfate transport), GO:0015116 (sulfate transmembrane transporter activity), GO:0016020 (membrane), GO:0016021 (integral component of membrane), GO:0055085 (transmembrane transport)
115	6	AT1G78000	Arath	-1	54649233	SEL1	Reduced sulfate transport in roots;; Resistant to selenate	sulfate transport ... decreased rate;; whole plant ... resistant to	GO:0008272 ... PATO:0000911;; PO:0000003 ... PATO:0001178	sulfate transporter 3; 1; IPR001902 (Sulphate anion transporter); GO:0008271 (secondary active sulfate transmembrane transporter activity), GO:0008272 (sulfate transport), GO:0015116 (sulfate transmembrane transporter activity), GO:0016020 (membrane), GO:0016021 (integral component of membrane), GO:0055085 (transmembrane transport)
115	6	AT3G15990	Arath	-1	54649233	SULTR3;4	Early flowering;; Slightly elevated sulfate levels in seeds;; Small rosette leaves	rosette leaf ... decreased size;; seed ... increased concentration;; vegetative to reproductive phase transition of meristem ... premature	GO:0010228 ... PATO:0000694;; PO:0000014 ... PATO:0000587;; PO:0009010 ... PATO:0001162	sulfate transporter 3; 1; IPR001902 (Sulphate anion transporter); GO:0008271 (secondary active sulfate transmembrane transporter activity), GO:0008272 (sulfate transport), GO:0015116 (sulfate transmembrane transporter activity), GO:0016020 (membrane), GO:0016021 (integral component of membrane), GO:0055085 (transmembrane transport)
115	6	AT4G02700	Arath	-1	54649233	SULTR3;2	Early flowering;; Slightly elevated sulfate levels in seeds;; Small rosette leaves	rosette leaf ... decreased size;; seed ... increased concentration;; vegetative to reproductive phase transition of meristem ... premature	GO:0010228 ... PATO:0000694;; PO:0000014 ... PATO:0000587;; PO:0009010 ... PATO:0001162	sulfate transporter 3; 1; IPR001902 (Sulphate anion transporter); GO:0008271 (secondary active sulfate transmembrane transporter activity), GO:0008272 (sulfate transport), GO:0015116 (sulfate transmembrane transporter activity), GO:0016020 (membrane), GO:0016021 (integral component of membrane), GO:0055085 (transmembrane transport)
115	6	AT5G13550	Arath	-1	54649233	SULTR4;1	Slightly reduced seed mass	seed ... decreased mass	PO:0009010 ... PATO:0001562	sulfate transporter 3; 1; IPR001902 (Sulphate anion transporter); GO:0008271 (secondary active sulfate transmembrane transporter activity), GO:0008272 (sulfate transport), GO:0015116 (sulfate transmembrane transporter activity), GO:0016020 (membrane), GO:0016021 (integral component of membrane), GO:0055085 (transmembrane transport)
115	6	AT5G19600	Arath	-1	54649233	SULTR3;5	Early flowering;; Slightly elevated sulfate levels in seeds;; Small rosette leaves	rosette leaf ... decreased size;; seed ... increased concentration;; vegetative to reproductive phase transition of meristem ... premature	GO:0010228 ... PATO:0000694;; PO:0000014 ... PATO:0000587;; PO:0009010 ... PATO:0001162	sulfate transporter 3; 1; IPR001902 (Sulphate anion transporter); GO:0008271 (secondary active sulfate transmembrane transporter activity), GO:0008272 (sulfate transport), GO:0015116 (sulfate transmembrane transporter activity), GO:0016020 (membrane), GO:0016021 (integral component of membrane), GO:0055085 (transmembrane transport)
81	6	AT2G25600	Arath	1	54661382	SPIK	Impaired pollen tube growth (no effect on fertility)	pollen tube growth ... process quality	GO:0009860 ... PATO:0001236	putative cyclic nucleotide-gated ion channel 15-like isoform X1 [Glycine max]; IPR003938 (Potassium channel, voltage-dependent, EAG/ELK/ERG), IPR020683 (Ankyrin repeat-containing domain); GO:0005216 (ion channel activity), GO:0005249 (voltage-gated potassium channel activity), GO:0005515 (protein binding), GO:0006811 (ion transport), GO:0006813 (potassium ion transport), GO:0016020 (membrane), GO…
81	6	AT2G26650	Arath	1	54661382	AKT1	Reduced potassium uptake	potassium ion import ... decreased rate	GO:0010107 ... PATO:0000911	putative cyclic nucleotide-gated ion channel 15-like isoform X1 [Glycine max]; IPR003938 (Potassium channel, voltage-dependent, EAG/ELK/ERG), IPR020683 (Ankyrin repeat-containing domain); GO:0005216 (ion channel activity), GO:0005249 (voltage-gated potassium channel activity), GO:0005515 (protein binding), GO:0006811 (ion transport), GO:0006813 (potassium ion transport), GO:0016020 (membrane), GO…
81	6	AT3G02850	Arath	1	54661382	SKOR	Low potassium levels in shoot;; Low potassium levels in xylem sap	shoot system ... decreased concentration;; xylem sap ... decreased concentration	PO:0009006 ... PATO:0001163;; PO:0025539 ... PATO:0001163	putative cyclic nucleotide-gated ion channel 15-like isoform X1 [Glycine max]; IPR003938 (Potassium channel, voltage-dependent, EAG/ELK/ERG), IPR020683 (Ankyrin repeat-containing domain); GO:0005216 (ion channel activity), GO:0005249 (voltage-gated potassium channel activity), GO:0005515 (protein binding), GO:0006811 (ion transport), GO:0006813 (potassium ion transport), GO:0016020 (membrane), GO…
81	6	AT4G22200	Arath	1	54661382	AKT2/3	Decreased potassium permeability of the plasma membrane in leaf mesophyll cell layers	plasma membrane ... physical object quality	GO:0005886 ... PATO:0001241	putative cyclic nucleotide-gated ion channel 15-like isoform X1 [Glycine max]; IPR003938 (Potassium channel, voltage-dependent, EAG/ELK/ERG), IPR020683 (Ankyrin repeat-containing domain); GO:0005216 (ion channel activity), GO:0005249 (voltage-gated potassium channel activity), GO:0005515 (protein binding), GO:0006811 (ion transport), GO:0006813 (potassium ion transport), GO:0016020 (membrane), GO…
81	6	AT4G32650	Arath	1	54661382	KC1	Sensitive to potassium starvation	cellular response to potassium ion starvation ... increased sensitivity of a process	GO:0051365 ... PATO:0001551	putative cyclic nucleotide-gated ion channel 15-like isoform X1 [Glycine max]; IPR003938 (Potassium channel, voltage-dependent, EAG/ELK/ERG), IPR020683 (Ankyrin repeat-containing domain); GO:0005216 (ion channel activity), GO:0005249 (voltage-gated potassium channel activity), GO:0005515 (protein binding), GO:0006811 (ion transport), GO:0006813 (potassium ion transport), GO:0016020 (membrane), GO…
81	6	AT5G37500	Arath	1	54661382	GORK	Decreased stomatal closure	stomatal closure ... decreased rate	GO:0090332 ... PATO:0000911	putative cyclic nucleotide-gated ion channel 15-like isoform X1 [Glycine max]; IPR003938 (Potassium channel, voltage-dependent, EAG/ELK/ERG), IPR020683 (Ankyrin repeat-containing domain); GO:0005216 (ion channel activity), GO:0005249 (voltage-gated potassium channel activity), GO:0005515 (protein binding), GO:0006811 (ion transport), GO:0006813 (potassium ion transport), GO:0016020 (membrane), GO…
49	6	AT1G66340	Arath	-1	54716845	EIN1	Sensitive to ethylene	whole plant ... increased sensitivity toward	PO:0000003 ... PATO:0001549	Signal transduction histidine kinase, hybrid-type, ethylene sensor; IPR009082 (Signal transduction histidine kinase, homodimeric domain), IPR011006 (CheY-like superfamily), IPR014525 (Signal transduction histidine kinase, hybrid-type, ethylene sensor); GO:0000155 (phosphorelay sensor kinase activity), GO:0000156 (phosphorelay response regulator activity), GO:0000160 (phosphorelay signal transduct…
49	6	AT3G04580	Arath	-1	54716845	EIN4	Abnormal leaf morphology;; Insensitive to ethylene	vascular leaf ... morphology;; whole plant ... insensitive toward	PO:0000003 ... PATO:0000513;; PO:0009025 ... PATO:0000051	Signal transduction histidine kinase, hybrid-type, ethylene sensor; IPR009082 (Signal transduction histidine kinase, homodimeric domain), IPR011006 (CheY-like superfamily), IPR014525 (Signal transduction histidine kinase, hybrid-type, ethylene sensor); GO:0000155 (phosphorelay sensor kinase activity), GO:0000156 (phosphorelay response regulator activity), GO:0000160 (phosphorelay signal transduct…
49	6	AT3G23150	Arath	-1	54716845	ETR2	Abnormal trichome branching	trichome ... branchiness	PO:0000282 ... PATO:0002009	Signal transduction histidine kinase, hybrid-type, ethylene sensor; IPR009082 (Signal transduction histidine kinase, homodimeric domain), IPR011006 (CheY-like superfamily), IPR014525 (Signal transduction histidine kinase, hybrid-type, ethylene sensor); GO:0000155 (phosphorelay sensor kinase activity), GO:0000156 (phosphorelay response regulator activity), GO:0000160 (phosphorelay signal transduct…
49	6	Solyc07g056580	Solly	-1	54716845	etr2	delayed abscission;; shorter internode length	fruit abscission ... delayed;; stem internode ... decreased length	GO:0060867 ... PATO:0000502 ;; PO:0020142 ... PATO:0000574	Signal transduction histidine kinase, hybrid-type, ethylene sensor; IPR009082 (Signal transduction histidine kinase, homodimeric domain), IPR011006 (CheY-like superfamily), IPR014525 (Signal transduction histidine kinase, hybrid-type, ethylene sensor); GO:0000155 (phosphorelay sensor kinase activity), GO:0000156 (phosphorelay response regulator activity), GO:0000160 (phosphorelay signal transduct…
49	6	Solyc09g075440	Solly	-1	54716845	Nr2	Fruit flesh turns slowly to yellowish green;; fruit flesh firm;; Fruits dirty orange color;; Fruits ripen slowly	fruit storage parenchyma ... consistency;; fruit storage parenchyma ... yellow green;; fruit ... desaturated orange;; fruit ripening ... decreased process quality	PO:0025037 ... PATO:0000037;; PO:0025037 ... PATO:0001941;; GO:0009835 ... PATO:0002302;; PO:0009001 ... PATO:0001278	Signal transduction histidine kinase, hybrid-type, ethylene sensor; IPR009082 (Signal transduction histidine kinase, homodimeric domain), IPR011006 (CheY-like superfamily), IPR014525 (Signal transduction histidine kinase, hybrid-type, ethylene sensor); GO:0000155 (phosphorelay sensor kinase activity), GO:0000156 (phosphorelay response regulator activity), GO:0000160 (phosphorelay signal transduct…
49	6	Solyc12g011330	Solly	-1	54716845	etr1	Delayed abscission;; Reduced auxin movement;; Shorter internode length	abscission ... delayed;; auxin efflux ... decreased rate;; stem internode ... decreased lengthAC152495.1_FG002	GO:0009838 ... PATO:0000502 ;; GO:0010315 ... PATO:0000911 ;; PO:0020142 ... PATO:0000574 AC152495.1_FG002	Signal transduction histidine kinase, hybrid-type, ethylene sensor; IPR009082 (Signal transduction histidine kinase, homodimeric domain), IPR011006 (CheY-like superfamily), IPR014525 (Signal transduction histidine kinase, hybrid-type, ethylene sensor); GO:0000155 (phosphorelay sensor kinase activity), GO:0000156 (phosphorelay response regulator activity), GO:0000160 (phosphorelay signal transduct…
107	6	AT1G14830	Arath	1	54738618	ADL1C	Complete male gametophyte defective	microgametophyte ... morphology	PO:0025280 ... PATO:0000051	Interferon-induced GTP-binding protein mx, putative n=1 Tax=Ricinus communis RepID=B9RFU7_RICCO; IPR000375 (Dynamin central domain), IPR001045 (Spermidine/spermine synthases family), IPR001401 (Dynamin, GTPase domain), IPR020850 (GTPase effector domain, GED), IPR022812 (Dynamin superfamily), IPR027417 (P-loop containing nucleoside triphosphate hydrolase); GO:0003824 (catalytic activity), GO:00039…
107	6	AT2G14120	Arath	1	54738618	DRP3B	Abnormal peroxisome division;; Elongated mitochondria	mitochondrion ... elongated;; peroxisome fission ... process quality	GO:0005739 ... PATO:0001154;; GO:0016559 ... PATO:0001236	Interferon-induced GTP-binding protein mx, putative n=1 Tax=Ricinus communis RepID=B9RFU7_RICCO; IPR000375 (Dynamin central domain), IPR001045 (Spermidine/spermine synthases family), IPR001401 (Dynamin, GTPase domain), IPR020850 (GTPase effector domain, GED), IPR022812 (Dynamin superfamily), IPR027417 (P-loop containing nucleoside triphosphate hydrolase); GO:0003824 (catalytic activity), GO:00039…
107	6	AT3G60190	Arath	1	54738618	ADL1E	Resistant to Botrytis cinerea;; Resistant to Erysiphe cichoracearum	whole plant ... resistant to	PO:0000003 ... PATO:0001178	Interferon-induced GTP-binding protein mx, putative n=1 Tax=Ricinus communis RepID=B9RFU7_RICCO; IPR000375 (Dynamin central domain), IPR001045 (Spermidine/spermine synthases family), IPR001401 (Dynamin, GTPase domain), IPR020850 (GTPase effector domain, GED), IPR022812 (Dynamin superfamily), IPR027417 (P-loop containing nucleoside triphosphate hydrolase); GO:0003824 (catalytic activity), GO:00039…
107	6	AT4G33650	Arath	1	54738618	DRP3A	Severely elongated mitochondria	mitochondrion ... elongated	GO:0005739 ... PATO:0001154	Interferon-induced GTP-binding protein mx, putative n=1 Tax=Ricinus communis RepID=B9RFU7_RICCO; IPR000375 (Dynamin central domain), IPR001045 (Spermidine/spermine synthases family), IPR001401 (Dynamin, GTPase domain), IPR020850 (GTPase effector domain, GED), IPR022812 (Dynamin superfamily), IPR027417 (P-loop containing nucleoside triphosphate hydrolase); GO:0003824 (catalytic activity), GO:00039…
107	6	AT5G42080	Arath	1	54738618	ADL1A	Embryo defective-Cotyledon	plant embryo ... morphology	PO:0009009 ... PATO:0000051	Interferon-induced GTP-binding protein mx, putative n=1 Tax=Ricinus communis RepID=B9RFU7_RICCO; IPR000375 (Dynamin central domain), IPR001045 (Spermidine/spermine synthases family), IPR001401 (Dynamin, GTPase domain), IPR020850 (GTPase effector domain, GED), IPR022812 (Dynamin superfamily), IPR027417 (P-loop containing nucleoside triphosphate hydrolase); GO:0003824 (catalytic activity), GO:00039…
107	6	Os02g0738900	Orysa	1	54738618	BC3	brittle culm;; incomplete emergence of panicles;; short emergence of panicles ;; weak culm	inflorescence development ... arrested;; inflorescence development ... decreased duration ;; stem ... decreased strength;; stem ... fragile	GO:0010229 ... PATO:0000297;; GO:0010229 ... PATO:0000499;; PO:0009047 ... PATO:0001362;; PO:0009047 ... PATO:0001779	Interferon-induced GTP-binding protein mx, putative n=1 Tax=Ricinus communis RepID=B9RFU7_RICCO; IPR000375 (Dynamin central domain), IPR001045 (Spermidine/spermine synthases family), IPR001401 (Dynamin, GTPase domain), IPR020850 (GTPase effector domain, GED), IPR022812 (Dynamin superfamily), IPR027417 (P-loop containing nucleoside triphosphate hydrolase); GO:0003824 (catalytic activity), GO:00039…
72	6	AT1G23420	Arath	-1	54743524	INO	Abnormal integuments	integument ... morphology	PO:0020021 ... PATO:0000051	YABBY transcription factor; IPR006780 (YABBY protein)
72	6	AT1G69180	Arath	-1	54743524	CRC	Abnormal carpel development	carpel development ... process quality	GO:0048440 ... PATO:0001236	YABBY transcription factor; IPR006780 (YABBY protein)
72	6	AT2G45190	Arath	-1	54743524	FIL	Abnormal floral organ morphology;; Altered floral organ number;; Clusters of flowers;; Filamentous flowers	floral organ ... morphology;; flower ... aggregated;; flower ... altered number of;; flower ... filamentous	PO:0009046 ... PATO:0001360;; PO:0009046 ... PATO:0001629;; PO:0009046 ... PATO:0002083;; PO:0025395 ... PATO:0000051	YABBY transcription factor; IPR006780 (YABBY protein)
72	6	Os03g0215200	Orysa	-1	54743524	DL	abnormal carpel development;; drooping leaves;; loss of midrib formation	biosynthetic process ... process quality;; carpel development ... process quality;; vascular leaf ... drooping	GO:0009058 ... PATO:0001236;; GO:0048440 ... PATO:0001236;; PO:0009025 ... PATO:0002165	YABBY transcription factor; IPR006780 (YABBY protein)
72	6	Os07g0160100	Orysa	-1	54743524	YAB1	produced additional carpels;; produced additional stamens	whole plant ... has extra parts of type	PO:0000003 ... PATO:0002002	YABBY transcription factor; IPR006780 (YABBY protein)
72	6	Solyc11g071810	Solly	-1	54743524	fas	Fruits many-loculed;; unfused carpels	carpel ... unfused from;; locule ... has fewer parts of type;; locule ... lacks parts or has fewer parts of type	PO:0009030 ... PATO:0000651 ;; PO:0025263 ... PATO:0001999;; PO:0025263 ... PATO:0002001	YABBY transcription factor; IPR006780 (YABBY protein)
119	5	AT1G09970	Arath	1	54583877	RLK7	Delayed germination;; Sensitive to hydrogen peroxide	seed germination ... delayed;; whole plant ... increased sensitivity toward	GO:0009845 ... PATO:0000502;; PO:0000003 ... PATO:0001549	ATP binding/protein serine/threonine kinase [Glycine max]; IPR001611 (Leucine-rich repeat), IPR003591 (Leucine-rich repeat, typical subtype), IPR011009 (Protein kinase-like domain), IPR013210 (Leucine-rich repeat-containing N-terminal, type 2), IPR025875 (Leucine rich repeat 4); GO:0004672 (protein kinase activity), GO:0004674 (protein serine/threonine kinase activity), GO:0005515 (protein bindin…
119	5	AT1G75820	Arath	1	54583877	CLV1	Abnormal leaf phyllotaxy;; Fasciated inflorescences;; Fasciated stems;; Incomplete penetrance of double leaf formation;; Incomplete penetrance of increased floral organ number;; Slightly rounded leaves	flower ... has extra parts of type;; inflorescence ... fasciated;; stem ... fasciated;; vascular leaf ... circular;; vascular leaf ... spatial pattern;; vascular leaf ... split	PO:0009025 ... PATO:0000060;; PO:0009025 ... PATO:0000411;; PO:0009025 ... PATO:0001786;; PO:0009046 ... PATO:0002002;; PO:0009047 ... PATO:0000949;; PO:0009049 ... PATO:0000949	ATP binding/protein serine/threonine kinase [Glycine max]; IPR001611 (Leucine-rich repeat), IPR003591 (Leucine-rich repeat, typical subtype), IPR011009 (Protein kinase-like domain), IPR013210 (Leucine-rich repeat-containing N-terminal, type 2), IPR025875 (Leucine rich repeat 4); GO:0004672 (protein kinase activity), GO:0004674 (protein serine/threonine kinase activity), GO:0005515 (protein bindin…
119	5	AT3G19700	Arath	1	54583877	IKU2	Embryo defective-Cotyledon	plant embryo ... morphology	PO:0009009 ... PATO:0000051	ATP binding/protein serine/threonine kinase [Glycine max]; IPR001611 (Leucine-rich repeat), IPR003591 (Leucine-rich repeat, typical subtype), IPR011009 (Protein kinase-like domain), IPR013210 (Leucine-rich repeat-containing N-terminal, type 2), IPR025875 (Leucine rich repeat 4); GO:0004672 (protein kinase activity), GO:0004674 (protein serine/threonine kinase activity), GO:0005515 (protein bindin…
119	5	Medtr4g070970	Medtr	1	54583877	SUNN	Wild type nodulation response to ethylene;; increased number of root nodules;; nodulation occurs in abnormal places on root;; nodulation under high nitrogen;; short roots	cellular response to nitrogen levels ... decreased sensitivity of a process;; root ... decreased length;; root nodule ... mislocalised;; root nodule ... responsive to;; root system ... has extra parts of type	GO:0043562 ... PATO:0001552;; PO:0003023 ... PATO:0000487;; PO:0003023 ... PATO:0000628;; PO:0009005 ... PATO:0000574;; PO:0025025 ... PATO:0002002	ATP binding/protein serine/threonine kinase [Glycine max]; IPR001611 (Leucine-rich repeat), IPR003591 (Leucine-rich repeat, typical subtype), IPR011009 (Protein kinase-like domain), IPR013210 (Leucine-rich repeat-containing N-terminal, type 2), IPR025875 (Leucine rich repeat 4); GO:0004672 (protein kinase activity), GO:0004674 (protein serine/threonine kinase activity), GO:0005515 (protein bindin…
119	5	Os06g0717200	Orysa	1	54583877	FON1	enlarged floral meristem;; increased floral organ number	flower meristem ... increased size;; whole plant ... has extra parts of type	PO:0000003 ... PATO:0002002;; PO:0000229 ... PATO:0000586	ATP binding/protein serine/threonine kinase [Glycine max]; IPR001611 (Leucine-rich repeat), IPR003591 (Leucine-rich repeat, typical subtype), IPR011009 (Protein kinase-like domain), IPR013210 (Leucine-rich repeat-containing N-terminal, type 2), IPR025875 (Leucine rich repeat 4); GO:0004672 (protein kinase activity), GO:0004674 (protein serine/threonine kinase activity), GO:0005515 (protein bindin…
81	5	AT1G63440	Arath	-1	54600961	HMA5	Sensitive to copper	whole plant ... increased sensitivity toward	PO:0000003 ... PATO:0001549	ATPase, E1-E2 type:Copper ion-binding:Copper-translocating P-type ATPase:Heavy metal-(Cd/Co/Hg/Pb/Zn)-translocating P-type ATPase:Heavy metal translocating P-type ATPase n=6 Tax=Dehalobacter RepID=K4KU73_9FIRM; IPR001757 (Cation-transporting P-type ATPase), IPR023214 (HAD-like domain); GO:0000166 (nucleotide binding), GO:0006812 (cation transport), GO:0016021 (integral component of membrane), GO:…
81	5	AT4G30120	Arath	-1	54600961	HMA3	Sensitive to cadmium;; Sensitive to zinc	whole plant ... increased sensitivity toward	PO:0000003 ... PATO:0001549	ATPase, E1-E2 type:Copper ion-binding:Copper-translocating P-type ATPase:Heavy metal-(Cd/Co/Hg/Pb/Zn)-translocating P-type ATPase:Heavy metal translocating P-type ATPase n=6 Tax=Dehalobacter RepID=K4KU73_9FIRM; IPR001757 (Cation-transporting P-type ATPase), IPR023214 (HAD-like domain); GO:0000166 (nucleotide binding), GO:0006812 (cation transport), GO:0016021 (integral component of membrane), GO:…
81	5	AT4G33520	Arath	-1	54600961	PAA1	High chlorophyll fluorescence;; Slow growth	chlorophyll fluoresence ... increased rate;; growth ... decreased rate	GO:0040007 ... PATO:0000911;; GO:0090546 ... PATO:0000912	ATPase, E1-E2 type:Copper ion-binding:Copper-translocating P-type ATPase:Heavy metal-(Cd/Co/Hg/Pb/Zn)-translocating P-type ATPase:Heavy metal translocating P-type ATPase n=6 Tax=Dehalobacter RepID=K4KU73_9FIRM; IPR001757 (Cation-transporting P-type ATPase), IPR023214 (HAD-like domain); GO:0000166 (nucleotide binding), GO:0006812 (cation transport), GO:0016021 (integral component of membrane), GO:…
81	5	AT4G37270	Arath	-1	54600961	HMA1	Variegated leaves under high light	vascular leaf ... multi-colored	PO:0009025 ... PATO:0001533	ATPase, E1-E2 type:Copper ion-binding:Copper-translocating P-type ATPase:Heavy metal-(Cd/Co/Hg/Pb/Zn)-translocating P-type ATPase:Heavy metal translocating P-type ATPase n=6 Tax=Dehalobacter RepID=K4KU73_9FIRM; IPR001757 (Cation-transporting P-type ATPase), IPR023214 (HAD-like domain); GO:0000166 (nucleotide binding), GO:0006812 (cation transport), GO:0016021 (integral component of membrane), GO:…
81	5	AT5G44790	Arath	-1	54600961	RAN1	Sensitive to TCO (inhibitor of ethylene signaling)	whole plant ... increased sensitivity toward	PO:0000003 ... PATO:0001549	ATPase, E1-E2 type:Copper ion-binding:Copper-translocating P-type ATPase:Heavy metal-(Cd/Co/Hg/Pb/Zn)-translocating P-type ATPase:Heavy metal translocating P-type ATPase n=6 Tax=Dehalobacter RepID=K4KU73_9FIRM; IPR001757 (Cation-transporting P-type ATPase), IPR023214 (HAD-like domain); GO:0000166 (nucleotide binding), GO:0006812 (cation transport), GO:0016021 (integral component of membrane), GO:…
89	5	AT1G12240	Arath	1	54604613	VAC-INV	Short roots	root system ... decreased length	PO:0025025 ... PATO:0000574	beta-fructofuranosidase; cell wall invertase I; fructosidase; IPR001362 (Glycoside hydrolase, family 32), IPR008985 (Concanavalin A-like lectin/glucanases superfamily), IPR023296 (Glycosyl hydrolase, five-bladed beta-propellor domain); GO:0005975 (carbohydrate metabolic process)
89	5	AT2G36190	Arath	1	54604613	AtCWINV4	Complete loss of nectar production	nectar secretion ... decreased occurrence	GO:0071836 ... PATO:0002052	beta-fructofuranosidase; cell wall invertase I; fructosidase; IPR001362 (Glycoside hydrolase, family 32), IPR008985 (Concanavalin A-like lectin/glucanases superfamily), IPR023296 (Glycosyl hydrolase, five-bladed beta-propellor domain); GO:0005975 (carbohydrate metabolic process)
89	5	Os04g0413500	Orysa	1	54604613	GIF1	abnormal starch granules;; increased grain chalkiness;; reduced grain weight;; slow grain filling	fruit ... decreased weight;; fruit development ... decreased rate;; fruit ... granular;; starch grain ... physical object quality	GO:0010154 ... PATO:0000911;; GO:0043036 ... PATO:0001241;; PO:0009001 ... PATO:0000583;; PO:0009001 ... PATO:0001759	beta-fructofuranosidase; cell wall invertase I; fructosidase; IPR001362 (Glycoside hydrolase, family 32), IPR008985 (Concanavalin A-like lectin/glucanases superfamily), IPR023296 (Glycosyl hydrolase, five-bladed beta-propellor domain); GO:0005975 (carbohydrate metabolic process)
89	5	Solyc03g083910	Solly	1	54604613	sucr	mature fruit accumulates sucrose	fruit ... increased concentration	PO:0009001 ... PATO:0001162	beta-fructofuranosidase; cell wall invertase I; fructosidase; IPR001362 (Glycoside hydrolase, family 32), IPR008985 (Concanavalin A-like lectin/glucanases superfamily), IPR023296 (Glycosyl hydrolase, five-bladed beta-propellor domain); GO:0005975 (carbohydrate metabolic process)
89	5	Solyc09g010080	Solly	1	54604613	lin5	high fruit sugar	fruit ... increased concentration	PO:0009001 ... PATO:0001162	beta-fructofuranosidase; cell wall invertase I; fructosidase; IPR001362 (Glycoside hydrolase, family 32), IPR008985 (Concanavalin A-like lectin/glucanases superfamily), IPR023296 (Glycosyl hydrolase, five-bladed beta-propellor domain); GO:0005975 (carbohydrate metabolic process)
120	5	AT1G01120	Arath	-1	54606082	KCS1	Sensitive to low humidity;; Thin inflorescence stems	inflorescence axis ... decreased thickness;; response to low humidity ... increased sensitivity of a process	GO:0090547 ... PATO:0001551;; PO:0020122 ... PATO:0000592	3-ketoacyl-CoA synthase 11; IPR011047 (Quinonprotein alcohol dehydrogenase-like superfamily), IPR015943 (WD40/YVTN repeat-like-containing domain), IPR016039 (Thiolase-like); GO:0003824 (catalytic activity), GO:0005515 (protein binding), GO:0006633 (fatty acid biosynthetic process), GO:0008152 (metabolic process), GO:0008610 (lipid biosynthetic process), GO:0016020 (membrane)
120	5	AT1G04220	Arath	-1	54606082	KCS2	Short roots	root system ... decreased length	PO:0025025 ... PATO:0000574	3-ketoacyl-CoA synthase 11; IPR011047 (Quinonprotein alcohol dehydrogenase-like superfamily), IPR015943 (WD40/YVTN repeat-like-containing domain), IPR016039 (Thiolase-like); GO:0003824 (catalytic activity), GO:0005515 (protein binding), GO:0006633 (fatty acid biosynthetic process), GO:0008152 (metabolic process), GO:0008610 (lipid biosynthetic process), GO:0016020 (membrane)
120	5	AT2G26250	Arath	-1	54606082	FDH	Abnormal trichomes;; Fused floral organs;; Fused leaves	floral organ ... fused with;; trichome ... morphology;; vascular leaf ... fused with	PO:0000282 ... PATO:0000051;; PO:0009025 ... PATO:0000642;; PO:0025395 ... PATO:0000642	3-ketoacyl-CoA synthase 11; IPR011047 (Quinonprotein alcohol dehydrogenase-like superfamily), IPR015943 (WD40/YVTN repeat-like-containing domain), IPR016039 (Thiolase-like); GO:0003824 (catalytic activity), GO:0005515 (protein binding), GO:0006633 (fatty acid biosynthetic process), GO:0008152 (metabolic process), GO:0008610 (lipid biosynthetic process), GO:0016020 (membrane)
120	5	AT2G46720	Arath	-1	54606082	HIC	Increased stomatal density in response to elevated CO2	stomatal complex ... increased mass density	PO:0002000 ... PATO:0001788	3-ketoacyl-CoA synthase 11; IPR011047 (Quinonprotein alcohol dehydrogenase-like superfamily), IPR015943 (WD40/YVTN repeat-like-containing domain), IPR016039 (Thiolase-like); GO:0003824 (catalytic activity), GO:0005515 (protein binding), GO:0006633 (fatty acid biosynthetic process), GO:0008152 (metabolic process), GO:0008610 (lipid biosynthetic process), GO:0016020 (membrane)
120	5	AT4G34520	Arath	-1	54606082	FAE1	Sensitive to low humidity;; Thin inflorescence stems	inflorescence axis ... decreased thickness;; response to low humidity ... increased sensitivity of a process	GO:0090547 ... PATO:0001551;; PO:0020122 ... PATO:0000592	3-ketoacyl-CoA synthase 11; IPR011047 (Quinonprotein alcohol dehydrogenase-like superfamily), IPR015943 (WD40/YVTN repeat-like-containing domain), IPR016039 (Thiolase-like); GO:0003824 (catalytic activity), GO:0005515 (protein binding), GO:0006633 (fatty acid biosynthetic process), GO:0008152 (metabolic process), GO:0008610 (lipid biosynthetic process), GO:0016020 (membrane)
127	5	AT2G01950	Arath	1	54634974	BRL2	Early leaf senescence	leaf senescence ... premature	GO:0010150 ... PATO:0000694	ATP binding/protein serine/threonine kinase [Glycine max]; IPR001611 (Leucine-rich repeat), IPR003591 (Leucine-rich repeat, typical subtype), IPR011009 (Protein kinase-like domain), IPR012479 (SAP30-binding protein), IPR013210 (Leucine-rich repeat-containing N-terminal, type 2), IPR013320 (Concanavalin A-like lectin/glucanase, subgroup), IPR025875 (Leucine rich repeat 4); GO:0004672 (protein kina…
127	5	AT4G39400	Arath	1	54634974	BRI1	Completely male sterile;; Dark green;; Delayed leaf senescence;; Dwarf;; Increased branching;; Insensitive to brassinosteroids;; Late flowering	leaf senescence ... delayed;; shoot system ... has extra parts of type;; stamen ... male fertility;; vegetative to reproductive phase transition of meristem ... delayed;; whole plant ... dark green;; whole plant ... dwarf-like;; whole plant ... insensitive toward	GO:0010150 ... PATO:0000502;; GO:0010228 ... PATO:0000502;; PO:0000003 ... PATO:0000513;; PO:0000003 ... PATO:0000969;; PO:0000003 ... PATO:0001249;; PO:0009006 ... PATO:0002002;; PO:0009029 ... PATO:0000279	ATP binding/protein serine/threonine kinase [Glycine max]; IPR001611 (Leucine-rich repeat), IPR003591 (Leucine-rich repeat, typical subtype), IPR011009 (Protein kinase-like domain), IPR012479 (SAP30-binding protein), IPR013210 (Leucine-rich repeat-containing N-terminal, type 2), IPR013320 (Concanavalin A-like lectin/glucanase, subgroup), IPR025875 (Leucine rich repeat 4); GO:0004672 (protein kina…
127	5	AT5G20480	Arath	1	54634974	EFR	Sensitive to elf18 (bacterial defense inducer)	whole plant ... increased sensitivity toward	PO:0000003 ... PATO:0001549	ATP binding/protein serine/threonine kinase [Glycine max]; IPR001611 (Leucine-rich repeat), IPR003591 (Leucine-rich repeat, typical subtype), IPR011009 (Protein kinase-like domain), IPR012479 (SAP30-binding protein), IPR013210 (Leucine-rich repeat-containing N-terminal, type 2), IPR013320 (Concanavalin A-like lectin/glucanase, subgroup), IPR025875 (Leucine rich repeat 4); GO:0004672 (protein kina…
127	5	Os01g0718300	Orysa	1	54634974	D61	dwarf	shoot system ... decreased height	PO:0009006 ... PATO:0000569	ATP binding/protein serine/threonine kinase [Glycine max]; IPR001611 (Leucine-rich repeat), IPR003591 (Leucine-rich repeat, typical subtype), IPR011009 (Protein kinase-like domain), IPR012479 (SAP30-binding protein), IPR013210 (Leucine-rich repeat-containing N-terminal, type 2), IPR013320 (Concanavalin A-like lectin/glucanase, subgroup), IPR025875 (Leucine rich repeat 4); GO:0004672 (protein kina…
127	5	Solyc04g051510	Solly	1	54634974	cu3	Dwarf;; curled cotyledons;; curly leaves;; dense leaves;; reduced fertility.;; reduced height to 50%;; short and thick hypocotyls	cotyledon ... curled;; cotyledon ... dense;; hypocotyl ... decreased length;; hypocotyl ... thickness ;; leaf ... curled;; leaf ... dense;; whole plant ... decreased fertility;; whole plant ... decreased size	PO:0000003 ... PATO:0000587 ;; PO:0000003 ... PATO:0001834;; PO:0020030 ... PATO:0000405;; PO:0020030 ... PATO:0001164 ;; PO:0020100 ... PATO:0000574 ;; PO:0020100 ... PATO:0000915;; PO:0025034 ... PATO:0000405;; PO:0025034 ... PATO:0001164	ATP binding/protein serine/threonine kinase [Glycine max]; IPR001611 (Leucine-rich repeat), IPR003591 (Leucine-rich repeat, typical subtype), IPR011009 (Protein kinase-like domain), IPR012479 (SAP30-binding protein), IPR013210 (Leucine-rich repeat-containing N-terminal, type 2), IPR013320 (Concanavalin A-like lectin/glucanase, subgroup), IPR025875 (Leucine rich repeat 4); GO:0004672 (protein kina…
115	5	AT4G18960	Arath	-1	54636303	AG	Homeotic floral transformations	specification of floral organ identity ... process quality	GO:0010093 ... PATO:0001236	MADS-box transcription factor family protein; IPR002100 (Transcription factor, MADS-box), IPR002487 (Transcription factor, K-box); GO:0003677 (DNA binding), GO:0003700 (sequence-specific DNA binding transcription factor activity), GO:0005634 (nucleus), GO:0046983 (protein dimerization activity)
115	5	Os03g0215400	Orysa	-1	54636303	MADS1	increased carpel number;; leafy lemma;; leafy palea;; open hull;; reduced stamen number	caryopsis hull ... Open;; Lemma ... has extra parts of type;; Palea ... has extra parts of type;; whole plant ... has extra parts of type;; whole plant ... has fewer parts of type	PO:0000003 ... PATO:0002001;; PO:0000003 ... PATO:0002002;; PO:0006000 ... PATO:0000610;; PO:0009037 ... PATO:0002002;; PO:0009038 ... PATO:0002002	MADS-box transcription factor family protein; IPR002100 (Transcription factor, MADS-box), IPR002487 (Transcription factor, K-box); GO:0003677 (DNA binding), GO:0003700 (sequence-specific DNA binding transcription factor activity), GO:0005634 (nucleus), GO:0046983 (protein dimerization activity)
115	5	Os12g0207000	Orysa	-1	54636303	MADS13	extra stigmas protruding from carpels;; female sterile;; indeterminate flower growth;; ovules converted to carpels	carpel formation ... increased occurrence ;; carpel ... has extra parts of type;; indeterminate inflorescence morphogenesis ... process quality;; whole plant ... female sterile	GO:0048283 ... PATO:0001236;; GO:0048462 ... PATO:0002051;; PO:0000003 ... PATO:0000892;; PO:0009030 ... PATO:0002002	MADS-box transcription factor family protein; IPR002100 (Transcription factor, MADS-box), IPR002487 (Transcription factor, K-box); GO:0003677 (DNA binding), GO:0003700 (sequence-specific DNA binding transcription factor activity), GO:0005634 (nucleus), GO:0046983 (protein dimerization activity)
115	5	Solyc05g012020	Solly	-1	54636303	mc	Leaf-like sepal;; Sepal large;; inflorescence indeterminate;; pedicel joint enlarged	abscission zone ... increased size ;; indeterminate inflorescence morphogenesis ... process quality;; sepal ... increased size ;; sepal ... leaf-like	GO:0048283 ... PATO:0001236;; PO:0000146 ... PATO:0000586;; PO:0009031 ... PATO:0000586;; PO:0009031 ... PATO:0002457	MADS-box transcription factor family protein; IPR002100 (Transcription factor, MADS-box), IPR002487 (Transcription factor, K-box); GO:0003677 (DNA binding), GO:0003700 (sequence-specific DNA binding transcription factor activity), GO:0005634 (nucleus), GO:0046983 (protein dimerization activity)
115	5	GRMZM2G160565	Zeama	-1	54636303	bde1	multiple silks per floret in ear;; proliferation of irregular growth on ear;; silks in the tassel	ear floret ... has extra parts of type;; ear inflorescence ... has extra parts of type;; growth ... increased process quality;; tassel spikelet ... has extra parts of type	GO:0040007 ... PATO:0002304;; PO:0006309 ... PATO:0002002;; PO:0006354 ... PATO:0002002;; PO:0020136 ... PATO:0002002	MADS-box transcription factor family protein; IPR002100 (Transcription factor, MADS-box), IPR002487 (Transcription factor, K-box); GO:0003677 (DNA binding), GO:0003700 (sequence-specific DNA binding transcription factor activity), GO:0005634 (nucleus), GO:0046983 (protein dimerization activity)
111	5	AT1G02730	Arath	1	54640222	ATCSLD5	Dwarf;; Short roots;; Small rosette	collective leaf structure ... decreased size;; root system ... decreased length;; whole plant ... dwarf-like	PO:0000003 ... PATO:0000969;; PO:0025022 ... PATO:0000587;; PO:0025025 ... PATO:0000574	cellulose synthase-like D3; IPR004263 (Exostosin-like), IPR005150 (Cellulose synthase); GO:0016020 (membrane), GO:0016760 (cellulose synthase (UDP-forming) activity), GO:0030244 (cellulose biosynthetic process)
111	5	AT2G33100	Arath	1	54640222	CSLD1	Male gametophyte defective	microgametophyte ... morphology	PO:0025280 ... PATO:0000051	cellulose synthase-like D3; IPR004263 (Exostosin-like), IPR005150 (Cellulose synthase); GO:0016020 (membrane), GO:0016760 (cellulose synthase (UDP-forming) activity), GO:0030244 (cellulose biosynthetic process)
111	5	AT3G03050	Arath	1	54640222	KJK	Defective root hairs	root hair ... morphology	GO:0035618 ... PATO:0000051	cellulose synthase-like D3; IPR004263 (Exostosin-like), IPR005150 (Cellulose synthase); GO:0016020 (membrane), GO:0016760 (cellulose synthase (UDP-forming) activity), GO:0030244 (cellulose biosynthetic process)
111	5	AT4G38190	Arath	1	54640222	CSLD4	Complete male gametophyte defective	microgametophyte ... morphology	PO:0025280 ... PATO:0000051	cellulose synthase-like D3; IPR004263 (Exostosin-like), IPR005150 (Cellulose synthase); GO:0016020 (membrane), GO:0016760 (cellulose synthase (UDP-forming) activity), GO:0030244 (cellulose biosynthetic process)
111	5	AT5G16910	Arath	1	54640222	CSLD2	Abnormal root hairs;; Short root hairs	root hair ... decreased length;; root hair ... morphology	GO:0035618 ... PATO:0000051;; GO:0035618 ... PATO:0000574	cellulose synthase-like D3; IPR004263 (Exostosin-like), IPR005150 (Cellulose synthase); GO:0016020 (membrane), GO:0016760 (cellulose synthase (UDP-forming) activity), GO:0030244 (cellulose biosynthetic process)
81	5	AT1G27360	Arath	-1	54653641	SPL11	Wide cauline leaves	cauline leaf ... increased width	PO:0000013 ... PATO:0000600	squamosa promoter binding protein-like 2; IPR004333 (Transcription factor, SBP-box); GO:0003677 (DNA binding), GO:0005634 (nucleus)
81	5	AT1G27370	Arath	-1	54653641	SPL10	Increased trichome number on sepals;; Wide cauline leaves	cauline leaf ... increased width;; sepal ... has extra parts of type	PO:0000013 ... PATO:0000600;; PO:0009031 ... PATO:0002002	squamosa promoter binding protein-like 2; IPR004333 (Transcription factor, SBP-box); GO:0003677 (DNA binding), GO:0005634 (nucleus)
81	5	AT2G42200	Arath	-1	54653641	SPL9	Slightly fewer rosette leaves;; Slightly increased cauline leaf number	collective leaf structure ... has fewer parts of type;; shoot system ... has extra parts of type	PO:0009006 ... PATO:0002002;; PO:0025022 ... PATO:0002001	squamosa promoter binding protein-like 2; IPR004333 (Transcription factor, SBP-box); GO:0003677 (DNA binding), GO:0005634 (nucleus)
81	5	AT3G57920	Arath	-1	54653641	SPL15	Dwarf;; Increased rosette leaf number	collective leaf structure ... has extra parts of type;; whole plant ... dwarf-like	PO:0000003 ... PATO:0000969;; PO:0025022 ... PATO:0002002	squamosa promoter binding protein-like 2; IPR004333 (Transcription factor, SBP-box); GO:0003677 (DNA binding), GO:0005634 (nucleus)
81	5	AT5G43270	Arath	-1	54653641	SPL2	Increased trichome density on sepals;; Wide cauline leaves	cauline leaf ... increased width;; sepal trichome ... increased mass density	PO:0000013 ... PATO:0000600;; PO:0025182 ... PATO:0001788	squamosa promoter binding protein-like 2; IPR004333 (Transcription factor, SBP-box); GO:0003677 (DNA binding), GO:0005634 (nucleus)
68	5	AT1G46480	Arath	1	54676639	WOX4	Xylem development sensitive to TDIF (protein signaling molecule)	xylem ... increased sensitivity toward	PO:0005352 ... PATO:0001549	WUSCHEL related homeobox 1; IPR009057 (Homeodomain-like); GO:0003677 (DNA binding), GO:0003700 (sequence-specific DNA binding transcription factor activity), GO:0043565 (sequence-specific DNA binding)
68	5	AT2G17950	Arath	1	54676639	WUS	Central stamen;; Complete loss of carpels;; Complete loss of primary inflorescence growth;; Disorganized rosette;; Extra rosettes;; Rosettes develop from shoot system;; Single stamen	collective leaf structure ... disorganized;; flower ... has fewer parts of type;; flower ... lacks all parts of type;; shoot system ... has extra parts of type;; stamen ... centered;; whole plant ... has extra parts of type;; whole plant ... lacks all parts of type	PO:0000003 ... PATO:0002000;; PO:0000003 ... PATO:0002002;; PO:0009006 ... PATO:0002002;; PO:0009029 ... PATO:0002268;; PO:0009046 ... PATO:0002000;; PO:0009046 ... PATO:0002001;; PO:0025022 ... PATO:0000937	WUSCHEL related homeobox 1; IPR009057 (Homeodomain-like); GO:0003677 (DNA binding), GO:0003700 (sequence-specific DNA binding transcription factor activity), GO:0043565 (sequence-specific DNA binding)
68	5	AT2G28610	Arath	1	54676639	PRS	Abnormal flower morphology	flower ... morphology	PO:0009046 ... PATO:0000051	WUSCHEL related homeobox 1; IPR009057 (Homeodomain-like); GO:0003677 (DNA binding), GO:0003700 (sequence-specific DNA binding transcription factor activity), GO:0043565 (sequence-specific DNA binding)
68	5	AT5G59340	Arath	1	54676639	WOX2	Abnormal cell patterning;; Embryo defective-Cotyledon	plant cell ... spatial pattern;; plant embryo ... morphology	PO:0009002 ... PATO:0000060;; PO:0009009 ... PATO:0000051	WUSCHEL related homeobox 1; IPR009057 (Homeodomain-like); GO:0003677 (DNA binding), GO:0003700 (sequence-specific DNA binding transcription factor activity), GO:0043565 (sequence-specific DNA binding)
68	5	GRMZM2G069028	Zeama	1	54676639	ns1	Plants (stems) do not elongate in response to gibberellins.;; internode elongation reduced;; Plants are reduced in height;; The margin domain of both blade and sheath is missing;; The plant is shorter;; extremely shortened internodes;; leaves are very narrow along their whole length	response to gibberellin ... decreased process quality;; stem internode ... decreased length;; vascular leaf ... decreased width;; vascular leaf ... lacks all parts of type;; whole plant ... decreased height	GO:0009739 ... PATO:0002302;; PO:0000003 ... PATO:0000569;; PO:0009025 ... PATO:0000599;; PO:0009025 ... PATO:0002000;; PO:0020142 ... PATO:0000574	WUSCHEL related homeobox 1; IPR009057 (Homeodomain-like); GO:0003677 (DNA binding), GO:0003700 (sequence-specific DNA binding transcription factor activity), GO:0043565 (sequence-specific DNA binding)
115	5	AT1G15550	Arath	-1	54683308	GA4	Late flowering;; Semi-dwarf;; Slightly shorter roots;; Slightly smaller rosette	collective leaf structure ... decreased size;; root system ... decreased length;; vegetative to reproductive phase transition of meristem ... delayed;; whole plant ... dwarf-like	GO:0010228 ... PATO:0000502;; PO:0000003 ... PATO:0000969;; PO:0025022 ... PATO:0000587;; PO:0025025 ... PATO:0000574	gibberellin 20 oxidase 2-like [Glycine max]; IPR005123 (Oxoglutarate/iron-dependent dioxygenase), IPR026992 (Non-haem dioxygenase N-terminal domain), IPR027443 (Isopenicillin N synthase-like); GO:0016491 (oxidoreductase activity), GO:0055114 (oxidation-reduction process)
115	5	AT4G21200	Arath	-1	54683308	AtGA2ox8	Few rosette leaves under short days;; Germination resistant to ancymidol (herbicide);; Long hypocotyl;; Many cauline leaves under short days	collective leaf structure ... has fewer parts of type;; hypocotyl ... increased length;; seed ... resistant to;; shoot system ... has extra parts of type	PO:0009006 ... PATO:0002002;; PO:0009010 ... PATO:0001178;; PO:0020100 ... PATO:0000573;; PO:0025022 ... PATO:0002001	gibberellin 20 oxidase 2-like [Glycine max]; IPR005123 (Oxoglutarate/iron-dependent dioxygenase), IPR026992 (Non-haem dioxygenase N-terminal domain), IPR027443 (Isopenicillin N synthase-like); GO:0016491 (oxidoreductase activity), GO:0055114 (oxidation-reduction process)
115	5	AT4G25420	Arath	-1	54683308	GA5	Early flowers are sterile;; Increased branching;; Indehiscent anthers in early flowers;; Semi-dwarf;; Short anthers in early flowers	anther ... decreased length;; anther dehiscence ... decreased occurrence;; flower ... sterile;; shoot system ... has extra parts of type;; whole plant ... dwarf-like	GO:0009901 ... PATO:0002052;; PO:0000003 ... PATO:0000969;; PO:0009006 ... PATO:0002002;; PO:0009046 ... PATO:0000956;; PO:0009066 ... PATO:0000574	gibberellin 20 oxidase 2-like [Glycine max]; IPR005123 (Oxoglutarate/iron-dependent dioxygenase), IPR026992 (Non-haem dioxygenase N-terminal domain), IPR027443 (Isopenicillin N synthase-like); GO:0016491 (oxidoreductase activity), GO:0055114 (oxidation-reduction process)
115	5	AT5G51810	Arath	-1	54683308	GA20ox2	Late flowering;; Semi-dwarf;; Short hypocotyl;; Short siliques (no reduction in fertility)	fruit ... decreased length;; hypocotyl ... decreased length;; vegetative to reproductive phase transition of meristem ... delayed;; whole plant ... dwarf-like	GO:0010228 ... PATO:0000502;; PO:0000003 ... PATO:0000969;; PO:0009001 ... PATO:0000574;; PO:0020100 ... PATO:0000574	gibberellin 20 oxidase 2-like [Glycine max]; IPR005123 (Oxoglutarate/iron-dependent dioxygenase), IPR026992 (Non-haem dioxygenase N-terminal domain), IPR027443 (Isopenicillin N synthase-like); GO:0016491 (oxidoreductase activity), GO:0055114 (oxidation-reduction process)
115	5	Os01g0883800	Orysa	-1	54683308	SD1	Defective in biosynthetic enzyme GA20ox-2 that catalyzed the conversion of GA53 to GA20;; high yielding;; inhibition of cell division during elongation of internode;; resistant to lodging at high fertilizer level;; semi-dwarf	cell division ... decreased process quality ;; gibberellin 20-oxidase activity ... process quality;; primary shoot system ... decreased height;; primary shoot system ... erect;; whole plant ... has extra parts of type	GO:0045544 ... PATO:0001236;; GO:0051301 ... PATO:0002302;; PO:0000003 ... PATO:0002002;; PO:0006341 ... PATO:0000569;; PO:0006341 ... PATO:0000622	gibberellin 20 oxidase 2-like [Glycine max]; IPR005123 (Oxoglutarate/iron-dependent dioxygenase), IPR026992 (Non-haem dioxygenase N-terminal domain), IPR027443 (Isopenicillin N synthase-like); GO:0016491 (oxidoreductase activity), GO:0055114 (oxidation-reduction process)
50	5	AT1G65410	Arath	1	54687109	NAP11	Few rosette leaves;; Late flowering;; Short roots;; Slow growth;; Sterile	collective leaf structure ... has fewer parts of type;; flower ... fertility;; growth ... decreased rate;; root system ... decreased length;; vegetative to reproductive phase transition of meristem ... delayed	GO:0010228 ... PATO:0000502;; GO:0040007 ... PATO:0000911;; PO:0009046 ... PATO:0000274;; PO:0025022 ... PATO:0002001;; PO:0025025 ... PATO:0000574	ATP-binding ABC transporter; IPR027417 (P-loop containing nucleoside triphosphate hydrolase); GO:0000166 (nucleotide binding), GO:0005524 (ATP binding), GO:0016887 (ATPase activity), GO:0017111 (nucleoside-triphosphatase activity)
50	5	AT1G67940	Arath	1	54687109	STAR1	Sensitive to aluminum	whole plant ... increased sensitivity toward	PO:0000003 ... PATO:0001549	ATP-binding ABC transporter; IPR027417 (P-loop containing nucleoside triphosphate hydrolase); GO:0000166 (nucleotide binding), GO:0005524 (ATP binding), GO:0016887 (ATPase activity), GO:0017111 (nucleoside-triphosphatase activity)
50	5	AT4G33460	Arath	1	54687109	EMB2751	Embryo defective-Cotyledon	plant embryo ... morphology	PO:0009009 ... PATO:0000051	ATP-binding ABC transporter; IPR027417 (P-loop containing nucleoside triphosphate hydrolase); GO:0000166 (nucleotide binding), GO:0005524 (ATP binding), GO:0016887 (ATPase activity), GO:0017111 (nucleoside-triphosphatase activity)
50	5	AT5G14100	Arath	1	54687109	NAP14	Complete loss of germination without exogenous sucrose	seed germination ... decreased occurrence	GO:0009845 ... PATO:0002052	ATP-binding ABC transporter; IPR027417 (P-loop containing nucleoside triphosphate hydrolase); GO:0000166 (nucleotide binding), GO:0005524 (ATP binding), GO:0016887 (ATPase activity), GO:0017111 (nucleoside-triphosphatase activity)
50	5	Os06g0695800	Orysa	1	54687109	STAR1	Sensitive to aluminum	whole plant ... sensitivity toward	PO:0000003 ... PATO:0000085	ATP-binding ABC transporter; IPR027417 (P-loop containing nucleoside triphosphate hydrolase); GO:0000166 (nucleotide binding), GO:0005524 (ATP binding), GO:0016887 (ATPase activity), GO:0017111 (nucleoside-triphosphatase activity)
45	5	At1g17980	Arath	-1	54688298	PAPS1	No homozygous mutant plants recovered	developmental process ... arrested	GO:0032502 ... PATO:0000297	poly(A) polymerase 2; IPR014492 (Poly(A) polymerase); GO:0003723 (RNA binding), GO:0004652 (polynucleotide adenylyltransferase activity), GO:0005634 (nucleus), GO:0016779 (nucleotidyltransferase activity), GO:0031123 (RNA 3'-end processing), GO:0043631 (RNA polyadenylation)
45	5	AT1G17980	Arath	-1	54688298	PAPS1	No homozygous mutant plants recovered	developmental process ... arrested	GO:0032502 ... PATO:0000297	poly(A) polymerase 2; IPR014492 (Poly(A) polymerase); GO:0003723 (RNA binding), GO:0004652 (polynucleotide adenylyltransferase activity), GO:0005634 (nucleus), GO:0016779 (nucleotidyltransferase activity), GO:0031123 (RNA 3'-end processing), GO:0043631 (RNA polyadenylation)
45	5	AT2G25850	Arath	-1	54688298	PAPS2	No homozygous mutant plants recovered	developmental process ... arrested	GO:0032502 ... PATO:0000297	poly(A) polymerase 2; IPR014492 (Poly(A) polymerase); GO:0003723 (RNA binding), GO:0004652 (polynucleotide adenylyltransferase activity), GO:0005634 (nucleus), GO:0016779 (nucleotidyltransferase activity), GO:0031123 (RNA 3'-end processing), GO:0043631 (RNA polyadenylation)
45	5	AT3G06560	Arath	-1	54688298	PAPS3	Gametophyte defective	gamete ... morphology	PO:0025006 ... PATO:0000051	poly(A) polymerase 2; IPR014492 (Poly(A) polymerase); GO:0003723 (RNA binding), GO:0004652 (polynucleotide adenylyltransferase activity), GO:0005634 (nucleus), GO:0016779 (nucleotidyltransferase activity), GO:0031123 (RNA 3'-end processing), GO:0043631 (RNA polyadenylation)
45	5	AT4G32850	Arath	-1	54688298	PAPS4	No homozygous mutant plants recovered	developmental process ... arrested	GO:0032502 ... PATO:0000297	poly(A) polymerase 2; IPR014492 (Poly(A) polymerase); GO:0003723 (RNA binding), GO:0004652 (polynucleotide adenylyltransferase activity), GO:0005634 (nucleus), GO:0016779 (nucleotidyltransferase activity), GO:0031123 (RNA 3'-end processing), GO:0043631 (RNA polyadenylation)
60	5	AT2G27150	Arath	1	54688395	AAO3	Germination resistant to uniconazole (inhibitor of GA biosynthesis);; Low ABA levels;; Wilty leaves	seed ... resistant to;; vascular leaf ... wilty;; whole plant ... decreased concentration	PO:0000003 ... PATO:0001163;; PO:0009010 ... PATO:0001178;; PO:0009025 ... PATO:0002461	Aldehyde oxidase/xanthine dehydrogenase, molybdopterin binding protein; IPR012675 (Beta-grasp domain), IPR016166 (FAD-binding, type 2), IPR016208 (Aldehyde oxidase/xanthine dehydrogenase); GO:0003824 (catalytic activity), GO:0005506 (iron ion binding), GO:0008762 (UDP-N-acetylmuramate dehydrogenase activity), GO:0009055 (electron carrier activity), GO:0016491 (oxidoreductase activity), GO:0046872…
60	5	AT4G34890	Arath	1	54688395	AtXDH1	Complete loss of ROS generation	biosynthetic process ... decreased occurrence	GO:0009058 ... PATO:0002052	Aldehyde oxidase/xanthine dehydrogenase, molybdopterin binding protein; IPR012675 (Beta-grasp domain), IPR016166 (FAD-binding, type 2), IPR016208 (Aldehyde oxidase/xanthine dehydrogenase); GO:0003824 (catalytic activity), GO:0005506 (iron ion binding), GO:0008762 (UDP-N-acetylmuramate dehydrogenase activity), GO:0009055 (electron carrier activity), GO:0016491 (oxidoreductase activity), GO:0046872…
60	5	HQ317907	Solly	1	54688395	sit	Smaller plant;; becoming necrotic;; leaves down curled;; very short leaves	vascular leaf ... curled;; vascular leaf ... decreased length;; vascular leaf ... necrotic;; whole plant ... decreased size	PO:0000003 ... PATO:0000587 ;; PO:0009025 ... PATO:0000405 ;; PO:0009025 ... PATO:0000574 ;; PO:0009025 ... PATO:0000647	Aldehyde oxidase/xanthine dehydrogenase, molybdopterin binding protein; IPR012675 (Beta-grasp domain), IPR016166 (FAD-binding, type 2), IPR016208 (Aldehyde oxidase/xanthine dehydrogenase); GO:0003824 (catalytic activity), GO:0005506 (iron ion binding), GO:0008762 (UDP-N-acetylmuramate dehydrogenase activity), GO:0009055 (electron carrier activity), GO:0016491 (oxidoreductase activity), GO:0046872…
60	5	HQ317908	Solly	1	54688395	sit	Abscisic acid deficient;; wilty	whole plant ... decreased concentration;; whole plant ... decreased turgor	PO:0000003 ... PATO:0001163 ;; PO:0000003 ... PATO:0001621	Aldehyde oxidase/xanthine dehydrogenase, molybdopterin binding protein; IPR012675 (Beta-grasp domain), IPR016166 (FAD-binding, type 2), IPR016208 (Aldehyde oxidase/xanthine dehydrogenase); GO:0003824 (catalytic activity), GO:0005506 (iron ion binding), GO:0008762 (UDP-N-acetylmuramate dehydrogenase activity), GO:0009055 (electron carrier activity), GO:0016491 (oxidoreductase activity), GO:0046872…
60	5	SGN-U564276	Solly	1	54688395	Mi1-2	High-level root-knot nematode resistance;; Resistance to potato aphids;; Resistance to potato whitefly	whole plant ... resistant to	PO:0000003 ... PATO:0001178	Aldehyde oxidase/xanthine dehydrogenase, molybdopterin binding protein; IPR012675 (Beta-grasp domain), IPR016166 (FAD-binding, type 2), IPR016208 (Aldehyde oxidase/xanthine dehydrogenase); GO:0003824 (catalytic activity), GO:0005506 (iron ion binding), GO:0008762 (UDP-N-acetylmuramate dehydrogenase activity), GO:0009055 (electron carrier activity), GO:0016491 (oxidoreductase activity), GO:0046872…
74	5	AT3G11980	Arath	-1	54689374	MS2	Male sterile	anther ... decreased fertility	PO:0009066 ... PATO:0001834	fatty acyl-CoA reductase 2-like [Glycine max]; IPR016040 (NAD(P)-binding domain), IPR026055 (Fatty acyl-CoA reductase); GO:0080019 (fatty-acyl-CoA reductase (alcohol-forming) activity)
74	5	AT3G44540	Arath	-1	54689374	FAR4	Abnormal suberin composition in roots;; Abnormal suberin composition in seed coat	root system ... concentration of;; seed coat ... concentration of	PO:0009088 ... PATO:0000033;; PO:0025025 ... PATO:0000033	fatty acyl-CoA reductase 2-like [Glycine max]; IPR016040 (NAD(P)-binding domain), IPR026055 (Fatty acyl-CoA reductase); GO:0080019 (fatty-acyl-CoA reductase (alcohol-forming) activity)
74	5	AT3G44550	Arath	-1	54689374	FAR5	Abnormal suberin composition in roots;; Abnormal suberin composition in seed coat	root system ... concentration of;; seed coat ... concentration of	PO:0009088 ... PATO:0000033;; PO:0025025 ... PATO:0000033	fatty acyl-CoA reductase 2-like [Glycine max]; IPR016040 (NAD(P)-binding domain), IPR026055 (Fatty acyl-CoA reductase); GO:0080019 (fatty-acyl-CoA reductase (alcohol-forming) activity)
74	5	AT4G33790	Arath	-1	54689374	CER4	Glossy inflorescences;; Glossy stems	inflorescence axis ... glistening	PO:0020122 ... PATO:0001373	fatty acyl-CoA reductase 2-like [Glycine max]; IPR016040 (NAD(P)-binding domain), IPR026055 (Fatty acyl-CoA reductase); GO:0080019 (fatty-acyl-CoA reductase (alcohol-forming) activity)
74	5	AT5G22500	Arath	-1	54689374	FAR1	Abnormal suberin composition in roots;; Abnormal suberin composition in seed coat	root system ... concentration of;; seed coat ... concentration of	PO:0009088 ... PATO:0000033;; PO:0025025 ... PATO:0000033	fatty acyl-CoA reductase 2-like [Glycine max]; IPR016040 (NAD(P)-binding domain), IPR026055 (Fatty acyl-CoA reductase); GO:0080019 (fatty-acyl-CoA reductase (alcohol-forming) activity)
128	5	AT1G06490	Arath	1	54689996	CALS7	Reduced fertility;; Short inflorescence stems;; Short roots	inflorescence axis ... decreased length;; root system ... decreased length;; whole plant ... decreased fertility	PO:0000003 ... PATO:0001834;; PO:0020122 ... PATO:0000574;; PO:0025025 ... PATO:0000574	callose synthase 7-like [Glycine max]; IPR003440 (Glycosyl transferase, family 48), IPR009457 (Domain of unknown function DUF1084), IPR011009 (Protein kinase-like domain), IPR026899 (1,3-beta-glucan synthase subunit FKS1-like, domain-1); GO:0004672 (protein kinase activity), GO:0005524 (ATP binding), GO:0006075 ((1->3)-beta-D-glucan biosynthetic process), GO:0006468 (protein phosphorylation), GO:…
128	5	AT2G13680	Arath	1	54689996	CalS5	Severely reduced fertility;; Small anthers;; Sterile anthers	anther ... decreased size;; anther ... male fertility;; whole plant ... decreased fertility	PO:0000003 ... PATO:0001834;; PO:0009066 ... PATO:0000279;; PO:0009066 ... PATO:0000587	callose synthase 7-like [Glycine max]; IPR003440 (Glycosyl transferase, family 48), IPR009457 (Domain of unknown function DUF1084), IPR011009 (Protein kinase-like domain), IPR026899 (1,3-beta-glucan synthase subunit FKS1-like, domain-1); GO:0004672 (protein kinase activity), GO:0005524 (ATP binding), GO:0006075 ((1->3)-beta-D-glucan biosynthetic process), GO:0006468 (protein phosphorylation), GO:…
128	5	AT2G36850	Arath	1	54689996	GSL8	Dwarf;; Embryo defective;; Male gametophyte defective	microgametophyte ... morphology;; plant embryo ... morphology;; whole plant ... dwarf-like	PO:0000003 ... PATO:0000969;; PO:0009009 ... PATO:0000051;; PO:0025280 ... PATO:0000051	callose synthase 7-like [Glycine max]; IPR003440 (Glycosyl transferase, family 48), IPR009457 (Domain of unknown function DUF1084), IPR011009 (Protein kinase-like domain), IPR026899 (1,3-beta-glucan synthase subunit FKS1-like, domain-1); GO:0004672 (protein kinase activity), GO:0005524 (ATP binding), GO:0006075 ((1->3)-beta-D-glucan biosynthetic process), GO:0006468 (protein phosphorylation), GO:…
128	5	AT3G07160	Arath	1	54689996	AtGSL10	Dwarf;; Male gametophyte defective	microgametophyte ... morphology;; whole plant ... dwarf-like	PO:0000003 ... PATO:0000969;; PO:0025280 ... PATO:0000051	callose synthase 7-like [Glycine max]; IPR003440 (Glycosyl transferase, family 48), IPR009457 (Domain of unknown function DUF1084), IPR011009 (Protein kinase-like domain), IPR026899 (1,3-beta-glucan synthase subunit FKS1-like, domain-1); GO:0004672 (protein kinase activity), GO:0005524 (ATP binding), GO:0006075 ((1->3)-beta-D-glucan biosynthetic process), GO:0006468 (protein phosphorylation), GO:…
128	5	AT4G03550	Arath	1	54689996	AtGSL5	Altered response to wounding;; Resistant to powdery mildew	response to wounding ... process quality;; whole plant ... resistant to	GO:0009611 ... PATO:0001236;; PO:0000003 ... PATO:0001178	callose synthase 7-like [Glycine max]; IPR003440 (Glycosyl transferase, family 48), IPR009457 (Domain of unknown function DUF1084), IPR011009 (Protein kinase-like domain), IPR026899 (1,3-beta-glucan synthase subunit FKS1-like, domain-1); GO:0004672 (protein kinase activity), GO:0005524 (ATP binding), GO:0006075 ((1->3)-beta-D-glucan biosynthetic process), GO:0006468 (protein phosphorylation), GO:…
37	5	AT3G49500	Arath	-1	54690768	SGS2	Susceptible to viral infection	whole plant ... increased sensitivity toward	PO:0000003 ... PATO:0001549	RNA-dependent RNA polymerase 1; IPR007855 (RNA-dependent RNA polymerase, eukaryotic-type), IPR012677 (Nucleotide-binding, alpha-beta plait); GO:0000166 (nucleotide binding), GO:0003676 (nucleic acid binding), GO:0003968 (RNA-directed RNA polymerase activity)
37	5	AT4G11130	Arath	-1	54690768	RDR2	Complete loss of telomeric DNA methylation	DNA methylation ... decreased occurrence	GO:0006306 ... PATO:0002052	RNA-dependent RNA polymerase 1; IPR007855 (RNA-dependent RNA polymerase, eukaryotic-type), IPR012677 (Nucleotide-binding, alpha-beta plait); GO:0000166 (nucleotide binding), GO:0003676 (nucleic acid binding), GO:0003968 (RNA-directed RNA polymerase activity)
37	5	Os01g0527600	Orysa	-1	54690768	SHL2	Seedlings withered;; coleoptile of the mature plant embryo is lacking;; coleoptile of the plant embryo is lacking;; epiblast of the plant embryo is lacking;; seedlings narrow leaves;; seedlings small leaves.;; shoot apical meristem of the mature plant embryo is lacking;; shoot apical meristem of the plant embryo is lacking	epiblast ... lacks all parts of type;; plant embryo ... lacks all parts of type;; vascular leaf ... decreased size;; vascular leaf ... decreased water composition;; vascular leaf ... decreased width;; vascular leaf ... hypotrophic	PO:0009009 ... PATO:0002000;; PO:0009025 ... PATO:0000585;; PO:0009025 ... PATO:0000587;; PO:0009025 ... PATO:0000599;; PO:0009025 ... PATO:0001801;; PO:0020036 ... PATO:0002000	RNA-dependent RNA polymerase 1; IPR007855 (RNA-dependent RNA polymerase, eukaryotic-type), IPR012677 (Nucleotide-binding, alpha-beta plait); GO:0000166 (nucleotide binding), GO:0003676 (nucleic acid binding), GO:0003968 (RNA-directed RNA polymerase activity)
37	5	Solyc04g014870	Solly	-1	54690768	rdr6	dwarfed plant;; no leaf blade expansion;; shoestring leaves;; slender leaves;; slender petals	leaf morphogenesis ... decreased process quality;; petal ... slender;; vascular leaf ... fiber shaped;; vascular leaf ... slender;; whole plant ... decreased size	GO:0009965 ... PATO:0002302;; PO:0000003 ... PATO:0000587 ;; PO:0009025 ... PATO:0002212;; PO:0009025 ... PATO:0002309;; PO:0009032 ... PATO:0002212	RNA-dependent RNA polymerase 1; IPR007855 (RNA-dependent RNA polymerase, eukaryotic-type), IPR012677 (Nucleotide-binding, alpha-beta plait); GO:0000166 (nucleotide binding), GO:0003676 (nucleic acid binding), GO:0003968 (RNA-directed RNA polymerase activity)
37	5	GRMZM2G042443	Zeama	-1	54690768	mop1	Reduction of gene silencing;; reduction of small RNAs	gene silencing ... decreased process quality;; production of small RNA involved in gene silencing by RNA ... decreased process quality	GO:0016458 ... PATO:0002302;; GO:0070918 ... PATO:0002302	RNA-dependent RNA polymerase 1; IPR007855 (RNA-dependent RNA polymerase, eukaryotic-type), IPR012677 (Nucleotide-binding, alpha-beta plait); GO:0000166 (nucleotide binding), GO:0003676 (nucleic acid binding), GO:0003968 (RNA-directed RNA polymerase activity)
107	5	AT1G03790	Arath	1	54705697	SOM	Germination insensitive to darkness;; Germination insensitive to far-red light	response to absence of light ... decreased sensitivity of a process;; response to far red light ... decreased sensitivity of a process	GO:0009646 ... PATO:0001552;; GO:0010218 ... PATO:0001552	zinc finger CCCH domain protein; IPR000571 (Zinc finger, CCCH-type), IPR020683 (Ankyrin repeat-containing domain); GO:0005515 (protein binding), GO:0046872 (metal ion binding)
107	5	AT2G19810	Arath	1	54705697	AtOZF1	Sensitive to oxidative stress	response to oxidative stress ... increased sensitivity of a process	GO:0006979 ... PATO:0001551	zinc finger CCCH domain protein; IPR000571 (Zinc finger, CCCH-type), IPR020683 (Ankyrin repeat-containing domain); GO:0005515 (protein binding), GO:0046872 (metal ion binding)
107	5	AT2G40140	Arath	1	54705697	SZF2	Germination sensitive to ABA;; Susceptible to Botrytis cinerea	seed ... increased sensitivity toward;; whole plant ... increased sensitivity toward	PO:0000003 ... PATO:0001549;; PO:0009010 ... PATO:0001549	zinc finger CCCH domain protein; IPR000571 (Zinc finger, CCCH-type), IPR020683 (Ankyrin repeat-containing domain); GO:0005515 (protein binding), GO:0046872 (metal ion binding)
107	5	AT5G07500	Arath	1	54705697	PEI	Embryo defective-Cotyledon	plant embryo ... morphology	PO:0009009 ... PATO:0000051	zinc finger CCCH domain protein; IPR000571 (Zinc finger, CCCH-type), IPR020683 (Ankyrin repeat-containing domain); GO:0005515 (protein binding), GO:0046872 (metal ion binding)
107	5	Os01g0192000	Orysa	1	54705697	DOS	delayed leaf senescence	leaf senescence ... delayed	GO:0010150 ... PATO:0000502	zinc finger CCCH domain protein; IPR000571 (Zinc finger, CCCH-type), IPR020683 (Ankyrin repeat-containing domain); GO:0005515 (protein binding), GO:0046872 (metal ion binding)
103	5	AT5G49270	Arath	-1	54723539	SHV2	Short root hairs	root hair ... decreased length	GO:0035618 ... PATO:0000574	protein COBRA-like [Glycine max]; IPR006918 (COBRA, plant), IPR012291 (Cellulose-binding family II/chitobiase, carbohydrate-binding domain); GO:0010215 (cellulose microfibril organization), GO:0016049 (cell growth), GO:0030247 (polysaccharide binding), GO:0031225 (anchored component of membrane)
103	5	AT5G60920	Arath	-1	54723539	COB	Abnormal cell expansion orientation;; Reduced crystalline cellulose in root	cell growth ... process quality;; root system ... decreased concentration	GO:0016049 ... PATO:0001236;; PO:0025025 ... PATO:0001163	protein COBRA-like [Glycine max]; IPR006918 (COBRA, plant), IPR012291 (Cellulose-binding family II/chitobiase, carbohydrate-binding domain); GO:0010215 (cellulose microfibril organization), GO:0016049 (cell growth), GO:0030247 (polysaccharide binding), GO:0031225 (anchored component of membrane)
103	5	Os03g0416200	Orysa	-1	54723539	BC1	culms brittle at green stage;; culms brittle at mature stage;; leaves brittle at green stage;; leaves brittle at mature stage;; low content of alpha-cellulose in cell wall;; panicles brittle at green stage;; panicles brittle at mature stage	cell wall ... decreased concentration;; inflorescence ... fragile;; stem ... fragile;; vascular leaf ... fragile	GO:0005618 ... PATO:0001163;; PO:0009025 ... PATO:0001362;; PO:0009047 ... PATO:0001362;; PO:0009049 ... PATO:0001362	protein COBRA-like [Glycine max]; IPR006918 (COBRA, plant), IPR012291 (Cellulose-binding family II/chitobiase, carbohydrate-binding domain); GO:0010215 (cellulose microfibril organization), GO:0016049 (cell growth), GO:0030247 (polysaccharide binding), GO:0031225 (anchored component of membrane)
103	5	GRMZM2G109326	Zeama	-1	54723539	bk2	brittle plant parts after 4-leaf stage;; leaves shatter after moderate winds	shoot system ... structure;; vascular leaf ... fragile	PO:0009006 ... PATO:0000141;; PO:0009025 ... PATO:0001362	protein COBRA-like [Glycine max]; IPR006918 (COBRA, plant), IPR012291 (Cellulose-binding family II/chitobiase, carbohydrate-binding domain); GO:0010215 (cellulose microfibril organization), GO:0016049 (cell growth), GO:0030247 (polysaccharide binding), GO:0031225 (anchored component of membrane)
103	5	GRMZM2G377215	Zeama	-1	54723539	rth3	root hair decreased length;; root hairs fail to elongate	root hair ... decreased length;; root hair elongation ... decreased process quality	GO:0035618 ... PATO:0000574;; GO:0048767 ... PATO:0002302	protein COBRA-like [Glycine max]; IPR006918 (COBRA, plant), IPR012291 (Cellulose-binding family II/chitobiase, carbohydrate-binding domain); GO:0010215 (cellulose microfibril organization), GO:0016049 (cell growth), GO:0030247 (polysaccharide binding), GO:0031225 (anchored component of membrane)
31	5	AT1G63650	Arath	1	54755518	EGL3	Slightly increased root hair density in upper region of root	root system ... has extra parts of type	PO:0025025 ... PATO:0002002	transcription factor TT8-like [Glycine max]; IPR002912 (ACT domain), IPR011598 (Myc-type, basic helix-loop-helix (bHLH) domain), IPR025610 (Transcription factor MYC/MYB N-terminal); GO:0008152 (metabolic process), GO:0016597 (amino acid binding), GO:0046983 (protein dimerization activity)
31	5	AT4G09820	Arath	1	54755518	TT8	Yellow seed coat	seed coat ... yellow	PO:0009088 ... PATO:0000324	transcription factor TT8-like [Glycine max]; IPR002912 (ACT domain), IPR011598 (Myc-type, basic helix-loop-helix (bHLH) domain), IPR025610 (Transcription factor MYC/MYB N-terminal); GO:0008152 (metabolic process), GO:0016597 (amino acid binding), GO:0046983 (protein dimerization activity)
31	5	AT5G41315	Arath	1	54755518	GL3	Abnormal trichomes;; Reduced trichomes	trichome ... decreased size;; trichome ... morphology	PO:0000282 ... PATO:0000051;; PO:0000282 ... PATO:0000587	transcription factor TT8-like [Glycine max]; IPR002912 (ACT domain), IPR011598 (Myc-type, basic helix-loop-helix (bHLH) domain), IPR025610 (Transcription factor MYC/MYB N-terminal); GO:0008152 (metabolic process), GO:0016597 (amino acid binding), GO:0046983 (protein dimerization activity)
31	5	GRMZM2G172795	Zeama	1	54755518	b1	Aleuron layer is colored;; anthocyanin pigmented sectors in aleurone;; blotches of anthocyanin pigmentation due to cell to cell variability in the levels of anthocyanin production.;; striped leaves;; striped stems	aleurone layer ... colored;; aleurone layer ... multi-colored;; anthocyanin-containing compound metabolic process ... process quality;; stem ... barred;; vascular leaf ... barred	GO:0046283 ... PATO:0001236;; PO:0005360 ... PATO:0000336;; PO:0005360 ... PATO:0001533;; PO:0009025 ... PATO:0002276;; PO:0009047 ... PATO:0002276	transcription factor TT8-like [Glycine max]; IPR002912 (ACT domain), IPR011598 (Myc-type, basic helix-loop-helix (bHLH) domain), IPR025610 (Transcription factor MYC/MYB N-terminal); GO:0008152 (metabolic process), GO:0016597 (amino acid binding), GO:0046983 (protein dimerization activity)
31	5	GRMZM5G822829	Zeama	1	54755518	r1	Aleuron layer is colored;; Anthocyanin pigment in pericarp.;; aleurone layer mottled;; anthers are green;; red anthers;; Anthocyanin pigment in pericarp.;; red anthers;; Anthocyanin pigment in pericarp.;; Strong anthocyanin on leaf blade after 4-6 leaf stage;; anthers are green;; Aleuron layer is colored;; Anthocyanin pigment in pericarp.;; anthers are green	aleurone layer ... colored;; aleurone layer ... mottled;; anther ... green;; anther ... red;; anther ... red;; pericarp ... has extra parts of type;; anther ... green;; leaf lamina ... has extra parts of type;; pericarp ... has extra parts of type;; pericarp ... has extra parts of type;; aleurone layer ... colored;; anther ... green;; pericarp ... has extra parts of type	PO:0009066 ... PATO:0000322;; PO:0009084 ... PATO:0002002;; PO:0009066 ... PATO:0000320;; PO:0009084 ... PATO:0002002;; PO:0020039 ... PATO:0002002;; PO:0005360 ... PATO:0000336;; PO:0005360 ... PATO:0002274;; PO:0009066 ... PATO:0000320;; PO:0009066 ... PATO:0000322;; PO:0009084 ... PATO:0002002;; PO:0005360 ... PATO:0000336;; PO:0009066 ... PATO:0000320;; PO:0009084 ... PATO:0002002	transcription factor TT8-like [Glycine max]; IPR002912 (ACT domain), IPR011598 (Myc-type, basic helix-loop-helix (bHLH) domain), IPR025610 (Transcription factor MYC/MYB N-terminal); GO:0008152 (metabolic process), GO:0016597 (amino acid binding), GO:0046983 (protein dimerization activity)
28	5	AT2G36390	Arath	-1	54774348	SBE2.1	Abnormal amylopectin structure	whole plant ... structure	PO:0000003 ... PATO:0000141	1,4-alpha-glucan-branching enzyme-like [Glycine max]; IPR013780 (Glycosyl hydrolase, family 13, all-beta), IPR015902 (Glycoside hydrolase, family 13); GO:0003824 (catalytic activity), GO:0005975 (carbohydrate metabolic process), GO:0005978 (glycogen biosynthetic process), GO:0043169 (cation binding)
28	5	AT3G20440	Arath	-1	54774348	EMB2729	Dwarf;; Embryo defective-Transition;; Pale	plant embryo ... morphology;; whole plant ... decreased pigmentation;; whole plant ... dwarf-like	PO:0000003 ... PATO:0000969;; PO:0000003 ... PATO:0002251;; PO:0009009 ... PATO:0000051	1,4-alpha-glucan-branching enzyme-like [Glycine max]; IPR013780 (Glycosyl hydrolase, family 13, all-beta), IPR015902 (Glycoside hydrolase, family 13); GO:0003824 (catalytic activity), GO:0005975 (carbohydrate metabolic process), GO:0005978 (glycogen biosynthetic process), GO:0043169 (cation binding)
28	5	Os02g0528200	Orysa	-1	54774348	SBE3	exceptionally high levels of amylose	whole plant ... increased concentration	PO:0000003 ... PATO:0001162	1,4-alpha-glucan-branching enzyme-like [Glycine max]; IPR013780 (Glycosyl hydrolase, family 13, all-beta), IPR015902 (Glycoside hydrolase, family 13); GO:0003824 (catalytic activity), GO:0005975 (carbohydrate metabolic process), GO:0005978 (glycogen biosynthetic process), GO:0043169 (cation binding)
28	5	GRMZM2G032628	Zeama	-1	54774348	ae1	kernel is sweet at milk stage; typical of su1;; kernel is wrinkled, hard and translucent when dry;; starch debranching enzyme I absent in developing endosperm	endosperm ... increased concentration;; isoamylase activity ... decreased process quality;; pericarp ... wrinkled	GO:0019156 ... PATO:0002302;; PO:0009084 ... PATO:0001810;; PO:0009089 ... PATO:0001162	1,4-alpha-glucan-branching enzyme-like [Glycine max]; IPR013780 (Glycosyl hydrolase, family 13, all-beta), IPR015902 (Glycoside hydrolase, family 13); GO:0003824 (catalytic activity), GO:0005975 (carbohydrate metabolic process), GO:0005978 (glycogen biosynthetic process), GO:0043169 (cation binding)
28	5	GRMZM2G073054	Zeama	-1	54774348	sbe3	leaves senesc earleir than normal sibs	leaf senescence ... premature	GO:0010150 ... PATO:0000694	1,4-alpha-glucan-branching enzyme-like [Glycine max]; IPR013780 (Glycosyl hydrolase, family 13, all-beta), IPR015902 (Glycoside hydrolase, family 13); GO:0003824 (catalytic activity), GO:0005975 (carbohydrate metabolic process), GO:0005978 (glycogen biosynthetic process), GO:0043169 (cation binding)
97	4	AT4G28320	Arath	1	54581073	MAN5	Delayed germination	seed germination ... delayed	GO:0009845 ... PATO:0000502	mannan endo-1,4-beta-mannosidase 2-like [Glycine max]; IPR017853 (Glycoside hydrolase, superfamily); GO:0005975 (carbohydrate metabolic process)
97	4	AT5G01930	Arath	1	54581073	MAN6	Delayed germination	seed germination ... delayed	GO:0009845 ... PATO:0000502	mannan endo-1,4-beta-mannosidase 2-like [Glycine max]; IPR017853 (Glycoside hydrolase, superfamily); GO:0005975 (carbohydrate metabolic process)
97	4	AT5G66460	Arath	1	54581073	MAN7	Delayed germination	seed germination ... delayed	GO:0009845 ... PATO:0000502	mannan endo-1,4-beta-mannosidase 2-like [Glycine max]; IPR017853 (Glycoside hydrolase, superfamily); GO:0005975 (carbohydrate metabolic process)
97	4	Solyc01g008710	Solly	1	54581073	man4	Inactive mannosidase in the fruit	beta-mannosidase activity ... decreased rate	GO:0004567 ... PATO:0000911	mannan endo-1,4-beta-mannosidase 2-like [Glycine max]; IPR017853 (Glycoside hydrolase, superfamily); GO:0005975 (carbohydrate metabolic process)
56	4	AT2G46790	Arath	-1	54583656	APRR9	Long hypocotyl under red light;; Small cotyledons under red light	cotyledon ... decreased size;; hypocotyl ... increased length	PO:0020030 ... PATO:0000587;; PO:0020100 ... PATO:0000573	response regulator 1; IPR010402 (CCT domain), IPR011006 (CheY-like superfamily); GO:0000156 (phosphorelay response regulator activity), GO:0000160 (phosphorelay signal transduction system), GO:0005515 (protein binding)
56	4	AT5G02810	Arath	-1	54583656	PRR7	Long hypocotyl;; Narrow cotyledons	cotyledon ... decreased width;; hypocotyl ... increased length	PO:0020030 ... PATO:0000599;; PO:0020100 ... PATO:0000573	response regulator 1; IPR010402 (CCT domain), IPR011006 (CheY-like superfamily); GO:0000156 (phosphorelay response regulator activity), GO:0000160 (phosphorelay signal transduction system), GO:0005515 (protein binding)
56	4	AT5G24470	Arath	-1	54583656	APRR5	Late flowering;; Sensitive to red light;; Short circadian rhythms	circadian rhythm ... decreased duration;; response to red light ... increased sensitivity of a process;; vegetative to reproductive phase transition of meristem ... delayed	GO:0007623 ... PATO:0000499;; GO:0010114 ... PATO:0001551;; GO:0010228 ... PATO:0000502	response regulator 1; IPR010402 (CCT domain), IPR011006 (CheY-like superfamily); GO:0000156 (phosphorelay response regulator activity), GO:0000160 (phosphorelay signal transduction system), GO:0005515 (protein binding)
56	4	AT5G61380	Arath	-1	54583656	TOC1	Short circadian rhythms in light	circadian rhythm ... decreased duration	GO:0007623 ... PATO:0000499	response regulator 1; IPR010402 (CCT domain), IPR011006 (CheY-like superfamily); GO:0000156 (phosphorelay response regulator activity), GO:0000160 (phosphorelay signal transduction system), GO:0005515 (protein binding)
89	4	AT1G78290	Arath	1	54585124	SRK2C	Root growth sensitive to drought	response to water deprivation ... decreased sensitivity of a process	GO:0009414 ... PATO:0001552	Protein kinase superfamily protein; IPR011009 (Protein kinase-like domain); GO:0004672 (protein kinase activity), GO:0004674 (protein serine/threonine kinase activity), GO:0005524 (ATP binding), GO:0006468 (protein phosphorylation)
89	4	AT3G50500	Arath	1	54585124	SnRK2.2	Abnormal stomata;; Insensitive to ABA;; Slightly reduced seed dormancy	seed dormancy process ... decreased duration;; stomatal complex ... morphology;; whole plant ... insensitive toward	GO:0010162 ... PATO:0000499;; PO:0000003 ... PATO:0000513;; PO:0002000 ... PATO:0000051	Protein kinase superfamily protein; IPR011009 (Protein kinase-like domain); GO:0004672 (protein kinase activity), GO:0004674 (protein serine/threonine kinase activity), GO:0005524 (ATP binding), GO:0006468 (protein phosphorylation)
89	4	AT4G33950	Arath	1	54585124	OST1	Reduced stomatal closing under drought	stomatal closure ... decreased rate	GO:0090332 ... PATO:0000911	Protein kinase superfamily protein; IPR011009 (Protein kinase-like domain); GO:0004672 (protein kinase activity), GO:0004674 (protein serine/threonine kinase activity), GO:0005524 (ATP binding), GO:0006468 (protein phosphorylation)
89	4	AT5G66880	Arath	1	54585124	SnRK2.3	Abnormal stomata;; Insensitive to ABA;; Slightly reduced seed dormancy	seed dormancy process ... decreased duration;; stomatal complex ... morphology;; whole plant ... insensitive toward	GO:0010162 ... PATO:0000499;; PO:0000003 ... PATO:0000513;; PO:0002000 ... PATO:0000051	Protein kinase superfamily protein; IPR011009 (Protein kinase-like domain); GO:0004672 (protein kinase activity), GO:0004674 (protein serine/threonine kinase activity), GO:0005524 (ATP binding), GO:0006468 (protein phosphorylation)
69	4	AT1G53940	Arath	-1	54589148	GLIP2	Decreased root gravitropism;; Increased lateral root number;; Susceptible to bacterial infection	positive gravitropism ... decreased process quality ;; root system ... has extra parts of type;; whole plant ... increased sensitivity toward	GO:0009958 ... PATO:0002302;; PO:0000003 ... PATO:0001549;; PO:0025025 ... PATO:0002002	GDSL-like Lipase/Acylhydrolase superfamily protein; IPR001087 (Lipase, GDSL); GO:0006629 (lipid metabolic process), GO:0016298 (lipase activity), GO:0016787 (hydrolase activity)
69	4	AT1G54030	Arath	-1	54589148	MVP1	Abnormal vacuole morphology;; Sensitive to salt;; Susceptible to fungal infection	vacuole ... morphology;; whole plant ... increased sensitivity toward	GO:0005773 ... PATO:0000051;; PO:0000003 ... PATO:0001549	GDSL-like Lipase/Acylhydrolase superfamily protein; IPR001087 (Lipase, GDSL); GO:0006629 (lipid metabolic process), GO:0016298 (lipase activity), GO:0016787 (hydrolase activity)
69	4	AT3G14210	Arath	-1	54589148	ESM1	Low nitrile levels	whole plant ... decreased concentration	PO:0000003 ... PATO:0001163	GDSL-like Lipase/Acylhydrolase superfamily protein; IPR001087 (Lipase, GDSL); GO:0006629 (lipid metabolic process), GO:0016298 (lipase activity), GO:0016787 (hydrolase activity)
69	4	AT5G40990	Arath	-1	54589148	GLIP1	Susceptible to Alternaria brassicicola	whole plant ... increased sensitivity toward	PO:0000003 ... PATO:0001549	GDSL-like Lipase/Acylhydrolase superfamily protein; IPR001087 (Lipase, GDSL); GO:0006629 (lipid metabolic process), GO:0016298 (lipase activity), GO:0016787 (hydrolase activity)
67	4	AT1G09530	Arath	1	54593311	PIF3	Dwarf in the dark;; No apical hook in the dark;; Open cotyledons in the dark;; Sensitive to red light;; Short hypocotyl	cotyledon ... open;; hypocotyl ... decreased length;; hypocotyl ... lacks all parts of type;; response to red light ... increased sensitivity of a process;; whole plant ... dwarf-like	GO:0010114 ... PATO:0001551;; PO:0000003 ... PATO:0000969;; PO:0020030 ... PATO:0000610;; PO:0020100 ... PATO:0000574;; PO:0020100 ... PATO:0002000	transcription factor PIF3-like [Glycine max]; IPR011598 (Myc-type, basic helix-loop-helix (bHLH) domain); GO:0046983 (protein dimerization activity)
67	4	AT2G20180	Arath	1	54593311	PIL5	Abnormal hypocotyl gravicurvature under far-red light;; Abnormal hypocotyl gravicurvature under red light;; Short hypocotyl under far-red light	gravitropism ... process quality;; hypocotyl ... decreased length	GO:0009630 ... PATO:0001236;; PO:0020100 ... PATO:0000574	transcription factor PIF3-like [Glycine max]; IPR011598 (Myc-type, basic helix-loop-helix (bHLH) domain); GO:0046983 (protein dimerization activity)
67	4	AT2G43010	Arath	1	54593311	SRL2	Sensitive to continuous red light	response to red light ... increased sensitivity of a process	GO:0010114 ... PATO:0001551	transcription factor PIF3-like [Glycine max]; IPR011598 (Myc-type, basic helix-loop-helix (bHLH) domain); GO:0046983 (protein dimerization activity)
67	4	AT3G59060	Arath	1	54593311	PIL6	Large cotyledons under red light;; Short hypocotyl under red light	cotyledon ... increased size;; hypocotyl ... decreased length	PO:0020030 ... PATO:0000586;; PO:0020100 ... PATO:0000574	transcription factor PIF3-like [Glycine max]; IPR011598 (Myc-type, basic helix-loop-helix (bHLH) domain); GO:0046983 (protein dimerization activity)
92	4	AT3G15170	Arath	-1	54597779	CUC1	Low penetrance of heart-shaped cotyledons	cotyledon ... heart shaped	PO:0020030 ... PATO:0000948	NAC domain containing protein 100; IPR003441 (NAC domain); GO:0003677 (DNA binding)
92	4	AT5G39610	Arath	-1	54597779	ANAC092	Susceptible to bacterial infection	whole plant ... increased sensitivity toward	PO:0000003 ... PATO:0001549	NAC domain containing protein 100; IPR003441 (NAC domain); GO:0003677 (DNA binding)
92	4	AT5G53950	Arath	-1	54597779	CUC2	Low penetrance of heart-shaped cotyledons	cotyledon ... heart shaped	PO:0020030 ... PATO:0000948	NAC domain containing protein 100; IPR003441 (NAC domain); GO:0003677 (DNA binding)
92	4	Solyc07g062840	Solly	-1	54597779	GOB	shoot apical meristem terminates;; simple leaves	shoot apical meristem ... partially paralysed;; simple leaf ... simple	PO:0020042 ... PATO:0001503 ;; PO:0020148 ... PATO:0001858	NAC domain containing protein 100; IPR003441 (NAC domain); GO:0003677 (DNA binding)
133	4	AT1G49720	Arath	1	54607315	ABF1	Sensitive to freezing when not acclimated	response to freezing ... increased sensitivity of a process	GO:0050826 ... PATO:0001551	abscisic acid responsive element-binding factor 1; IPR004827 (Basic-leucine zipper domain); GO:0003700 (sequence-specific DNA binding transcription factor activity), GO:0043565 (sequence-specific DNA binding)
133	4	AT2G36270	Arath	1	54607315	ABI5	Altered response to ABA	whole plant ... response to	PO:0000003 ... PATO:0000077	abscisic acid responsive element-binding factor 1; IPR004827 (Basic-leucine zipper domain); GO:0003700 (sequence-specific DNA binding transcription factor activity), GO:0043565 (sequence-specific DNA binding)
133	4	AT4G35900	Arath	1	54607315	FD	Late flowering	vegetative to reproductive phase transition of meristem ... delayed	GO:0010228 ... PATO:0000502	abscisic acid responsive element-binding factor 1; IPR004827 (Basic-leucine zipper domain); GO:0003700 (sequence-specific DNA binding transcription factor activity), GO:0043565 (sequence-specific DNA binding)
133	4	GRMZM2G067921	Zeama	1	54607315	dlf1	4-6 more nodes and leaves than normal.;; mature plant 2-3 feet taller than normal.;; mature plant 7-10 days later in flowering than normal	flower development ... delayed;; shoot system ... has extra parts of type;; whole plant ... increased height	GO:0009908 ... PATO:0000502;; PO:0000003 ... PATO:0000570;; PO:0009006 ... PATO:0002002	abscisic acid responsive element-binding factor 1; IPR004827 (Basic-leucine zipper domain); GO:0003700 (sequence-specific DNA binding transcription factor activity), GO:0043565 (sequence-specific DNA binding)
98	4	AT1G02560	Arath	-1	54620301	CLPP5	Embryo defective-Globular	plant embryo ... morphology	PO:0009009 ... PATO:0000051	CLP protease proteolytic subunit 3; IPR023562 (Clp protease proteolytic subunit /Translocation-enhancing protein TepA); GO:0004252 (serine-type endopeptidase activity), GO:0006508 (proteolysis)
98	4	AT1G12410	Arath	-1	54620301	CLPR2	Dwarf;; Embryo defective-Cotyledon;; Late flowering;; Pale green	plant embryo ... morphology;; vegetative to reproductive phase transition of meristem ... delayed;; whole plant ... desaturated green;; whole plant ... dwarf-like	GO:0010228 ... PATO:0000502;; PO:0000003 ... PATO:0000969;; PO:0000003 ... PATO:0001272;; PO:0009009 ... PATO:0000051	CLP protease proteolytic subunit 3; IPR023562 (Clp protease proteolytic subunit /Translocation-enhancing protein TepA); GO:0004252 (serine-type endopeptidase activity), GO:0006508 (proteolysis)
98	4	AT1G49970	Arath	-1	54620301	ClpR1	Abnormal chloroplast morphology;; Dwarf;; Necrotic leaves;; Slow growth	chloroplast ... morphology;; growth ... decreased rate;; vascular leaf ... necrotic;; whole plant ... dwarf-like	GO:0009507 ... PATO:0000051;; GO:0040007 ... PATO:0000911;; PO:0000003 ... PATO:0000969;; PO:0009025 ... PATO:0000647	CLP protease proteolytic subunit 3; IPR023562 (Clp protease proteolytic subunit /Translocation-enhancing protein TepA); GO:0004252 (serine-type endopeptidase activity), GO:0006508 (proteolysis)
98	4	AT4G17040	Arath	-1	54620301	CLPR4	Pigment defective embryo;; Seedling lethal without exogenous sucrose	plant embryo ... degree of pigmentation;; whole plant ... lethal (sensu genetics)	PO:0000003 ... PATO:0000718;; PO:0009009 ... PATO:0002247	CLP protease proteolytic subunit 3; IPR023562 (Clp protease proteolytic subunit /Translocation-enhancing protein TepA); GO:0004252 (serine-type endopeptidase activity), GO:0006508 (proteolysis)
58	4	AT5G19220	Arath	1	54625385	ADG2	Low starch levels in leaves	vascular leaf ... decreased concentration	PO:0009025 ... PATO:0001163	Glucose-1-phosphate adenylyltransferase family protein; IPR006130 (Aspartate/ornithine carbamoyltransferase), IPR011831 (Glucose-1-phosphate adenylyltransferase); GO:0005978 (glycogen biosynthetic process), GO:0006520 (cellular amino acid metabolic process), GO:0008878 (glucose-1-phosphate adenylyltransferase activity), GO:0009058 (biosynthetic process), GO:0016597 (amino acid binding), GO:001674…
58	4	AT5G48300	Arath	1	54625385	ADG1	Low starch levels in leaves	vascular leaf ... decreased concentration	PO:0009025 ... PATO:0001163	Glucose-1-phosphate adenylyltransferase family protein; IPR006130 (Aspartate/ornithine carbamoyltransferase), IPR011831 (Glucose-1-phosphate adenylyltransferase); GO:0005978 (glycogen biosynthetic process), GO:0006520 (cellular amino acid metabolic process), GO:0008878 (glucose-1-phosphate adenylyltransferase activity), GO:0009058 (biosynthetic process), GO:0016597 (amino acid binding), GO:001674…
58	4	Os03g0735000	Orysa	1	54625385	AGPL1	reduced starch content in leaf sheath	leaf sheath ... decreased concentration	PO:0020104 ... PATO:0001163	Glucose-1-phosphate adenylyltransferase family protein; IPR006130 (Aspartate/ornithine carbamoyltransferase), IPR011831 (Glucose-1-phosphate adenylyltransferase); GO:0005978 (glycogen biosynthetic process), GO:0006520 (cellular amino acid metabolic process), GO:0008878 (glucose-1-phosphate adenylyltransferase activity), GO:0009058 (biosynthetic process), GO:0016597 (amino acid binding), GO:001674…
58	4	GRMZM2G068506	Zeama	1	54625385	bt2	No mRNA is produced from the bt2 gene	mRNA transcription ... decreased process quality	GO:0009299 ... PATO:0002302	Glucose-1-phosphate adenylyltransferase family protein; IPR006130 (Aspartate/ornithine carbamoyltransferase), IPR011831 (Glucose-1-phosphate adenylyltransferase); GO:0005978 (glycogen biosynthetic process), GO:0006520 (cellular amino acid metabolic process), GO:0008878 (glucose-1-phosphate adenylyltransferase activity), GO:0009058 (biosynthetic process), GO:0016597 (amino acid binding), GO:001674…
24	4	AT1G03310	Arath	-1	54628603	AtISA2	Decreased starch levels	whole plant ... decreased concentration	PO:0000003 ... PATO:0001163	Glycogen debranching enzyme GlgX n=3 Tax=Treponema RepID=S3JYG6_TREMD; IPR011837 (Glycogen debranching enzyme, GlgX type), IPR015902 (Glycoside hydrolase, family 13), IPR017853 (Glycoside hydrolase, superfamily); GO:0003824 (catalytic activity), GO:0004133 (glycogen debranching enzyme activity), GO:0005975 (carbohydrate metabolic process), GO:0005980 (glycogen catabolic process), GO:0043169 (cati…
24	4	AT2G39930	Arath	-1	54628603	ISA1	Low starch levels	whole plant ... decreased concentration	PO:0000003 ... PATO:0001163	Glycogen debranching enzyme GlgX n=3 Tax=Treponema RepID=S3JYG6_TREMD; IPR011837 (Glycogen debranching enzyme, GlgX type), IPR015902 (Glycoside hydrolase, family 13), IPR017853 (Glycoside hydrolase, superfamily); GO:0003824 (catalytic activity), GO:0004133 (glycogen debranching enzyme activity), GO:0005975 (carbohydrate metabolic process), GO:0005980 (glycogen catabolic process), GO:0043169 (cati…
24	4	AT4G09020	Arath	-1	54628603	ISA3	Severely elevated starch levels	whole plant ... increased concentration	PO:0000003 ... PATO:0001162	Glycogen debranching enzyme GlgX n=3 Tax=Treponema RepID=S3JYG6_TREMD; IPR011837 (Glycogen debranching enzyme, GlgX type), IPR015902 (Glycoside hydrolase, family 13), IPR017853 (Glycoside hydrolase, superfamily); GO:0003824 (catalytic activity), GO:0004133 (glycogen debranching enzyme activity), GO:0005975 (carbohydrate metabolic process), GO:0005980 (glycogen catabolic process), GO:0043169 (cati…
24	4	GRMZM2G138060	Zeama	-1	54628603	su1	kernel is sweet at milk stage; typical of su1;; kernel is wrinkled, hard and translucent when dry;; starch debranching enzyme I absent in developing endosperm	endosperm ... increased concentration;; isoamylase activity ... decreased process quality;; pericarp ... wrinkled	GO:0019156 ... PATO:0002302;; PO:0009084 ... PATO:0001810;; PO:0009089 ... PATO:0001162	Glycogen debranching enzyme GlgX n=3 Tax=Treponema RepID=S3JYG6_TREMD; IPR011837 (Glycogen debranching enzyme, GlgX type), IPR015902 (Glycoside hydrolase, family 13), IPR017853 (Glycoside hydrolase, superfamily); GO:0003824 (catalytic activity), GO:0004133 (glycogen debranching enzyme activity), GO:0005975 (carbohydrate metabolic process), GO:0005980 (glycogen catabolic process), GO:0043169 (cati…
109	4	AT1G74920	Arath	1	54628745	ALDH10A8	Sensitive to drought;; Sensitive to mannitol;; Sensitive to salt	response to water deprivation ... increased sensitivity of a process;; whole plant ... increased sensitivity toward	GO:0009414 ... PATO:0001551;; PO:0000003 ... PATO:0001549	methylmalonate-semialdehyde dehydrogenase; IPR001537 (tRNA/rRNA methyltransferase, SpoU type), IPR010061 (Methylmalonate-semialdehyde dehydrogenase), IPR016161 (Aldehyde/histidinol dehydrogenase); GO:0003723 (RNA binding), GO:0004491 (methylmalonate-semialdehyde dehydrogenase (acylating) activity), GO:0006396 (RNA processing), GO:0008152 (metabolic process), GO:0008173 (RNA methyltransferase acti…
109	4	AT1G79440	Arath	1	54628745	SSADH1	Bleached leaves;; Dwarf;; Few flowers;; Necrotic lesions;; Sensitive to UV light;; Sensitive to high temperature;; Short hypocotyl;; Small leaves	hypocotyl ... decreased length;; inflorescence axis ... has fewer parts of type;; response to heat ... increased sensitivity of a process;; response to UV ... increased sensitivity of a process;; vascular leaf ... decreased size;; vascular leaf ... white;; whole plant ... dwarf-like;; whole plant ... necrotic	GO:0009408 ... PATO:0001551;; GO:0009411 ... PATO:0001551;; PO:0000003 ... PATO:0000647;; PO:0000003 ... PATO:0000969;; PO:0009025 ... PATO:0000323;; PO:0009025 ... PATO:0000587;; PO:0020100 ... PATO:0000574;; PO:0020122 ... PATO:0002001	methylmalonate-semialdehyde dehydrogenase; IPR001537 (tRNA/rRNA methyltransferase, SpoU type), IPR010061 (Methylmalonate-semialdehyde dehydrogenase), IPR016161 (Aldehyde/histidinol dehydrogenase); GO:0003723 (RNA binding), GO:0004491 (methylmalonate-semialdehyde dehydrogenase (acylating) activity), GO:0006396 (RNA processing), GO:0008152 (metabolic process), GO:0008173 (RNA methyltransferase acti…
109	4	Glyma.06g186300	Glyma	1	54628745	AMDH2 BADH2	Seed 2-acetyl-1-pyroline conc. Increased;; Seed amino aldehyde dehydrogenase activity reduced	aminobutyraldehyde dehydrogenase activity ... decreased rate;; seed ... Increased concentration	GO:0019145 ... PATO:0000911;; PO:0009010 ... PATO:0001162	methylmalonate-semialdehyde dehydrogenase; IPR001537 (tRNA/rRNA methyltransferase, SpoU type), IPR010061 (Methylmalonate-semialdehyde dehydrogenase), IPR016161 (Aldehyde/histidinol dehydrogenase); GO:0003723 (RNA binding), GO:0004491 (methylmalonate-semialdehyde dehydrogenase (acylating) activity), GO:0006396 (RNA processing), GO:0008152 (metabolic process), GO:0008173 (RNA methyltransferase acti…
109	4	GRMZM2G058675	Zeama	1	54628745	rf2	Anthers shriveled;; Male sterile;; Pollen absent or aborted.	anther ... decreased size;; anther ... lacks all parts of type;; pollen ... non-functional	PO:0009066 ... PATO:0000587;; PO:0009066 ... PATO:0002000;; PO:0025281 ... PATO:0001511	methylmalonate-semialdehyde dehydrogenase; IPR001537 (tRNA/rRNA methyltransferase, SpoU type), IPR010061 (Methylmalonate-semialdehyde dehydrogenase), IPR016161 (Aldehyde/histidinol dehydrogenase); GO:0003723 (RNA binding), GO:0004491 (methylmalonate-semialdehyde dehydrogenase (acylating) activity), GO:0006396 (RNA processing), GO:0008152 (metabolic process), GO:0008173 (RNA methyltransferase acti…
45	4	AT1G21690	Arath	-1	54634253	EMB1968	Embryo defective-Preglobular	plant embryo ... morphology	PO:0009009 ... PATO:0000051	replication factor C subunit 3; IPR008921 (DNA polymerase III, clamp loader complex, gamma/delta/delta subunit, C-terminal), IPR027417 (P-loop containing nucleoside triphosphate hydrolase); GO:0000166 (nucleotide binding), GO:0003677 (DNA binding), GO:0006260 (DNA replication), GO:0017111 (nucleoside-triphosphatase activity)
45	4	AT1G63160	Arath	-1	54634253	EMB2811	Embryo defective-Preglobular	plant embryo ... morphology	PO:0009009 ... PATO:0000051	replication factor C subunit 3; IPR008921 (DNA polymerase III, clamp loader complex, gamma/delta/delta subunit, C-terminal), IPR027417 (P-loop containing nucleoside triphosphate hydrolase); GO:0000166 (nucleotide binding), GO:0003677 (DNA binding), GO:0006260 (DNA replication), GO:0017111 (nucleoside-triphosphatase activity)
45	4	AT1G77470	Arath	-1	54634253	EMB2810	Dwarf;; Embryo defective-Preglobular;; Narrow leaves;; Narrow petals;; Reduced fertility;; Resistant to disease;; Sensitive to SA	defense response, incompatible interaction ... decreased sensitivity of a process;; petal ... decreased width;; plant embryo ... morphology;; vascular leaf ... decreased width;; whole plant ... decreased fertility;; whole plant ... dwarf-like;; whole plant ... increased sensitivity toward	GO:0009814 ... PATO:0001552;; PO:0000003 ... PATO:0000969;; PO:0000003 ... PATO:0001549;; PO:0000003 ... PATO:0001834;; PO:0009009 ... PATO:0000051;; PO:0009025 ... PATO:0000599;; PO:0009032 ... PATO:0000599	replication factor C subunit 3; IPR008921 (DNA polymerase III, clamp loader complex, gamma/delta/delta subunit, C-terminal), IPR027417 (P-loop containing nucleoside triphosphate hydrolase); GO:0000166 (nucleotide binding), GO:0003677 (DNA binding), GO:0006260 (DNA replication), GO:0017111 (nucleoside-triphosphatase activity)
45	4	AT5G27740	Arath	-1	54634253	EMB2775	Embryo defective-Preglobular / Globular	plant embryo ... morphology	PO:0009009 ... PATO:0000051	replication factor C subunit 3; IPR008921 (DNA polymerase III, clamp loader complex, gamma/delta/delta subunit, C-terminal), IPR027417 (P-loop containing nucleoside triphosphate hydrolase); GO:0000166 (nucleotide binding), GO:0003677 (DNA binding), GO:0006260 (DNA replication), GO:0017111 (nucleoside-triphosphatase activity)
66	4	AT1G77080	Arath	1	54647470	MAF1	Dwarf;; Early flowering	vegetative to reproductive phase transition of meristem ... premature;; whole plant ... dwarf-like	GO:0010228 ... PATO:0000694;; PO:0000003 ... PATO:0000969	MADS-box transcription factor 6 [Glycine max]; IPR002100 (Transcription factor, MADS-box), IPR002487 (Transcription factor, K-box); GO:0003677 (DNA binding), GO:0003700 (sequence-specific DNA binding transcription factor activity), GO:0005634 (nucleus), GO:0046983 (protein dimerization activity)
66	4	AT2G22630	Arath	1	54647470	AGL17	Late flowering	vegetative to reproductive phase transition of meristem ... delayed	GO:0010228 ... PATO:0000502	MADS-box transcription factor 6 [Glycine max]; IPR002100 (Transcription factor, MADS-box), IPR002487 (Transcription factor, K-box); GO:0003677 (DNA binding), GO:0003700 (sequence-specific DNA binding transcription factor activity), GO:0005634 (nucleus), GO:0046983 (protein dimerization activity)
66	4	AT5G10140	Arath	1	54647470	FLC	Early flowering	vegetative to reproductive phase transition of meristem ... premature	GO:0010228 ... PATO:0000694	MADS-box transcription factor 6 [Glycine max]; IPR002100 (Transcription factor, MADS-box), IPR002487 (Transcription factor, K-box); GO:0003677 (DNA binding), GO:0003700 (sequence-specific DNA binding transcription factor activity), GO:0005634 (nucleus), GO:0046983 (protein dimerization activity)
66	4	AT5G65050	Arath	1	54647470	AGL31	Abnormal vernalization response	vernalization response ... process quality	GO:0010048 ... PATO:0001236	MADS-box transcription factor 6 [Glycine max]; IPR002100 (Transcription factor, MADS-box), IPR002487 (Transcription factor, K-box); GO:0003677 (DNA binding), GO:0003700 (sequence-specific DNA binding transcription factor activity), GO:0005634 (nucleus), GO:0046983 (protein dimerization activity)
38	4	AT2G39990	Arath	-1	54648596	AteIF3f	Male gametophyte defective;; Rare embryo defective	microgametophyte ... morphology;; plant embryo ... morphology	PO:0009009 ... PATO:0000051;; PO:0025280 ... PATO:0000051	eukaryotic translation initiation factor 3 subunit F-like [Glycine max]; IPR000555 (JAB1/MPN/MOV34 metalloenzyme domain), IPR024969 (Rpn11/EIF3F C-terminal domain), IPR027531 (Eukaryotic translation initiation factor 3 subunit F); GO:0003743 (translation initiation factor activity), GO:0005515 (protein binding), GO:0005737 (cytoplasm), GO:0005852 (eukaryotic translation initiation factor 3 comple…
38	4	AT4G26430	Arath	-1	54648596	CSN6B	Short hypocotyl in the dark;; Short hypocotyl under blue light	hypocotyl ... decreased length	PO:0020100 ... PATO:0000574	eukaryotic translation initiation factor 3 subunit F-like [Glycine max]; IPR000555 (JAB1/MPN/MOV34 metalloenzyme domain), IPR024969 (Rpn11/EIF3F C-terminal domain), IPR027531 (Eukaryotic translation initiation factor 3 subunit F); GO:0003743 (translation initiation factor activity), GO:0005515 (protein binding), GO:0005737 (cytoplasm), GO:0005852 (eukaryotic translation initiation factor 3 comple…
38	4	AT5G05780	Arath	-1	54648596	RPN8A	Abnormal cauline leaf phyllotaxy;; Abnormal floral organ number;; Abnormal trichome morphology;; Incomplete penetrance of cauline leaves forming additional ectopic leaves;; Increased rosette leaf number;; Late flowering;; Long pedicels;; Long rosette leaves;; Narrow rosette leaves;; Semi-dwarf	cauline leaf ... mislocalised;; collective leaf structure ... has extra parts of type;; flower ... altered number of;; pedicel ... increased length;; phyllotactic patterning ... process quality;; rosette leaf ... decreased width;; rosette leaf ... increased length;; trichome ... morphology;; vegetative to reproductive phase transition of meristem ... delayed;; whole plant ... dwarf-like	GO:0010228 ... PATO:0000502;; GO:0060771 ... PATO:0001236;; PO:0000003 ... PATO:0000969;; PO:0000013 ... PATO:0000628;; PO:0000014 ... PATO:0000573;; PO:0000014 ... PATO:0000599;; PO:0000282 ... PATO:0000051;; PO:0009046 ... PATO:0002083;; PO:0009052 ... PATO:0000573;; PO:0025022 ... PATO:0002002	eukaryotic translation initiation factor 3 subunit F-like [Glycine max]; IPR000555 (JAB1/MPN/MOV34 metalloenzyme domain), IPR024969 (Rpn11/EIF3F C-terminal domain), IPR027531 (Eukaryotic translation initiation factor 3 subunit F); GO:0003743 (translation initiation factor activity), GO:0005515 (protein binding), GO:0005737 (cytoplasm), GO:0005852 (eukaryotic translation initiation factor 3 comple…
38	4	AT5G56280	Arath	-1	54648596	CSN6A	Short hypocotyl	hypocotyl ... decreased length	PO:0020100 ... PATO:0000574	eukaryotic translation initiation factor 3 subunit F-like [Glycine max]; IPR000555 (JAB1/MPN/MOV34 metalloenzyme domain), IPR024969 (Rpn11/EIF3F C-terminal domain), IPR027531 (Eukaryotic translation initiation factor 3 subunit F); GO:0003743 (translation initiation factor activity), GO:0005515 (protein binding), GO:0005737 (cytoplasm), GO:0005852 (eukaryotic translation initiation factor 3 comple…
42	4	AT1G01040	Arath	1	54649349	SUS1	Abnormal suspensor;; Embryo defective-Globular;; Female sterile;; Increased carpel number;; Short integuments	flower ... has extra parts of type;; gynoecium ... female fertility;; integument ... decreased length;; plant embryo ... morphology;; suspensor ... morphology	PO:0009009 ... PATO:0000051;; PO:0009046 ... PATO:0002002;; PO:0009062 ... PATO:0000277;; PO:0020021 ... PATO:0000574;; PO:0020108 ... PATO:0000051	DEAD-box ATP-dependent RNA helicase 36-like [Glycine max]; IPR001650 (Helicase, C-terminal), IPR003100 (Argonaute/Dicer protein, PAZ domain), IPR005034 (Dicer dimerisation domain), IPR011907 (Ribonuclease III), IPR014001 (Helicase, superfamily 1/2, ATP-binding domain), IPR027417 (P-loop containing nucleoside triphosphate hydrolase); GO:0003676 (nucleic acid binding), GO:0003723 (RNA binding), GO:…
42	4	AT5G20320	Arath	1	54649349	DCL4	Curled leaves;; Elongated leaves;; Narrow leaves	vascular leaf ... curved;; vascular leaf ... decreased width;; vascular leaf ... elongated	PO:0009025 ... PATO:0000406;; PO:0009025 ... PATO:0000599;; PO:0009025 ... PATO:0001154	DEAD-box ATP-dependent RNA helicase 36-like [Glycine max]; IPR001650 (Helicase, C-terminal), IPR003100 (Argonaute/Dicer protein, PAZ domain), IPR005034 (Dicer dimerisation domain), IPR011907 (Ribonuclease III), IPR014001 (Helicase, superfamily 1/2, ATP-binding domain), IPR027417 (P-loop containing nucleoside triphosphate hydrolase); GO:0003676 (nucleic acid binding), GO:0003723 (RNA binding), GO:…
42	4	Os03g0121800	Orysa	1	54649349	DCL1	abnormal root development;; dark green leaves;; dwarfism;; ectopic chloroplast development in adventitious roots;; few adventitious roots;; miRNA accumulation in leaves absent;; rolled leaves;; twisted shoot	chromosome ... mislocalised;; miRNA binding ... process quality ;; primary shoot system ... decreased height;; root development ... process quality ;; shoot system ... kinked;; vascular leaf ... curved;; vascular leaf ... dark green;; whole plant ... has fewer parts of type	GO:0005694 ... PATO:0000628;; GO:0035198 ... PATO:0001236;; GO:0048364 ... PATO:0001236;; PO:0000003 ... PATO:0002001;; PO:0006341 ... PATO:0000569;; PO:0009006 ... PATO:0001798;; PO:0009025 ... PATO:0000406;; PO:0009025 ... PATO:0001249	DEAD-box ATP-dependent RNA helicase 36-like [Glycine max]; IPR001650 (Helicase, C-terminal), IPR003100 (Argonaute/Dicer protein, PAZ domain), IPR005034 (Dicer dimerisation domain), IPR011907 (Ribonuclease III), IPR014001 (Helicase, superfamily 1/2, ATP-binding domain), IPR027417 (P-loop containing nucleoside triphosphate hydrolase); GO:0003676 (nucleic acid binding), GO:0003723 (RNA binding), GO:…
42	4	Os04g0509300	Orysa	1	54649349	SHO1	aberrant leaves;; disorganized cell division in shoot meristem;; increased leaf production;; leaves thread-like (short/narrow);; malformed shoot apical meristem;; shoot apical meristem flat;; short plastochron	cell division ... increased variability;; leaf development ... increased occurrence;; leaf development ... increased rate;; shoot apical meristem ... flattened;; shoot apical meristem ... malformed;; vascular leaf ... decreased width;; vascular leaf ... structure	GO:0048366 ... PATO:0000912;; GO:0048366 ... PATO:0002051;; GO:0051301 ... PATO:0001584;; PO:0009025 ... PATO:0000141;; PO:0009025 ... PATO:0000599;; PO:0020148 ... PATO:0000646;; PO:0020148 ... PATO:0002254	DEAD-box ATP-dependent RNA helicase 36-like [Glycine max]; IPR001650 (Helicase, C-terminal), IPR003100 (Argonaute/Dicer protein, PAZ domain), IPR005034 (Dicer dimerisation domain), IPR011907 (Ribonuclease III), IPR014001 (Helicase, superfamily 1/2, ATP-binding domain), IPR027417 (P-loop containing nucleoside triphosphate hydrolase); GO:0003676 (nucleic acid binding), GO:0003723 (RNA binding), GO:…
45	4	AT2G28550	Arath	-1	54662168	TOE1	Early flowering	vegetative to reproductive phase transition of meristem ... premature	GO:0010228 ... PATO:0000694	ethylene-responsive transcription factor 3 [Glycine max]; IPR016177 (DNA-binding domain); GO:0003677 (DNA binding), GO:0003700 (sequence-specific DNA binding transcription factor activity)
45	4	AT4G36920	Arath	-1	54662168	AP2	Homeotic floral transformations	specification of floral organ identity ... process quality	GO:0010093 ... PATO:0001236	ethylene-responsive transcription factor 3 [Glycine max]; IPR016177 (DNA-binding domain); GO:0003677 (DNA binding), GO:0003700 (sequence-specific DNA binding transcription factor activity)
45	4	Os07g0235800	Orysa	-1	54662168	SNB	bracts in alternative phyllotaxy ;; interfered with subsequent floral architecture ;; multiple rudimentary bracts ;; rudimentary bract	bract ... alternation ;; bract ... immature ;; flower structural organization ... discontinuous ;; whole plant ... has extra parts of type	GO:0048461 ... PATO:0000690;; PO:0000003 ... PATO:0002002;; PO:0009055 ... PATO:0000999;; PO:0009055 ... PATO:0001501	ethylene-responsive transcription factor 3 [Glycine max]; IPR016177 (DNA-binding domain); GO:0003677 (DNA binding), GO:0003700 (sequence-specific DNA binding transcription factor activity)
45	4	GRMZM5G862109	Zeama	-1	54662168	ts6	The embryo developes on the wrong side of the kernal;; abnormality of the tassel;; seeds in tassel;; silks in tassel	plant embryo ... inverted;; tassel inflorescence ... structure;; tassel spikelet ... has extra parts of type	PO:0006309 ... PATO:0002002;; PO:0009009 ... PATO:0000625;; PO:0020126 ... PATO:0000141	ethylene-responsive transcription factor 3 [Glycine max]; IPR016177 (DNA-binding domain); GO:0003677 (DNA binding), GO:0003700 (sequence-specific DNA binding transcription factor activity)
76	4	AT1G18450	Arath	1	54681979	ARP4	Completely sterile;; Dwarf;; Small seedlings	flower ... fertility;; whole plant ... decreased size;; whole plant ... dwarf-like	PO:0000003 ... PATO:0000587;; PO:0000003 ... PATO:0000969;; PO:0009046 ... PATO:0000274	actin 1; IPR004000 (Actin-related protein)
76	4	AT3G27000	Arath	1	54681979	ARP2	Abnormal hypocotyl cell morphology;; Abnormal pavement cell morphology;; Abnormal root hairs;; Complete loss of stomata on hypocotyl;; Distorted trichomes	epidermal pavement cell ... morphology;; hypocotyl ... lacks all parts of type;; plant cell ... morphology;; root hair ... morphology;; trichome ... deformed	GO:0035618 ... PATO:0000051;; PO:0000282 ... PATO:0001617;; PO:0000332 ... PATO:0000051;; PO:0009002 ... PATO:0000051;; PO:0020100 ... PATO:0002000	actin 1; IPR004000 (Actin-related protein)
76	4	AT3G33520	Arath	1	54681979	AtARP6	Curled leaves;; Early flowering independent of photoperiod;; Increased petal number;; Increased sepal number;; Reduced fertility;; Serrated leaf margins;; Short inflorescence stems;; Slightly longer hypocotyl;; Small flowers;; Small leaves	flower ... decreased size;; flower ... has extra parts of type;; hypocotyl ... increased length;; inflorescence axis ... decreased length;; leaf margin ... serrated;; vascular leaf ... curved;; vascular leaf ... decreased size;; vegetative to reproductive phase transition of meristem ... premature;; whole plant ... decreased fertility	GO:0010228 ... PATO:0000694;; PO:0000003 ... PATO:0001834;; PO:0009025 ... PATO:0000406;; PO:0009025 ... PATO:0000587;; PO:0009046 ... PATO:0000587;; PO:0009046 ... PATO:0002002;; PO:0020100 ... PATO:0000573;; PO:0020122 ... PATO:0000574;; PO:0020128 ... PATO:0001206	actin 1; IPR004000 (Actin-related protein)
76	4	AT3G60830	Arath	1	54681979	ARP7	Embryo defective-Cotyledon	plant embryo ... morphology	PO:0009009 ... PATO:0000051	actin 1; IPR004000 (Actin-related protein)
77	4	AT3G13540	Arath	-1	54685465	MYB5	Abnormal seed coat;; Reduced mucilage extrusion from seeds	mucilage extrusion from seed coat ... decreased occurrence;; seed coat ... morphology	GO:0080001 ... PATO:0002052;; PO:0009088 ... PATO:0000051	MYB transcription factor MYB48 [Glycine max]; IPR009057 (Homeodomain-like); GO:0003677 (DNA binding), GO:0003682 (chromatin binding)
77	4	AT5G62320	Arath	-1	54685465	AtMYB99	Reduced fertility;; Thin tapetal cells	plant cell ... decreased thickness;; whole plant ... decreased fertility	PO:0000003 ... PATO:0001834;; PO:0009002 ... PATO:0000592	MYB transcription factor MYB48 [Glycine max]; IPR009057 (Homeodomain-like); GO:0003677 (DNA binding), GO:0003682 (chromatin binding)
77	4	GRMZM2G005066	Zeama	-1	54685465	c1	Aleuron layer is colored;; aleurone layer mottled	aleurone layer ... colored;; aleurone layer ... mottled	PO:0005360 ... PATO:0000336;; PO:0005360 ... PATO:0002274	MYB transcription factor MYB48 [Glycine max]; IPR009057 (Homeodomain-like); GO:0003677 (DNA binding), GO:0003682 (chromatin binding)
77	4	GRMZM2G701063	Zeama	-1	54685465	pl1	Aleuron has blotches of anthocyanin pigmentation;; blotches of anthocyanin pigmentation due to cell to cell variability in the levels of anthocyanin production.;; cell to cell variability in the levels of anthocyanin production.;; striped leaves;; striped stems	aleurone layer ... variable color;; anthocyanin-containing compound metabolic process ... process quality;; stem ... barred;; vascular leaf ... barred	GO:0046283 ... PATO:0001236;; PO:0005360 ... PATO:0001515;; PO:0009025 ... PATO:0002276;; PO:0009047 ... PATO:0002276	MYB transcription factor MYB48 [Glycine max]; IPR009057 (Homeodomain-like); GO:0003677 (DNA binding), GO:0003682 (chromatin binding)
93	4	AT4G17615	Arath	1	54688979	CBL1	Sensitive to drought stress;; Sensitive to salt stress	response to water deprivation ... increased sensitivity of a process;; whole plant ... increased sensitivity toward	GO:0009414 ... PATO:0001551;; PO:0000003 ... PATO:0001549	calcineurin B-like 3; IPR011992 (EF-hand domain pair); GO:0005509 (calcium ion binding)
93	4	AT4G33000	Arath	1	54688979	CBL10	Sensitive to salt stress	whole plant ... increased sensitivity toward	PO:0000003 ... PATO:0001549	calcineurin B-like 3; IPR011992 (EF-hand domain pair); GO:0005509 (calcium ion binding)
93	4	AT5G24270	Arath	1	54688979	SOS3	Sensitive to limited potassium;; Sensitive to lithium;; Sensitive to salt stress	cellular response to potassium ion starvation ... increased sensitivity of a process;; whole plant ... increased sensitivity toward	GO:0051365 ... PATO:0001551;; PO:0000003 ... PATO:0001549	calcineurin B-like 3; IPR011992 (EF-hand domain pair); GO:0005509 (calcium ion binding)
93	4	AT5G47100	Arath	1	54688979	CBL9	Sensitive to ABA;; Sensitive to glucose;; Sensitive to osmotic stress	response to osmotic stress ... increased sensitivity of a process;; whole plant ... increased sensitivity toward	GO:0006970 ... PATO:0001551;; PO:0000003 ... PATO:0001549	calcineurin B-like 3; IPR011992 (EF-hand domain pair); GO:0005509 (calcium ion binding)
165	4	AT1G55020	Arath	-1	54689596	LOX1	Increased lateral root number	root system ... has extra parts of type	PO:0025025 ... PATO:0002002	seed linoleate 9S-lipoxygenase; IPR000907 (Lipoxygenase), IPR008976 (Lipase/lipooxygenase, PLAT/LH2), IPR027433 (Lipoxygenase, domain 3); GO:0005506 (iron ion binding), GO:0005515 (protein binding), GO:0016165 (linoleate 13S-lipoxygenase activity), GO:0046872 (metal ion binding), GO:0055114 (oxidation-reduction process)
165	4	AT3G22400	Arath	-1	54689596	LOX5	Increased lateral root number;; Slightly longer primary root	primary root ... increased length;; root system ... has extra parts of type	PO:0020127 ... PATO:0000573;; PO:0025025 ... PATO:0002002	seed linoleate 9S-lipoxygenase; IPR000907 (Lipoxygenase), IPR008976 (Lipase/lipooxygenase, PLAT/LH2), IPR027433 (Lipoxygenase, domain 3); GO:0005506 (iron ion binding), GO:0005515 (protein binding), GO:0016165 (linoleate 13S-lipoxygenase activity), GO:0046872 (metal ion binding), GO:0055114 (oxidation-reduction process)
165	4	AT3G45140	Arath	-1	54689596	LOX2	Low levels of bound cyclopentenone jasmonates	whole plant ... decreased concentration	PO:0000003 ... PATO:0001163	seed linoleate 9S-lipoxygenase; IPR000907 (Lipoxygenase), IPR008976 (Lipase/lipooxygenase, PLAT/LH2), IPR027433 (Lipoxygenase, domain 3); GO:0005506 (iron ion binding), GO:0005515 (protein binding), GO:0016165 (linoleate 13S-lipoxygenase activity), GO:0046872 (metal ion binding), GO:0055114 (oxidation-reduction process)
165	4	GRMZM2G104843	Zeama	-1	54689596	ts1	abnormality of the tassel;; defective floret;; seeds in tassel;; silks in tassel	spikelet floret ... structure;; tassel inflorescence ... structure;; tassel spikelet ... has extra parts of type	PO:0006309 ... PATO:0002002;; PO:0009082 ... PATO:0000141;; PO:0020126 ... PATO:0000141	seed linoleate 9S-lipoxygenase; IPR000907 (Lipoxygenase), IPR008976 (Lipase/lipooxygenase, PLAT/LH2), IPR027433 (Lipoxygenase, domain 3); GO:0005506 (iron ion binding), GO:0005515 (protein binding), GO:0016165 (linoleate 13S-lipoxygenase activity), GO:0046872 (metal ion binding), GO:0055114 (oxidation-reduction process)
52	4	AT1G04400	Arath	1	54693311	FHA	Late flowering	vegetative to reproductive phase transition of meristem ... delayed	GO:0010228 ... PATO:0000502	Deoxyribodipyrimidine photo-lyase (Single-stranded DNA-specific) n=1 Tax=Halothece sp. (strain PCC 7418) RepID=K9YD20_HALP7; IPR002081 (Cryptochrome/DNA photolyase, class 1); GO:0003913 (DNA photolyase activity), GO:0006281 (DNA repair)
52	4	AT3G15620	Arath	1	54693311	UVR3	Sensitive to UV light	response to UV ... increased sensitivity of a process	GO:0009411 ... PATO:0001551	Deoxyribodipyrimidine photo-lyase (Single-stranded DNA-specific) n=1 Tax=Halothece sp. (strain PCC 7418) RepID=K9YD20_HALP7; IPR002081 (Cryptochrome/DNA photolyase, class 1); GO:0003913 (DNA photolyase activity), GO:0006281 (DNA repair)
52	4	AT4G08920	Arath	1	54693311	HY4	Long hypocotyl	hypocotyl ... increased length	PO:0020100 ... PATO:0000573	Deoxyribodipyrimidine photo-lyase (Single-stranded DNA-specific) n=1 Tax=Halothece sp. (strain PCC 7418) RepID=K9YD20_HALP7; IPR002081 (Cryptochrome/DNA photolyase, class 1); GO:0003913 (DNA photolyase activity), GO:0006281 (DNA repair)
52	4	Glyma.04g101500	Glyma	1	54693311	GmCRY1	Late flowering under short day;; blue light insensitive	cellular response to blue light ... decreased sensitivity of a process;; photoperiodism, flowering ... delayed	GO:0048573 ... PATO:0000502;; GO:0071483 ... PATO:0001552	Deoxyribodipyrimidine photo-lyase (Single-stranded DNA-specific) n=1 Tax=Halothece sp. (strain PCC 7418) RepID=K9YD20_HALP7; IPR002081 (Cryptochrome/DNA photolyase, class 1); GO:0003913 (DNA photolyase activity), GO:0006281 (DNA repair)
29	4	AT2G30432	Arath	-1	54693866	TCL1	Abnormal trichome patterning;; Increased trichome density on inflorescences	inflorescence axis ... has extra parts of type;; trichome patterning ... process quality	GO:0048629 ... PATO:0001236;; PO:0020122 ... PATO:0002002	MYB transcription factor MYB172 [Glycine max]; IPR009057 (Homeodomain-like); GO:0003677 (DNA binding), GO:0003682 (chromatin binding)
29	4	AT2G46410	Arath	-1	54693866	CPC	Abnormal root hairs	root hair ... morphology	GO:0035618 ... PATO:0000051	MYB transcription factor MYB172 [Glycine max]; IPR009057 (Homeodomain-like); GO:0003677 (DNA binding), GO:0003682 (chromatin binding)
29	4	AT4G01060	Arath	-1	54693866	CPL3	Abnormal root hairs;; Increased trichome density	root hair ... morphology;; trichome ... increased mass density	GO:0035618 ... PATO:0000051;; PO:0000282 ... PATO:0001788	MYB transcription factor MYB172 [Glycine max]; IPR009057 (Homeodomain-like); GO:0003677 (DNA binding), GO:0003682 (chromatin binding)
29	4	AT5G53200	Arath	-1	54693866	TRY	Low penetrance of clustered trichomes	trichome ... aggregated	PO:0000282 ... PATO:0001629	MYB transcription factor MYB172 [Glycine max]; IPR009057 (Homeodomain-like); GO:0003677 (DNA binding), GO:0003682 (chromatin binding)
61	4	AT1G51190	Arath	1	54696658	PLT2	Increased columella cell density;; Slightly reduced root meristem cell number;; Slightly slower root growth	central root cap ... increased mass density;; root development ... decreased rate;; root meristem ... has fewer parts of type	GO:0048364 ... PATO:0000911;; PO:0006085 ... PATO:0002001;; PO:0020130 ... PATO:0001788	AP2-like ethylene-responsive transcription factor ANT-like [Glycine max]; IPR016177 (DNA-binding domain); GO:0003677 (DNA binding), GO:0003700 (sequence-specific DNA binding transcription factor activity)
61	4	AT3G20840	Arath	1	54696658	PLT1	Increased cell number in columella root cap;; Increased cell number in quiescent center;; Slightly slower root growth	central root cap ... has extra parts of type;; quiescent center ... has extra parts of type;; root development ... decreased rate	GO:0048364 ... PATO:0000911;; PO:0020130 ... PATO:0002002;; PO:0020149 ... PATO:0002002	AP2-like ethylene-responsive transcription factor ANT-like [Glycine max]; IPR016177 (DNA-binding domain); GO:0003677 (DNA binding), GO:0003700 (sequence-specific DNA binding transcription factor activity)
61	4	AT4G37750	Arath	1	54696658	ANT	Abnormal flower development;; Abnormal ovule development	flower development ... process quality;; ovule development ... process quality	GO:0009908 ... PATO:0001236;; GO:0048481 ... PATO:0001236	AP2-like ethylene-responsive transcription factor ANT-like [Glycine max]; IPR016177 (DNA-binding domain); GO:0003677 (DNA binding), GO:0003700 (sequence-specific DNA binding transcription factor activity)
61	4	AT5G57390	Arath	1	54696658	AIL5	Seedlings insensitive to elevated nitrate	whole plant ... insensitive toward	PO:0000003 ... PATO:0000513	AP2-like ethylene-responsive transcription factor ANT-like [Glycine max]; IPR016177 (DNA-binding domain); GO:0003677 (DNA binding), GO:0003700 (sequence-specific DNA binding transcription factor activity)
12	4	AT1G68480	Arath	-1	54697350	JAG	Abnormal leaf morphology;; Abnormal petal morphology;; Abnormal sepal morphology;; Abnormal stamen morphology	petal ... morphology;; sepal ... morphology;; stamen ... morphology;; vascular leaf ... morphology	PO:0009025 ... PATO:0000051;; PO:0009029 ... PATO:0000051;; PO:0009031 ... PATO:0000051;; PO:0009032 ... PATO:0000051	zinc finger protein 6; IPR007087 (Zinc finger, C2H2); GO:0046872 (metal ion binding)
12	4	Glyma.20g116200	Glyma	-1	54697350	Ln	Increased number of seeds per plant;; narow leaflet	leaflet ... decreased width;; whole plant ... has extra parts of typeABE72958.1	PO:0000003 ... PATO:0002002;; PO:0020049 ... PATO:0000599ABE72958.1	zinc finger protein 6; IPR007087 (Zinc finger, C2H2); GO:0046872 (metal ion binding)
12	4	Os01g0129200	Orysa	-1	54697350	SL1	Mutant floret has 3 ovaries;; degenerated lemma;; degenerated palea;; female fertile;; male sterile;; stamen nonfunctional ;; stamens malformed ;; stamens transformed to pistils	Lemma ... malformed;; palea ... malformed;; spikelet floret ... has extra parts of type;; spikelet floret ... has fewer parts of type;; stamen ... malformed;; stamen ... Non-functional;; whole plant ... female fertile;; whole plant ... male sterile	PO:0000003 ... PATO:0000888;; PO:0000003 ... PATO:0000890;; PO:0009029 ... PATO:0000646;; PO:0009029 ... PATO:0001511;; PO:0009037 ... PATO:0000646;; PO:0009038 ... PATO:0000646;; PO:0009082 ... PATO:0002001;; PO:0009082 ... PATO:0002002	zinc finger protein 6; IPR007087 (Zinc finger, C2H2); GO:0046872 (metal ion binding)
12	4	Solyc05g009380	Solly	-1	54697350	lyr	female sterile;; first leaves entire (simple);; other leaves fan shaped	gynoecium ... decreased female fertility;; leaf lamina ... fan-shaped;; leaf lamina ... simple	PO:0009062 ... PATO:0001830;; PO:0020039 ... PATO:0001503;; PO:0020039 ... PATO:0002219	zinc finger protein 6; IPR007087 (Zinc finger, C2H2); GO:0046872 (metal ion binding)
147	4	AT1G18890	Arath	1	54697902	CPK10	Sensitive to drought	response to water deprivation ... increased sensitivity of a process	GO:0009414 ... PATO:0001551	calcium dependent protein kinase 1; IPR011009 (Protein kinase-like domain), IPR011992 (EF-hand domain pair); GO:0004672 (protein kinase activity), GO:0004674 (protein serine/threonine kinase activity), GO:0005509 (calcium ion binding), GO:0005524 (ATP binding), GO:0006468 (protein phosphorylation)
147	4	AT1G35670	Arath	1	54697902	AtCDPK2	Insensitive to ABA;; Sensitive to drought;; Sensitive to salt	response to water deprivation ... increased sensitivity of a process;; whole plant ... increased sensitivity toward;; whole plant ... insensitive toward	GO:0009414 ... PATO:0001551;; PO:0000003 ... PATO:0000513;; PO:0000003 ... PATO:0001549	calcium dependent protein kinase 1; IPR011009 (Protein kinase-like domain), IPR011992 (EF-hand domain pair); GO:0004672 (protein kinase activity), GO:0004674 (protein serine/threonine kinase activity), GO:0005509 (calcium ion binding), GO:0005524 (ATP binding), GO:0006468 (protein phosphorylation)
147	4	AT2G17290	Arath	1	54697902	CPK6	Reduced stomatal closing in response to ABA;; Reduced stomatal closing in response to calcium	stomatal closure ... decreased rate	GO:0090332 ... PATO:0000911	calcium dependent protein kinase 1; IPR011009 (Protein kinase-like domain), IPR011992 (EF-hand domain pair); GO:0004672 (protein kinase activity), GO:0004674 (protein serine/threonine kinase activity), GO:0005509 (calcium ion binding), GO:0005524 (ATP binding), GO:0006468 (protein phosphorylation)
147	4	AT4G09570	Arath	1	54697902	CPK4	Insensitive to ABA;; Resistant to salt	whole plant ... insensitive toward;; whole plant ... resistant to	PO:0000003 ... PATO:0000513;; PO:0000003 ... PATO:0001178	calcium dependent protein kinase 1; IPR011009 (Protein kinase-like domain), IPR011992 (EF-hand domain pair); GO:0004672 (protein kinase activity), GO:0004674 (protein serine/threonine kinase activity), GO:0005509 (calcium ion binding), GO:0005524 (ATP binding), GO:0006468 (protein phosphorylation)
97	4	AT2G29090	Arath	-1	54701242	CYP707A2	Severely delayed germination without stratification	seed germination ... delayed	GO:0009845 ... PATO:0000502	Cytochrome P450 superfamily protein; IPR001128 (Cytochrome P450); GO:0005506 (iron ion binding), GO:0020037 (heme binding), GO:0055114 (oxidation-reduction process)
97	4	AT4G19230	Arath	-1	54701242	CYP707A1	Low ABA levels;; Low germination rate without stratification	seed germination ... decreased rate;; whole plant ... decreased concentration	GO:0009845 ... PATO:0000911;; PO:0000003 ... PATO:0001163	Cytochrome P450 superfamily protein; IPR001128 (Cytochrome P450); GO:0005506 (iron ion binding), GO:0020037 (heme binding), GO:0055114 (oxidation-reduction process)
97	4	AT5G45340	Arath	-1	54701242	CYP707A3	Resistant to drought	response to water deprivation ... decreased sensitivity of a process	GO:0009414 ... PATO:0001552	Cytochrome P450 superfamily protein; IPR001128 (Cytochrome P450); GO:0005506 (iron ion binding), GO:0020037 (heme binding), GO:0055114 (oxidation-reduction process)
97	4	GRMZM2G093195	Zeama	-1	54701242	d3	internode elongation reduced;; The plant is shorter;; andromonoecious;; broad leaves;; compact leaves;; short leaves	stem internode ... decreased length;; vascular leaf ... decreased length;; vascular leaf ... decreased size;; vascular leaf ... increased width;; whole plant ... decreased height;; whole plant ... phenotypic sex	PO:0000003 ... PATO:0000569;; PO:0000003 ... PATO:0001894;; PO:0009025 ... PATO:0000574;; PO:0009025 ... PATO:0000587;; PO:0009025 ... PATO:0000600;; PO:0020142 ... PATO:0000574	Cytochrome P450 superfamily protein; IPR001128 (Cytochrome P450); GO:0005506 (iron ion binding), GO:0020037 (heme binding), GO:0055114 (oxidation-reduction process)
93	4	AT3G03630	Arath	1	54706746	CS26	Dwarf;; Pale green leaves	vascular leaf ... desaturated green;; whole plant ... dwarf-like	PO:0000003 ... PATO:0000969;; PO:0009025 ... PATO:0001272	cysteine synthase D1; IPR005856 (Cysteine synthase K/M); GO:0004124 (cysteine synthase activity), GO:0006535 (cysteine biosynthetic process from serine)
93	4	AT3G61440	Arath	1	54706746	CYS-C1	Abnormal root hairs	root hair ... morphology	GO:0035618 ... PATO:0000051	cysteine synthase D1; IPR005856 (Cysteine synthase K/M); GO:0004124 (cysteine synthase activity), GO:0006535 (cysteine biosynthetic process from serine)
93	4	AT4G14880	Arath	1	54706746	OLD3	Seedling lethal	whole plant ... lethal (sensu genetics)	PO:0000003 ... PATO:0000718	cysteine synthase D1; IPR005856 (Cysteine synthase K/M); GO:0004124 (cysteine synthase activity), GO:0006535 (cysteine biosynthetic process from serine)
93	4	AT5G28030	Arath	1	54706746	DES1	Early leaf senescence;; Elevated cysteine levels in leaves;; Tolerant to oxidative stress	leaf senescence ... premature;; response to oxidative stress ... decreased sensitivity of a process;; vascular leaf ... increased concentration	GO:0006979 ... PATO:0001552;; GO:0010150 ... PATO:0000694;; PO:0009025 ... PATO:0001162	cysteine synthase D1; IPR005856 (Cysteine synthase K/M); GO:0004124 (cysteine synthase activity), GO:0006535 (cysteine biosynthetic process from serine)
93	4	AT1G80760	Arath	-1	54707090	NIP6;1	Young leaf growth sensitive to elevated boron;; Young leaf growth sensitive to limited boron	cellular response to boron-containing substance deprivation ... increased sensitivity of a process;; juvenile vascular leaf ... increased sensitivity toward	GO:0080169 ... PATO:0001551;; PO:0006339 ... PATO:0001549	major intrinsic protein (MIP) family transporter; IPR000425 (Major intrinsic protein), IPR023271 (Aquaporin-like); GO:0005215 (transporter activity), GO:0006810 (transport), GO:0016020 (membrane)
93	4	AT4G10380	Arath	-1	54707090	NIP5;1	Sensitive to limited boron	cellular response to boron-containing substance deprivation ... increased sensitivity of a process	GO:0080169 ... PATO:0001551	major intrinsic protein (MIP) family transporter; IPR000425 (Major intrinsic protein), IPR023271 (Aquaporin-like); GO:0005215 (transporter activity), GO:0006810 (transport), GO:0016020 (membrane)
93	4	AT4G19030	Arath	-1	54707090	NIP1;1	Resistant to arsenite	whole plant ... resistant to	PO:0000003 ... PATO:0001178	major intrinsic protein (MIP) family transporter; IPR000425 (Major intrinsic protein), IPR023271 (Aquaporin-like); GO:0005215 (transporter activity), GO:0006810 (transport), GO:0016020 (membrane)
93	4	Os02g0745100	Orysa	-1	54707090	LSI1	grain yield is reduced;; reduced silicon uptake;; susceptible to disease;; susceptible to pests	transmembrane transport ... decreased process quality ;; whole plant ... decreased process quality ;; whole plant ... has fewer parts of type	GO:0055085 ... PATO:0002302;; PO:0000003 ... PATO:0002001;; PO:0000003 ... PATO:0002302	major intrinsic protein (MIP) family transporter; IPR000425 (Major intrinsic protein), IPR023271 (Aquaporin-like); GO:0005215 (transporter activity), GO:0006810 (transport), GO:0016020 (membrane)
24	4	AT5G57030	Arath	1	54711264	LUT2	Complete loss of lutein accumulation;; Elevated carotenoid levels;; Low lutein levels	whole plant ... accumulation;; whole plant ... decreased concentration;; whole plant ... increased concentration	PO:0000003 ... PATO:0001162;; PO:0000003 ... PATO:0001163;; PO:0000003 ... PATO:0002269	lycopene cyclase; IPR003042 (Aromatic-ring hydroxylase-like), IPR008671 (Lycopene cyclase-type, FAD-binding); GO:0008152 (metabolic process), GO:0016117 (carotenoid biosynthetic process), GO:0016491 (oxidoreductase activity)
24	4	Solyc06g074240	Solly	1	54711264	b	high fruit beta-carotene;; high fruit lycopene;; low fruit lycopene;; tawny-orange corolla	corolla ... yellow orange;; fruit ... decreased concentration;; fruit ... increased concentration	PO:0009001 ... PATO:0001162;; PO:0009001 ... PATO:0001163;; PO:0009059 ... PATO:0001944	lycopene cyclase; IPR003042 (Aromatic-ring hydroxylase-like), IPR008671 (Lycopene cyclase-type, FAD-binding); GO:0008152 (metabolic process), GO:0016117 (carotenoid biosynthetic process), GO:0016491 (oxidoreductase activity)
24	4	Solyc12g008980	Solly	1	54711264	del	increased delta-carotene;; lycopene inhibition;; reddish-orange mature fruit color	fruit ... dark orange;; fruit ... decreased concentration;; fruit ... yellow green	PO:0009001 ... PATO:0001163;; PO:0009001 ... PATO:0001256;; PO:0009001 ... PATO:0001941	lycopene cyclase; IPR003042 (Aromatic-ring hydroxylase-like), IPR008671 (Lycopene cyclase-type, FAD-binding); GO:0008152 (metabolic process), GO:0016117 (carotenoid biosynthetic process), GO:0016491 (oxidoreductase activity)
24	4	GRMZM5G849107	Zeama	1	54711264	ps1	Seedling leaves are white.;; kernels germinate while still on the ear;; pink coloration of endosperm;; pink coloration of scutellum;; viviparous embryo	embryo development ... process quality;; endosperm ... pink;; scutellum ... pink;; seed germination ... premature;; vascular leaf ... white	GO:0009790 ... PATO:0001236;; GO:0009845 ... PATO:0000694;; PO:0009025 ... PATO:0000323;; PO:0009089 ... PATO:0000954;; PO:0020110 ... PATO:0000954	lycopene cyclase; IPR003042 (Aromatic-ring hydroxylase-like), IPR008671 (Lycopene cyclase-type, FAD-binding); GO:0008152 (metabolic process), GO:0016117 (carotenoid biosynthetic process), GO:0016491 (oxidoreductase activity)
54	4	AT2G28560	Arath	-1	54713685	RAD51B	Sensitive to mitomycin C (DNA cross-linking agent)	whole plant ... increased sensitivity toward	PO:0000003 ... PATO:0001549	DNA repair (Rad51) family protein; IPR010995 (DNA repair Rad51/transcription factor NusA, alpha-helical), IPR013632 (DNA recombination and repair protein Rad51, C-terminal), IPR027417 (P-loop containing nucleoside triphosphate hydrolase); GO:0000166 (nucleotide binding), GO:0003677 (DNA binding), GO:0005524 (ATP binding), GO:0006259 (DNA metabolic process), GO:0008094 (DNA-dependent ATPase activi…
54	4	AT2G45280	Arath	-1	54713685	AtRAD51C	Defects in meiosis;; Female sterile;; Male sterile;; Sensitive to cisplatin;; Sensitive to gamma radiation	anther ... decreased fertility;; gynoecium ... female fertility;; meiosis ... process quality;; response to gamma radiation ... increased sensitivity of a process;; whole plant ... increased sensitivity toward	GO:0007126 ... PATO:0001236;; GO:0010332 ... PATO:0001551;; PO:0000003 ... PATO:0001549;; PO:0009062 ... PATO:0000277;; PO:0009066 ... PATO:0001834	DNA repair (Rad51) family protein; IPR010995 (DNA repair Rad51/transcription factor NusA, alpha-helical), IPR013632 (DNA recombination and repair protein Rad51, C-terminal), IPR027417 (P-loop containing nucleoside triphosphate hydrolase); GO:0000166 (nucleotide binding), GO:0003677 (DNA binding), GO:0005524 (ATP binding), GO:0006259 (DNA metabolic process), GO:0008094 (DNA-dependent ATPase activi…
54	4	AT3G22880	Arath	-1	54713685	DMC1	Defects in meiosis;; Reduced fertility	meiosis ... process quality;; whole plant ... decreased fertility	GO:0007126 ... PATO:0001236;; PO:0000003 ... PATO:0001834	DNA repair (Rad51) family protein; IPR010995 (DNA repair Rad51/transcription factor NusA, alpha-helical), IPR013632 (DNA recombination and repair protein Rad51, C-terminal), IPR027417 (P-loop containing nucleoside triphosphate hydrolase); GO:0000166 (nucleotide binding), GO:0003677 (DNA binding), GO:0005524 (ATP binding), GO:0006259 (DNA metabolic process), GO:0008094 (DNA-dependent ATPase activi…
54	4	AT5G20850	Arath	-1	54713685	AtRAD51	Completely female sterile;; Completely male sterile;; Defects in meiosis	gynoecium ... female fertility;; meiosis ... process quality;; stamen ... male fertility	GO:0007126 ... PATO:0001236;; PO:0009029 ... PATO:0000279;; PO:0009062 ... PATO:0000277	DNA repair (Rad51) family protein; IPR010995 (DNA repair Rad51/transcription factor NusA, alpha-helical), IPR013632 (DNA recombination and repair protein Rad51, C-terminal), IPR027417 (P-loop containing nucleoside triphosphate hydrolase); GO:0000166 (nucleotide binding), GO:0003677 (DNA binding), GO:0005524 (ATP binding), GO:0006259 (DNA metabolic process), GO:0008094 (DNA-dependent ATPase activi…
160	4	AT1G73360	Arath	1	54728849	HDG11	Severely branched trichomes	trichome ... branched	PO:0000282 ... PATO:0000402	homeobox-leucine zipper protein ANTHOCYANINLESS 2-like isoform X1 [Glycine max]; IPR002913 (START domain), IPR009057 (Homeodomain-like), IPR023393 (START-like domain); GO:0003677 (DNA binding), GO:0003700 (sequence-specific DNA binding transcription factor activity), GO:0005634 (nucleus), GO:0008289 (lipid binding), GO:0043565 (sequence-specific DNA binding)
160	4	AT1G79840	Arath	1	54728849	GL2	Abnormal root hair development;; Abnormal trichome development	root hair cell development ... process quality;; trichome morphogenesis ... process quality	GO:0010090 ... PATO:0001236;; GO:0080147 ... PATO:0001236	homeobox-leucine zipper protein ANTHOCYANINLESS 2-like isoform X1 [Glycine max]; IPR002913 (START domain), IPR009057 (Homeodomain-like), IPR023393 (START-like domain); GO:0003677 (DNA binding), GO:0003700 (sequence-specific DNA binding transcription factor activity), GO:0005634 (nucleus), GO:0008289 (lipid binding), GO:0043565 (sequence-specific DNA binding)
160	4	AT4G00730	Arath	1	54728849	ANL2	Abnormal root architecture;; Low anthocyanin levels	root system ... spatial pattern;; whole plant ... decreased concentration	PO:0000003 ... PATO:0001163;; PO:0025025 ... PATO:0000060	homeobox-leucine zipper protein ANTHOCYANINLESS 2-like isoform X1 [Glycine max]; IPR002913 (START domain), IPR009057 (Homeodomain-like), IPR023393 (START-like domain); GO:0003677 (DNA binding), GO:0003700 (sequence-specific DNA binding transcription factor activity), GO:0005634 (nucleus), GO:0008289 (lipid binding), GO:0043565 (sequence-specific DNA binding)
160	4	Solyc01g091630	Solly	1	54728849	CD2	Decreased cutin	plant cuticle ... decreased concentration	PO:0000022 ... PATO:0001163	homeobox-leucine zipper protein ANTHOCYANINLESS 2-like isoform X1 [Glycine max]; IPR002913 (START domain), IPR009057 (Homeodomain-like), IPR023393 (START-like domain); GO:0003677 (DNA binding), GO:0003700 (sequence-specific DNA binding transcription factor activity), GO:0005634 (nucleus), GO:0008289 (lipid binding), GO:0043565 (sequence-specific DNA binding)
47	4	AT4G02195	Arath	-1	54730664	SYP42	Complete male gametophyte defective	microgametophyte ... morphology	PO:0025280 ... PATO:0000051	syntaxin, putative; IPR010989 (t-SNARE); GO:0005484 (SNAP receptor activity), GO:0005515 (protein binding), GO:0006886 (intracellular protein transport), GO:0016020 (membrane), GO:0016192 (vesicle-mediated transport)
47	4	AT5G16830	Arath	-1	54730664	SYP21	Complete male gametophyte defective	microgametophyte ... morphology	PO:0025280 ... PATO:0000051	syntaxin, putative; IPR010989 (t-SNARE); GO:0005484 (SNAP receptor activity), GO:0005515 (protein binding), GO:0006886 (intracellular protein transport), GO:0016020 (membrane), GO:0016192 (vesicle-mediated transport)
47	4	AT5G26980	Arath	-1	54730664	SYP41	Complete male gametophyte defective	microgametophyte ... morphology	PO:0025280 ... PATO:0000051	syntaxin, putative; IPR010989 (t-SNARE); GO:0005484 (SNAP receptor activity), GO:0005515 (protein binding), GO:0006886 (intracellular protein transport), GO:0016020 (membrane), GO:0016192 (vesicle-mediated transport)
47	4	AT5G46860	Arath	-1	54730664	SGR3	Late flowering;; Male gametophyte defective;; Reduced inflorescence gravitropism;; Semi-dwarf;; Serrated leaves;; Wavy leaves	microgametophyte ... morphology;; negative gravitropism ... decreased process quality ;; vascular leaf ... serrated;; vascular leaf ... undulate;; vegetative to reproductive phase transition of meristem ... delayed;; whole plant ... dwarf-like	GO:0009959 ... PATO:0002302;; GO:0010228 ... PATO:0000502;; PO:0000003 ... PATO:0000969;; PO:0009025 ... PATO:0000967;; PO:0009025 ... PATO:0001206;; PO:0025280 ... PATO:0000051	syntaxin, putative; IPR010989 (t-SNARE); GO:0005484 (SNAP receptor activity), GO:0005515 (protein binding), GO:0006886 (intracellular protein transport), GO:0016020 (membrane), GO:0016192 (vesicle-mediated transport)
93	4	AT1G56650	Arath	1	54733554	PAP1	Cotyledons do not turn purple in response to sucrose	cotyledon ... green	PO:0020030 ... PATO:0000320	myb transcription factor; IPR009057 (Homeodomain-like); GO:0003677 (DNA binding), GO:0003682 (chromatin binding)
93	4	AT2G47460	Arath	1	54733554	MYB12	Low flavonoid levels	whole plant ... decreased concentration	PO:0000003 ... PATO:0001163	myb transcription factor; IPR009057 (Homeodomain-like); GO:0003677 (DNA binding), GO:0003682 (chromatin binding)
93	4	AT5G59780	Arath	1	54733554	MYB59	Long roots	root system ... increased length	PO:0025025 ... PATO:0000573	myb transcription factor; IPR009057 (Homeodomain-like); GO:0003677 (DNA binding), GO:0003682 (chromatin binding)
93	4	GRMZM2G084799	Zeama	1	54733554	p1	Silks brown sooner than normal	organ senescence ... premature	GO:0010260 ... PATO:0000694	myb transcription factor; IPR009057 (Homeodomain-like); GO:0003677 (DNA binding), GO:0003682 (chromatin binding)
83	4	AT1G09090	Arath	-1	54733648	AtrbohB	Complete loss of seed after-ripening	seed dormancy process ... decreased occurrence	GO:0010162 ... PATO:0002052	respiratory burst oxidase protein F; IPR000778 (Cytochrome b245, heavy chain), IPR011992 (EF-hand domain pair), IPR013130 (Ferric reductase transmembrane component-like domain), IPR017938 (Riboflavin synthase-like beta-barrel); GO:0004601 (peroxidase activity), GO:0005509 (calcium ion binding), GO:0016020 (membrane), GO:0016491 (oxidoreductase activity), GO:0055114 (oxidation-reduction process)
83	4	AT1G64060	Arath	-1	54733648	AtrbohF	Resistant to fungal infection;; Semi-dwarf	whole plant ... dwarf-like;; whole plant ... resistant to	PO:0000003 ... PATO:0000969;; PO:0000003 ... PATO:0001178	respiratory burst oxidase protein F; IPR000778 (Cytochrome b245, heavy chain), IPR011992 (EF-hand domain pair), IPR013130 (Ferric reductase transmembrane component-like domain), IPR017938 (Riboflavin synthase-like beta-barrel); GO:0004601 (peroxidase activity), GO:0005509 (calcium ion binding), GO:0016020 (membrane), GO:0016491 (oxidoreductase activity), GO:0055114 (oxidation-reduction process)
83	4	AT5G47910	Arath	-1	54733648	RbohD	Semi-dwarf	whole plant ... dwarf-like	PO:0000003 ... PATO:0000969	respiratory burst oxidase protein F; IPR000778 (Cytochrome b245, heavy chain), IPR011992 (EF-hand domain pair), IPR013130 (Ferric reductase transmembrane component-like domain), IPR017938 (Riboflavin synthase-like beta-barrel); GO:0004601 (peroxidase activity), GO:0005509 (calcium ion binding), GO:0016020 (membrane), GO:0016491 (oxidoreductase activity), GO:0055114 (oxidation-reduction process)
83	4	AT5G51060	Arath	-1	54733648	RHD2	Short root hairs	root hair ... decreased length	GO:0035618 ... PATO:0000574	respiratory burst oxidase protein F; IPR000778 (Cytochrome b245, heavy chain), IPR011992 (EF-hand domain pair), IPR013130 (Ferric reductase transmembrane component-like domain), IPR017938 (Riboflavin synthase-like beta-barrel); GO:0004601 (peroxidase activity), GO:0005509 (calcium ion binding), GO:0016020 (membrane), GO:0016491 (oxidoreductase activity), GO:0055114 (oxidation-reduction process)
60	4	AT2G34650	Arath	1	54735948	PID	Abnormal cotyledon number;; Abnormal floral morphology;; Embryo defective;; Fused cotyledons;; Inflorescence forms a pin-like structure;; Inflorescence terminates prematurely	cotyledon ... fused with;; flower ... morphology;; inflorescence axis ... pin-like;; plant embryo ... morphology;; shoot development ... arrested;; shoot system ... altered number of	GO:0048367 ... PATO:0000297;; PO:0009006 ... PATO:0002083;; PO:0009009 ... PATO:0000051;; PO:0009046 ... PATO:0000051;; PO:0020030 ... PATO:0000642;; PO:0020122 ... PATO:0002458	protein serine/threonine phosphatases; protein kinases; catalytics; cAMP-dependent protein kinase regulators; ATP binding; protein serine/threonine phosphatases; IPR011009 (Protein kinase-like domain), IPR011993 (Pleckstrin homology-like domain); GO:0004672 (protein kinase activity), GO:0004674 (protein serine/threonine kinase activity), GO:0005524 (ATP binding), GO:0006468 (protein phosphorylati…
60	4	AT3G14370	Arath	1	54735948	WAG2	Wavy roots under vertical growth	root system ... undulate	PO:0025025 ... PATO:0000967	protein serine/threonine phosphatases; protein kinases; catalytics; cAMP-dependent protein kinase regulators; ATP binding; protein serine/threonine phosphatases; IPR011009 (Protein kinase-like domain), IPR011993 (Pleckstrin homology-like domain); GO:0004672 (protein kinase activity), GO:0004674 (protein serine/threonine kinase activity), GO:0005524 (ATP binding), GO:0006468 (protein phosphorylati…
60	4	AT3G25250	Arath	1	54735948	OXI1	Abnormal root hair development;; Susceptible to avirulent bacteria;; Susceptible to virulent bacteria	response to bacterium ... increased sensitivity of a process;; root hair cell development ... process quality;; whole plant ... increased sensitivity toward	GO:0009617 ... PATO:0001551;; GO:0080147 ... PATO:0001236;; PO:0000003 ... PATO:0001549	protein serine/threonine phosphatases; protein kinases; catalytics; cAMP-dependent protein kinase regulators; ATP binding; protein serine/threonine phosphatases; IPR011009 (Protein kinase-like domain), IPR011993 (Pleckstrin homology-like domain); GO:0004672 (protein kinase activity), GO:0004674 (protein serine/threonine kinase activity), GO:0005524 (ATP binding), GO:0006468 (protein phosphorylati…
60	4	GRMZM2G171822	Zeama	1	54735948	bif2	Inflorescence branches absent;; ear meristem absent	inflorescence ... lacks all parts of type;; shoot system ... lacks all parts of type	PO:0009006 ... PATO:0002000;; PO:0009049 ... PATO:0002000	protein serine/threonine phosphatases; protein kinases; catalytics; cAMP-dependent protein kinase regulators; ATP binding; protein serine/threonine phosphatases; IPR011009 (Protein kinase-like domain), IPR011993 (Pleckstrin homology-like domain); GO:0004672 (protein kinase activity), GO:0004674 (protein serine/threonine kinase activity), GO:0005524 (ATP binding), GO:0006468 (protein phosphorylati…
68	4	AT1G02205	Arath	-1	54737447	CER1	Glossy inflorescence stems;; Glossy siliques;; Male sterile in low humidity	anther ... decreased fertility;; fruit ... glistening;; inflorescence axis ... glistening	PO:0009001 ... PATO:0001373;; PO:0009066 ... PATO:0001834;; PO:0020122 ... PATO:0001373	Fatty acid hydroxylase superfamily; IPR006694 (Fatty acid hydroxylase), IPR016040 (NAD(P)-binding domain), IPR021940 (Uncharacterised domain Wax2, C-terminal); GO:0005506 (iron ion binding), GO:0006633 (fatty acid biosynthetic process), GO:0016491 (oxidoreductase activity), GO:0055114 (oxidation-reduction process)
68	4	AT5G57800	Arath	-1	54737447	CER3	Dull inflorescences;; Dull stems;; Reduced male fertility	anther ... decreased fertility;; shoot axis ... decreased pigmentation	PO:0009066 ... PATO:0001834;; PO:0025029 ... PATO:0002251	Fatty acid hydroxylase superfamily; IPR006694 (Fatty acid hydroxylase), IPR016040 (NAD(P)-binding domain), IPR021940 (Uncharacterised domain Wax2, C-terminal); GO:0005506 (iron ion binding), GO:0006633 (fatty acid biosynthetic process), GO:0016491 (oxidoreductase activity), GO:0055114 (oxidation-reduction process)
68	4	Os10g0471100	Orysa	-1	54737447	WDA1	defective pollen exine fromation in anthers;; defects in very-long-chain fatty acids in anther;; epicuticular wax absent on anther;; mircrospore development retarded;; primary alcohol levels reduced	anther ... lacks all parts of type;; long-chain fatty acid biosynthetic process ... process quality ;; microsporogenesis ... decreased rate;; pollen exine formation ... process quality ;; whole plant ... decreased concentration	GO:0009556 ... PATO:0000911;; GO:0010584 ... PATO:0001236;; GO:0042759 ... PATO:0001236;; PO:0000003 ... PATO:0001163;; PO:0009066 ... PATO:0002000	Fatty acid hydroxylase superfamily; IPR006694 (Fatty acid hydroxylase), IPR016040 (NAD(P)-binding domain), IPR021940 (Uncharacterised domain Wax2, C-terminal); GO:0005506 (iron ion binding), GO:0006633 (fatty acid biosynthetic process), GO:0016491 (oxidoreductase activity), GO:0055114 (oxidation-reduction process)
68	4	GRMZM2G114642	Zeama	-1	54737447	gl1	Cuticular wax on epidermis of juvenile leaves is altered;; Juvenile leaves have a glossy surface	cuticular wax ... composition;; leaf epidermis ... radiation reflective quality	PO:0006016 ... PATO:0001294;; PO:0025386 ... PATO:0000025	Fatty acid hydroxylase superfamily; IPR006694 (Fatty acid hydroxylase), IPR016040 (NAD(P)-binding domain), IPR021940 (Uncharacterised domain Wax2, C-terminal); GO:0005506 (iron ion binding), GO:0006633 (fatty acid biosynthetic process), GO:0016491 (oxidoreductase activity), GO:0055114 (oxidation-reduction process)
59	4	AT1G18570	Arath	1	54761204	MYB51	Low glucosinolate levels	whole plant ... decreased concentration	PO:0000003 ... PATO:0001163	myb transcription factor; IPR009057 (Homeodomain-like); GO:0003677 (DNA binding), GO:0003682 (chromatin binding)
59	4	AT4G25560	Arath	1	54761204	LAF1	Long hypocotyl under far-red light	hypocotyl ... increased length	PO:0020100 ... PATO:0000573	myb transcription factor; IPR009057 (Homeodomain-like); GO:0003677 (DNA binding), GO:0003682 (chromatin binding)
59	4	AT5G35550	Arath	1	54761204	TT2	Yellow seed coat	seed coat ... yellow	PO:0009088 ... PATO:0000324	myb transcription factor; IPR009057 (Homeodomain-like); GO:0003677 (DNA binding), GO:0003682 (chromatin binding)
59	4	AT5G61420	Arath	1	54761204	MYB28	Low glucosinolate levels in seeds	seed ... decreased concentration	PO:0009010 ... PATO:0001163	myb transcription factor; IPR009057 (Homeodomain-like); GO:0003677 (DNA binding), GO:0003682 (chromatin binding)
72	4	AT1G31140	Arath	-1	54761767	GOA	Bent siliques	fruit ... bent	PO:0009001 ... PATO:0000617	MADS-box transcription factor 6 [Glycine max]; IPR002100 (Transcription factor, MADS-box), IPR002487 (Transcription factor, K-box); GO:0003677 (DNA binding), GO:0003700 (sequence-specific DNA binding transcription factor activity), GO:0005634 (nucleus), GO:0046983 (protein dimerization activity)
72	4	AT2G45660	Arath	-1	54761767	AGL20	Late flowering independent of photoperiod	vegetative to reproductive phase transition of meristem ... delayed	GO:0010228 ... PATO:0000502	MADS-box transcription factor 6 [Glycine max]; IPR002100 (Transcription factor, MADS-box), IPR002487 (Transcription factor, K-box); GO:0003677 (DNA binding), GO:0003700 (sequence-specific DNA binding transcription factor activity), GO:0005634 (nucleus), GO:0046983 (protein dimerization activity)
72	4	AT4G22950	Arath	-1	54761767	AGL19	Slightly late flowering under short days	vegetative to reproductive phase transition of meristem ... delayed	GO:0010228 ... PATO:0000502	MADS-box transcription factor 6 [Glycine max]; IPR002100 (Transcription factor, MADS-box), IPR002487 (Transcription factor, K-box); GO:0003677 (DNA binding), GO:0003700 (sequence-specific DNA binding transcription factor activity), GO:0005634 (nucleus), GO:0046983 (protein dimerization activity)
72	4	AT5G23260	Arath	-1	54761767	TT16	Abnormal seed coat coloration;; Large seeds	seed coat ... degree of pigmentation;; seed ... increased size	PO:0009010 ... PATO:0000586;; PO:0009088 ... PATO:0002247	MADS-box transcription factor 6 [Glycine max]; IPR002100 (Transcription factor, MADS-box), IPR002487 (Transcription factor, K-box); GO:0003677 (DNA binding), GO:0003700 (sequence-specific DNA binding transcription factor activity), GO:0005634 (nucleus), GO:0046983 (protein dimerization activity)
32	4	AT2G27170	Arath	1	54771489	TTN7	Embryo defective-Preglobular;; Enlarged endosperm nuclei	plant embryo ... morphology;; primary endosperm nucleus ... increased size	GO:0048353 ... PATO:0000586;; PO:0009009 ... PATO:0000051	structural maintenance of chromosomes 2; IPR003395 (RecF/RecN/SMC, N-terminal), IPR024704 (Structural maintenance of chromosomes protein), IPR027417 (P-loop containing nucleoside triphosphate hydrolase); GO:0005515 (protein binding), GO:0005524 (ATP binding), GO:0005694 (chromosome), GO:0006281 (DNA repair), GO:0006310 (DNA recombination), GO:0007062 (sister chromatid cohesion), GO:0030261 (chrom…
32	4	AT3G54670	Arath	1	54771489	TTN8	Embryo defective-Preglobular;; Enlarged endosperm nuclei	plant embryo ... morphology;; primary endosperm nucleus ... increased size	GO:0048353 ... PATO:0000586;; PO:0009009 ... PATO:0000051	structural maintenance of chromosomes 2; IPR003395 (RecF/RecN/SMC, N-terminal), IPR024704 (Structural maintenance of chromosomes protein), IPR027417 (P-loop containing nucleoside triphosphate hydrolase); GO:0005515 (protein binding), GO:0005524 (ATP binding), GO:0005694 (chromosome), GO:0006281 (DNA repair), GO:0006310 (DNA recombination), GO:0007062 (sister chromatid cohesion), GO:0030261 (chrom…
32	4	AT5G48600	Arath	1	54771489	SMC4	Embryo defective;; Female gametophyte defective;; Male gametophyte defective	megagametophyte ... morphology;; microgametophyte ... morphology;; plant embryo ... morphology	PO:0009009 ... PATO:0000051;; PO:0025279 ... PATO:0000051;; PO:0025280 ... PATO:0000051	structural maintenance of chromosomes 2; IPR003395 (RecF/RecN/SMC, N-terminal), IPR024704 (Structural maintenance of chromosomes protein), IPR027417 (P-loop containing nucleoside triphosphate hydrolase); GO:0005515 (protein binding), GO:0005524 (ATP binding), GO:0005694 (chromosome), GO:0006281 (DNA repair), GO:0006310 (DNA recombination), GO:0007062 (sister chromatid cohesion), GO:0030261 (chrom…
32	4	AT5G62410	Arath	1	54771489	TTN3	Embryo defective;; Gametophyte defective;; Large nuclei in endosperm	gamete ... morphology;; plant embryo ... morphology;; primary endosperm nucleus ... increased size	GO:0048353 ... PATO:0000586;; PO:0009009 ... PATO:0000051;; PO:0025006 ... PATO:0000051	structural maintenance of chromosomes 2; IPR003395 (RecF/RecN/SMC, N-terminal), IPR024704 (Structural maintenance of chromosomes protein), IPR027417 (P-loop containing nucleoside triphosphate hydrolase); GO:0005515 (protein binding), GO:0005524 (ATP binding), GO:0005694 (chromosome), GO:0006281 (DNA repair), GO:0006310 (DNA recombination), GO:0007062 (sister chromatid cohesion), GO:0030261 (chrom…
80	4	AT3G11410	Arath	-1	54772585	PP2CA	Sensitive to ABA	whole plant ... increased sensitivity toward	PO:0000003 ... PATO:0001549	Protein phosphatase 2C family protein; IPR001932 (Protein phosphatase 2C (PP2C)-like domain), IPR015655 (Protein phosphatase 2C); GO:0003824 (catalytic activity), GO:0004722 (protein serine/threonine phosphatase activity), GO:0006470 (protein dephosphorylation)
80	4	AT4G27800	Arath	-1	54772585	TAP38	Increased growth rate under low light	growth ... increased rate	GO:0040007 ... PATO:0000912	Protein phosphatase 2C family protein; IPR001932 (Protein phosphatase 2C (PP2C)-like domain), IPR015655 (Protein phosphatase 2C); GO:0003824 (catalytic activity), GO:0004722 (protein serine/threonine phosphatase activity), GO:0006470 (protein dephosphorylation)
80	4	AT5G51760	Arath	-1	54772585	AHG1	Sensitive to ABA	whole plant ... increased sensitivity toward	PO:0000003 ... PATO:0001549	Protein phosphatase 2C family protein; IPR001932 (Protein phosphatase 2C (PP2C)-like domain), IPR015655 (Protein phosphatase 2C); GO:0003824 (catalytic activity), GO:0004722 (protein serine/threonine phosphatase activity), GO:0006470 (protein dephosphorylation)
80	4	AT5G59220	Arath	-1	54772585	PP2CA2	Germination insensitive to ABA;; Germination insensitive to salt	seed ... insensitive toward	PO:0009010 ... PATO:0000513	Protein phosphatase 2C family protein; IPR001932 (Protein phosphatase 2C (PP2C)-like domain), IPR015655 (Protein phosphatase 2C); GO:0003824 (catalytic activity), GO:0004722 (protein serine/threonine phosphatase activity), GO:0006470 (protein dephosphorylation)
10	4	AT5G61850	Arath	1	54773037	LFY	Flowers often subtended by leafy bracts;; Flowers show some characteristics of secondary inflorescences;; Increased branching	flower ... inflorescence-like;; shoot system ... has extra parts of type	PO:0009006 ... PATO:0002002;; PO:0009046 ... PATO:0002456	Floricaula/leafy homolog 2 n=115 Tax=Pentapetalae RepID=FL2_TOBAC; IPR002910 (Floricaula/leafy protein); GO:0003677 (DNA binding)
10	4	Medtr3g098560	Medtr	1	54773037	SGL1	Short petiole;; fused flowers;; simple, unifoliate (not compound) leaves	flower ... fused with;; leaf morphogenesis ... lacking processual parts;; petiole ... decreased length	GO:0009965 ... PATO:0001558;; PO:0009046 ... PATO:0000642;; PO:0020038 ... PATO:0000574	Floricaula/leafy homolog 2 n=115 Tax=Pentapetalae RepID=FL2_TOBAC; IPR002910 (Floricaula/leafy protein); GO:0003677 (DNA binding)
10	4	Solyc03g118160	Solly	1	54773037	fa	completely sterile;; giant;; highly ramified inflorescence;; vegetative	fertilization ... decreased process quality;; inflorescence ... has extra parts of type;; whole plant ... gigantic;; whole plant ... lacks all parts of type;; whole plant ... sterile	GO:0009566 ... PATO:0002302;; PO:0000003 ... PATO:0000956 ;; PO:0000003 ... PATO:0001940;; PO:0000003 ... PATO:0002000;; PO:0009049 ... PATO:0002002	Floricaula/leafy homolog 2 n=115 Tax=Pentapetalae RepID=FL2_TOBAC; IPR002910 (Floricaula/leafy protein); GO:0003677 (DNA binding)
10	4	GRMZM2G180190	Zeama	1	54773037	zfl2	abnormality of the tassel;; defective ear	ear inflorescence ... structure;; tassel inflorescence ... structure	PO:0020126 ... PATO:0000141;; PO:0020136 ... PATO:0000141	Floricaula/leafy homolog 2 n=115 Tax=Pentapetalae RepID=FL2_TOBAC; IPR002910 (Floricaula/leafy protein); GO:0003677 (DNA binding)
62	4	AT1G07630	Arath	-1	54773740	PLL5	Abnormal leaf morphology	vascular leaf ... morphology	PO:0009025 ... PATO:0000051	Protein phosphatase 2C family protein; IPR001932 (Protein phosphatase 2C (PP2C)-like domain), IPR015655 (Protein phosphatase 2C); GO:0003824 (catalytic activity)
62	4	AT2G28890	Arath	-1	54773740	PLL4	Abnormal leaf morphology	vascular leaf ... morphology	PO:0009025 ... PATO:0000051	Protein phosphatase 2C family protein; IPR001932 (Protein phosphatase 2C (PP2C)-like domain), IPR015655 (Protein phosphatase 2C); GO:0003824 (catalytic activity)
62	4	AT2G35350	Arath	-1	54773740	PLL1	Short pedicel	pedicel ... decreased length	PO:0009052 ... PATO:0000574	Protein phosphatase 2C family protein; IPR001932 (Protein phosphatase 2C (PP2C)-like domain), IPR015655 (Protein phosphatase 2C); GO:0003824 (catalytic activity)
62	4	AT2G46920	Arath	-1	54773740	POL	Slightly smaller meristems;; Slow flower development	flower development ... decreased rate;; portion of meristem tissue ... decreased size	GO:0009908 ... PATO:0000911;; PO:0009013 ... PATO:0000587	Protein phosphatase 2C family protein; IPR001932 (Protein phosphatase 2C (PP2C)-like domain), IPR015655 (Protein phosphatase 2C); GO:0003824 (catalytic activity)
27	4	AT2G26550	Arath	1	54784542	HO2	Early flowering;; Long hypocotyl growth under far-red light;; Long hypocotyl growth under red light;; Pale green	hypocotyl ... increased length;; vegetative to reproductive phase transition of meristem ... premature;; whole plant ... desaturated green	GO:0010228 ... PATO:0000694;; PO:0000003 ... PATO:0001272;; PO:0020100 ... PATO:0000573	heme oxygenase 2; IPR016053 (Haem oxygenase-like), IPR016951 (Haem oxygenase (decyclizing), plant); GO:0004392 (heme oxygenase (decyclizing) activity), GO:0006788 (heme oxidation), GO:0055114 (oxidation-reduction process)
27	4	AT2G26670	Arath	1	54784542	HY1	Chlorotic leaves under continuous light;; Dwarf;; Long hypocotyl;; Pale green;; Slow growth under continuous light;; Small leaves under continuous light	growth ... decreased rate;; hypocotyl ... increased length;; vascular leaf ... decreased pigmentation;; vascular leaf ... decreased size;; whole plant ... desaturated green;; whole plant ... dwarf-like	GO:0040007 ... PATO:0000911;; PO:0000003 ... PATO:0000969;; PO:0000003 ... PATO:0001272;; PO:0009025 ... PATO:0000587;; PO:0009025 ... PATO:0002251;; PO:0020100 ... PATO:0000573	heme oxygenase 2; IPR016053 (Haem oxygenase-like), IPR016951 (Haem oxygenase (decyclizing), plant); GO:0004392 (heme oxygenase (decyclizing) activity), GO:0006788 (heme oxidation), GO:0055114 (oxidation-reduction process)
27	4	Os06g0603000	Orysa	1	54784542	SE5	Semi-dwarf;; early flowering;; few stems;; yellow leaves	primary shoot system ... decreased height;; vascular leaf ... yellow;; vegetative to reproductive phase transition of meristem ... premature;; whole plant ... has fewer parts of type	GO:0010228 ... PATO:0000694;; PO:0000003 ... PATO:0002001;; PO:0006341 ... PATO:0000569;; PO:0009025 ... PATO:0000324	heme oxygenase 2; IPR016053 (Haem oxygenase-like), IPR016951 (Haem oxygenase (decyclizing), plant); GO:0004392 (heme oxygenase (decyclizing) activity), GO:0006788 (heme oxidation), GO:0055114 (oxidation-reduction process)
27	4	Solyc12g009470	Solly	1	54784542	yg2	All foliar parts yellow;; Foliage chlorotic yellow-green;; long hypocotyls	hypocotyl ... increased length;; vascular leaf ... increased concentration;; vascular leaf ... yellow	PO:0009025 ... PATO:0000324;; PO:0009025 ... PATO:0001162;; PO:0020100 ... PATO:0000573	heme oxygenase 2; IPR016053 (Haem oxygenase-like), IPR016951 (Haem oxygenase (decyclizing), plant); GO:0004392 (heme oxygenase (decyclizing) activity), GO:0006788 (heme oxidation), GO:0055114 (oxidation-reduction process)
51	3	AT3G06370	Arath	-1	54571580	NAX4	Resistant to salt stress	whole plant ... resistant to	PO:0000003 ... PATO:0001178	sodium hydrogen exchanger 2; IPR006153 (Cation/H+ exchanger), IPR018422 (Cation/H+ exchanger, CPA1 family); GO:0006812 (cation transport), GO:0006814 (sodium ion transport), GO:0006885 (regulation of pH), GO:0015299 (solute:hydrogen antiporter activity), GO:0015385 (sodium:hydrogen antiporter activity), GO:0016021 (integral component of membrane), GO:0055085 (transmembrane transport)
51	3	AT5G27150	Arath	-1	54571580	NHX1	Abnormal leaf growth	leaf formation ... process quality	GO:0010338 ... PATO:0001236	sodium hydrogen exchanger 2; IPR006153 (Cation/H+ exchanger), IPR018422 (Cation/H+ exchanger, CPA1 family); GO:0006812 (cation transport), GO:0006814 (sodium ion transport), GO:0006885 (regulation of pH), GO:0015299 (solute:hydrogen antiporter activity), GO:0015385 (sodium:hydrogen antiporter activity), GO:0016021 (integral component of membrane), GO:0055085 (transmembrane transport)
51	3	AT5G55470	Arath	-1	54571580	NHX3	Sensitive to potassium starvation	cellular response to potassium ion starvation ... increased sensitivity of a process	GO:0051365 ... PATO:0001551	sodium hydrogen exchanger 2; IPR006153 (Cation/H+ exchanger), IPR018422 (Cation/H+ exchanger, CPA1 family); GO:0006812 (cation transport), GO:0006814 (sodium ion transport), GO:0006885 (regulation of pH), GO:0015299 (solute:hydrogen antiporter activity), GO:0015385 (sodium:hydrogen antiporter activity), GO:0016021 (integral component of membrane), GO:0055085 (transmembrane transport)
49	3	AT3G16950	Arath	1	54574563	ptLPD1	Sensitive to arsenate	whole plant ... increased sensitivity toward	PO:0000003 ... PATO:0001549	dihydrolipoyl dehydrogenase; IPR006258 (Dihydrolipoamide dehydrogenase), IPR013027 (FAD-dependent pyridine nucleotide-disulphide oxidoreductase), IPR016156 (FAD/NAD-linked reductase, dimerisation domain), IPR023753 (Pyridine nucleotide-disulphide oxidoreductase, FAD/NAD(P)-binding domain); GO:0004148 (dihydrolipoyl dehydrogenase activity), GO:0016491 (oxidoreductase activity), GO:0045454 (cell re…
49	3	AT3G54660	Arath	1	54574563	EMB2360	Embryo defective-Globular	plant embryo ... morphology	PO:0009009 ... PATO:0000051	dihydrolipoyl dehydrogenase; IPR006258 (Dihydrolipoamide dehydrogenase), IPR013027 (FAD-dependent pyridine nucleotide-disulphide oxidoreductase), IPR016156 (FAD/NAD-linked reductase, dimerisation domain), IPR023753 (Pyridine nucleotide-disulphide oxidoreductase, FAD/NAD(P)-binding domain); GO:0004148 (dihydrolipoyl dehydrogenase activity), GO:0016491 (oxidoreductase activity), GO:0045454 (cell re…
49	3	AT4G16155	Arath	1	54574563	ptLPD2	Sensitive to arsenate	whole plant ... increased sensitivity toward	PO:0000003 ... PATO:0001549	dihydrolipoyl dehydrogenase; IPR006258 (Dihydrolipoamide dehydrogenase), IPR013027 (FAD-dependent pyridine nucleotide-disulphide oxidoreductase), IPR016156 (FAD/NAD-linked reductase, dimerisation domain), IPR023753 (Pyridine nucleotide-disulphide oxidoreductase, FAD/NAD(P)-binding domain); GO:0004148 (dihydrolipoyl dehydrogenase activity), GO:0016491 (oxidoreductase activity), GO:0045454 (cell re…
85	3	AT1G12260	Arath	-1	54578663	EMB2749	Embryo defective-Globular	plant embryo ... morphology	PO:0009009 ... PATO:0000051	NAC domain containing protein 76; IPR003441 (NAC domain); GO:0003677 (DNA binding)
85	3	AT1G79580	Arath	-1	54578663	SMB	Abnormal root cap cell morphology	plant cell ... morphology	PO:0009002 ... PATO:0000051	NAC domain containing protein 76; IPR003441 (NAC domain); GO:0003677 (DNA binding)
85	3	AT2G46770	Arath	-1	54578663	ANAC043	Indehiscent siliques;; Loss of secondary walls at valve margins	fruit dehiscence ... decreased occurrence;; fruit valve ... lacks all parts of type	GO:0010047 ... PATO:0002052;; PO:0000033 ... PATO:0002000	NAC domain containing protein 76; IPR003441 (NAC domain); GO:0003677 (DNA binding)
132	3	AT1G57750	Arath	1	54583639	MAH1	Low ketone levels in stem wax;; Low secondary alcohol levels in stem wax	cuticular wax ... decreased concentration	PO:0025386 ... PATO:0001163	Cytochrome P450 superfamily protein; IPR001128 (Cytochrome P450); GO:0005506 (iron ion binding), GO:0020037 (heme binding), GO:0055114 (oxidation-reduction process)
132	3	AT2G45970	Arath	1	54583639	LCR	Fused leaves	vascular leaf ... fused with	PO:0009025 ... PATO:0000642	Cytochrome P450 superfamily protein; IPR001128 (Cytochrome P450); GO:0005506 (iron ion binding), GO:0020037 (heme binding), GO:0055114 (oxidation-reduction process)
132	3	AT5G23190	Arath	1	54583639	CYP86B1	Abnormal fatty acid composition	whole plant ... composition	PO:0000003 ... PATO:0000025	Cytochrome P450 superfamily protein; IPR001128 (Cytochrome P450); GO:0005506 (iron ion binding), GO:0020037 (heme binding), GO:0055114 (oxidation-reduction process)
11	3	AT1G78770	Arath	-1	54585407	APC6	Embryo defective (inferred);; Female gametophyte defective	megagametophyte ... morphology;; plant embryo ... morphology	PO:0009009 ... PATO:0000051;; PO:0025279 ... PATO:0000051	Anaphase promoting complex subunit 6/cell division cycle protein (IC) n=1 Tax=Ostreococcus tauri RepID=Q5SCA1_OSTTA; IPR011990 (Tetratricopeptide-like helical); GO:0005515 (protein binding)
11	3	Medtr8g058380	Medtr	-1	54585407	CDC16	Decreased lateral roots;; Increased nodules;; Reduced auxin sensitivity by roots	root ... decreased sensitivity toward;; root system ... has extra parts of type;; root system ... has fewer parts of type	PO:0009005 ... PATO:0001550;; PO:0025025 ... PATO:0002001;; PO:0025025 ... PATO:0002002	Anaphase promoting complex subunit 6/cell division cycle protein (IC) n=1 Tax=Ostreococcus tauri RepID=Q5SCA1_OSTTA; IPR011990 (Tetratricopeptide-like helical); GO:0005515 (protein binding)
11	3	Medtr8g058710	Medtr	-1	54585407	CDC16	Decreased lateral roots;; Increased nodules;; Reduced auxin sensitivity by roots	root ... decreased sensitivity toward;; root system ... has extra parts of type;; root system ... has fewer parts of type	PO:0009005 ... PATO:0001550;; PO:0025025 ... PATO:0002001;; PO:0025025 ... PATO:0002002	Anaphase promoting complex subunit 6/cell division cycle protein (IC) n=1 Tax=Ostreococcus tauri RepID=Q5SCA1_OSTTA; IPR011990 (Tetratricopeptide-like helical); GO:0005515 (protein binding)
96	3	AT1G06520	Arath	1	54586877	GPAT1	Pollen abortion (does not segregate in heterozygotes);; Reduced fertility	pollen development ... arrested;; whole plant ... decreased fertility	GO:0009555 ... PATO:0000297;; PO:0000003 ... PATO:0001834	glycerol-3-phosphate 2-O-acyltransferase 6-like [Glycine max]; IPR002123 (Phospholipid/glycerol acyltransferase), IPR013083 (Zinc finger, RING/FYVE/PHD-type); GO:0005515 (protein binding), GO:0008152 (metabolic process), GO:0008270 (zinc ion binding)
96	3	AT2G38110	Arath	1	54586877	GPAT6	Complete loss of cuticle on petals;; Complete loss of nanoridges on petals	petal ... lacks all parts of type	PO:0009032 ... PATO:0002000	glycerol-3-phosphate 2-O-acyltransferase 6-like [Glycine max]; IPR002123 (Phospholipid/glycerol acyltransferase), IPR013083 (Zinc finger, RING/FYVE/PHD-type); GO:0005515 (protein binding), GO:0008152 (metabolic process), GO:0008270 (zinc ion binding)
96	3	AT3G11430	Arath	1	54586877	GPAT5	Abnormal insoluble lipid polyester biosynthesis	biosynthetic process ... process quality	GO:0009058 ... PATO:0001236	glycerol-3-phosphate 2-O-acyltransferase 6-like [Glycine max]; IPR002123 (Phospholipid/glycerol acyltransferase), IPR013083 (Zinc finger, RING/FYVE/PHD-type); GO:0005515 (protein binding), GO:0008152 (metabolic process), GO:0008270 (zinc ion binding)
46	3	AT1G08450	Arath	-1	54590073	CRT3	Resistant to elf18 (bacterial defense inducer)	whole plant ... resistant to	PO:0000003 ... PATO:0001178	Calreticulin 2, calcium-binding protein n=1 Tax=Coccomyxa subellipsoidea C-169 RepID=I0YTB6_9CHLO; IPR001580 (Calreticulin/calnexin), IPR008985 (Concanavalin A-like lectin/glucanases superfamily); GO:0005509 (calcium ion binding), GO:0005515 (protein binding), GO:0005783 (endoplasmic reticulum), GO:0006457 (protein folding), GO:0051082 (unfolded protein binding)
46	3	AT1G09210	Arath	-1	54590073	CRT1b	Resistant to tunicamycin;; Small seedlings	whole plant ... decreased size;; whole plant ... resistant to	PO:0000003 ... PATO:0000587;; PO:0000003 ... PATO:0001178	Calreticulin 2, calcium-binding protein n=1 Tax=Coccomyxa subellipsoidea C-169 RepID=I0YTB6_9CHLO; IPR001580 (Calreticulin/calnexin), IPR008985 (Concanavalin A-like lectin/glucanases superfamily); GO:0005509 (calcium ion binding), GO:0005515 (protein binding), GO:0005783 (endoplasmic reticulum), GO:0006457 (protein folding), GO:0051082 (unfolded protein binding)
46	3	AT1G56340	Arath	-1	54590073	CRT1a	Sensitive to tunicamycin (inducer of the unfolded protein response)	whole plant ... increased sensitivity toward	PO:0000003 ... PATO:0001549	Calreticulin 2, calcium-binding protein n=1 Tax=Coccomyxa subellipsoidea C-169 RepID=I0YTB6_9CHLO; IPR001580 (Calreticulin/calnexin), IPR008985 (Concanavalin A-like lectin/glucanases superfamily); GO:0005509 (calcium ion binding), GO:0005515 (protein binding), GO:0005783 (endoplasmic reticulum), GO:0006457 (protein folding), GO:0051082 (unfolded protein binding)
115	3	AT1G74310	Arath	1	54592375	HOT1	Reduced acclimation to high temperature	heat acclimation ... decreased rate	GO:0010286 ... PATO:0000911	ATP-dependent Clp protease ATP-binding subunit, putative; IPR001270 (ClpA/B family), IPR004176 (Clp, N-terminal), IPR019489 (Clp ATPase, C-terminal), IPR023150 (Double Clp-N motif), IPR027417 (P-loop containing nucleoside triphosphate hydrolase), IPR028299 (ClpA/B, conserved site 2); GO:0000166 (nucleotide binding), GO:0005524 (ATP binding), GO:0017111 (nucleoside-triphosphatase activity), GO:001…
115	3	AT5G15450	Arath	1	54592375	CLPB3	Pale green under exogenous sucrose;; Seedling lethal without exogenous sucrose	whole plant ... desaturated green;; whole plant ... lethal (sensu genetics)	PO:0000003 ... PATO:0000718;; PO:0000003 ... PATO:0001272	ATP-dependent Clp protease ATP-binding subunit, putative; IPR001270 (ClpA/B family), IPR004176 (Clp, N-terminal), IPR019489 (Clp ATPase, C-terminal), IPR023150 (Double Clp-N motif), IPR027417 (P-loop containing nucleoside triphosphate hydrolase), IPR028299 (ClpA/B, conserved site 2); GO:0000166 (nucleotide binding), GO:0005524 (ATP binding), GO:0017111 (nucleoside-triphosphatase activity), GO:001…
115	3	AT5G50920	Arath	1	54592375	DCA1	Aberrant chloroplast biogenesis;; Chlorosis;; Pale green	chloroplast organization ... process quality;; whole plant ... decreased pigmentation;; whole plant ... desaturated green	GO:0009658 ... PATO:0001236;; PO:0000003 ... PATO:0001272;; PO:0000003 ... PATO:0002251	ATP-dependent Clp protease ATP-binding subunit, putative; IPR001270 (ClpA/B family), IPR004176 (Clp, N-terminal), IPR019489 (Clp ATPase, C-terminal), IPR023150 (Double Clp-N motif), IPR027417 (P-loop containing nucleoside triphosphate hydrolase), IPR028299 (ClpA/B, conserved site 2); GO:0000166 (nucleotide binding), GO:0005524 (ATP binding), GO:0017111 (nucleoside-triphosphatase activity), GO:001…
28	3	AT1G63990	Arath	-1	54592783	SPO11-2	Defects in meiosis;; Severely reduced fertility	meiosis ... process quality;; whole plant ... decreased fertility	GO:0007126 ... PATO:0001236;; PO:0000003 ... PATO:0001834	Spo11/DNA topoisomerase VI, subunit A protein; IPR002815 (Spo11/DNA topoisomerase VI, subunit A), IPR011991 (Winged helix-turn-helix DNA-binding domain); GO:0003677 (DNA binding), GO:0003824 (catalytic activity), GO:0005524 (ATP binding), GO:0005694 (chromosome), GO:0006259 (DNA metabolic process)
28	3	AT3G13170	Arath	-1	54592783	AtSPO11-1	Defects in meiosis;; Reduced fertility	meiosis ... process quality;; whole plant ... decreased fertility	GO:0007126 ... PATO:0001236;; PO:0000003 ... PATO:0001834	Spo11/DNA topoisomerase VI, subunit A protein; IPR002815 (Spo11/DNA topoisomerase VI, subunit A), IPR011991 (Winged helix-turn-helix DNA-binding domain); GO:0003677 (DNA binding), GO:0003824 (catalytic activity), GO:0005524 (ATP binding), GO:0005694 (chromosome), GO:0006259 (DNA metabolic process)
[truncated: 823 more rows]

## Sheet: EQs atomized
family	gene ID	gene symbol	reduced EQ
54636456	AB066582	HT-A	gametophytic self-incompatibility.
na	AB066584	HT-A	self-incompatibility
54697902	ABE72958	CPK3	Increased number of root nodules
54719842	AC152495.1_FGP002	rp1	Plants are partially resistance to Puccinia polysora;; Plants are partially resistance to Puccinia sorghi;; resistant to Puccinia sorghi
54630276	AC196475.3_FGP004	bm3	The amount of lignin in the leaves is reduced;; brown pigment first visible as a reddish-brown pigmentation of the midrib at the 4-6 leaf stage.;; brown pigment in vascular bundles of cob;; brown pigment in vascular bundles of roots;; brown pigment in vascular bundles of the sheath, midribs, and blades
[truncated: 2,742 more rows]
