# Supplementary material for: An ontology approach to comparative phenomics in plants
Source: Plant Methods. 2015 Feb 25;11:10. doi: 10.1186/s13007-015-0053-y (PMC4359497; doi:10.1186/s13007-015-0053-y)
Supplement: Additional file 5: — Gene family alignments. An archived, compressed directory of the multi-fasta alignments (text files) for the 1,985 gene families with EQ statements from this study. Access using “tar -xzf alignments_w_EQs.tar.gz” and then with an alignment viewer or standard text editor. [file 13007_2015_53_MOESM5_ESM.zip]

Archive with 1 entries (1 files):
- 1259372813152788_add5.gz
