# Supplementary material for: An ontology approach to comparative phenomics in plants
Source: Plant Methods. 2015 Feb 25;11:10. doi: 10.1186/s13007-015-0053-y (PMC4359497; doi:10.1186/s13007-015-0053-y)
Supplement: Additional file 6: — Gene families with EQ statements. An archived, compressed directory of the phylogenetic reconstructions (“trees”), calculated from the alignments in Additional file 5. Tree files are in Phylip/Newick format. Access using “tar -xzf trees_w_EQs.tar.gz” and then with a phylogenetic tree viewer. [file 13007_2015_53_MOESM6_ESM.zip]

Archive with 1 entries (1 files):
- 1259372813152788_add6.gz
