# Supplementary material for: An ontology approach to comparative phenomics in plants
Source: Plant Methods. 2015 Feb 25;11:10. doi: 10.1186/s13007-015-0053-y (PMC4359497; doi:10.1186/s13007-015-0053-y)
Supplement: Additional file 8: — Logical definitions for biological processes in plants. A subset of logical definitions built to connect biological processes with plant structures were used as part of the computational analysis. While the logical definitions are now part of GO, we used an earlier independent version provided here as an OWL file, which can be opened in a text editor or OWL editor. [file 13007_2015_53_MOESM8_ESM.zip]

Archive with 1 entries (1 files):
- 1259372813152788_add8.owl
