# Supplementary material for: An ontology approach to comparative phenomics in plants
Source: Plant Methods. 2015 Feb 25;11:10. doi: 10.1186/s13007-015-0053-y (PMC4359497; doi:10.1186/s13007-015-0053-y)
Supplement: Additional file 8: — Logical definitions for biological processes in plants. A subset of logical definitions built to connect biological processes with plant structures were used as part of the computational analysis. While the logical definitions are now part of GO, we used an earlier independent version provided here as an OWL file, which can be opened in a text editor or OWL editor. [file 13007_2015_53_MOESM8_ESM.zip › 1259372813152788_add8.owl]

<?xml version="1.0"?>


<!DOCTYPE rdf:RDF [
    <!ENTITY foaf "http://xmlns.com/foaf/0.1/" >
    <!ENTITY doap "http://usefulinc.com/ns/doap#" >
    <!ENTITY owl "http://www.w3.org/2002/07/owl#" >
    <!ENTITY obo "http://purl.obolibrary.org/obo/" >
    <!ENTITY dc "http://purl.org/dc/elements/1.1/" >
    <!ENTITY xsd "http://www.w3.org/2001/XMLSchema#" >
    <!ENTITY rdfs "http://www.w3.org/2000/01/rdf-schema#" >
    <!ENTITY rdf "http://www.w3.org/1999/02/22-rdf-syntax-ns#" >
    <!ENTITY oboInOwl "http://www.geneontology.org/formats/oboInOwl#" >
]>


<rdf:RDF xmlns="&obo;go/extensions/x-plant-anatomy.owl#"
     xml:base="&obo;go/extensions/x-plant-anatomy.owl"
     xmlns:dc="http://purl.org/dc/elements/1.1/"
     xmlns:obo="http://purl.obolibrary.org/obo/"
     xmlns:rdfs="http://www.w3.org/2000/01/rdf-schema#"
     xmlns:foaf="http://xmlns.com/foaf/0.1/"
     xmlns:owl="http://www.w3.org/2002/07/owl#"
     xmlns:xsd="http://www.w3.org/2001/XMLSchema#"
     xmlns:rdf="http://www.w3.org/1999/02/22-rdf-syntax-ns#"
     xmlns:oboInOwl="http://www.geneontology.org/formats/oboInOwl#"
     xmlns:doap="http://usefulinc.com/ns/doap#">
    <owl:Ontology rdf:about="&obo;go/extensions/x-plant-anatomy.owl">
        <rdfs:seeAlso rdf:datatype="&xsd;anyURI">http://build.berkeleybop.org/job/build-go-xp-po</rdfs:seeAlso>
        <rdfs:seeAlso rdf:datatype="&xsd;anyURI">http://plantontology.org</rdfs:seeAlso>
        <rdfs:seeAlso rdf:datatype="&xsd;anyURI">http://purl.obolibrary.org/obo/go/extensions/x-cell.owl</rdfs:seeAlso>
        <rdfs:seeAlso rdf:datatype="&xsd;anyURI">http://purl.obolibrary.org/obo/go/extensions/x-metazoan-anatomy.owl</rdfs:seeAlso>
        <doap:SVNRepository rdf:datatype="&xsd;anyURI">http://viewvc.geneontology.org/viewvc/GO-SVN/trunk/ontology/extensions/</doap:SVNRepository>
        <foaf:homepage rdf:datatype="&xsd;anyURI">http://wiki.geneontology.org/index.php/Extensions/x-plant-anatomy</foaf:homepage>
        <dc:description xml:lang="en">
This is a bridging ontology that defines GO biological processes involving viridplantae in terms of anatomical structures in PO
        </dc:description>
        <dc:publisher xml:lang="en">Gene Ontology Consortium</dc:publisher>
        <dc:creator xml:lang="en">Gene Ontology Consortium</dc:creator>
        <dc:title xml:lang="en">Gene Ontology Extensions Plant Anatomy Bridging Axioms</dc:title>
        <dc:contributor xml:lang="en">Plant Ontology Consortium</dc:contributor>
    </owl:Ontology>
    


    <!-- 
    ///////////////////////////////////////////////////////////////////////////////////////
    //
    // Annotation properties
    //
    ///////////////////////////////////////////////////////////////////////////////////////
     -->

    <rdf:Description rdf:about="&obo;IAO_0000412">
        <obo:IAO_0000114 rdf:resource="&obo;IAO_0000125"/>
    </rdf:Description>
    <owl:AnnotationProperty rdf:about="&oboInOwl;id"/>
    


    <!-- 
    ///////////////////////////////////////////////////////////////////////////////////////
    //
    // Object Properties
    //
    ///////////////////////////////////////////////////////////////////////////////////////
     -->

    


    <!-- http://purl.obolibrary.org/obo/BFO_0000050 -->

    <rdf:Description rdf:about="&obo;BFO_0000050">
        <obo:IAO_0000412 rdf:resource="&obo;BFO"/>
    </rdf:Description>
    


    <!-- http://purl.obolibrary.org/obo/BFO_0000066 -->

    <owl:ObjectProperty rdf:about="&obo;BFO_0000066"/>
    


    <!-- http://purl.obolibrary.org/obo/RO_0002296 -->

    <owl:ObjectProperty rdf:about="&obo;RO_0002296">
        <obo:IAO_0000114 rdf:resource="&obo;IAO_0000125"/>
    </owl:ObjectProperty>
    


    <!-- http://purl.obolibrary.org/obo/RO_0002297 -->

    <owl:ObjectProperty rdf:about="&obo;RO_0002297">
        <obo:IAO_0000114 rdf:resource="&obo;IAO_0000125"/>
    </owl:ObjectProperty>
    


    <!-- http://purl.obolibrary.org/obo/RO_0002298 -->

    <owl:ObjectProperty rdf:about="&obo;RO_0002298">
        <obo:IAO_0000114 rdf:resource="&obo;IAO_0000125"/>
    </owl:ObjectProperty>
    


    <!-- http://purl.obolibrary.org/obo/RO_0002299 -->

    <rdf:Description rdf:about="&obo;RO_0002299">
        <obo:IAO_0000114 rdf:resource="&obo;IAO_0000125"/>
    </rdf:Description>
    


    <!-- 
    ///////////////////////////////////////////////////////////////////////////////////////
    //
    // Classes
    //
    ///////////////////////////////////////////////////////////////////////////////////////
     -->

    


    <!-- http://purl.obolibrary.org/obo/GO_0001890 -->

    <owl:Class rdf:about="&obo;GO_0001890"/>
    


    <!-- http://purl.obolibrary.org/obo/GO_0001944 -->

    <owl:Class rdf:about="&obo;GO_0001944"/>
    


    <!-- http://purl.obolibrary.org/obo/GO_0003158 -->

    <owl:Class rdf:about="&obo;GO_0003158">
        <owl:equivalentClass>
            <owl:Class>
                <owl:intersectionOf rdf:parseType="Collection">
                    <rdf:Description rdf:about="&obo;GO_0048856"/>
                    <owl:Restriction>
                        <owl:onProperty rdf:resource="&obo;RO_0002296"/>
                        <owl:someValuesFrom rdf:resource="&obo;PO_0020024"/>
                    </owl:Restriction>
                </owl:intersectionOf>
            </owl:Class>
        </owl:equivalentClass>
    </owl:Class>
    


    <!-- http://purl.obolibrary.org/obo/GO_0005634 -->

    <rdf:Description rdf:about="&obo;GO_0005634">
        <oboInOwl:inSubset rdf:resource="&obo;go#goslim_aspergillus"/>
        <oboInOwl:inSubset rdf:resource="&obo;go#goslim_candida"/>
        <oboInOwl:inSubset rdf:resource="&obo;go#goslim_generic"/>
        <oboInOwl:inSubset rdf:resource="&obo;go#goslim_metagenomics"/>
        <oboInOwl:inSubset rdf:resource="&obo;go#goslim_pir"/>
        <oboInOwl:inSubset rdf:resource="&obo;go#goslim_plant"/>
        <oboInOwl:inSubset rdf:resource="&obo;go#goslim_yeast"/>
    </rdf:Description>
    


    <!-- http://purl.obolibrary.org/obo/GO_0008544 -->

    <owl:Class rdf:about="&obo;GO_0008544">
        <owl:equivalentClass>
            <owl:Class>
                <owl:intersectionOf rdf:parseType="Collection">
                    <rdf:Description rdf:about="&obo;GO_0048856"/>
                    <owl:Restriction>
                        <owl:onProperty rdf:resource="&obo;RO_0002296"/>
                        <owl:someValuesFrom rdf:resource="&obo;PO_0005679"/>
                    </owl:Restriction>
                </owl:intersectionOf>
            </owl:Class>
        </owl:equivalentClass>
    </owl:Class>
    


    <!-- http://purl.obolibrary.org/obo/GO_0009553 -->

    <owl:Class rdf:about="&obo;GO_0009553">
        <owl:equivalentClass>
            <owl:Class>
                <owl:intersectionOf rdf:parseType="Collection">
                    <rdf:Description rdf:about="&obo;GO_0048856"/>
                    <owl:Restriction>
                        <owl:onProperty rdf:resource="&obo;RO_0002296"/>
                        <owl:someValuesFrom rdf:resource="&obo;PO_0025074"/>
                    </owl:Restriction>
                </owl:intersectionOf>
            </owl:Class>
        </owl:equivalentClass>
    </owl:Class>
    


    <!-- http://purl.obolibrary.org/obo/GO_0009554 -->

    <owl:Class rdf:about="&obo;GO_0009554">
        <owl:equivalentClass>
            <owl:Class>
                <owl:intersectionOf rdf:parseType="Collection">
                    <rdf:Description rdf:about="&obo;GO_0048856"/>
                    <owl:Restriction>
                        <owl:onProperty rdf:resource="&obo;RO_0002296"/>
                        <owl:someValuesFrom rdf:resource="&obo;PO_0020019"/>
                    </owl:Restriction>
                </owl:intersectionOf>
            </owl:Class>
        </owl:equivalentClass>
    </owl:Class>
    


    <!-- http://purl.obolibrary.org/obo/GO_0009555 -->

    <owl:Class rdf:about="&obo;GO_0009555">
        <owl:equivalentClass>
            <owl:Class>
                <owl:intersectionOf rdf:parseType="Collection">
                    <rdf:Description rdf:about="&obo;GO_0048856"/>
                    <owl:Restriction>
                        <owl:onProperty rdf:resource="&obo;RO_0002296"/>
                        <owl:someValuesFrom rdf:resource="&obo;PO_0025280"/>
                    </owl:Restriction>
                </owl:intersectionOf>
            </owl:Class>
        </owl:equivalentClass>
    </owl:Class>
    


    <!-- http://purl.obolibrary.org/obo/GO_0009556 -->

    <owl:Class rdf:about="&obo;GO_0009556">
        <owl:equivalentClass>
            <owl:Class>
                <owl:intersectionOf rdf:parseType="Collection">
                    <rdf:Description rdf:about="&obo;GO_0048856"/>
                    <owl:Restriction>
                        <owl:onProperty rdf:resource="&obo;RO_0002296"/>
                        <owl:someValuesFrom rdf:resource="&obo;PO_0020048"/>
                    </owl:Restriction>
                </owl:intersectionOf>
            </owl:Class>
        </owl:equivalentClass>
    </owl:Class>
    


    <!-- http://purl.obolibrary.org/obo/GO_0009557 -->

    <rdf:Description rdf:about="&obo;GO_0009557">
        <owl:equivalentClass>
            <owl:Class>
                <owl:intersectionOf rdf:parseType="Collection">
                    <rdf:Description rdf:about="&obo;GO_0030154"/>
                    <owl:Restriction>
                        <owl:onProperty rdf:resource="&obo;RO_0002315"/>
                        <owl:someValuesFrom rdf:resource="&obo;PO_0020093"/>
                    </owl:Restriction>
                </owl:intersectionOf>
            </owl:Class>
        </owl:equivalentClass>
    </rdf:Description>
    


    <!-- http://purl.obolibrary.org/obo/GO_0009559 -->

    <rdf:Description rdf:about="&obo;GO_0009559">
        <owl:equivalentClass>
            <owl:Class>
                <owl:intersectionOf rdf:parseType="Collection">
                    <rdf:Description rdf:about="&obo;GO_0030154"/>
                    <owl:Restriction>
                        <owl:onProperty rdf:resource="&obo;RO_0002315"/>
                        <owl:someValuesFrom rdf:resource="&obo;PO_0020090"/>
                    </owl:Restriction>
                </owl:intersectionOf>
            </owl:Class>
        </owl:equivalentClass>
    </rdf:Description>
    


    <!-- http://purl.obolibrary.org/obo/GO_0009560 -->

    <rdf:Description rdf:about="&obo;GO_0009560">
        <owl:equivalentClass>
            <owl:Class>
                <owl:intersectionOf rdf:parseType="Collection">
                    <rdf:Description rdf:about="&obo;GO_0030154"/>
                    <owl:Restriction>
                        <owl:onProperty rdf:resource="&obo;RO_0002315"/>
                        <owl:someValuesFrom rdf:resource="&obo;PO_0025123"/>
                    </owl:Restriction>
                </owl:intersectionOf>
            </owl:Class>
        </owl:equivalentClass>
    </rdf:Description>
    


    <!-- http://purl.obolibrary.org/obo/GO_0009563 -->

    <rdf:Description rdf:about="&obo;GO_0009563">
        <owl:equivalentClass>
            <owl:Class>
                <owl:intersectionOf rdf:parseType="Collection">
                    <rdf:Description rdf:about="&obo;GO_0030154"/>
                    <owl:Restriction>
                        <owl:onProperty rdf:resource="&obo;RO_0002315"/>
                        <owl:someValuesFrom rdf:resource="&obo;PO_0000191"/>
                    </owl:Restriction>
                </owl:intersectionOf>
            </owl:Class>
        </owl:equivalentClass>
    </rdf:Description>
    


    <!-- http://purl.obolibrary.org/obo/GO_0009653 -->

    <owl:Class rdf:about="&obo;GO_0009653">
        <oboInOwl:inSubset rdf:resource="&obo;go#goslim_plant"/>
        <oboInOwl:inSubset rdf:resource="&obo;go#gosubset_prok"/>
    </owl:Class>
    


    <!-- http://purl.obolibrary.org/obo/GO_0009860 -->

    <rdf:Description rdf:about="&obo;GO_0009860">
        <owl:equivalentClass>
            <owl:Class>
                <owl:intersectionOf rdf:parseType="Collection">
                    <rdf:Description rdf:about="&obo;GO_0048589"/>
                    <owl:Restriction>
                        <owl:onProperty rdf:resource="&obo;BFO_0000066"/>
                        <owl:someValuesFrom rdf:resource="&obo;GO_0090406"/>
                    </owl:Restriction>
                </owl:intersectionOf>
            </owl:Class>
        </owl:equivalentClass>
    </rdf:Description>
    


    <!-- http://purl.obolibrary.org/obo/GO_0009908 -->

    <owl:Class rdf:about="&obo;GO_0009908">
        <owl:equivalentClass>
            <owl:Class>
                <owl:intersectionOf rdf:parseType="Collection">
                    <rdf:Description rdf:about="&obo;GO_0048856"/>
                    <owl:Restriction>
                        <owl:onProperty rdf:resource="&obo;RO_0002296"/>
                        <owl:someValuesFrom rdf:resource="&obo;PO_0009046"/>
                    </owl:Restriction>
                </owl:intersectionOf>
            </owl:Class>
        </owl:equivalentClass>
        <oboInOwl:inSubset rdf:resource="&obo;go#goslim_plant"/>
    </owl:Class>
    


    <!-- http://purl.obolibrary.org/obo/GO_0009960 -->

    <owl:Class rdf:about="&obo;GO_0009960">
        <owl:equivalentClass>
            <owl:Class>
                <owl:intersectionOf rdf:parseType="Collection">
                    <rdf:Description rdf:about="&obo;GO_0048856"/>
                    <owl:Restriction>
                        <owl:onProperty rdf:resource="&obo;RO_0002296"/>
                        <owl:someValuesFrom rdf:resource="&obo;PO_0009089"/>
                    </owl:Restriction>
                </owl:intersectionOf>
            </owl:Class>
        </owl:equivalentClass>
    </owl:Class>
    


    <!-- http://purl.obolibrary.org/obo/GO_0009965 -->

    <owl:Class rdf:about="&obo;GO_0009965">
        <owl:equivalentClass>
            <owl:Class>
                <owl:intersectionOf rdf:parseType="Collection">
                    <rdf:Description rdf:about="&obo;GO_0009653"/>
                    <owl:Restriction>
                        <owl:onProperty rdf:resource="&obo;RO_0002298"/>
                        <owl:someValuesFrom rdf:resource="&obo;PO_0025034"/>
                    </owl:Restriction>
                </owl:intersectionOf>
            </owl:Class>
        </owl:equivalentClass>
    </owl:Class>
    


    <!-- http://purl.obolibrary.org/obo/GO_0010015 -->

    <owl:Class rdf:about="&obo;GO_0010015">
        <owl:equivalentClass>
            <owl:Class>
                <owl:intersectionOf rdf:parseType="Collection">
                    <rdf:Description rdf:about="&obo;GO_0009653"/>
                    <owl:Restriction>
                        <owl:onProperty rdf:resource="&obo;RO_0002298"/>
                        <owl:someValuesFrom rdf:resource="&obo;PO_0009005"/>
                    </owl:Restriction>
                </owl:intersectionOf>
            </owl:Class>
        </owl:equivalentClass>
    </owl:Class>
    


    <!-- http://purl.obolibrary.org/obo/GO_0010016 -->

    <rdf:Description rdf:about="&obo;GO_0010016">
        <owl:equivalentClass>
            <owl:Class>
                <owl:intersectionOf rdf:parseType="Collection">
                    <rdf:Description rdf:about="&obo;GO_0009653"/>
                    <owl:Restriction>
                        <owl:onProperty rdf:resource="&obo;RO_0002298"/>
                        <owl:someValuesFrom rdf:resource="&obo;PO_0009006"/>
                    </owl:Restriction>
                </owl:intersectionOf>
            </owl:Class>
        </owl:equivalentClass>
    </rdf:Description>
    


    <!-- http://purl.obolibrary.org/obo/GO_0010026 -->

    <rdf:Description rdf:about="&obo;GO_0010026">
        <owl:equivalentClass>
            <owl:Class>
                <owl:intersectionOf rdf:parseType="Collection">
                    <rdf:Description rdf:about="&obo;GO_0030154"/>
                    <owl:Restriction>
                        <owl:onProperty rdf:resource="&obo;RO_0002315"/>
                        <owl:someValuesFrom rdf:resource="&obo;PO_0008030"/>
                    </owl:Restriction>
                </owl:intersectionOf>
            </owl:Class>
        </owl:equivalentClass>
    </rdf:Description>
    


    <!-- http://purl.obolibrary.org/obo/GO_0010051 -->

    <rdf:Description rdf:about="&obo;GO_0010051">
        <owl:equivalentClass>
            <owl:Class>
                <owl:intersectionOf rdf:parseType="Collection">
                    <rdf:Description rdf:about="&obo;GO_0007389"/>
                    <owl:Restriction>
                        <owl:onProperty rdf:resource="&obo;BFO_0000066"/>
                        <owl:someValuesFrom rdf:resource="&obo;PO_0009015"/>
                    </owl:Restriction>
                </owl:intersectionOf>
            </owl:Class>
        </owl:equivalentClass>
    </rdf:Description>
    


    <!-- http://purl.obolibrary.org/obo/GO_0010052 -->

    <rdf:Description rdf:about="&obo;GO_0010052">
        <owl:equivalentClass>
            <owl:Class>
                <owl:intersectionOf rdf:parseType="Collection">
                    <rdf:Description rdf:about="&obo;GO_0030154"/>
                    <owl:Restriction>
                        <owl:onProperty rdf:resource="&obo;RO_0002315"/>
                        <owl:someValuesFrom rdf:resource="&obo;PO_0000293"/>
                    </owl:Restriction>
                </owl:intersectionOf>
            </owl:Class>
        </owl:equivalentClass>
    </rdf:Description>
    


    <!-- http://purl.obolibrary.org/obo/GO_0010053 -->

    <rdf:Description rdf:about="&obo;GO_0010053">
        <owl:equivalentClass>
            <owl:Class>
                <owl:intersectionOf rdf:parseType="Collection">
                    <rdf:Description rdf:about="&obo;GO_0030154"/>
                    <owl:Restriction>
                        <owl:onProperty rdf:resource="&obo;RO_0002315"/>
                        <owl:someValuesFrom rdf:resource="&obo;PO_0025164"/>
                    </owl:Restriction>
                </owl:intersectionOf>
            </owl:Class>
        </owl:equivalentClass>
    </rdf:Description>
    


    <!-- http://purl.obolibrary.org/obo/GO_0010064 -->

    <rdf:Description rdf:about="&obo;GO_0010064">
        <owl:equivalentClass>
            <owl:Class>
                <owl:intersectionOf rdf:parseType="Collection">
                    <rdf:Description rdf:about="&obo;GO_0009653"/>
                    <owl:Restriction>
                        <owl:onProperty rdf:resource="&obo;RO_0002298"/>
                        <owl:someValuesFrom rdf:resource="&obo;PO_0006341"/>
                    </owl:Restriction>
                </owl:intersectionOf>
            </owl:Class>
        </owl:equivalentClass>
    </rdf:Description>
    


    <!-- http://purl.obolibrary.org/obo/GO_0010086 -->

    <owl:Class rdf:about="&obo;GO_0010086">
        <owl:equivalentClass>
            <owl:Class>
                <owl:intersectionOf rdf:parseType="Collection">
                    <rdf:Description rdf:about="&obo;GO_0009653"/>
                    <owl:Restriction>
                        <owl:onProperty rdf:resource="&obo;RO_0002298"/>
                        <owl:someValuesFrom rdf:resource="&obo;PO_0000045"/>
                    </owl:Restriction>
                </owl:intersectionOf>
            </owl:Class>
        </owl:equivalentClass>
    </owl:Class>
    


    <!-- http://purl.obolibrary.org/obo/GO_0010088 -->

    <owl:Class rdf:about="&obo;GO_0010088">
        <owl:equivalentClass>
            <owl:Class>
                <owl:intersectionOf rdf:parseType="Collection">
                    <rdf:Description rdf:about="&obo;GO_0048856"/>
                    <owl:Restriction>
                        <owl:onProperty rdf:resource="&obo;RO_0002296"/>
                        <owl:someValuesFrom rdf:resource="&obo;PO_0005417"/>
                    </owl:Restriction>
                </owl:intersectionOf>
            </owl:Class>
        </owl:equivalentClass>
    </owl:Class>
    


    <!-- http://purl.obolibrary.org/obo/GO_0010089 -->

    <owl:Class rdf:about="&obo;GO_0010089">
        <owl:equivalentClass>
            <owl:Class>
                <owl:intersectionOf rdf:parseType="Collection">
                    <rdf:Description rdf:about="&obo;GO_0048856"/>
                    <owl:Restriction>
                        <owl:onProperty rdf:resource="&obo;RO_0002296"/>
                        <owl:someValuesFrom rdf:resource="&obo;PO_0005352"/>
                    </owl:Restriction>
                </owl:intersectionOf>
            </owl:Class>
        </owl:equivalentClass>
    </owl:Class>
    


    <!-- http://purl.obolibrary.org/obo/GO_0010090 -->

    <owl:Class rdf:about="&obo;GO_0010090">
        <owl:equivalentClass>
            <owl:Class>
                <owl:intersectionOf rdf:parseType="Collection">
                    <rdf:Description rdf:about="&obo;GO_0009653"/>
                    <owl:Restriction>
                        <owl:onProperty rdf:resource="&obo;RO_0002298"/>
                        <owl:someValuesFrom rdf:resource="&obo;PO_0000282"/>
                    </owl:Restriction>
                </owl:intersectionOf>
            </owl:Class>
        </owl:equivalentClass>
    </owl:Class>
    


    <!-- http://purl.obolibrary.org/obo/GO_0010098 -->

    <owl:Class rdf:about="&obo;GO_0010098">
        <owl:equivalentClass>
            <owl:Class>
                <owl:intersectionOf rdf:parseType="Collection">
                    <rdf:Description rdf:about="&obo;GO_0048856"/>
                    <owl:Restriction>
                        <owl:onProperty rdf:resource="&obo;RO_0002296"/>
                        <owl:someValuesFrom rdf:resource="&obo;PO_0020108"/>
                    </owl:Restriction>
                </owl:intersectionOf>
            </owl:Class>
        </owl:equivalentClass>
    </owl:Class>
    


    <!-- http://purl.obolibrary.org/obo/GO_0010102 -->

    <owl:Class rdf:about="&obo;GO_0010102">
        <owl:equivalentClass>
            <owl:Class>
                <owl:intersectionOf rdf:parseType="Collection">
                    <rdf:Description rdf:about="&obo;GO_0009653"/>
                    <owl:Restriction>
                        <owl:onProperty rdf:resource="&obo;RO_0002298"/>
                        <owl:someValuesFrom rdf:resource="&obo;PO_0020121"/>
                    </owl:Restriction>
                </owl:intersectionOf>
            </owl:Class>
        </owl:equivalentClass>
    </owl:Class>
    


    <!-- http://purl.obolibrary.org/obo/GO_0010103 -->

    <owl:Class rdf:about="&obo;GO_0010103">
        <owl:equivalentClass>
            <owl:Class>
                <owl:intersectionOf rdf:parseType="Collection">
                    <rdf:Description rdf:about="&obo;GO_0009653"/>
                    <owl:Restriction>
                        <owl:onProperty rdf:resource="&obo;RO_0002298"/>
                        <owl:someValuesFrom rdf:resource="&obo;PO_0002000"/>
                    </owl:Restriction>
                </owl:intersectionOf>
            </owl:Class>
        </owl:equivalentClass>
    </owl:Class>
    


    <!-- http://purl.obolibrary.org/obo/GO_0010154 -->

    <owl:Class rdf:about="&obo;GO_0010154">
        <owl:equivalentClass>
            <owl:Class>
                <owl:intersectionOf rdf:parseType="Collection">
                    <rdf:Description rdf:about="&obo;GO_0048856"/>
                    <owl:Restriction>
                        <owl:onProperty rdf:resource="&obo;RO_0002296"/>
                        <owl:someValuesFrom rdf:resource="&obo;PO_0009001"/>
                    </owl:Restriction>
                </owl:intersectionOf>
            </owl:Class>
        </owl:equivalentClass>
    </owl:Class>
    


    <!-- http://purl.obolibrary.org/obo/GO_0010214 -->

    <owl:Class rdf:about="&obo;GO_0010214">
        <owl:equivalentClass>
            <owl:Class>
                <owl:intersectionOf rdf:parseType="Collection">
                    <rdf:Description rdf:about="&obo;GO_0048856"/>
                    <owl:Restriction>
                        <owl:onProperty rdf:resource="&obo;RO_0002296"/>
                        <owl:someValuesFrom rdf:resource="&obo;PO_0009088"/>
                    </owl:Restriction>
                </owl:intersectionOf>
            </owl:Class>
        </owl:equivalentClass>
    </owl:Class>
    


    <!-- http://purl.obolibrary.org/obo/GO_0010223 -->

    <rdf:Description rdf:about="&obo;GO_0010223">
        <owl:equivalentClass>
            <owl:Class>
                <owl:intersectionOf rdf:parseType="Collection">
                    <rdf:Description rdf:about="&obo;GO_0048646"/>
                    <owl:Restriction>
                        <owl:onProperty rdf:resource="&obo;RO_0002297"/>
                        <owl:someValuesFrom rdf:resource="&obo;PO_0006343"/>
                    </owl:Restriction>
                </owl:intersectionOf>
            </owl:Class>
        </owl:equivalentClass>
    </rdf:Description>
    


    <!-- http://purl.obolibrary.org/obo/GO_0010229 -->

    <owl:Class rdf:about="&obo;GO_0010229">
        <owl:equivalentClass>
            <owl:Class>
                <owl:intersectionOf rdf:parseType="Collection">
                    <rdf:Description rdf:about="&obo;GO_0048856"/>
                    <owl:Restriction>
                        <owl:onProperty rdf:resource="&obo;RO_0002296"/>
                        <owl:someValuesFrom rdf:resource="&obo;PO_0009049"/>
                    </owl:Restriction>
                </owl:intersectionOf>
            </owl:Class>
        </owl:equivalentClass>
    </owl:Class>
    


    <!-- http://purl.obolibrary.org/obo/GO_0010254 -->

    <owl:Class rdf:about="&obo;GO_0010254">
        <owl:equivalentClass>
            <owl:Class>
                <owl:intersectionOf rdf:parseType="Collection">
                    <rdf:Description rdf:about="&obo;GO_0048856"/>
                    <owl:Restriction>
                        <owl:onProperty rdf:resource="&obo;RO_0002296"/>
                        <owl:someValuesFrom rdf:resource="&obo;PO_0009035"/>
                    </owl:Restriction>
                </owl:intersectionOf>
            </owl:Class>
        </owl:equivalentClass>
    </owl:Class>
    


    <!-- http://purl.obolibrary.org/obo/GO_0010311 -->

    <owl:Class rdf:about="&obo;GO_0010311">
        <owl:equivalentClass>
            <owl:Class>
                <owl:intersectionOf rdf:parseType="Collection">
                    <rdf:Description rdf:about="&obo;GO_0048646"/>
                    <owl:Restriction>
                        <owl:onProperty rdf:resource="&obo;RO_0002297"/>
                        <owl:someValuesFrom rdf:resource="&obo;PO_0020121"/>
                    </owl:Restriction>
                </owl:intersectionOf>
            </owl:Class>
        </owl:equivalentClass>
    </owl:Class>
    


    <!-- http://purl.obolibrary.org/obo/GO_0010338 -->

    <owl:Class rdf:about="&obo;GO_0010338">
        <owl:equivalentClass>
            <owl:Class>
                <owl:intersectionOf rdf:parseType="Collection">
                    <rdf:Description rdf:about="&obo;GO_0048646"/>
                    <owl:Restriction>
                        <owl:onProperty rdf:resource="&obo;RO_0002297"/>
                        <owl:someValuesFrom rdf:resource="&obo;PO_0025034"/>
                    </owl:Restriction>
                </owl:intersectionOf>
            </owl:Class>
        </owl:equivalentClass>
    </owl:Class>
    


    <!-- http://purl.obolibrary.org/obo/GO_0010346 -->

    <rdf:Description rdf:about="&obo;GO_0010346">
        <owl:equivalentClass>
            <owl:Class>
                <owl:intersectionOf rdf:parseType="Collection">
                    <rdf:Description rdf:about="&obo;GO_0048646"/>
                    <owl:Restriction>
                        <owl:onProperty rdf:resource="&obo;RO_0002297"/>
                        <owl:someValuesFrom rdf:resource="&obo;PO_0025029"/>
                    </owl:Restriction>
                </owl:intersectionOf>
            </owl:Class>
        </owl:equivalentClass>
    </rdf:Description>
    


    <!-- http://purl.obolibrary.org/obo/GO_0010374 -->

    <owl:Class rdf:about="&obo;GO_0010374">
        <owl:equivalentClass>
            <owl:Class>
                <owl:intersectionOf rdf:parseType="Collection">
                    <rdf:Description rdf:about="&obo;GO_0048856"/>
                    <owl:Restriction>
                        <owl:onProperty rdf:resource="&obo;RO_0002296"/>
                        <owl:someValuesFrom rdf:resource="&obo;PO_0002000"/>
                    </owl:Restriction>
                </owl:intersectionOf>
            </owl:Class>
        </owl:equivalentClass>
    </owl:Class>
    


    <!-- http://purl.obolibrary.org/obo/GO_0010375 -->

    <rdf:Description rdf:about="&obo;GO_0010375">
        <owl:equivalentClass>
            <owl:Class>
                <owl:intersectionOf rdf:parseType="Collection">
                    <rdf:Description rdf:about="&obo;GO_0007389"/>
                    <owl:Restriction>
                        <owl:onProperty rdf:resource="&obo;BFO_0000066"/>
                        <owl:someValuesFrom rdf:resource="&obo;PO_0002000"/>
                    </owl:Restriction>
                </owl:intersectionOf>
            </owl:Class>
        </owl:equivalentClass>
    </rdf:Description>
    


    <!-- http://purl.obolibrary.org/obo/GO_0010376 -->

    <owl:Class rdf:about="&obo;GO_0010376">
        <owl:equivalentClass>
            <owl:Class>
                <owl:intersectionOf rdf:parseType="Collection">
                    <rdf:Description rdf:about="&obo;GO_0048646"/>
                    <owl:Restriction>
                        <owl:onProperty rdf:resource="&obo;RO_0002297"/>
                        <owl:someValuesFrom rdf:resource="&obo;PO_0002000"/>
                    </owl:Restriction>
                </owl:intersectionOf>
            </owl:Class>
        </owl:equivalentClass>
    </owl:Class>
    


    <!-- http://purl.obolibrary.org/obo/GO_0010377 -->

    <rdf:Description rdf:about="&obo;GO_0010377">
        <owl:equivalentClass>
            <owl:Class>
                <owl:intersectionOf rdf:parseType="Collection">
                    <rdf:Description rdf:about="&obo;GO_0045165"/>
                    <owl:Restriction>
                        <owl:onProperty rdf:resource="&obo;RO_0002348"/>
                        <owl:someValuesFrom rdf:resource="&obo;PO_0000293"/>
                    </owl:Restriction>
                </owl:intersectionOf>
            </owl:Class>
        </owl:equivalentClass>
    </rdf:Description>
    


    <!-- http://purl.obolibrary.org/obo/GO_0010386 -->

    <owl:Class rdf:about="&obo;GO_0010386">
        <owl:equivalentClass>
            <owl:Class>
                <owl:intersectionOf rdf:parseType="Collection">
                    <rdf:Description rdf:about="&obo;GO_0048856"/>
                    <owl:Restriction>
                        <owl:onProperty rdf:resource="&obo;RO_0002296"/>
                        <owl:someValuesFrom rdf:resource="&obo;PO_0000016"/>
                    </owl:Restriction>
                </owl:intersectionOf>
            </owl:Class>
        </owl:equivalentClass>
    </owl:Class>
    


    <!-- http://purl.obolibrary.org/obo/GO_0010432 -->

    <owl:Class rdf:about="&obo;GO_0010432">
        <owl:equivalentClass>
            <owl:Class>
                <owl:intersectionOf rdf:parseType="Collection">
                    <rdf:Description rdf:about="&obo;GO_0048856"/>
                    <owl:Restriction>
                        <owl:onProperty rdf:resource="&obo;RO_0002296"/>
                        <owl:someValuesFrom rdf:resource="&obo;PO_0009055"/>
                    </owl:Restriction>
                </owl:intersectionOf>
            </owl:Class>
        </owl:equivalentClass>
    </owl:Class>
    


    <!-- http://purl.obolibrary.org/obo/GO_0010433 -->

    <owl:Class rdf:about="&obo;GO_0010433">
        <owl:equivalentClass>
            <owl:Class>
                <owl:intersectionOf rdf:parseType="Collection">
                    <rdf:Description rdf:about="&obo;GO_0009653"/>
                    <owl:Restriction>
                        <owl:onProperty rdf:resource="&obo;RO_0002298"/>
                        <owl:someValuesFrom rdf:resource="&obo;PO_0009055"/>
                    </owl:Restriction>
                </owl:intersectionOf>
            </owl:Class>
        </owl:equivalentClass>
    </owl:Class>
    


    <!-- http://purl.obolibrary.org/obo/GO_0010434 -->

    <owl:Class rdf:about="&obo;GO_0010434">
        <owl:equivalentClass>
            <owl:Class>
                <owl:intersectionOf rdf:parseType="Collection">
                    <rdf:Description rdf:about="&obo;GO_0048646"/>
                    <owl:Restriction>
                        <owl:onProperty rdf:resource="&obo;RO_0002297"/>
                        <owl:someValuesFrom rdf:resource="&obo;PO_0009055"/>
                    </owl:Restriction>
                </owl:intersectionOf>
            </owl:Class>
        </owl:equivalentClass>
    </owl:Class>
    


    <!-- http://purl.obolibrary.org/obo/GO_0010441 -->

    <owl:Class rdf:about="&obo;GO_0010441">
        <owl:equivalentClass>
            <owl:Class>
                <owl:intersectionOf rdf:parseType="Collection">
                    <rdf:Description rdf:about="&obo;GO_0048856"/>
                    <owl:Restriction>
                        <owl:onProperty rdf:resource="&obo;RO_0002296"/>
                        <owl:someValuesFrom rdf:resource="&obo;PO_0000293"/>
                    </owl:Restriction>
                </owl:intersectionOf>
            </owl:Class>
        </owl:equivalentClass>
    </owl:Class>
    


    <!-- http://purl.obolibrary.org/obo/GO_0010442 -->

    <owl:Class rdf:about="&obo;GO_0010442">
        <owl:equivalentClass>
            <owl:Class>
                <owl:intersectionOf rdf:parseType="Collection">
                    <rdf:Description rdf:about="&obo;GO_0009653"/>
                    <owl:Restriction>
                        <owl:onProperty rdf:resource="&obo;RO_0002298"/>
                        <owl:someValuesFrom rdf:resource="&obo;PO_0000293"/>
                    </owl:Restriction>
                </owl:intersectionOf>
            </owl:Class>
        </owl:equivalentClass>
    </owl:Class>
    


    <!-- http://purl.obolibrary.org/obo/GO_0010444 -->

    <rdf:Description rdf:about="&obo;GO_0010444">
        <owl:equivalentClass>
            <owl:Class>
                <owl:intersectionOf rdf:parseType="Collection">
                    <rdf:Description rdf:about="&obo;GO_0030154"/>
                    <owl:Restriction>
                        <owl:onProperty rdf:resource="&obo;RO_0002315"/>
                        <owl:someValuesFrom rdf:resource="&obo;PO_0000351"/>
                    </owl:Restriction>
                </owl:intersectionOf>
            </owl:Class>
        </owl:equivalentClass>
    </rdf:Description>
    


    <!-- http://purl.obolibrary.org/obo/GO_0010449 -->

    <owl:Class rdf:about="&obo;GO_0010449">
        <owl:equivalentClass>
            <owl:Class>
                <owl:intersectionOf rdf:parseType="Collection">
                    <rdf:Description rdf:about="&obo;GO_0048589"/>
                    <owl:Restriction>
                        <owl:onProperty rdf:resource="&obo;BFO_0000066"/>
                        <owl:someValuesFrom rdf:resource="&obo;PO_0006085"/>
                    </owl:Restriction>
                </owl:intersectionOf>
            </owl:Class>
        </owl:equivalentClass>
    </owl:Class>
    


    <!-- http://purl.obolibrary.org/obo/GO_0010450 -->

    <owl:Class rdf:about="&obo;GO_0010450">
        <owl:equivalentClass>
            <owl:Class>
                <owl:intersectionOf rdf:parseType="Collection">
                    <rdf:Description rdf:about="&obo;GO_0048589"/>
                    <owl:Restriction>
                        <owl:onProperty rdf:resource="&obo;BFO_0000066"/>
                        <owl:someValuesFrom rdf:resource="&obo;PO_0000230"/>
                    </owl:Restriction>
                </owl:intersectionOf>
            </owl:Class>
        </owl:equivalentClass>
    </owl:Class>
    


    <!-- http://purl.obolibrary.org/obo/GO_0010451 -->

    <owl:Class rdf:about="&obo;GO_0010451">
        <owl:equivalentClass>
            <owl:Class>
                <owl:intersectionOf rdf:parseType="Collection">
                    <rdf:Description rdf:about="&obo;GO_0048589"/>
                    <owl:Restriction>
                        <owl:onProperty rdf:resource="&obo;BFO_0000066"/>
                        <owl:someValuesFrom rdf:resource="&obo;PO_0000229"/>
                    </owl:Restriction>
                </owl:intersectionOf>
            </owl:Class>
        </owl:equivalentClass>
    </owl:Class>
    


    <!-- http://purl.obolibrary.org/obo/GO_0010479 -->

    <owl:Class rdf:about="&obo;GO_0010479">
        <owl:equivalentClass>
            <owl:Class>
                <owl:intersectionOf rdf:parseType="Collection">
                    <rdf:Description rdf:about="&obo;GO_0048856"/>
                    <owl:Restriction>
                        <owl:onProperty rdf:resource="&obo;RO_0002296"/>
                        <owl:someValuesFrom rdf:resource="&obo;PO_0025197"/>
                    </owl:Restriction>
                </owl:intersectionOf>
            </owl:Class>
        </owl:equivalentClass>
    </owl:Class>
    


    <!-- http://purl.obolibrary.org/obo/GO_0010480 -->

    <rdf:Description rdf:about="&obo;GO_0010480">
        <owl:equivalentClass>
            <owl:Class>
                <owl:intersectionOf rdf:parseType="Collection">
                    <rdf:Description rdf:about="&obo;GO_0030154"/>
                    <owl:Restriction>
                        <owl:onProperty rdf:resource="&obo;RO_0002315"/>
                        <owl:someValuesFrom rdf:resource="&obo;PO_0020047"/>
                    </owl:Restriction>
                </owl:intersectionOf>
            </owl:Class>
        </owl:equivalentClass>
    </rdf:Description>
    


    <!-- http://purl.obolibrary.org/obo/GO_0010500 -->

    <rdf:Description rdf:about="&obo;GO_0010500">
        <owl:equivalentClass>
            <owl:Class>
                <owl:intersectionOf rdf:parseType="Collection">
                    <rdf:Description rdf:about="&obo;GO_0048856"/>
                    <owl:Restriction>
                        <owl:onProperty rdf:resource="&obo;RO_0002296"/>
                        <owl:someValuesFrom rdf:resource="&obo;PO_0020102"/>
                    </owl:Restriction>
                </owl:intersectionOf>
            </owl:Class>
        </owl:equivalentClass>
    </rdf:Description>
    


    <!-- http://purl.obolibrary.org/obo/GO_0010618 -->

    <owl:Class rdf:about="&obo;GO_0010618">
        <owl:equivalentClass>
            <owl:Class>
                <owl:intersectionOf rdf:parseType="Collection">
                    <rdf:Description rdf:about="&obo;GO_0048646"/>
                    <owl:Restriction>
                        <owl:onProperty rdf:resource="&obo;RO_0002297"/>
                        <owl:someValuesFrom rdf:resource="&obo;PO_0005702"/>
                    </owl:Restriction>
                </owl:intersectionOf>
            </owl:Class>
        </owl:equivalentClass>
    </owl:Class>
    


    <!-- http://purl.obolibrary.org/obo/GO_0010865 -->

    <owl:Class rdf:about="&obo;GO_0010865">
        <owl:equivalentClass>
            <owl:Class>
                <owl:intersectionOf rdf:parseType="Collection">
                    <rdf:Description rdf:about="&obo;GO_0048856"/>
                    <owl:Restriction>
                        <owl:onProperty rdf:resource="&obo;RO_0002296"/>
                        <owl:someValuesFrom rdf:resource="&obo;PO_0020041"/>
                    </owl:Restriction>
                </owl:intersectionOf>
            </owl:Class>
        </owl:equivalentClass>
    </owl:Class>
    


    <!-- http://purl.obolibrary.org/obo/GO_0021700 -->

    <rdf:Description rdf:about="&obo;GO_0021700">
        <oboInOwl:inSubset rdf:resource="&obo;go#goslim_generic"/>
    </rdf:Description>
    


    <!-- http://purl.obolibrary.org/obo/GO_0022620 -->

    <rdf:Description rdf:about="&obo;GO_0022620">
        <owl:equivalentClass>
            <owl:Class>
                <owl:intersectionOf rdf:parseType="Collection">
                    <rdf:Description rdf:about="&obo;GO_0030154"/>
                    <owl:Restriction>
                        <owl:onProperty rdf:resource="&obo;RO_0002315"/>
                        <owl:someValuesFrom rdf:resource="&obo;PO_0020099"/>
                    </owl:Restriction>
                </owl:intersectionOf>
            </owl:Class>
        </owl:equivalentClass>
    </rdf:Description>
    


    <!-- http://purl.obolibrary.org/obo/GO_0022621 -->

    <owl:Class rdf:about="&obo;GO_0022621">
        <owl:equivalentClass>
            <owl:Class>
                <owl:intersectionOf rdf:parseType="Collection">
                    <rdf:Description rdf:about="&obo;GO_0048856"/>
                    <owl:Restriction>
                        <owl:onProperty rdf:resource="&obo;RO_0002296"/>
                        <owl:someValuesFrom rdf:resource="&obo;PO_0009006"/>
                    </owl:Restriction>
                </owl:intersectionOf>
            </owl:Class>
        </owl:equivalentClass>
    </owl:Class>
    


    <!-- http://purl.obolibrary.org/obo/GO_0022622 -->

    <owl:Class rdf:about="&obo;GO_0022622">
        <owl:equivalentClass>
            <owl:Class>
                <owl:intersectionOf rdf:parseType="Collection">
                    <rdf:Description rdf:about="&obo;GO_0048856"/>
                    <owl:Restriction>
                        <owl:onProperty rdf:resource="&obo;RO_0002296"/>
                        <owl:someValuesFrom rdf:resource="&obo;PO_0025025"/>
                    </owl:Restriction>
                </owl:intersectionOf>
            </owl:Class>
        </owl:equivalentClass>
    </owl:Class>
    


    <!-- http://purl.obolibrary.org/obo/GO_0030154 -->

    <rdf:Description rdf:about="&obo;GO_0030154">
        <oboInOwl:inSubset rdf:resource="&obo;go#goslim_generic"/>
        <oboInOwl:inSubset rdf:resource="&obo;go#goslim_plant"/>
        <oboInOwl:inSubset rdf:resource="&obo;go#gosubset_prok"/>
    </rdf:Description>
    


    <!-- http://purl.obolibrary.org/obo/GO_0030435 -->

    <owl:Class rdf:about="&obo;GO_0030435">
        <oboInOwl:inSubset rdf:resource="&obo;go#gosubset_prok"/>
    </owl:Class>
    


    <!-- http://purl.obolibrary.org/obo/GO_0035266 -->

    <owl:Class rdf:about="&obo;GO_0035266">
        <owl:equivalentClass>
            <owl:Class>
                <owl:intersectionOf rdf:parseType="Collection">
                    <rdf:Description rdf:about="&obo;GO_0048589"/>
                    <owl:Restriction>
                        <owl:onProperty rdf:resource="&obo;BFO_0000066"/>
                        <owl:someValuesFrom rdf:resource="&obo;PO_0009013"/>
                    </owl:Restriction>
                </owl:intersectionOf>
            </owl:Class>
        </owl:equivalentClass>
    </owl:Class>
    


    <!-- http://purl.obolibrary.org/obo/GO_0035618 -->

    <rdf:Description rdf:about="&obo;GO_0035618">
        <owl:equivalentClass>
            <owl:Class>
                <owl:intersectionOf rdf:parseType="Collection">
                    <rdf:Description rdf:about="&obo;GO_0042995"/>
                    <owl:Restriction>
                        <owl:onProperty rdf:resource="&obo;BFO_0000050"/>
                        <owl:someValuesFrom rdf:resource="&obo;PO_0025164"/>
                    </owl:Restriction>
                </owl:intersectionOf>
            </owl:Class>
        </owl:equivalentClass>
    </rdf:Description>
    


    <!-- http://purl.obolibrary.org/obo/GO_0035619 -->

    <rdf:Description rdf:about="&obo;GO_0035619">
        <owl:equivalentClass>
            <owl:Class>
                <owl:intersectionOf rdf:parseType="Collection">
                    <rdf:Description rdf:about="&obo;GO_0044463"/>
                    <owl:Restriction>
                        <owl:onProperty rdf:resource="&obo;BFO_0000050"/>
                        <owl:someValuesFrom rdf:resource="&obo;PO_0025164"/>
                    </owl:Restriction>
                </owl:intersectionOf>
            </owl:Class>
        </owl:equivalentClass>
    </rdf:Description>
    


    <!-- http://purl.obolibrary.org/obo/GO_0035670 -->

    <rdf:Description rdf:about="&obo;GO_0035670">
        <owl:equivalentClass>
            <owl:Class>
                <owl:intersectionOf rdf:parseType="Collection">
                    <rdf:Description rdf:about="&obo;GO_0048856"/>
                    <owl:Restriction>
                        <owl:onProperty rdf:resource="&obo;RO_0002296"/>
                        <owl:someValuesFrom rdf:resource="&obo;PO_0009072"/>
                    </owl:Restriction>
                </owl:intersectionOf>
            </owl:Class>
        </owl:equivalentClass>
    </rdf:Description>
    


    <!-- http://purl.obolibrary.org/obo/GO_0042335 -->

    <owl:Class rdf:about="&obo;GO_0042335"/>
    


    <!-- http://purl.obolibrary.org/obo/GO_0042995 -->

    <rdf:Description rdf:about="&obo;GO_0042995">
        <obo:IAO_0000412 rdf:resource="&obo;go.owl"/>
        <oboInOwl:inSubset rdf:resource="&obo;go#goslim_pir"/>
        <oboInOwl:inSubset rdf:resource="&obo;go#gosubset_prok"/>
    </rdf:Description>
    


    <!-- http://purl.obolibrary.org/obo/GO_0043076 -->

    <rdf:Description rdf:about="&obo;GO_0043076">
        <owl:equivalentClass>
            <owl:Class>
                <owl:intersectionOf rdf:parseType="Collection">
                    <rdf:Description rdf:about="&obo;GO_0005634"/>
                    <owl:Restriction>
                        <owl:onProperty rdf:resource="&obo;BFO_0000050"/>
                        <owl:someValuesFrom rdf:resource="&obo;PO_0000431"/>
                    </owl:Restriction>
                </owl:intersectionOf>
            </owl:Class>
        </owl:equivalentClass>
    </rdf:Description>
    


    <!-- http://purl.obolibrary.org/obo/GO_0043582 -->

    <owl:Class rdf:about="&obo;GO_0043582">
        <owl:equivalentClass>
            <owl:Class>
                <owl:intersectionOf rdf:parseType="Collection">
                    <rdf:Description rdf:about="&obo;GO_0048856"/>
                    <owl:Restriction>
                        <owl:onProperty rdf:resource="&obo;RO_0002296"/>
                        <owl:someValuesFrom rdf:resource="&obo;PO_0025094"/>
                    </owl:Restriction>
                </owl:intersectionOf>
            </owl:Class>
        </owl:equivalentClass>
    </owl:Class>
    


    <!-- http://purl.obolibrary.org/obo/GO_0044463 -->

    <rdf:Description rdf:about="&obo;GO_0044463">
        <oboInOwl:inSubset rdf:resource="&obo;go#gosubset_prok"/>
        <oboInOwl:inSubset rdf:resource="&obo;go#high_level_annotation_qc"/>
    </rdf:Description>
    


    <!-- http://purl.obolibrary.org/obo/GO_0046844 -->

    <rdf:Description rdf:about="&obo;GO_0046844">
        <owl:equivalentClass>
            <owl:Class>
                <owl:intersectionOf rdf:parseType="Collection">
                    <rdf:Description rdf:about="&obo;GO_0048646"/>
                    <owl:Restriction>
                        <owl:onProperty rdf:resource="&obo;RO_0002297"/>
                        <owl:someValuesFrom rdf:resource="&obo;PO_0020025"/>
                    </owl:Restriction>
                </owl:intersectionOf>
            </owl:Class>
        </owl:equivalentClass>
    </rdf:Description>
    


    <!-- http://purl.obolibrary.org/obo/GO_0048235 -->

    <rdf:Description rdf:about="&obo;GO_0048235">
        <owl:equivalentClass>
            <owl:Class>
                <owl:intersectionOf rdf:parseType="Collection">
                    <rdf:Description rdf:about="&obo;GO_0030154"/>
                    <owl:Restriction>
                        <owl:onProperty rdf:resource="&obo;RO_0002315"/>
                        <owl:someValuesFrom rdf:resource="&obo;PO_0025121"/>
                    </owl:Restriction>
                </owl:intersectionOf>
            </owl:Class>
        </owl:equivalentClass>
    </rdf:Description>
    


    <!-- http://purl.obolibrary.org/obo/GO_0048236 -->

    <rdf:Description rdf:about="&obo;GO_0048236">
        <owl:equivalentClass>
            <owl:Class>
                <owl:intersectionOf rdf:parseType="Collection">
                    <rdf:Description rdf:about="&obo;GO_0048856"/>
                    <owl:Restriction>
                        <owl:onProperty rdf:resource="&obo;RO_0002296"/>
                        <owl:someValuesFrom rdf:resource="&obo;PO_0025017"/>
                    </owl:Restriction>
                </owl:intersectionOf>
            </owl:Class>
        </owl:equivalentClass>
    </rdf:Description>
    


    <!-- http://purl.obolibrary.org/obo/GO_0048281 -->

    <owl:Class rdf:about="&obo;GO_0048281">
        <owl:equivalentClass>
            <owl:Class>
                <owl:intersectionOf rdf:parseType="Collection">
                    <rdf:Description rdf:about="&obo;GO_0009653"/>
                    <owl:Restriction>
                        <owl:onProperty rdf:resource="&obo;RO_0002298"/>
                        <owl:someValuesFrom rdf:resource="&obo;PO_0009049"/>
                    </owl:Restriction>
                </owl:intersectionOf>
            </owl:Class>
        </owl:equivalentClass>
    </owl:Class>
    


    <!-- http://purl.obolibrary.org/obo/GO_0048314 -->

    <owl:Class rdf:about="&obo;GO_0048314">
        <owl:equivalentClass>
            <owl:Class>
                <owl:intersectionOf rdf:parseType="Collection">
                    <rdf:Description rdf:about="&obo;GO_0009653"/>
                    <owl:Restriction>
                        <owl:onProperty rdf:resource="&obo;RO_0002298"/>
                        <owl:someValuesFrom rdf:resource="&obo;PO_0025074"/>
                    </owl:Restriction>
                </owl:intersectionOf>
            </owl:Class>
        </owl:equivalentClass>
    </owl:Class>
    


    <!-- http://purl.obolibrary.org/obo/GO_0048316 -->

    <owl:Class rdf:about="&obo;GO_0048316">
        <owl:equivalentClass>
            <owl:Class>
                <owl:intersectionOf rdf:parseType="Collection">
                    <rdf:Description rdf:about="&obo;GO_0048856"/>
                    <owl:Restriction>
                        <owl:onProperty rdf:resource="&obo;RO_0002296"/>
                        <owl:someValuesFrom rdf:resource="&obo;PO_0009010"/>
                    </owl:Restriction>
                </owl:intersectionOf>
            </owl:Class>
        </owl:equivalentClass>
    </owl:Class>
    


    <!-- http://purl.obolibrary.org/obo/GO_0048317 -->

    <owl:Class rdf:about="&obo;GO_0048317">
        <owl:equivalentClass>
            <owl:Class>
                <owl:intersectionOf rdf:parseType="Collection">
                    <rdf:Description rdf:about="&obo;GO_0009653"/>
                    <owl:Restriction>
                        <owl:onProperty rdf:resource="&obo;RO_0002298"/>
                        <owl:someValuesFrom rdf:resource="&obo;PO_0009010"/>
                    </owl:Restriction>
                </owl:intersectionOf>
            </owl:Class>
        </owl:equivalentClass>
    </owl:Class>
    


    <!-- http://purl.obolibrary.org/obo/GO_0048353 -->

    <rdf:Description rdf:about="&obo;GO_0048353">
        <owl:equivalentClass>
            <owl:Class>
                <owl:intersectionOf rdf:parseType="Collection">
                    <rdf:Description rdf:about="&obo;GO_0005634"/>
                    <owl:Restriction>
                        <owl:onProperty rdf:resource="&obo;BFO_0000050"/>
                        <owl:someValuesFrom rdf:resource="&obo;PO_0000038"/>
                    </owl:Restriction>
                </owl:intersectionOf>
            </owl:Class>
        </owl:equivalentClass>
    </rdf:Description>
    


    <!-- http://purl.obolibrary.org/obo/GO_0048364 -->

    <owl:Class rdf:about="&obo;GO_0048364">
        <owl:equivalentClass>
            <owl:Class>
                <owl:intersectionOf rdf:parseType="Collection">
                    <rdf:Description rdf:about="&obo;GO_0048856"/>
                    <owl:Restriction>
                        <owl:onProperty rdf:resource="&obo;RO_0002296"/>
                        <owl:someValuesFrom rdf:resource="&obo;PO_0009005"/>
                    </owl:Restriction>
                </owl:intersectionOf>
            </owl:Class>
        </owl:equivalentClass>
    </owl:Class>
    


    <!-- http://purl.obolibrary.org/obo/GO_0048366 -->

    <owl:Class rdf:about="&obo;GO_0048366">
        <owl:equivalentClass>
            <owl:Class>
                <owl:intersectionOf rdf:parseType="Collection">
                    <rdf:Description rdf:about="&obo;GO_0048856"/>
                    <owl:Restriction>
                        <owl:onProperty rdf:resource="&obo;RO_0002296"/>
                        <owl:someValuesFrom rdf:resource="&obo;PO_0025034"/>
                    </owl:Restriction>
                </owl:intersectionOf>
            </owl:Class>
        </owl:equivalentClass>
    </owl:Class>
    


    <!-- http://purl.obolibrary.org/obo/GO_0048367 -->

    <rdf:Description rdf:about="&obo;GO_0048367">
        <owl:equivalentClass>
            <owl:Class>
                <owl:intersectionOf rdf:parseType="Collection">
                    <rdf:Description rdf:about="&obo;GO_0048856"/>
                    <owl:Restriction>
                        <owl:onProperty rdf:resource="&obo;RO_0002296"/>
                        <owl:someValuesFrom rdf:resource="&obo;PO_0009006"/>
                    </owl:Restriction>
                </owl:intersectionOf>
            </owl:Class>
        </owl:equivalentClass>
    </rdf:Description>
    


    <!-- http://purl.obolibrary.org/obo/GO_0048437 -->

    <owl:Class rdf:about="&obo;GO_0048437">
        <owl:equivalentClass>
            <owl:Class>
                <owl:intersectionOf rdf:parseType="Collection">
                    <rdf:Description rdf:about="&obo;GO_0048856"/>
                    <owl:Restriction>
                        <owl:onProperty rdf:resource="&obo;RO_0002296"/>
                        <owl:someValuesFrom rdf:resource="&obo;PO_0025395"/>
                    </owl:Restriction>
                </owl:intersectionOf>
            </owl:Class>
        </owl:equivalentClass>
    </owl:Class>
    


    <!-- http://purl.obolibrary.org/obo/GO_0048438 -->

    <rdf:Description rdf:about="&obo;GO_0048438">
        <owl:equivalentClass>
            <owl:Class>
                <owl:intersectionOf rdf:parseType="Collection">
                    <rdf:Description rdf:about="&obo;GO_0048856"/>
                    <owl:Restriction>
                        <owl:onProperty rdf:resource="&obo;RO_0002296"/>
                        <owl:someValuesFrom rdf:resource="&obo;PO_0025023"/>
                    </owl:Restriction>
                </owl:intersectionOf>
            </owl:Class>
        </owl:equivalentClass>
    </rdf:Description>
    


    <!-- http://purl.obolibrary.org/obo/GO_0048439 -->

    <owl:Class rdf:about="&obo;GO_0048439">
        <owl:equivalentClass>
            <owl:Class>
                <owl:intersectionOf rdf:parseType="Collection">
                    <rdf:Description rdf:about="&obo;GO_0009653"/>
                    <owl:Restriction>
                        <owl:onProperty rdf:resource="&obo;RO_0002298"/>
                        <owl:someValuesFrom rdf:resource="&obo;PO_0009046"/>
                    </owl:Restriction>
                </owl:intersectionOf>
            </owl:Class>
        </owl:equivalentClass>
    </owl:Class>
    


    <!-- http://purl.obolibrary.org/obo/GO_0048440 -->

    <owl:Class rdf:about="&obo;GO_0048440">
        <owl:equivalentClass>
            <owl:Class>
                <owl:intersectionOf rdf:parseType="Collection">
                    <rdf:Description rdf:about="&obo;GO_0048856"/>
                    <owl:Restriction>
                        <owl:onProperty rdf:resource="&obo;RO_0002296"/>
                        <owl:someValuesFrom rdf:resource="&obo;PO_0009030"/>
                    </owl:Restriction>
                </owl:intersectionOf>
            </owl:Class>
        </owl:equivalentClass>
    </owl:Class>
    


    <!-- http://purl.obolibrary.org/obo/GO_0048441 -->

    <owl:Class rdf:about="&obo;GO_0048441">
        <owl:equivalentClass>
            <owl:Class>
                <owl:intersectionOf rdf:parseType="Collection">
                    <rdf:Description rdf:about="&obo;GO_0048856"/>
                    <owl:Restriction>
                        <owl:onProperty rdf:resource="&obo;RO_0002296"/>
                        <owl:someValuesFrom rdf:resource="&obo;PO_0009032"/>
                    </owl:Restriction>
                </owl:intersectionOf>
            </owl:Class>
        </owl:equivalentClass>
    </owl:Class>
    


    <!-- http://purl.obolibrary.org/obo/GO_0048442 -->

    <owl:Class rdf:about="&obo;GO_0048442">
        <owl:equivalentClass>
            <owl:Class>
                <owl:intersectionOf rdf:parseType="Collection">
                    <rdf:Description rdf:about="&obo;GO_0048856"/>
                    <owl:Restriction>
                        <owl:onProperty rdf:resource="&obo;RO_0002296"/>
                        <owl:someValuesFrom rdf:resource="&obo;PO_0009031"/>
                    </owl:Restriction>
                </owl:intersectionOf>
            </owl:Class>
        </owl:equivalentClass>
    </owl:Class>
    


    <!-- http://purl.obolibrary.org/obo/GO_0048443 -->

    <owl:Class rdf:about="&obo;GO_0048443">
        <owl:equivalentClass>
            <owl:Class>
                <owl:intersectionOf rdf:parseType="Collection">
                    <rdf:Description rdf:about="&obo;GO_0048856"/>
                    <owl:Restriction>
                        <owl:onProperty rdf:resource="&obo;RO_0002296"/>
                        <owl:someValuesFrom rdf:resource="&obo;PO_0009029"/>
                    </owl:Restriction>
                </owl:intersectionOf>
            </owl:Class>
        </owl:equivalentClass>
    </owl:Class>
    


    <!-- http://purl.obolibrary.org/obo/GO_0048444 -->

    <rdf:Description rdf:about="&obo;GO_0048444">
        <owl:equivalentClass>
            <owl:Class>
                <owl:intersectionOf rdf:parseType="Collection">
                    <rdf:Description rdf:about="&obo;GO_0009653"/>
                    <owl:Restriction>
                        <owl:onProperty rdf:resource="&obo;RO_0002298"/>
                        <owl:someValuesFrom rdf:resource="&obo;PO_0025395"/>
                    </owl:Restriction>
                </owl:intersectionOf>
            </owl:Class>
        </owl:equivalentClass>
    </rdf:Description>
    


    <!-- http://purl.obolibrary.org/obo/GO_0048445 -->

    <owl:Class rdf:about="&obo;GO_0048445">
        <owl:equivalentClass>
            <owl:Class>
                <owl:intersectionOf rdf:parseType="Collection">
                    <rdf:Description rdf:about="&obo;GO_0009653"/>
                    <owl:Restriction>
                        <owl:onProperty rdf:resource="&obo;RO_0002298"/>
                        <owl:someValuesFrom rdf:resource="&obo;PO_0009030"/>
                    </owl:Restriction>
                </owl:intersectionOf>
            </owl:Class>
        </owl:equivalentClass>
    </owl:Class>
    


    <!-- http://purl.obolibrary.org/obo/GO_0048446 -->

    <owl:Class rdf:about="&obo;GO_0048446">
        <owl:equivalentClass>
            <owl:Class>
                <owl:intersectionOf rdf:parseType="Collection">
                    <rdf:Description rdf:about="&obo;GO_0009653"/>
                    <owl:Restriction>
                        <owl:onProperty rdf:resource="&obo;RO_0002298"/>
                        <owl:someValuesFrom rdf:resource="&obo;PO_0009032"/>
                    </owl:Restriction>
                </owl:intersectionOf>
            </owl:Class>
        </owl:equivalentClass>
    </owl:Class>
    


    <!-- http://purl.obolibrary.org/obo/GO_0048447 -->

    <owl:Class rdf:about="&obo;GO_0048447">
        <owl:equivalentClass>
            <owl:Class>
                <owl:intersectionOf rdf:parseType="Collection">
                    <rdf:Description rdf:about="&obo;GO_0009653"/>
                    <owl:Restriction>
                        <owl:onProperty rdf:resource="&obo;RO_0002298"/>
                        <owl:someValuesFrom rdf:resource="&obo;PO_0009031"/>
                    </owl:Restriction>
                </owl:intersectionOf>
            </owl:Class>
        </owl:equivalentClass>
    </owl:Class>
    


    <!-- http://purl.obolibrary.org/obo/GO_0048448 -->

    <owl:Class rdf:about="&obo;GO_0048448">
        <owl:equivalentClass>
            <owl:Class>
                <owl:intersectionOf rdf:parseType="Collection">
                    <rdf:Description rdf:about="&obo;GO_0009653"/>
                    <owl:Restriction>
                        <owl:onProperty rdf:resource="&obo;RO_0002298"/>
                        <owl:someValuesFrom rdf:resource="&obo;PO_0009029"/>
                    </owl:Restriction>
                </owl:intersectionOf>
            </owl:Class>
        </owl:equivalentClass>
    </owl:Class>
    


    <!-- http://purl.obolibrary.org/obo/GO_0048449 -->

    <rdf:Description rdf:about="&obo;GO_0048449">
        <owl:equivalentClass>
            <owl:Class>
                <owl:intersectionOf rdf:parseType="Collection">
                    <rdf:Description rdf:about="&obo;GO_0048646"/>
                    <owl:Restriction>
                        <owl:onProperty rdf:resource="&obo;RO_0002297"/>
                        <owl:someValuesFrom rdf:resource="&obo;PO_0025395"/>
                    </owl:Restriction>
                </owl:intersectionOf>
            </owl:Class>
        </owl:equivalentClass>
    </rdf:Description>
    


    <!-- http://purl.obolibrary.org/obo/GO_0048450 -->

    <rdf:Description rdf:about="&obo;GO_0048450">
        <owl:equivalentClass>
            <owl:Class>
                <owl:intersectionOf rdf:parseType="Collection">
                    <rdf:Description rdf:about="&obo;GO_0048532"/>
                    <owl:Restriction>
                        <owl:onProperty rdf:resource="&obo;RO_0002355"/>
                        <owl:someValuesFrom rdf:resource="&obo;PO_0025395"/>
                    </owl:Restriction>
                </owl:intersectionOf>
            </owl:Class>
        </owl:equivalentClass>
    </rdf:Description>
    


    <!-- http://purl.obolibrary.org/obo/GO_0048451 -->

    <owl:Class rdf:about="&obo;GO_0048451">
        <owl:equivalentClass>
            <owl:Class>
                <owl:intersectionOf rdf:parseType="Collection">
                    <rdf:Description rdf:about="&obo;GO_0048646"/>
                    <owl:Restriction>
                        <owl:onProperty rdf:resource="&obo;RO_0002297"/>
                        <owl:someValuesFrom rdf:resource="&obo;PO_0009032"/>
                    </owl:Restriction>
                </owl:intersectionOf>
            </owl:Class>
        </owl:equivalentClass>
    </owl:Class>
    


    <!-- http://purl.obolibrary.org/obo/GO_0048452 -->

    <rdf:Description rdf:about="&obo;GO_0048452">
        <owl:equivalentClass>
            <owl:Class>
                <owl:intersectionOf rdf:parseType="Collection">
                    <rdf:Description rdf:about="&obo;GO_0048532"/>
                    <owl:Restriction>
                        <owl:onProperty rdf:resource="&obo;RO_0002355"/>
                        <owl:someValuesFrom rdf:resource="&obo;PO_0009032"/>
                    </owl:Restriction>
                </owl:intersectionOf>
            </owl:Class>
        </owl:equivalentClass>
    </rdf:Description>
    


    <!-- http://purl.obolibrary.org/obo/GO_0048453 -->

    <owl:Class rdf:about="&obo;GO_0048453">
        <owl:equivalentClass>
            <owl:Class>
                <owl:intersectionOf rdf:parseType="Collection">
                    <rdf:Description rdf:about="&obo;GO_0048646"/>
                    <owl:Restriction>
                        <owl:onProperty rdf:resource="&obo;RO_0002297"/>
                        <owl:someValuesFrom rdf:resource="&obo;PO_0009031"/>
                    </owl:Restriction>
                </owl:intersectionOf>
            </owl:Class>
        </owl:equivalentClass>
    </owl:Class>
    


    <!-- http://purl.obolibrary.org/obo/GO_0048454 -->

    <rdf:Description rdf:about="&obo;GO_0048454">
        <owl:equivalentClass>
            <owl:Class>
                <owl:intersectionOf rdf:parseType="Collection">
                    <rdf:Description rdf:about="&obo;GO_0048532"/>
                    <owl:Restriction>
                        <owl:onProperty rdf:resource="&obo;RO_0002355"/>
                        <owl:someValuesFrom rdf:resource="&obo;PO_0009031"/>
                    </owl:Restriction>
                </owl:intersectionOf>
            </owl:Class>
        </owl:equivalentClass>
    </rdf:Description>
    


    <!-- http://purl.obolibrary.org/obo/GO_0048455 -->

    <owl:Class rdf:about="&obo;GO_0048455">
        <owl:equivalentClass>
            <owl:Class>
                <owl:intersectionOf rdf:parseType="Collection">
                    <rdf:Description rdf:about="&obo;GO_0048646"/>
                    <owl:Restriction>
                        <owl:onProperty rdf:resource="&obo;RO_0002297"/>
                        <owl:someValuesFrom rdf:resource="&obo;PO_0009029"/>
                    </owl:Restriction>
                </owl:intersectionOf>
            </owl:Class>
        </owl:equivalentClass>
    </owl:Class>
    


    <!-- http://purl.obolibrary.org/obo/GO_0048456 -->

    <rdf:Description rdf:about="&obo;GO_0048456">
        <owl:equivalentClass>
            <owl:Class>
                <owl:intersectionOf rdf:parseType="Collection">
                    <rdf:Description rdf:about="&obo;GO_0048532"/>
                    <owl:Restriction>
                        <owl:onProperty rdf:resource="&obo;RO_0002355"/>
                        <owl:someValuesFrom rdf:resource="&obo;PO_0009029"/>
                    </owl:Restriction>
                </owl:intersectionOf>
            </owl:Class>
        </owl:equivalentClass>
    </rdf:Description>
    


    <!-- http://purl.obolibrary.org/obo/GO_0048457 -->

    <rdf:Description rdf:about="&obo;GO_0048457">
        <owl:equivalentClass>
            <owl:Class>
                <owl:intersectionOf rdf:parseType="Collection">
                    <rdf:Description rdf:about="&obo;GO_0009653"/>
                    <owl:Restriction>
                        <owl:onProperty rdf:resource="&obo;RO_0002298"/>
                        <owl:someValuesFrom rdf:resource="&obo;PO_0025023"/>
                    </owl:Restriction>
                </owl:intersectionOf>
            </owl:Class>
        </owl:equivalentClass>
    </rdf:Description>
    


    <!-- http://purl.obolibrary.org/obo/GO_0048458 -->

    <rdf:Description rdf:about="&obo;GO_0048458">
        <owl:equivalentClass>
            <owl:Class>
                <owl:intersectionOf rdf:parseType="Collection">
                    <rdf:Description rdf:about="&obo;GO_0048646"/>
                    <owl:Restriction>
                        <owl:onProperty rdf:resource="&obo;RO_0002297"/>
                        <owl:someValuesFrom rdf:resource="&obo;PO_0025023"/>
                    </owl:Restriction>
                </owl:intersectionOf>
            </owl:Class>
        </owl:equivalentClass>
    </rdf:Description>
    


    <!-- http://purl.obolibrary.org/obo/GO_0048459 -->

    <rdf:Description rdf:about="&obo;GO_0048459">
        <owl:equivalentClass>
            <owl:Class>
                <owl:intersectionOf rdf:parseType="Collection">
                    <rdf:Description rdf:about="&obo;GO_0048532"/>
                    <owl:Restriction>
                        <owl:onProperty rdf:resource="&obo;RO_0002355"/>
                        <owl:someValuesFrom rdf:resource="&obo;PO_0025023"/>
                    </owl:Restriction>
                </owl:intersectionOf>
            </owl:Class>
        </owl:equivalentClass>
    </rdf:Description>
    


    <!-- http://purl.obolibrary.org/obo/GO_0048460 -->

    <owl:Class rdf:about="&obo;GO_0048460">
        <owl:equivalentClass>
            <owl:Class>
                <owl:intersectionOf rdf:parseType="Collection">
                    <rdf:Description rdf:about="&obo;GO_0048646"/>
                    <owl:Restriction>
                        <owl:onProperty rdf:resource="&obo;RO_0002297"/>
                        <owl:someValuesFrom rdf:resource="&obo;PO_0009046"/>
                    </owl:Restriction>
                </owl:intersectionOf>
            </owl:Class>
        </owl:equivalentClass>
    </owl:Class>
    


    <!-- http://purl.obolibrary.org/obo/GO_0048461 -->

    <rdf:Description rdf:about="&obo;GO_0048461">
        <owl:equivalentClass>
            <owl:Class>
                <owl:intersectionOf rdf:parseType="Collection">
                    <rdf:Description rdf:about="&obo;GO_0048532"/>
                    <owl:Restriction>
                        <owl:onProperty rdf:resource="&obo;RO_0002355"/>
                        <owl:someValuesFrom rdf:resource="&obo;PO_0009046"/>
                    </owl:Restriction>
                </owl:intersectionOf>
            </owl:Class>
        </owl:equivalentClass>
    </rdf:Description>
    


    <!-- http://purl.obolibrary.org/obo/GO_0048462 -->

    <owl:Class rdf:about="&obo;GO_0048462">
        <owl:equivalentClass>
            <owl:Class>
                <owl:intersectionOf rdf:parseType="Collection">
                    <rdf:Description rdf:about="&obo;GO_0048646"/>
                    <owl:Restriction>
                        <owl:onProperty rdf:resource="&obo;RO_0002297"/>
                        <owl:someValuesFrom rdf:resource="&obo;PO_0009030"/>
                    </owl:Restriction>
                </owl:intersectionOf>
            </owl:Class>
        </owl:equivalentClass>
    </owl:Class>
    


    <!-- http://purl.obolibrary.org/obo/GO_0048463 -->

    <rdf:Description rdf:about="&obo;GO_0048463">
        <owl:equivalentClass>
            <owl:Class>
                <owl:intersectionOf rdf:parseType="Collection">
                    <rdf:Description rdf:about="&obo;GO_0048532"/>
                    <owl:Restriction>
                        <owl:onProperty rdf:resource="&obo;RO_0002355"/>
                        <owl:someValuesFrom rdf:resource="&obo;PO_0009030"/>
                    </owl:Restriction>
                </owl:intersectionOf>
            </owl:Class>
        </owl:equivalentClass>
    </rdf:Description>
    


    <!-- http://purl.obolibrary.org/obo/GO_0048464 -->

    <owl:Class rdf:about="&obo;GO_0048464">
        <owl:equivalentClass>
            <owl:Class>
                <owl:intersectionOf rdf:parseType="Collection">
                    <rdf:Description rdf:about="&obo;GO_0048856"/>
                    <owl:Restriction>
                        <owl:onProperty rdf:resource="&obo;RO_0002296"/>
                        <owl:someValuesFrom rdf:resource="&obo;PO_0009060"/>
                    </owl:Restriction>
                </owl:intersectionOf>
            </owl:Class>
        </owl:equivalentClass>
    </owl:Class>
    


    <!-- http://purl.obolibrary.org/obo/GO_0048465 -->

    <owl:Class rdf:about="&obo;GO_0048465">
        <owl:equivalentClass>
            <owl:Class>
                <owl:intersectionOf rdf:parseType="Collection">
                    <rdf:Description rdf:about="&obo;GO_0048856"/>
                    <owl:Restriction>
                        <owl:onProperty rdf:resource="&obo;RO_0002296"/>
                        <owl:someValuesFrom rdf:resource="&obo;PO_0009059"/>
                    </owl:Restriction>
                </owl:intersectionOf>
            </owl:Class>
        </owl:equivalentClass>
    </owl:Class>
    


    <!-- http://purl.obolibrary.org/obo/GO_0048466 -->

    <owl:Class rdf:about="&obo;GO_0048466">
        <owl:equivalentClass>
            <owl:Class>
                <owl:intersectionOf rdf:parseType="Collection">
                    <rdf:Description rdf:about="&obo;GO_0048856"/>
                    <owl:Restriction>
                        <owl:onProperty rdf:resource="&obo;RO_0002296"/>
                        <owl:someValuesFrom rdf:resource="&obo;PO_0009061"/>
                    </owl:Restriction>
                </owl:intersectionOf>
            </owl:Class>
        </owl:equivalentClass>
    </owl:Class>
    


    <!-- http://purl.obolibrary.org/obo/GO_0048467 -->

    <owl:Class rdf:about="&obo;GO_0048467">
        <owl:equivalentClass>
            <owl:Class>
                <owl:intersectionOf rdf:parseType="Collection">
                    <rdf:Description rdf:about="&obo;GO_0048856"/>
                    <owl:Restriction>
                        <owl:onProperty rdf:resource="&obo;RO_0002296"/>
                        <owl:someValuesFrom rdf:resource="&obo;PO_0009062"/>
                    </owl:Restriction>
                </owl:intersectionOf>
            </owl:Class>
        </owl:equivalentClass>
    </owl:Class>
    


    <!-- http://purl.obolibrary.org/obo/GO_0048479 -->

    <owl:Class rdf:about="&obo;GO_0048479">
        <owl:equivalentClass>
            <owl:Class>
                <owl:intersectionOf rdf:parseType="Collection">
                    <rdf:Description rdf:about="&obo;GO_0048856"/>
                    <owl:Restriction>
                        <owl:onProperty rdf:resource="&obo;RO_0002296"/>
                        <owl:someValuesFrom rdf:resource="&obo;PO_0009074"/>
                    </owl:Restriction>
                </owl:intersectionOf>
            </owl:Class>
        </owl:equivalentClass>
    </owl:Class>
    


    <!-- http://purl.obolibrary.org/obo/GO_0048480 -->

    <owl:Class rdf:about="&obo;GO_0048480">
        <owl:equivalentClass>
            <owl:Class>
                <owl:intersectionOf rdf:parseType="Collection">
                    <rdf:Description rdf:about="&obo;GO_0048856"/>
                    <owl:Restriction>
                        <owl:onProperty rdf:resource="&obo;RO_0002296"/>
                        <owl:someValuesFrom rdf:resource="&obo;PO_0009073"/>
                    </owl:Restriction>
                </owl:intersectionOf>
            </owl:Class>
        </owl:equivalentClass>
    </owl:Class>
    


    <!-- http://purl.obolibrary.org/obo/GO_0048481 -->

    <owl:Class rdf:about="&obo;GO_0048481">
        <owl:equivalentClass>
            <owl:Class>
                <owl:intersectionOf rdf:parseType="Collection">
                    <rdf:Description rdf:about="&obo;GO_0048856"/>
                    <owl:Restriction>
                        <owl:onProperty rdf:resource="&obo;RO_0002296"/>
                        <owl:someValuesFrom rdf:resource="&obo;PO_0020003"/>
                    </owl:Restriction>
                </owl:intersectionOf>
            </owl:Class>
        </owl:equivalentClass>
    </owl:Class>
    


    <!-- http://purl.obolibrary.org/obo/GO_0048482 -->

    <owl:Class rdf:about="&obo;GO_0048482">
        <owl:equivalentClass>
            <owl:Class>
                <owl:intersectionOf rdf:parseType="Collection">
                    <rdf:Description rdf:about="&obo;GO_0009653"/>
                    <owl:Restriction>
                        <owl:onProperty rdf:resource="&obo;RO_0002298"/>
                        <owl:someValuesFrom rdf:resource="&obo;PO_0020003"/>
                    </owl:Restriction>
                </owl:intersectionOf>
            </owl:Class>
        </owl:equivalentClass>
    </owl:Class>
    


    <!-- http://purl.obolibrary.org/obo/GO_0048507 -->

    <owl:Class rdf:about="&obo;GO_0048507">
        <owl:equivalentClass>
            <owl:Class>
                <owl:intersectionOf rdf:parseType="Collection">
                    <rdf:Description rdf:about="&obo;GO_0048856"/>
                    <owl:Restriction>
                        <owl:onProperty rdf:resource="&obo;RO_0002296"/>
                        <owl:someValuesFrom rdf:resource="&obo;PO_0009013"/>
                    </owl:Restriction>
                </owl:intersectionOf>
            </owl:Class>
        </owl:equivalentClass>
    </owl:Class>
    


    <!-- http://purl.obolibrary.org/obo/GO_0048527 -->

    <owl:Class rdf:about="&obo;GO_0048527">
        <owl:equivalentClass>
            <owl:Class>
                <owl:intersectionOf rdf:parseType="Collection">
                    <rdf:Description rdf:about="&obo;GO_0048856"/>
                    <owl:Restriction>
                        <owl:onProperty rdf:resource="&obo;RO_0002296"/>
                        <owl:someValuesFrom rdf:resource="&obo;PO_0020121"/>
                    </owl:Restriction>
                </owl:intersectionOf>
            </owl:Class>
        </owl:equivalentClass>
    </owl:Class>
    


    <!-- http://purl.obolibrary.org/obo/GO_0048530 -->

    <owl:Class rdf:about="&obo;GO_0048530">
        <owl:equivalentClass>
            <owl:Class>
                <owl:intersectionOf rdf:parseType="Collection">
                    <rdf:Description rdf:about="&obo;GO_0009653"/>
                    <owl:Restriction>
                        <owl:onProperty rdf:resource="&obo;RO_0002298"/>
                        <owl:someValuesFrom rdf:resource="&obo;PO_0009001"/>
                    </owl:Restriction>
                </owl:intersectionOf>
            </owl:Class>
        </owl:equivalentClass>
    </owl:Class>
    


    <!-- http://purl.obolibrary.org/obo/GO_0048555 -->

    <rdf:Description rdf:about="&obo;GO_0048555">
        <owl:equivalentClass>
            <owl:Class>
                <owl:intersectionOf rdf:parseType="Collection">
                    <rdf:Description rdf:about="&obo;GO_0005634"/>
                    <owl:Restriction>
                        <owl:onProperty rdf:resource="&obo;BFO_0000050"/>
                        <owl:someValuesFrom rdf:resource="&obo;PO_0020097"/>
                    </owl:Restriction>
                </owl:intersectionOf>
            </owl:Class>
        </owl:equivalentClass>
    </rdf:Description>
    


    <!-- http://purl.obolibrary.org/obo/GO_0048556 -->

    <rdf:Description rdf:about="&obo;GO_0048556">
        <owl:equivalentClass>
            <owl:Class>
                <owl:intersectionOf rdf:parseType="Collection">
                    <rdf:Description rdf:about="&obo;GO_0005634"/>
                    <owl:Restriction>
                        <owl:onProperty rdf:resource="&obo;BFO_0000050"/>
                        <owl:someValuesFrom rdf:resource="&obo;PO_0020047"/>
                    </owl:Restriction>
                </owl:intersectionOf>
            </owl:Class>
        </owl:equivalentClass>
    </rdf:Description>
    


    <!-- http://purl.obolibrary.org/obo/GO_0048589 -->

    <owl:Class rdf:about="&obo;GO_0048589"/>
    


    <!-- http://purl.obolibrary.org/obo/GO_0048646 -->

    <owl:Class rdf:about="&obo;GO_0048646">
        <oboInOwl:inSubset rdf:resource="&obo;go#goslim_generic"/>
    </owl:Class>
    


    <!-- http://purl.obolibrary.org/obo/GO_0048653 -->

    <owl:Class rdf:about="&obo;GO_0048653">
        <owl:equivalentClass>
            <owl:Class>
                <owl:intersectionOf rdf:parseType="Collection">
                    <rdf:Description rdf:about="&obo;GO_0048856"/>
                    <owl:Restriction>
                        <owl:onProperty rdf:resource="&obo;RO_0002296"/>
                        <owl:someValuesFrom rdf:resource="&obo;PO_0009066"/>
                    </owl:Restriction>
                </owl:intersectionOf>
            </owl:Class>
        </owl:equivalentClass>
    </owl:Class>
    


    <!-- http://purl.obolibrary.org/obo/GO_0048654 -->

    <owl:Class rdf:about="&obo;GO_0048654">
        <owl:equivalentClass>
            <owl:Class>
                <owl:intersectionOf rdf:parseType="Collection">
                    <rdf:Description rdf:about="&obo;GO_0009653"/>
                    <owl:Restriction>
                        <owl:onProperty rdf:resource="&obo;RO_0002298"/>
                        <owl:someValuesFrom rdf:resource="&obo;PO_0009066"/>
                    </owl:Restriction>
                </owl:intersectionOf>
            </owl:Class>
        </owl:equivalentClass>
    </owl:Class>
    


    <!-- http://purl.obolibrary.org/obo/GO_0048655 -->

    <owl:Class rdf:about="&obo;GO_0048655">
        <owl:equivalentClass>
            <owl:Class>
                <owl:intersectionOf rdf:parseType="Collection">
                    <rdf:Description rdf:about="&obo;GO_0009653"/>
                    <owl:Restriction>
                        <owl:onProperty rdf:resource="&obo;RO_0002298"/>
                        <owl:someValuesFrom rdf:resource="&obo;PO_0025313"/>
                    </owl:Restriction>
                </owl:intersectionOf>
            </owl:Class>
        </owl:equivalentClass>
    </owl:Class>
    


    <!-- http://purl.obolibrary.org/obo/GO_0048656 -->

    <owl:Class rdf:about="&obo;GO_0048656">
        <owl:equivalentClass>
            <owl:Class>
                <owl:intersectionOf rdf:parseType="Collection">
                    <rdf:Description rdf:about="&obo;GO_0048646"/>
                    <owl:Restriction>
                        <owl:onProperty rdf:resource="&obo;RO_0002297"/>
                        <owl:someValuesFrom rdf:resource="&obo;PO_0025313"/>
                    </owl:Restriction>
                </owl:intersectionOf>
            </owl:Class>
        </owl:equivalentClass>
    </owl:Class>
    


    <!-- http://purl.obolibrary.org/obo/GO_0048658 -->

    <owl:Class rdf:about="&obo;GO_0048658">
        <owl:equivalentClass>
            <owl:Class>
                <owl:intersectionOf rdf:parseType="Collection">
                    <rdf:Description rdf:about="&obo;GO_0048856"/>
                    <owl:Restriction>
                        <owl:onProperty rdf:resource="&obo;RO_0002296"/>
                        <owl:someValuesFrom rdf:resource="&obo;PO_0025313"/>
                    </owl:Restriction>
                </owl:intersectionOf>
            </owl:Class>
        </owl:equivalentClass>
    </owl:Class>
    


    <!-- http://purl.obolibrary.org/obo/GO_0048730 -->

    <owl:Class rdf:about="&obo;GO_0048730"/>
    


    <!-- http://purl.obolibrary.org/obo/GO_0048756 -->

    <rdf:Description rdf:about="&obo;GO_0048756">
        <owl:equivalentClass>
            <owl:Class>
                <owl:intersectionOf rdf:parseType="Collection">
                    <rdf:Description rdf:about="&obo;GO_0030154"/>
                    <owl:Restriction>
                        <owl:onProperty rdf:resource="&obo;RO_0002315"/>
                        <owl:someValuesFrom rdf:resource="&obo;PO_0025415"/>
                    </owl:Restriction>
                </owl:intersectionOf>
            </owl:Class>
        </owl:equivalentClass>
    </rdf:Description>
    


    <!-- http://purl.obolibrary.org/obo/GO_0048759 -->

    <rdf:Description rdf:about="&obo;GO_0048759">
        <owl:equivalentClass>
            <owl:Class>
                <owl:intersectionOf rdf:parseType="Collection">
                    <rdf:Description rdf:about="&obo;GO_0030154"/>
                    <owl:Restriction>
                        <owl:onProperty rdf:resource="&obo;RO_0002315"/>
                        <owl:someValuesFrom rdf:resource="&obo;PO_0002003"/>
                    </owl:Restriction>
                </owl:intersectionOf>
            </owl:Class>
        </owl:equivalentClass>
    </rdf:Description>
    


    <!-- http://purl.obolibrary.org/obo/GO_0048761 -->

    <rdf:Description rdf:about="&obo;GO_0048761">
        <owl:equivalentClass>
            <owl:Class>
                <owl:intersectionOf rdf:parseType="Collection">
                    <rdf:Description rdf:about="&obo;GO_0030154"/>
                    <owl:Restriction>
                        <owl:onProperty rdf:resource="&obo;RO_0002315"/>
                        <owl:someValuesFrom rdf:resource="&obo;PO_0000075"/>
                    </owl:Restriction>
                </owl:intersectionOf>
            </owl:Class>
        </owl:equivalentClass>
    </rdf:Description>
    


    <!-- http://purl.obolibrary.org/obo/GO_0048764 -->

    <rdf:Description rdf:about="&obo;GO_0048764">
        <owl:equivalentClass>
            <owl:Class>
                <owl:intersectionOf rdf:parseType="Collection">
                    <rdf:Description rdf:about="&obo;GO_0021700"/>
                    <owl:Restriction>
                        <owl:onProperty rdf:resource="&obo;RO_0002299"/>
                        <owl:someValuesFrom rdf:resource="&obo;PO_0000262"/>
                    </owl:Restriction>
                </owl:intersectionOf>
            </owl:Class>
        </owl:equivalentClass>
    </rdf:Description>
    


    <!-- http://purl.obolibrary.org/obo/GO_0048825 -->

    <owl:Class rdf:about="&obo;GO_0048825">
        <owl:equivalentClass>
            <owl:Class>
                <owl:intersectionOf rdf:parseType="Collection">
                    <rdf:Description rdf:about="&obo;GO_0048856"/>
                    <owl:Restriction>
                        <owl:onProperty rdf:resource="&obo;RO_0002296"/>
                        <owl:someValuesFrom rdf:resource="&obo;PO_0020030"/>
                    </owl:Restriction>
                </owl:intersectionOf>
            </owl:Class>
        </owl:equivalentClass>
    </owl:Class>
    


    <!-- http://purl.obolibrary.org/obo/GO_0048826 -->

    <owl:Class rdf:about="&obo;GO_0048826">
        <owl:equivalentClass>
            <owl:Class>
                <owl:intersectionOf rdf:parseType="Collection">
                    <rdf:Description rdf:about="&obo;GO_0009653"/>
                    <owl:Restriction>
                        <owl:onProperty rdf:resource="&obo;RO_0002298"/>
                        <owl:someValuesFrom rdf:resource="&obo;PO_0020030"/>
                    </owl:Restriction>
                </owl:intersectionOf>
            </owl:Class>
        </owl:equivalentClass>
    </owl:Class>
    


    <!-- http://purl.obolibrary.org/obo/GO_0048827 -->

    <owl:Class rdf:about="&obo;GO_0048827">
        <owl:equivalentClass>
            <owl:Class>
                <owl:intersectionOf rdf:parseType="Collection">
                    <rdf:Description rdf:about="&obo;GO_0048856"/>
                    <owl:Restriction>
                        <owl:onProperty rdf:resource="&obo;RO_0002296"/>
                        <owl:someValuesFrom rdf:resource="&obo;PO_0006001"/>
                    </owl:Restriction>
                </owl:intersectionOf>
            </owl:Class>
        </owl:equivalentClass>
    </owl:Class>
    


    <!-- http://purl.obolibrary.org/obo/GO_0048829 -->

    <owl:Class rdf:about="&obo;GO_0048829">
        <owl:equivalentClass>
            <owl:Class>
                <owl:intersectionOf rdf:parseType="Collection">
                    <rdf:Description rdf:about="&obo;GO_0048856"/>
                    <owl:Restriction>
                        <owl:onProperty rdf:resource="&obo;RO_0002296"/>
                        <owl:someValuesFrom rdf:resource="&obo;PO_0020123"/>
                    </owl:Restriction>
                </owl:intersectionOf>
            </owl:Class>
        </owl:equivalentClass>
    </owl:Class>
    


    <!-- http://purl.obolibrary.org/obo/GO_0048830 -->

    <rdf:Description rdf:about="&obo;GO_0048830">
        <owl:equivalentClass>
            <owl:Class>
                <owl:intersectionOf rdf:parseType="Collection">
                    <rdf:Description rdf:about="&obo;GO_0048856"/>
                    <owl:Restriction>
                        <owl:onProperty rdf:resource="&obo;RO_0002296"/>
                        <owl:someValuesFrom rdf:resource="&obo;PO_0000042"/>
                    </owl:Restriction>
                </owl:intersectionOf>
            </owl:Class>
        </owl:equivalentClass>
    </rdf:Description>
    


    <!-- http://purl.obolibrary.org/obo/GO_0048856 -->

    <owl:Class rdf:about="&obo;GO_0048856">
        <oboInOwl:inSubset rdf:resource="&obo;go#goslim_generic"/>
    </owl:Class>
    


    <!-- http://purl.obolibrary.org/obo/GO_0048868 -->

    <rdf:Description rdf:about="&obo;GO_0048868">
        <owl:equivalentClass>
            <owl:Class>
                <owl:intersectionOf rdf:parseType="Collection">
                    <rdf:Description rdf:about="&obo;GO_0048856"/>
                    <owl:Restriction>
                        <owl:onProperty rdf:resource="&obo;RO_0002296"/>
                        <owl:someValuesFrom rdf:resource="&obo;GO_0090406"/>
                    </owl:Restriction>
                </owl:intersectionOf>
            </owl:Class>
        </owl:equivalentClass>
    </rdf:Description>
    


    <!-- http://purl.obolibrary.org/obo/GO_0060776 -->

    <owl:Class rdf:about="&obo;GO_0060776">
        <owl:equivalentClass>
            <owl:Class>
                <owl:intersectionOf rdf:parseType="Collection">
                    <rdf:Description rdf:about="&obo;GO_0009653"/>
                    <owl:Restriction>
                        <owl:onProperty rdf:resource="&obo;RO_0002298"/>
                        <owl:someValuesFrom rdf:resource="&obo;PO_0020042"/>
                    </owl:Restriction>
                </owl:intersectionOf>
            </owl:Class>
        </owl:equivalentClass>
    </owl:Class>
    


    <!-- http://purl.obolibrary.org/obo/GO_0060777 -->

    <owl:Class rdf:about="&obo;GO_0060777">
        <owl:equivalentClass>
            <owl:Class>
                <owl:intersectionOf rdf:parseType="Collection">
                    <rdf:Description rdf:about="&obo;GO_0009653"/>
                    <owl:Restriction>
                        <owl:onProperty rdf:resource="&obo;RO_0002298"/>
                        <owl:someValuesFrom rdf:resource="&obo;PO_0020043"/>
                    </owl:Restriction>
                </owl:intersectionOf>
            </owl:Class>
        </owl:equivalentClass>
    </owl:Class>
    


    <!-- http://purl.obolibrary.org/obo/GO_0060794 -->

    <owl:Class rdf:about="&obo;GO_0060794">
        <owl:equivalentClass>
            <owl:Class>
                <owl:intersectionOf rdf:parseType="Collection">
                    <rdf:Description rdf:about="&obo;GO_0009653"/>
                    <owl:Restriction>
                        <owl:onProperty rdf:resource="&obo;RO_0002298"/>
                        <owl:someValuesFrom rdf:resource="&obo;PO_0020049"/>
                    </owl:Restriction>
                </owl:intersectionOf>
            </owl:Class>
        </owl:equivalentClass>
    </owl:Class>
    


    <!-- http://purl.obolibrary.org/obo/GO_0080022 -->

    <owl:Class rdf:about="&obo;GO_0080022">
        <owl:equivalentClass>
            <owl:Class>
                <owl:intersectionOf rdf:parseType="Collection">
                    <rdf:Description rdf:about="&obo;GO_0048856"/>
                    <owl:Restriction>
                        <owl:onProperty rdf:resource="&obo;RO_0002296"/>
                        <owl:someValuesFrom rdf:resource="&obo;PO_0020127"/>
                    </owl:Restriction>
                </owl:intersectionOf>
            </owl:Class>
        </owl:equivalentClass>
    </owl:Class>
    


    <!-- http://purl.obolibrary.org/obo/GO_0080060 -->

    <owl:Class rdf:about="&obo;GO_0080060">
        <owl:equivalentClass>
            <owl:Class>
                <owl:intersectionOf rdf:parseType="Collection">
                    <rdf:Description rdf:about="&obo;GO_0048856"/>
                    <owl:Restriction>
                        <owl:onProperty rdf:resource="&obo;RO_0002296"/>
                        <owl:someValuesFrom rdf:resource="&obo;PO_0020021"/>
                    </owl:Restriction>
                </owl:intersectionOf>
            </owl:Class>
        </owl:equivalentClass>
    </owl:Class>
    


    <!-- http://purl.obolibrary.org/obo/GO_0080086 -->

    <owl:Class rdf:about="&obo;GO_0080086">
        <owl:equivalentClass>
            <owl:Class>
                <owl:intersectionOf rdf:parseType="Collection">
                    <rdf:Description rdf:about="&obo;GO_0048856"/>
                    <owl:Restriction>
                        <owl:onProperty rdf:resource="&obo;RO_0002296"/>
                        <owl:someValuesFrom rdf:resource="&obo;PO_0009067"/>
                    </owl:Restriction>
                </owl:intersectionOf>
            </owl:Class>
        </owl:equivalentClass>
    </owl:Class>
    


    <!-- http://purl.obolibrary.org/obo/GO_0080112 -->

    <owl:Class rdf:about="&obo;GO_0080112">
        <owl:equivalentClass>
            <owl:Class>
                <owl:intersectionOf rdf:parseType="Collection">
                    <rdf:Description rdf:about="&obo;GO_0048589"/>
                    <owl:Restriction>
                        <owl:onProperty rdf:resource="&obo;BFO_0000066"/>
                        <owl:someValuesFrom rdf:resource="&obo;PO_0009010"/>
                    </owl:Restriction>
                </owl:intersectionOf>
            </owl:Class>
        </owl:equivalentClass>
    </owl:Class>
    


    <!-- http://purl.obolibrary.org/obo/GO_0080126 -->

    <owl:Class rdf:about="&obo;GO_0080126">
        <owl:equivalentClass>
            <owl:Class>
                <owl:intersectionOf rdf:parseType="Collection">
                    <rdf:Description rdf:about="&obo;GO_0048856"/>
                    <owl:Restriction>
                        <owl:onProperty rdf:resource="&obo;RO_0002296"/>
                        <owl:someValuesFrom rdf:resource="&obo;PO_0025262"/>
                    </owl:Restriction>
                </owl:intersectionOf>
            </owl:Class>
        </owl:equivalentClass>
    </owl:Class>
    


    <!-- http://purl.obolibrary.org/obo/GO_0080127 -->

    <owl:Class rdf:about="&obo;GO_0080127">
        <owl:equivalentClass>
            <owl:Class>
                <owl:intersectionOf rdf:parseType="Collection">
                    <rdf:Description rdf:about="&obo;GO_0048856"/>
                    <owl:Restriction>
                        <owl:onProperty rdf:resource="&obo;RO_0002296"/>
                        <owl:someValuesFrom rdf:resource="&obo;PO_0025268"/>
                    </owl:Restriction>
                </owl:intersectionOf>
            </owl:Class>
        </owl:equivalentClass>
    </owl:Class>
    


    <!-- http://purl.obolibrary.org/obo/GO_0080128 -->

    <owl:Class rdf:about="&obo;GO_0080128">
        <owl:equivalentClass>
            <owl:Class>
                <owl:intersectionOf rdf:parseType="Collection">
                    <rdf:Description rdf:about="&obo;GO_0048856"/>
                    <owl:Restriction>
                        <owl:onProperty rdf:resource="&obo;RO_0002296"/>
                        <owl:someValuesFrom rdf:resource="&obo;PO_0005010"/>
                    </owl:Restriction>
                </owl:intersectionOf>
            </owl:Class>
        </owl:equivalentClass>
    </owl:Class>
    


    <!-- http://purl.obolibrary.org/obo/GO_0080147 -->

    <owl:Class rdf:about="&obo;GO_0080147">
        <owl:equivalentClass>
            <owl:Class>
                <owl:intersectionOf rdf:parseType="Collection">
                    <rdf:Description rdf:about="&obo;GO_0048856"/>
                    <owl:Restriction>
                        <owl:onProperty rdf:resource="&obo;RO_0002296"/>
                        <owl:someValuesFrom rdf:resource="&obo;PO_0000256"/>
                    </owl:Restriction>
                </owl:intersectionOf>
            </owl:Class>
        </owl:equivalentClass>
    </owl:Class>
    


    <!-- http://purl.obolibrary.org/obo/GO_0080166 -->

    <owl:Class rdf:about="&obo;GO_0080166">
        <owl:equivalentClass>
            <owl:Class>
                <owl:intersectionOf rdf:parseType="Collection">
                    <rdf:Description rdf:about="&obo;GO_0048856"/>
                    <owl:Restriction>
                        <owl:onProperty rdf:resource="&obo;RO_0002296"/>
                        <owl:someValuesFrom rdf:resource="&obo;PO_0020101"/>
                    </owl:Restriction>
                </owl:intersectionOf>
            </owl:Class>
        </owl:equivalentClass>
    </owl:Class>
    


    <!-- http://purl.obolibrary.org/obo/GO_0080172 -->

    <rdf:Description rdf:about="&obo;GO_0080172">
        <owl:equivalentClass>
            <owl:Class>
                <owl:intersectionOf rdf:parseType="Collection">
                    <rdf:Description rdf:about="&obo;GO_0007389"/>
                    <owl:Restriction>
                        <owl:onProperty rdf:resource="&obo;BFO_0000066"/>
                        <owl:someValuesFrom rdf:resource="&obo;PO_0006041"/>
                    </owl:Restriction>
                </owl:intersectionOf>
            </owl:Class>
        </owl:equivalentClass>
    </rdf:Description>
    


    <!-- http://purl.obolibrary.org/obo/GO_0090014 -->

    <owl:Class rdf:about="&obo;GO_0090014">
        <owl:equivalentClass>
            <owl:Class>
                <owl:intersectionOf rdf:parseType="Collection">
                    <rdf:Description rdf:about="&obo;GO_0048646"/>
                    <owl:Restriction>
                        <owl:onProperty rdf:resource="&obo;RO_0002297"/>
                        <owl:someValuesFrom rdf:resource="&obo;PO_0020049"/>
                    </owl:Restriction>
                </owl:intersectionOf>
            </owl:Class>
        </owl:equivalentClass>
    </owl:Class>
    


    <!-- http://purl.obolibrary.org/obo/GO_0090058 -->

    <owl:Class rdf:about="&obo;GO_0090058">
        <owl:equivalentClass>
            <owl:Class>
                <owl:intersectionOf rdf:parseType="Collection">
                    <rdf:Description rdf:about="&obo;GO_0048856"/>
                    <owl:Restriction>
                        <owl:onProperty rdf:resource="&obo;RO_0002296"/>
                        <owl:someValuesFrom rdf:resource="&obo;PO_0000372"/>
                    </owl:Restriction>
                </owl:intersectionOf>
            </owl:Class>
        </owl:equivalentClass>
    </owl:Class>
    


    <!-- http://purl.obolibrary.org/obo/GO_0090059 -->

    <owl:Class rdf:about="&obo;GO_0090059">
        <owl:equivalentClass>
            <owl:Class>
                <owl:intersectionOf rdf:parseType="Collection">
                    <rdf:Description rdf:about="&obo;GO_0048856"/>
                    <owl:Restriction>
                        <owl:onProperty rdf:resource="&obo;RO_0002296"/>
                        <owl:someValuesFrom rdf:resource="&obo;PO_0000272"/>
                    </owl:Restriction>
                </owl:intersectionOf>
            </owl:Class>
        </owl:equivalentClass>
    </owl:Class>
    


    <!-- http://purl.obolibrary.org/obo/GO_0090376 -->

    <rdf:Description rdf:about="&obo;GO_0090376">
        <owl:equivalentClass>
            <owl:Class>
                <owl:intersectionOf rdf:parseType="Collection">
                    <rdf:Description rdf:about="&obo;GO_0030154"/>
                    <owl:Restriction>
                        <owl:onProperty rdf:resource="&obo;RO_0002315"/>
                        <owl:someValuesFrom rdf:resource="&obo;PO_0004511"/>
                    </owl:Restriction>
                </owl:intersectionOf>
            </owl:Class>
        </owl:equivalentClass>
    </rdf:Description>
    


    <!-- http://purl.obolibrary.org/obo/GO_0090380 -->

    <rdf:Description rdf:about="&obo;GO_0090380">
        <owl:equivalentClass>
            <owl:Class>
                <owl:intersectionOf rdf:parseType="Collection">
                    <rdf:Description rdf:about="&obo;GO_0021700"/>
                    <owl:Restriction>
                        <owl:onProperty rdf:resource="&obo;RO_0002299"/>
                        <owl:someValuesFrom rdf:resource="&obo;PO_0004511"/>
                    </owl:Restriction>
                </owl:intersectionOf>
            </owl:Class>
        </owl:equivalentClass>
    </rdf:Description>
    


    <!-- http://purl.obolibrary.org/obo/GO_0090392 -->

    <rdf:Description rdf:about="&obo;GO_0090392">
        <owl:equivalentClass>
            <owl:Class>
                <owl:intersectionOf rdf:parseType="Collection">
                    <rdf:Description rdf:about="&obo;GO_0030154"/>
                    <owl:Restriction>
                        <owl:onProperty rdf:resource="&obo;RO_0002315"/>
                        <owl:someValuesFrom rdf:resource="&obo;PO_0025499"/>
                    </owl:Restriction>
                </owl:intersectionOf>
            </owl:Class>
        </owl:equivalentClass>
    </rdf:Description>
    


    <!-- http://purl.obolibrary.org/obo/GO_0090406 -->

    <rdf:Description rdf:about="&obo;GO_0090406">
        <owl:equivalentClass>
            <owl:Class>
                <owl:intersectionOf rdf:parseType="Collection">
                    <rdf:Description rdf:about="&obo;GO_0042995"/>
                    <owl:Restriction>
                        <owl:onProperty rdf:resource="&obo;BFO_0000050"/>
                        <owl:someValuesFrom rdf:resource="&obo;PO_0025195"/>
                    </owl:Restriction>
                </owl:intersectionOf>
            </owl:Class>
        </owl:equivalentClass>
    </rdf:Description>
    


    <!-- http://purl.obolibrary.org/obo/GO_0090428 -->

    <rdf:Description rdf:about="&obo;GO_0090428">
        <owl:equivalentClass>
            <owl:Class>
                <owl:intersectionOf rdf:parseType="Collection">
                    <rdf:Description rdf:about="&obo;GO_0048856"/>
                    <owl:Restriction>
                        <owl:onProperty rdf:resource="&obo;RO_0002296"/>
                        <owl:someValuesFrom rdf:resource="&obo;PO_0009058"/>
                    </owl:Restriction>
                </owl:intersectionOf>
            </owl:Class>
        </owl:equivalentClass>
    </rdf:Description>
    


    <!-- http://purl.obolibrary.org/obo/GO_0090437 -->

    <rdf:Description rdf:about="&obo;GO_0090437">
        <owl:equivalentClass>
            <owl:Class>
                <owl:intersectionOf rdf:parseType="Collection">
                    <rdf:Description rdf:about="&obo;GO_0030154"/>
                    <owl:Restriction>
                        <owl:onProperty rdf:resource="&obo;RO_0002315"/>
                        <owl:someValuesFrom rdf:resource="&obo;PO_0000115"/>
                    </owl:Restriction>
                </owl:intersectionOf>
            </owl:Class>
        </owl:equivalentClass>
    </rdf:Description>
    


    <!-- http://purl.obolibrary.org/obo/GO_1990058 -->

    <rdf:Description rdf:about="&obo;GO_1990058">
        <owl:equivalentClass>
            <owl:Class>
                <owl:intersectionOf rdf:parseType="Collection">
                    <rdf:Description rdf:about="&obo;GO_0048856"/>
                    <owl:Restriction>
                        <owl:onProperty rdf:resource="&obo;RO_0002296"/>
                        <owl:someValuesFrom rdf:resource="&obo;PO_0025267"/>
                    </owl:Restriction>
                </owl:intersectionOf>
            </owl:Class>
        </owl:equivalentClass>
    </rdf:Description>
    


    <!-- http://purl.obolibrary.org/obo/GO_1990059 -->

    <owl:Class rdf:about="&obo;GO_1990059">
        <owl:equivalentClass>
            <owl:Class>
                <owl:intersectionOf rdf:parseType="Collection">
                    <rdf:Description rdf:about="&obo;GO_0048856"/>
                    <owl:Restriction>
                        <owl:onProperty rdf:resource="&obo;RO_0002296"/>
                        <owl:someValuesFrom rdf:resource="&obo;PO_0000033"/>
                    </owl:Restriction>
                </owl:intersectionOf>
            </owl:Class>
        </owl:equivalentClass>
    </owl:Class>
    


    <!-- http://purl.obolibrary.org/obo/GO_1990064 -->

    <rdf:Description rdf:about="&obo;GO_1990064">
        <owl:equivalentClass>
            <owl:Class>
                <owl:intersectionOf rdf:parseType="Collection">
                    <rdf:Description rdf:about="&obo;GO_0007389"/>
                    <owl:Restriction>
                        <owl:onProperty rdf:resource="&obo;BFO_0000066"/>
                        <owl:someValuesFrom rdf:resource="&obo;PO_0025059"/>
                    </owl:Restriction>
                </owl:intersectionOf>
            </owl:Class>
        </owl:equivalentClass>
    </rdf:Description>
    


    <!-- http://purl.obolibrary.org/obo/PO_0000016 -->

    <owl:Class rdf:about="&obo;PO_0000016"/>
    


    <!-- http://purl.obolibrary.org/obo/PO_0000022 -->

    <owl:Class rdf:about="&obo;PO_0000022"/>
    


    <!-- http://purl.obolibrary.org/obo/PO_0000033 -->

    <rdf:Description rdf:about="&obo;PO_0000033">
        <oboInOwl:inSubset rdf:resource="&obo;po#Arabidopsis"/>
    </rdf:Description>
    


    <!-- http://purl.obolibrary.org/obo/PO_0000034 -->

    <owl:Class rdf:about="&obo;PO_0000034">
        <oboInOwl:inSubset rdf:resource="&obo;po#TraitNet"/>
    </owl:Class>
    


    <!-- http://purl.obolibrary.org/obo/PO_0000038 -->

    <rdf:Description rdf:about="&obo;PO_0000038">
        <oboInOwl:inSubset rdf:resource="&obo;po#CL"/>
    </rdf:Description>
    


    <!-- http://purl.obolibrary.org/obo/PO_0000042 -->

    <rdf:Description rdf:about="&obo;PO_0000042">
        <oboInOwl:inSubset rdf:resource="&obo;po#TraitNet"/>
        <oboInOwl:inSubset rdf:resource="&obo;po#reference"/>
    </rdf:Description>
    


    <!-- http://purl.obolibrary.org/obo/PO_0000045 -->

    <owl:Class rdf:about="&obo;PO_0000045">
        <oboInOwl:inSubset rdf:resource="&obo;po#reference"/>
    </owl:Class>
    


    <!-- http://purl.obolibrary.org/obo/PO_0000075 -->

    <rdf:Description rdf:about="&obo;PO_0000075">
        <oboInOwl:inSubset rdf:resource="&obo;po#CL"/>
        <oboInOwl:inSubset rdf:resource="&obo;po#TraitNet"/>
    </rdf:Description>
    


    <!-- http://purl.obolibrary.org/obo/PO_0000115 -->

    <rdf:Description rdf:about="&obo;PO_0000115">
        <oboInOwl:inSubset rdf:resource="&obo;po#CL"/>
    </rdf:Description>
    


    <!-- http://purl.obolibrary.org/obo/PO_0000191 -->

    <rdf:Description rdf:about="&obo;PO_0000191">
        <oboInOwl:inSubset rdf:resource="&obo;po#Angiosperm"/>
        <oboInOwl:inSubset rdf:resource="&obo;po#CL"/>
        <oboInOwl:inSubset rdf:resource="&obo;po#reference"/>
    </rdf:Description>
    


    <!-- http://purl.obolibrary.org/obo/PO_0000229 -->

    <owl:Class rdf:about="&obo;PO_0000229"/>
    


    <!-- http://purl.obolibrary.org/obo/PO_0000230 -->

    <owl:Class rdf:about="&obo;PO_0000230"/>
    


    <!-- http://purl.obolibrary.org/obo/PO_0000256 -->

    <owl:Class rdf:about="&obo;PO_0000256">
        <oboInOwl:inSubset rdf:resource="&obo;po#CL"/>
        <oboInOwl:inSubset rdf:resource="&obo;po#TraitNet"/>
    </owl:Class>
    


    <!-- http://purl.obolibrary.org/obo/PO_0000262 -->

    <rdf:Description rdf:about="&obo;PO_0000262">
        <oboInOwl:inSubset rdf:resource="&obo;po#CL"/>
    </rdf:Description>
    


    <!-- http://purl.obolibrary.org/obo/PO_0000272 -->

    <owl:Class rdf:about="&obo;PO_0000272"/>
    


    <!-- http://purl.obolibrary.org/obo/PO_0000282 -->

    <owl:Class rdf:about="&obo;PO_0000282">
        <oboInOwl:inSubset rdf:resource="&obo;po#TraitNet"/>
    </owl:Class>
    


    <!-- http://purl.obolibrary.org/obo/PO_0000293 -->

    <owl:Class rdf:about="&obo;PO_0000293">
        <oboInOwl:inSubset rdf:resource="&obo;po#CL"/>
        <oboInOwl:inSubset rdf:resource="&obo;po#TraitNet"/>
    </owl:Class>
    


    <!-- http://purl.obolibrary.org/obo/PO_0000351 -->

    <rdf:Description rdf:about="&obo;PO_0000351">
        <oboInOwl:inSubset rdf:resource="&obo;po#CL"/>
    </rdf:Description>
    


    <!-- http://purl.obolibrary.org/obo/PO_0000372 -->

    <owl:Class rdf:about="&obo;PO_0000372"/>
    


    <!-- http://purl.obolibrary.org/obo/PO_0000431 -->

    <rdf:Description rdf:about="&obo;PO_0000431">
        <oboInOwl:inSubset rdf:resource="&obo;po#CL"/>
    </rdf:Description>
    


    <!-- http://purl.obolibrary.org/obo/PO_0002000 -->

    <owl:Class rdf:about="&obo;PO_0002000">
        <oboInOwl:inSubset rdf:resource="&obo;po#TraitNet"/>
    </owl:Class>
    


    <!-- http://purl.obolibrary.org/obo/PO_0002003 -->

    <rdf:Description rdf:about="&obo;PO_0002003">
        <oboInOwl:inSubset rdf:resource="&obo;po#CL"/>
        <oboInOwl:inSubset rdf:resource="&obo;po#TraitNet"/>
    </rdf:Description>
    


    <!-- http://purl.obolibrary.org/obo/PO_0004511 -->

    <rdf:Description rdf:about="&obo;PO_0004511">
        <oboInOwl:inSubset rdf:resource="&obo;po#TraitNet"/>
    </rdf:Description>
    


    <!-- http://purl.obolibrary.org/obo/PO_0005010 -->

    <owl:Class rdf:about="&obo;PO_0005010"/>
    


    <!-- http://purl.obolibrary.org/obo/PO_0005352 -->

    <owl:Class rdf:about="&obo;PO_0005352">
        <oboInOwl:inSubset rdf:resource="&obo;po#TraitNet"/>
    </owl:Class>
    


    <!-- http://purl.obolibrary.org/obo/PO_0005417 -->

    <owl:Class rdf:about="&obo;PO_0005417">
        <oboInOwl:inSubset rdf:resource="&obo;po#TraitNet"/>
    </owl:Class>
    


    <!-- http://purl.obolibrary.org/obo/PO_0005679 -->

    <owl:Class rdf:about="&obo;PO_0005679">
        <oboInOwl:inSubset rdf:resource="&obo;po#TraitNet"/>
    </owl:Class>
    


    <!-- http://purl.obolibrary.org/obo/PO_0005702 -->

    <owl:Class rdf:about="&obo;PO_0005702">
        <oboInOwl:inSubset rdf:resource="&obo;po#TraitNet"/>
    </owl:Class>
    


    <!-- http://purl.obolibrary.org/obo/PO_0006001 -->

    <owl:Class rdf:about="&obo;PO_0006001">
        <oboInOwl:inSubset rdf:resource="&obo;po#TraitNet"/>
        <oboInOwl:inSubset rdf:resource="&obo;po#reference"/>
    </owl:Class>
    


    <!-- http://purl.obolibrary.org/obo/PO_0006085 -->

    <owl:Class rdf:about="&obo;PO_0006085"/>
    


    <!-- http://purl.obolibrary.org/obo/PO_0006343 -->

    <rdf:Description rdf:about="&obo;PO_0006343">
        <oboInOwl:inSubset rdf:resource="&obo;po#Musa"/>
    </rdf:Description>
    


    <!-- http://purl.obolibrary.org/obo/PO_0008030 -->

    <rdf:Description rdf:about="&obo;PO_0008030">
        <oboInOwl:inSubset rdf:resource="&obo;po#CL"/>
    </rdf:Description>
    


    <!-- http://purl.obolibrary.org/obo/PO_0009001 -->

    <owl:Class rdf:about="&obo;PO_0009001">
        <oboInOwl:inSubset rdf:resource="&obo;po#Angiosperm"/>
        <oboInOwl:inSubset rdf:resource="&obo;po#Arabidopsis"/>
        <oboInOwl:inSubset rdf:resource="&obo;po#Maize"/>
        <oboInOwl:inSubset rdf:resource="&obo;po#Poaceae"/>
        <oboInOwl:inSubset rdf:resource="&obo;po#Rice"/>
        <oboInOwl:inSubset rdf:resource="&obo;po#TraitNet"/>
    </owl:Class>
    


    <!-- http://purl.obolibrary.org/obo/PO_0009005 -->

    <owl:Class rdf:about="&obo;PO_0009005">
        <oboInOwl:inSubset rdf:resource="&obo;po#Maize"/>
        <oboInOwl:inSubset rdf:resource="&obo;po#TraitNet"/>
        <oboInOwl:inSubset rdf:resource="&obo;po#reference"/>
    </owl:Class>
    


    <!-- http://purl.obolibrary.org/obo/PO_0009006 -->

    <owl:Class rdf:about="&obo;PO_0009006">
        <oboInOwl:inSubset rdf:resource="&obo;po#TraitNet"/>
        <oboInOwl:inSubset rdf:resource="&obo;po#reference"/>
    </owl:Class>
    


    <!-- http://purl.obolibrary.org/obo/PO_0009010 -->

    <owl:Class rdf:about="&obo;PO_0009010">
        <oboInOwl:inSubset rdf:resource="&obo;po#Angiosperm"/>
        <oboInOwl:inSubset rdf:resource="&obo;po#Arabidopsis"/>
        <oboInOwl:inSubset rdf:resource="&obo;po#Citrus"/>
        <oboInOwl:inSubset rdf:resource="&obo;po#Gymnosperms"/>
        <oboInOwl:inSubset rdf:resource="&obo;po#Maize"/>
        <oboInOwl:inSubset rdf:resource="&obo;po#Poaceae"/>
        <oboInOwl:inSubset rdf:resource="&obo;po#Rice"/>
        <oboInOwl:inSubset rdf:resource="&obo;po#Tomato"/>
        <oboInOwl:inSubset rdf:resource="&obo;po#TraitNet"/>
    </owl:Class>
    


    <!-- http://purl.obolibrary.org/obo/PO_0009013 -->

    <owl:Class rdf:about="&obo;PO_0009013">
        <oboInOwl:inSubset rdf:resource="&obo;po#TraitNet"/>
    </owl:Class>
    


    <!-- http://purl.obolibrary.org/obo/PO_0009015 -->

    <rdf:Description rdf:about="&obo;PO_0009015">
        <oboInOwl:inSubset rdf:resource="&obo;po#TraitNet"/>
    </rdf:Description>
    


    <!-- http://purl.obolibrary.org/obo/PO_0009029 -->

    <owl:Class rdf:about="&obo;PO_0009029">
        <oboInOwl:inSubset rdf:resource="&obo;po#TraitNet"/>
        <oboInOwl:inSubset rdf:resource="&obo;po#reference"/>
    </owl:Class>
    


    <!-- http://purl.obolibrary.org/obo/PO_0009030 -->

    <owl:Class rdf:about="&obo;PO_0009030">
        <oboInOwl:inSubset rdf:resource="&obo;po#TraitNet"/>
        <oboInOwl:inSubset rdf:resource="&obo;po#reference"/>
    </owl:Class>
    


    <!-- http://purl.obolibrary.org/obo/PO_0009031 -->

    <owl:Class rdf:about="&obo;PO_0009031">
        <oboInOwl:inSubset rdf:resource="&obo;po#TraitNet"/>
        <oboInOwl:inSubset rdf:resource="&obo;po#reference"/>
    </owl:Class>
    


    <!-- http://purl.obolibrary.org/obo/PO_0009032 -->

    <owl:Class rdf:about="&obo;PO_0009032">
        <oboInOwl:inSubset rdf:resource="&obo;po#TraitNet"/>
        <oboInOwl:inSubset rdf:resource="&obo;po#reference"/>
    </owl:Class>
    


    <!-- http://purl.obolibrary.org/obo/PO_0009035 -->

    <owl:Class rdf:about="&obo;PO_0009035">
        <oboInOwl:inSubset rdf:resource="&obo;po#TraitNet"/>
        <oboInOwl:inSubset rdf:resource="&obo;po#reference"/>
    </owl:Class>
    


    <!-- http://purl.obolibrary.org/obo/PO_0009046 -->

    <owl:Class rdf:about="&obo;PO_0009046">
        <oboInOwl:inSubset rdf:resource="&obo;po#Angiosperm"/>
        <oboInOwl:inSubset rdf:resource="&obo;po#TraitNet"/>
        <oboInOwl:inSubset rdf:resource="&obo;po#reference"/>
    </owl:Class>
    


    <!-- http://purl.obolibrary.org/obo/PO_0009049 -->

    <owl:Class rdf:about="&obo;PO_0009049">
        <oboInOwl:inSubset rdf:resource="&obo;po#Angiosperm"/>
        <oboInOwl:inSubset rdf:resource="&obo;po#TraitNet"/>
        <oboInOwl:inSubset rdf:resource="&obo;po#reference"/>
    </owl:Class>
    


    <!-- http://purl.obolibrary.org/obo/PO_0009055 -->

    <owl:Class rdf:about="&obo;PO_0009055">
        <oboInOwl:inSubset rdf:resource="&obo;po#TraitNet"/>
        <oboInOwl:inSubset rdf:resource="&obo;po#reference"/>
    </owl:Class>
    


    <!-- http://purl.obolibrary.org/obo/PO_0009058 -->

    <rdf:Description rdf:about="&obo;PO_0009058">
        <oboInOwl:inSubset rdf:resource="&obo;po#TraitNet"/>
        <oboInOwl:inSubset rdf:resource="&obo;po#reference"/>
    </rdf:Description>
    


    <!-- http://purl.obolibrary.org/obo/PO_0009059 -->

    <owl:Class rdf:about="&obo;PO_0009059">
        <oboInOwl:inSubset rdf:resource="&obo;po#TraitNet"/>
        <oboInOwl:inSubset rdf:resource="&obo;po#reference"/>
    </owl:Class>
    


    <!-- http://purl.obolibrary.org/obo/PO_0009060 -->

    <owl:Class rdf:about="&obo;PO_0009060">
        <oboInOwl:inSubset rdf:resource="&obo;po#TraitNet"/>
        <oboInOwl:inSubset rdf:resource="&obo;po#reference"/>
    </owl:Class>
    


    <!-- http://purl.obolibrary.org/obo/PO_0009061 -->

    <owl:Class rdf:about="&obo;PO_0009061">
        <oboInOwl:inSubset rdf:resource="&obo;po#Maize"/>
        <oboInOwl:inSubset rdf:resource="&obo;po#Poaceae"/>
        <oboInOwl:inSubset rdf:resource="&obo;po#TraitNet"/>
        <oboInOwl:inSubset rdf:resource="&obo;po#reference"/>
    </owl:Class>
    


    <!-- http://purl.obolibrary.org/obo/PO_0009062 -->

    <owl:Class rdf:about="&obo;PO_0009062">
        <oboInOwl:inSubset rdf:resource="&obo;po#TraitNet"/>
        <oboInOwl:inSubset rdf:resource="&obo;po#reference"/>
    </owl:Class>
    


    <!-- http://purl.obolibrary.org/obo/PO_0009066 -->

    <owl:Class rdf:about="&obo;PO_0009066">
        <oboInOwl:inSubset rdf:resource="&obo;po#TraitNet"/>
        <oboInOwl:inSubset rdf:resource="&obo;po#reference"/>
    </owl:Class>
    


    <!-- http://purl.obolibrary.org/obo/PO_0009067 -->

    <owl:Class rdf:about="&obo;PO_0009067">
        <oboInOwl:inSubset rdf:resource="&obo;po#TraitNet"/>
        <oboInOwl:inSubset rdf:resource="&obo;po#reference"/>
    </owl:Class>
    


    <!-- http://purl.obolibrary.org/obo/PO_0009072 -->

    <rdf:Description rdf:about="&obo;PO_0009072">
        <oboInOwl:inSubset rdf:resource="&obo;po#Angiosperm"/>
        <oboInOwl:inSubset rdf:resource="&obo;po#Maize"/>
        <oboInOwl:inSubset rdf:resource="&obo;po#TraitNet"/>
        <oboInOwl:inSubset rdf:resource="&obo;po#reference"/>
    </rdf:Description>
    


    <!-- http://purl.obolibrary.org/obo/PO_0009073 -->

    <owl:Class rdf:about="&obo;PO_0009073">
        <oboInOwl:inSubset rdf:resource="&obo;po#TraitNet"/>
        <oboInOwl:inSubset rdf:resource="&obo;po#reference"/>
    </owl:Class>
    


    <!-- http://purl.obolibrary.org/obo/PO_0009074 -->

    <owl:Class rdf:about="&obo;PO_0009074">
        <oboInOwl:inSubset rdf:resource="&obo;po#TraitNet"/>
        <oboInOwl:inSubset rdf:resource="&obo;po#reference"/>
    </owl:Class>
    


    <!-- http://purl.obolibrary.org/obo/PO_0009088 -->

    <owl:Class rdf:about="&obo;PO_0009088">
        <oboInOwl:inSubset rdf:resource="&obo;po#TraitNet"/>
    </owl:Class>
    


    <!-- http://purl.obolibrary.org/obo/PO_0009089 -->

    <owl:Class rdf:about="&obo;PO_0009089">
        <oboInOwl:inSubset rdf:resource="&obo;po#TraitNet"/>
    </owl:Class>
    


    <!-- http://purl.obolibrary.org/obo/PO_0020003 -->

    <owl:Class rdf:about="&obo;PO_0020003">
        <oboInOwl:inSubset rdf:resource="&obo;po#TraitNet"/>
        <oboInOwl:inSubset rdf:resource="&obo;po#reference"/>
    </owl:Class>
    


    <!-- http://purl.obolibrary.org/obo/PO_0020019 -->

    <owl:Class rdf:about="&obo;PO_0020019">
        <oboInOwl:inSubset rdf:resource="&obo;po#CL"/>
    </owl:Class>
    


    <!-- http://purl.obolibrary.org/obo/PO_0020021 -->

    <owl:Class rdf:about="&obo;PO_0020021">
        <oboInOwl:inSubset rdf:resource="&obo;po#TraitNet"/>
        <oboInOwl:inSubset rdf:resource="&obo;po#reference"/>
    </owl:Class>
    


    <!-- http://purl.obolibrary.org/obo/PO_0020024 -->

    <owl:Class rdf:about="&obo;PO_0020024"/>
    


    <!-- http://purl.obolibrary.org/obo/PO_0020025 -->

    <rdf:Description rdf:about="&obo;PO_0020025">
        <oboInOwl:inSubset rdf:resource="&obo;po#TraitNet"/>
        <oboInOwl:inSubset rdf:resource="&obo;po#reference"/>
    </rdf:Description>
    


    <!-- http://purl.obolibrary.org/obo/PO_0020030 -->

    <owl:Class rdf:about="&obo;PO_0020030">
        <oboInOwl:inSubset rdf:resource="&obo;po#TraitNet"/>
        <oboInOwl:inSubset rdf:resource="&obo;po#reference"/>
    </owl:Class>
    


    <!-- http://purl.obolibrary.org/obo/PO_0020041 -->

    <owl:Class rdf:about="&obo;PO_0020041">
        <oboInOwl:inSubset rdf:resource="&obo;po#TraitNet"/>
    </owl:Class>
    


    <!-- http://purl.obolibrary.org/obo/PO_0020042 -->

    <owl:Class rdf:about="&obo;PO_0020042"/>
    


    <!-- http://purl.obolibrary.org/obo/PO_0020043 -->

    <owl:Class rdf:about="&obo;PO_0020043"/>
    


    <!-- http://purl.obolibrary.org/obo/PO_0020047 -->

    <rdf:Description rdf:about="&obo;PO_0020047">
        <oboInOwl:inSubset rdf:resource="&obo;po#CL"/>
        <oboInOwl:inSubset rdf:resource="&obo;po#reference"/>
    </rdf:Description>
    


    <!-- http://purl.obolibrary.org/obo/PO_0020048 -->

    <owl:Class rdf:about="&obo;PO_0020048">
        <oboInOwl:inSubset rdf:resource="&obo;po#CL"/>
        <oboInOwl:inSubset rdf:resource="&obo;po#reference"/>
    </owl:Class>
    


    <!-- http://purl.obolibrary.org/obo/PO_0020049 -->

    <owl:Class rdf:about="&obo;PO_0020049">
        <oboInOwl:inSubset rdf:resource="&obo;po#TraitNet"/>
    </owl:Class>
    


    <!-- http://purl.obolibrary.org/obo/PO_0020090 -->

    <rdf:Description rdf:about="&obo;PO_0020090">
        <oboInOwl:inSubset rdf:resource="&obo;po#CL"/>
        <oboInOwl:inSubset rdf:resource="&obo;po#reference"/>
    </rdf:Description>
    


    <!-- http://purl.obolibrary.org/obo/PO_0020093 -->

    <rdf:Description rdf:about="&obo;PO_0020093">
        <oboInOwl:inSubset rdf:resource="&obo;po#CL"/>
        <oboInOwl:inSubset rdf:resource="&obo;po#reference"/>
    </rdf:Description>
    


    <!-- http://purl.obolibrary.org/obo/PO_0020097 -->

    <rdf:Description rdf:about="&obo;PO_0020097">
        <oboInOwl:inSubset rdf:resource="&obo;po#CL"/>
        <oboInOwl:inSubset rdf:resource="&obo;po#reference"/>
    </rdf:Description>
    


    <!-- http://purl.obolibrary.org/obo/PO_0020099 -->

    <rdf:Description rdf:about="&obo;PO_0020099">
        <oboInOwl:inSubset rdf:resource="&obo;po#CL"/>
        <oboInOwl:inSubset rdf:resource="&obo;po#reference"/>
    </rdf:Description>
    


    <!-- http://purl.obolibrary.org/obo/PO_0020101 -->

    <owl:Class rdf:about="&obo;PO_0020101">
        <oboInOwl:inSubset rdf:resource="&obo;po#reference"/>
    </owl:Class>
    


    <!-- http://purl.obolibrary.org/obo/PO_0020102 -->

    <rdf:Description rdf:about="&obo;PO_0020102">
        <oboInOwl:inSubset rdf:resource="&obo;po#reference"/>
    </rdf:Description>
    


    <!-- http://purl.obolibrary.org/obo/PO_0020108 -->

    <owl:Class rdf:about="&obo;PO_0020108"/>
    


    <!-- http://purl.obolibrary.org/obo/PO_0020121 -->

    <owl:Class rdf:about="&obo;PO_0020121"/>
    


    <!-- http://purl.obolibrary.org/obo/PO_0020123 -->

    <owl:Class rdf:about="&obo;PO_0020123">
        <oboInOwl:inSubset rdf:resource="&obo;po#reference"/>
    </owl:Class>
    


    <!-- http://purl.obolibrary.org/obo/PO_0020127 -->

    <owl:Class rdf:about="&obo;PO_0020127">
        <oboInOwl:inSubset rdf:resource="&obo;po#TraitNet"/>
    </owl:Class>
    


    <!-- http://purl.obolibrary.org/obo/PO_0025017 -->

    <owl:Class rdf:about="&obo;PO_0025017">
        <oboInOwl:inSubset rdf:resource="&obo;po#CL"/>
    </owl:Class>
    


    <!-- http://purl.obolibrary.org/obo/PO_0025023 -->

    <rdf:Description rdf:about="&obo;PO_0025023">
        <oboInOwl:inSubset rdf:resource="&obo;po#TraitNet"/>
    </rdf:Description>
    


    <!-- http://purl.obolibrary.org/obo/PO_0025025 -->

    <owl:Class rdf:about="&obo;PO_0025025">
        <oboInOwl:inSubset rdf:resource="&obo;po#TraitNet"/>
    </owl:Class>
    


    <!-- http://purl.obolibrary.org/obo/PO_0025029 -->

    <rdf:Description rdf:about="&obo;PO_0025029">
        <oboInOwl:inSubset rdf:resource="&obo;po#TraitNet"/>
    </rdf:Description>
    


    <!-- http://purl.obolibrary.org/obo/PO_0025034 -->

    <owl:Class rdf:about="&obo;PO_0025034">
        <oboInOwl:inSubset rdf:resource="&obo;po#TraitNet"/>
    </owl:Class>
    


    <!-- http://purl.obolibrary.org/obo/PO_0025059 -->

    <rdf:Description rdf:about="&obo;PO_0025059">
        <oboInOwl:inSubset rdf:resource="&obo;po#TraitNet"/>
    </rdf:Description>
    


    <!-- http://purl.obolibrary.org/obo/PO_0025074 -->

    <owl:Class rdf:about="&obo;PO_0025074">
        <oboInOwl:inSubset rdf:resource="&obo;po#Angiosperm"/>
    </owl:Class>
    


    <!-- http://purl.obolibrary.org/obo/PO_0025078 -->

    <owl:Class rdf:about="&obo;PO_0025078"/>
    


    <!-- http://purl.obolibrary.org/obo/PO_0025094 -->

    <owl:Class rdf:about="&obo;PO_0025094">
        <oboInOwl:inSubset rdf:resource="&obo;po#Bryophytes"/>
        <oboInOwl:inSubset rdf:resource="&obo;po#TraitNet"/>
    </owl:Class>
    


    <!-- http://purl.obolibrary.org/obo/PO_0025121 -->

    <rdf:Description rdf:about="&obo;PO_0025121">
        <oboInOwl:inSubset rdf:resource="&obo;po#Angiosperm"/>
        <oboInOwl:inSubset rdf:resource="&obo;po#CL"/>
        <oboInOwl:inSubset rdf:resource="&obo;po#Gymnosperms"/>
    </rdf:Description>
    


    <!-- http://purl.obolibrary.org/obo/PO_0025123 -->

    <rdf:Description rdf:about="&obo;PO_0025123">
        <oboInOwl:inSubset rdf:resource="&obo;po#Angiosperm"/>
        <oboInOwl:inSubset rdf:resource="&obo;po#CL"/>
    </rdf:Description>
    


    <!-- http://purl.obolibrary.org/obo/PO_0025164 -->

    <rdf:Description rdf:about="&obo;PO_0025164">
        <oboInOwl:inSubset rdf:resource="&obo;po#CL"/>
    </rdf:Description>
    


    <!-- http://purl.obolibrary.org/obo/PO_0025195 -->

    <rdf:Description rdf:about="&obo;PO_0025195">
        <oboInOwl:inSubset rdf:resource="&obo;po#CL"/>
    </rdf:Description>
    


    <!-- http://purl.obolibrary.org/obo/PO_0025197 -->

    <owl:Class rdf:about="&obo;PO_0025197"/>
    


    <!-- http://purl.obolibrary.org/obo/PO_0025262 -->

    <owl:Class rdf:about="&obo;PO_0025262"/>
    


    <!-- http://purl.obolibrary.org/obo/PO_0025267 -->

    <rdf:Description rdf:about="&obo;PO_0025267">
        <oboInOwl:inSubset rdf:resource="&obo;po#Arabidopsis"/>
    </rdf:Description>
    


    <!-- http://purl.obolibrary.org/obo/PO_0025268 -->

    <owl:Class rdf:about="&obo;PO_0025268"/>
    


    <!-- http://purl.obolibrary.org/obo/PO_0025280 -->

    <owl:Class rdf:about="&obo;PO_0025280"/>
    


    <!-- http://purl.obolibrary.org/obo/PO_0025313 -->

    <owl:Class rdf:about="&obo;PO_0025313"/>
    


    <!-- http://purl.obolibrary.org/obo/PO_0025395 -->

    <owl:Class rdf:about="&obo;PO_0025395"/>
    


    <!-- http://purl.obolibrary.org/obo/PO_0025415 -->

    <rdf:Description rdf:about="&obo;PO_0025415">
        <oboInOwl:inSubset rdf:resource="&obo;po#Gymnosperms"/>
        <oboInOwl:inSubset rdf:resource="&obo;po#Pteridophytes"/>
    </rdf:Description>
    


    <!-- 
    ///////////////////////////////////////////////////////////////////////////////////////
    //
    // Annotations
    //
    ///////////////////////////////////////////////////////////////////////////////////////
     -->

    <rdf:Description rdf:about="&obo;GO_0003948">
        <oboInOwl:inSubset rdf:resource="&obo;go#gosubset_prok"/>
    </rdf:Description>
    <rdf:Description rdf:about="&obo;GO_0003945">
        <oboInOwl:inSubset rdf:resource="&obo;go#gosubset_prok"/>
    </rdf:Description>
    <rdf:Description rdf:about="&obo;GO_0018316">
        <oboInOwl:inSubset rdf:resource="&obo;go#gosubset_prok"/>
    </rdf:Description>
    <rdf:Description rdf:about="&obo;GO_0018317">
        <oboInOwl:inSubset rdf:resource="&obo;go#gosubset_prok"/>
    </rdf:Description>
    <rdf:Description rdf:about="&obo;GO_0003949">
        <oboInOwl:inSubset rdf:resource="&obo;go#gosubset_prok"/>
    </rdf:Description>
    <rdf:Description rdf:about="&obo;GO_0018315">
        <oboInOwl:inSubset rdf:resource="&obo;go#gosubset_prok"/>
    </rdf:Description>
    <rdf:Description rdf:about="&obo;GO_0018312">
        <oboInOwl:inSubset rdf:resource="&obo;go#gosubset_prok"/>
    </rdf:Description>
    <rdf:Description rdf:about="&obo;PO_0030040">
        <oboInOwl:inSubset rdf:resource="&obo;po#Bryophytes"/>
        <oboInOwl:inSubset rdf:resource="&obo;po#Pteridophytes"/>
    </rdf:Description>
    <rdf:Description rdf:about="&obo;GO_0018313">
        <oboInOwl:inSubset rdf:resource="&obo;go#gosubset_prok"/>
    </rdf:Description>
    <rdf:Description rdf:about="&obo;GO_0018310">
        <oboInOwl:inSubset rdf:resource="&obo;go#gosubset_prok"/>
    </rdf:Description>
    <rdf:Description rdf:about="&obo;GO_0018311">
        <oboInOwl:inSubset rdf:resource="&obo;go#gosubset_prok"/>
    </rdf:Description>
    <rdf:Description rdf:about="&obo;PO_0030036">
        <oboInOwl:inSubset rdf:resource="&obo;po#Bryophytes"/>
        <oboInOwl:inSubset rdf:resource="&obo;po#Pteridophytes"/>
    </rdf:Description>
    <rdf:Description rdf:about="&obo;PO_0030037">
        <oboInOwl:inSubset rdf:resource="&obo;po#Bryophytes"/>
    </rdf:Description>
    <rdf:Description rdf:about="&obo;GO_0070208">
        <oboInOwl:inSubset rdf:resource="&obo;go#gosubset_prok"/>
    </rdf:Description>
    <rdf:Description rdf:about="&obo;GO_0070207">
        <oboInOwl:inSubset rdf:resource="&obo;go#gosubset_prok"/>
    </rdf:Description>
    <rdf:Description rdf:about="&obo;PO_0030034">
        <oboInOwl:inSubset rdf:resource="&obo;po#Bryophytes"/>
    </rdf:Description>
    <rdf:Description rdf:about="&obo;PO_0030035">
        <oboInOwl:inSubset rdf:resource="&obo;po#Bryophytes"/>
        <oboInOwl:inSubset rdf:resource="&obo;po#Pteridophytes"/>
    </rdf:Description>
    <rdf:Description rdf:about="&obo;GO_0070206">
        <oboInOwl:inSubset rdf:resource="&obo;go#gosubset_prok"/>
    </rdf:Description>
    <rdf:Description rdf:about="&obo;PO_0030032">
        <oboInOwl:inSubset rdf:resource="&obo;po#Bryophytes"/>
    </rdf:Description>
    <rdf:Description rdf:about="&obo;GO_0048583">
        <oboInOwl:inSubset rdf:resource="&obo;go#gosubset_prok"/>
        <oboInOwl:inSubset rdf:resource="&obo;go#high_level_annotation_qc"/>
    </rdf:Description>
    <rdf:Description rdf:about="&obo;PO_0030033">
        <oboInOwl:inSubset rdf:resource="&obo;po#Bryophytes"/>
    </rdf:Description>
    <rdf:Description rdf:about="&obo;PO_0030030">
        <oboInOwl:inSubset rdf:resource="&obo;po#Bryophytes"/>
    </rdf:Description>
    <rdf:Description rdf:about="&obo;GO_0048585">
        <oboInOwl:inSubset rdf:resource="&obo;go#high_level_annotation_qc"/>
    </rdf:Description>
    <rdf:Description rdf:about="&obo;PO_0030031">
        <oboInOwl:inSubset rdf:resource="&obo;po#Bryophytes"/>
        <oboInOwl:inSubset rdf:resource="&obo;po#Citrus"/>
        <oboInOwl:inSubset rdf:resource="&obo;po#Pteridophytes"/>
    </rdf:Description>
    <rdf:Description rdf:about="&obo;GO_0048584">
        <oboInOwl:inSubset rdf:resource="&obo;go#high_level_annotation_qc"/>
    </rdf:Description>
    <rdf:Description rdf:about="&obo;GO_0003943">
        <oboInOwl:inSubset rdf:resource="&obo;go#gosubset_prok"/>
    </rdf:Description>
    <rdf:Description rdf:about="&obo;GO_0070204">
        <oboInOwl:inSubset rdf:resource="&obo;go#gosubset_prok"/>
    </rdf:Description>
    <rdf:Description rdf:about="&obo;PO_0030038">
        <oboInOwl:inSubset rdf:resource="&obo;po#Bryophytes"/>
        <oboInOwl:inSubset rdf:resource="&obo;po#Gymnosperms"/>
        <oboInOwl:inSubset rdf:resource="&obo;po#Pteridophytes"/>
    </rdf:Description>
    <rdf:Description rdf:about="&obo;GO_0003941">
        <oboInOwl:inSubset rdf:resource="&obo;go#gosubset_prok"/>
    </rdf:Description>
    <rdf:Description rdf:about="&obo;GO_0003942">
        <oboInOwl:inSubset rdf:resource="&obo;go#gosubset_prok"/>
    </rdf:Description>
    <rdf:Description rdf:about="&obo;PO_0030039">
        <oboInOwl:inSubset rdf:resource="&obo;po#Bryophytes"/>
        <oboInOwl:inSubset rdf:resource="&obo;po#Pteridophytes"/>
    </rdf:Description>
    <rdf:Description rdf:about="&obo;GO_0018307">
        <oboInOwl:inSubset rdf:resource="&obo;go#gosubset_prok"/>
    </rdf:Description>
    <rdf:Description rdf:about="&obo;GO_0003935">
        <oboInOwl:inSubset rdf:resource="&obo;go#gosubset_prok"/>
    </rdf:Description>
    <rdf:Description rdf:about="&obo;GO_0003934">
        <oboInOwl:inSubset rdf:resource="&obo;go#gosubset_prok"/>
    </rdf:Description>
    <rdf:Description rdf:about="&obo;GO_0018309">
        <oboInOwl:inSubset rdf:resource="&obo;go#gosubset_prok"/>
    </rdf:Description>
    <rdf:Description rdf:about="&obo;GO_0003937">
        <oboInOwl:inSubset rdf:resource="&obo;go#gosubset_prok"/>
    </rdf:Description>
    <rdf:Description rdf:about="&obo;GO_0003939">
        <oboInOwl:inSubset rdf:resource="&obo;go#gosubset_prok"/>
    </rdf:Description>
    <rdf:Description rdf:about="&obo;GO_0018303">
        <oboInOwl:inSubset rdf:resource="&obo;go#gosubset_prok"/>
    </rdf:Description>
    <rdf:Description rdf:about="&obo;GO_0003938">
        <oboInOwl:inSubset rdf:resource="&obo;go#gosubset_prok"/>
    </rdf:Description>
    <rdf:Description rdf:about="&obo;GO_0018304">
        <oboInOwl:inSubset rdf:resource="&obo;go#gosubset_prok"/>
    </rdf:Description>
    <rdf:Description rdf:about="&obo;GO_0018305">
        <oboInOwl:inSubset rdf:resource="&obo;go#gosubset_prok"/>
    </rdf:Description>
    <rdf:Description rdf:about="&obo;GO_0018306">
        <oboInOwl:inSubset rdf:resource="&obo;go#gosubset_prok"/>
    </rdf:Description>
    <rdf:Description rdf:about="&obo;PO_0030051">
        <oboInOwl:inSubset rdf:resource="&obo;po#Bryophytes"/>
    </rdf:Description>
    <rdf:Description rdf:about="&obo;GO_0018301">
        <oboInOwl:inSubset rdf:resource="&obo;go#gosubset_prok"/>
    </rdf:Description>
    <rdf:Description rdf:about="&obo;PO_0030050">
        <oboInOwl:inSubset rdf:resource="&obo;po#Bryophytes"/>
    </rdf:Description>
    <rdf:Description rdf:about="&obo;GO_0018302">
        <oboInOwl:inSubset rdf:resource="&obo;go#gosubset_prok"/>
    </rdf:Description>
    <rdf:Description rdf:about="&obo;PO_0030045">
        <oboInOwl:inSubset rdf:resource="&obo;po#Bryophytes"/>
        <oboInOwl:inSubset rdf:resource="&obo;po#CL"/>
    </rdf:Description>
    <rdf:Description rdf:about="&obo;PO_0030046">
        <oboInOwl:inSubset rdf:resource="&obo;po#Bryophytes"/>
        <oboInOwl:inSubset rdf:resource="&obo;po#CL"/>
        <oboInOwl:inSubset rdf:resource="&obo;po#Pteridophytes"/>
    </rdf:Description>
    <rdf:Description rdf:about="&obo;PO_0030047">
        <oboInOwl:inSubset rdf:resource="&obo;po#Bryophytes"/>
    </rdf:Description>
    <rdf:Description rdf:about="&obo;PO_0030048">
        <oboInOwl:inSubset rdf:resource="&obo;po#Bryophytes"/>
    </rdf:Description>
    <rdf:Description rdf:about="&obo;PO_0030041">
        <oboInOwl:inSubset rdf:resource="&obo;po#Bryophytes"/>
        <oboInOwl:inSubset rdf:resource="&obo;po#Citrus"/>
        <oboInOwl:inSubset rdf:resource="&obo;po#Pteridophytes"/>
    </rdf:Description>
    <rdf:Description rdf:about="&obo;PO_0030042">
        <oboInOwl:inSubset rdf:resource="&obo;po#Bryophytes"/>
    </rdf:Description>
    <rdf:Description rdf:about="&obo;PO_0030043">
        <oboInOwl:inSubset rdf:resource="&obo;po#Bryophytes"/>
    </rdf:Description>
    <rdf:Description rdf:about="&obo;PO_0030044">
        <oboInOwl:inSubset rdf:resource="&obo;po#Bryophytes"/>
    </rdf:Description>
    <rdf:Description rdf:about="&obo;GO_0047044">
        <oboInOwl:inSubset rdf:resource="&obo;go#gosubset_prok"/>
    </rdf:Description>
    <rdf:Description rdf:about="&obo;GO_0047042">
        <oboInOwl:inSubset rdf:resource="&obo;go#gosubset_prok"/>
    </rdf:Description>
    <rdf:Description rdf:about="&obo;GO_0003933">
        <oboInOwl:inSubset rdf:resource="&obo;go#gosubset_prok"/>
    </rdf:Description>
    <rdf:Description rdf:about="&obo;GO_0018339">
        <oboInOwl:inSubset rdf:resource="&obo;go#gosubset_prok"/>
    </rdf:Description>
    <rdf:Description rdf:about="&obo;GO_0018336">
        <oboInOwl:inSubset rdf:resource="&obo;go#gosubset_prok"/>
    </rdf:Description>
    <rdf:Description rdf:about="&obo;GO_0003968">
        <oboInOwl:inSubset rdf:resource="&obo;go#gosubset_prok"/>
    </rdf:Description>
    <rdf:Description rdf:about="&obo;GO_0018330">
        <oboInOwl:inSubset rdf:resource="&obo;go#gosubset_prok"/>
    </rdf:Description>
    <rdf:Description rdf:about="&obo;GO_0018331">
        <oboInOwl:inSubset rdf:resource="&obo;go#gosubset_prok"/>
    </rdf:Description>
    <rdf:Description rdf:about="&obo;GO_0030611">
        <oboInOwl:inSubset rdf:resource="&obo;go#gosubset_prok"/>
    </rdf:Description>
    <rdf:Description rdf:about="&obo;GO_0042314">
        <oboInOwl:inSubset rdf:resource="&obo;go#gosubset_prok"/>
    </rdf:Description>
    <rdf:Description rdf:about="&obo;GO_0042315">
        <oboInOwl:inSubset rdf:resource="&obo;go#gosubset_prok"/>
    </rdf:Description>
    <rdf:Description rdf:about="&obo;GO_0042316">
        <oboInOwl:inSubset rdf:resource="&obo;go#gosubset_prok"/>
    </rdf:Description>
    <rdf:Description rdf:about="&obo;GO_0018334">
        <oboInOwl:inSubset rdf:resource="&obo;go#gosubset_prok"/>
    </rdf:Description>
    <rdf:Description rdf:about="&obo;GO_0042317">
        <oboInOwl:inSubset rdf:resource="&obo;go#gosubset_prok"/>
    </rdf:Description>
    <rdf:Description rdf:about="&obo;GO_0018335">
        <oboInOwl:inSubset rdf:resource="&obo;go#gosubset_prok"/>
    </rdf:Description>
    <rdf:Description rdf:about="&obo;GO_0042318">
        <oboInOwl:inSubset rdf:resource="&obo;go#gosubset_prok"/>
    </rdf:Description>
    <rdf:Description rdf:about="&obo;GO_0018332">
        <oboInOwl:inSubset rdf:resource="&obo;go#gosubset_prok"/>
    </rdf:Description>
    <rdf:Description rdf:about="&obo;GO_0030614">
        <oboInOwl:inSubset rdf:resource="&obo;go#gosubset_prok"/>
    </rdf:Description>
    <rdf:Description rdf:about="&obo;GO_0018333">
        <oboInOwl:inSubset rdf:resource="&obo;go#gosubset_prok"/>
    </rdf:Description>
    <rdf:Description rdf:about="&obo;GO_0030613">
        <oboInOwl:inSubset rdf:resource="&obo;go#gosubset_prok"/>
    </rdf:Description>
    <rdf:Description rdf:about="&obo;PO_0030010">
        <oboInOwl:inSubset rdf:resource="&obo;po#Bryophytes"/>
        <oboInOwl:inSubset rdf:resource="&obo;po#CL"/>
        <oboInOwl:inSubset rdf:resource="&obo;po#Pteridophytes"/>
    </rdf:Description>
    <rdf:Description rdf:about="&obo;PO_0030011">
        <oboInOwl:inSubset rdf:resource="&obo;po#Bryophytes"/>
        <oboInOwl:inSubset rdf:resource="&obo;po#CL"/>
        <oboInOwl:inSubset rdf:resource="&obo;po#Pteridophytes"/>
    </rdf:Description>
    <rdf:Description rdf:about="&obo;PO_0030014">
        <oboInOwl:inSubset rdf:resource="&obo;po#Bryophytes"/>
        <oboInOwl:inSubset rdf:resource="&obo;po#CL"/>
        <oboInOwl:inSubset rdf:resource="&obo;po#Pteridophytes"/>
    </rdf:Description>
    <rdf:Description rdf:about="&obo;PO_0030015">
        <oboInOwl:inSubset rdf:resource="&obo;po#Bryophytes"/>
        <oboInOwl:inSubset rdf:resource="&obo;po#CL"/>
        <oboInOwl:inSubset rdf:resource="&obo;po#Pteridophytes"/>
    </rdf:Description>
    <rdf:Description rdf:about="&obo;GO_0047013">
        <oboInOwl:inSubset rdf:resource="&obo;go#gosubset_prok"/>
    </rdf:Description>
    <rdf:Description rdf:about="&obo;PO_0030012">
        <oboInOwl:inSubset rdf:resource="&obo;po#CL"/>
        <oboInOwl:inSubset rdf:resource="&obo;po#Pteridophytes"/>
    </rdf:Description>
    <rdf:Description rdf:about="&obo;PO_0030013">
        <oboInOwl:inSubset rdf:resource="&obo;po#Bryophytes"/>
        <oboInOwl:inSubset rdf:resource="&obo;po#CL"/>
    </rdf:Description>
    <rdf:Description rdf:about="&obo;PO_0030018">
        <oboInOwl:inSubset rdf:resource="&obo;po#Bryophytes"/>
    </rdf:Description>
    <rdf:Description rdf:about="&obo;PO_0030019">
        <oboInOwl:inSubset rdf:resource="&obo;po#Bryophytes"/>
        <oboInOwl:inSubset rdf:resource="&obo;po#CL"/>
    </rdf:Description>
    <rdf:Description rdf:about="&obo;GO_0003963">
        <oboInOwl:inSubset rdf:resource="&obo;go#gosubset_prok"/>
    </rdf:Description>
    <rdf:Description rdf:about="&obo;PO_0030016">
        <oboInOwl:inSubset rdf:resource="&obo;po#Bryophytes"/>
        <oboInOwl:inSubset rdf:resource="&obo;po#CL"/>
    </rdf:Description>
    <rdf:Description rdf:about="&obo;GO_0003964">
        <oboInOwl:inSubset rdf:resource="&obo;go#gosubset_prok"/>
    </rdf:Description>
    <rdf:Description rdf:about="&obo;PO_0030017">
        <oboInOwl:inSubset rdf:resource="&obo;po#Bryophytes"/>
    </rdf:Description>
    <rdf:Description rdf:about="&obo;GO_0003961">
        <oboInOwl:inSubset rdf:resource="&obo;go#gosubset_prok"/>
    </rdf:Description>
    <rdf:Description rdf:about="&obo;GO_0003962">
        <oboInOwl:inSubset rdf:resource="&obo;go#gosubset_prok"/>
    </rdf:Description>
    <rdf:Description rdf:about="&obo;GO_0003960">
        <oboInOwl:inSubset rdf:resource="&obo;go#gosubset_prok"/>
    </rdf:Description>
    <rdf:Description rdf:about="&obo;GO_0018325">
        <oboInOwl:inSubset rdf:resource="&obo;go#gosubset_prok"/>
    </rdf:Description>
    <rdf:Description rdf:about="&obo;GO_0018326">
        <oboInOwl:inSubset rdf:resource="&obo;go#gosubset_prok"/>
    </rdf:Description>
    <rdf:Description rdf:about="&obo;GO_0018327">
        <oboInOwl:inSubset rdf:resource="&obo;go#gosubset_prok"/>
    </rdf:Description>
    <rdf:Description rdf:about="&obo;GO_0018328">
        <oboInOwl:inSubset rdf:resource="&obo;go#gosubset_prok"/>
    </rdf:Description>
    <rdf:Description rdf:about="&obo;GO_0003957">
        <oboInOwl:inSubset rdf:resource="&obo;go#gosubset_prok"/>
    </rdf:Description>
    <rdf:Description rdf:about="&obo;GO_0018329">
        <oboInOwl:inSubset rdf:resource="&obo;go#gosubset_prok"/>
    </rdf:Description>
    <rdf:Description rdf:about="&obo;GO_0015599">
        <oboInOwl:inSubset rdf:resource="&obo;go#gosubset_prok"/>
    </rdf:Description>
    <rdf:Description rdf:about="&obo;GO_0003959">
        <oboInOwl:inSubset rdf:resource="&obo;go#gosubset_prok"/>
    </rdf:Description>
    <rdf:Description rdf:about="&obo;GO_0015598">
        <oboInOwl:inSubset rdf:resource="&obo;go#gosubset_prok"/>
    </rdf:Description>
    <rdf:Description rdf:about="&obo;GO_0003958">
        <oboInOwl:inSubset rdf:resource="&obo;go#gosubset_prok"/>
    </rdf:Description>
    <rdf:Description rdf:about="&obo;GO_0042304">
        <oboInOwl:inSubset rdf:resource="&obo;go#gosubset_prok"/>
    </rdf:Description>
    <rdf:Description rdf:about="&obo;GO_0042303">
        <oboInOwl:inSubset rdf:resource="&obo;go#goslim_pir"/>
    </rdf:Description>
    <rdf:Description rdf:about="&obo;GO_0018320">
        <oboInOwl:inSubset rdf:resource="&obo;go#gosubset_prok"/>
    </rdf:Description>
    <rdf:Description rdf:about="&obo;GO_0015593">
        <oboInOwl:inSubset rdf:resource="&obo;go#gosubset_prok"/>
    </rdf:Description>
    <rdf:Description rdf:about="&obo;GO_0018321">
        <oboInOwl:inSubset rdf:resource="&obo;go#gosubset_prok"/>
    </rdf:Description>
    <rdf:Description rdf:about="&obo;GO_0015592">
        <oboInOwl:inSubset rdf:resource="&obo;go#gosubset_prok"/>
    </rdf:Description>
    <rdf:Description rdf:about="&obo;GO_0015591">
        <oboInOwl:inSubset rdf:resource="&obo;go#gosubset_prok"/>
    </rdf:Description>
    <rdf:Description rdf:about="&obo;GO_0018322">
        <oboInOwl:inSubset rdf:resource="&obo;go#gosubset_prok"/>
    </rdf:Description>
    <rdf:Description rdf:about="&obo;GO_0018323">
        <oboInOwl:inSubset rdf:resource="&obo;go#gosubset_prok"/>
    </rdf:Description>
    <rdf:Description rdf:about="&obo;GO_0030604">
        <oboInOwl:inSubset rdf:resource="&obo;go#gosubset_prok"/>
    </rdf:Description>
    <rdf:Description rdf:about="&obo;GO_0018324">
        <oboInOwl:inSubset rdf:resource="&obo;go#gosubset_prok"/>
    </rdf:Description>
    <rdf:Description rdf:about="&obo;GO_0036070">
        <oboInOwl:inSubset rdf:resource="&obo;go#gosubset_prok"/>
    </rdf:Description>
    <rdf:Description rdf:about="&obo;PO_0030020">
        <oboInOwl:inSubset rdf:resource="&obo;po#Bryophytes"/>
    </rdf:Description>
    <rdf:Description rdf:about="&obo;PO_0030021">
        <oboInOwl:inSubset rdf:resource="&obo;po#Bryophytes"/>
    </rdf:Description>
    <rdf:Description rdf:about="&obo;GO_0047028">
        <oboInOwl:inSubset rdf:resource="&obo;go#gosubset_prok"/>
    </rdf:Description>
    <rdf:Description rdf:about="&obo;PO_0030022">
        <oboInOwl:inSubset rdf:resource="&obo;po#Bryophytes"/>
    </rdf:Description>
    <rdf:Description rdf:about="&obo;PO_0030023">
        <oboInOwl:inSubset rdf:resource="&obo;po#Bryophytes"/>
        <oboInOwl:inSubset rdf:resource="&obo;po#CL"/>
    </rdf:Description>
    <rdf:Description rdf:about="&obo;GO_0042301">
        <oboInOwl:inSubset rdf:resource="&obo;go#gosubset_prok"/>
    </rdf:Description>
    <rdf:Description rdf:about="&obo;PO_0030024">
        <oboInOwl:inSubset rdf:resource="&obo;po#CL"/>
        <oboInOwl:inSubset rdf:resource="&obo;po#Pteridophytes"/>
    </rdf:Description>
    <rdf:Description rdf:about="&obo;PO_0030025">
        <oboInOwl:inSubset rdf:resource="&obo;po#Bryophytes"/>
        <oboInOwl:inSubset rdf:resource="&obo;po#CL"/>
        <oboInOwl:inSubset rdf:resource="&obo;po#Pteridophytes"/>
    </rdf:Description>
    <rdf:Description rdf:about="&obo;PO_0030026">
        <oboInOwl:inSubset rdf:resource="&obo;po#Bryophytes"/>
    </rdf:Description>
    <rdf:Description rdf:about="&obo;PO_0030027">
        <oboInOwl:inSubset rdf:resource="&obo;po#Bryophytes"/>
        <oboInOwl:inSubset rdf:resource="&obo;po#Pteridophytes"/>
    </rdf:Description>
    <rdf:Description rdf:about="&obo;GO_0003952">
        <oboInOwl:inSubset rdf:resource="&obo;go#gosubset_prok"/>
    </rdf:Description>
    <rdf:Description rdf:about="&obo;GO_0036069">
        <oboInOwl:inSubset rdf:resource="&obo;go#gosubset_prok"/>
    </rdf:Description>
    <rdf:Description rdf:about="&obo;PO_0030028">
        <oboInOwl:inSubset rdf:resource="&obo;po#Bryophytes"/>
    </rdf:Description>
    <rdf:Description rdf:about="&obo;GO_0003953">
        <oboInOwl:inSubset rdf:resource="&obo;go#gosubset_prok"/>
    </rdf:Description>
    <rdf:Description rdf:about="&obo;GO_0003954">
        <oboInOwl:inSubset rdf:resource="&obo;go#gosubset_prok"/>
    </rdf:Description>
    <rdf:Description rdf:about="&obo;PO_0030029">
        <oboInOwl:inSubset rdf:resource="&obo;po#Bryophytes"/>
        <oboInOwl:inSubset rdf:resource="&obo;po#Citrus"/>
        <oboInOwl:inSubset rdf:resource="&obo;po#Pteridophytes"/>
    </rdf:Description>
    <rdf:Description rdf:about="&obo;GO_0003955">
        <oboInOwl:inSubset rdf:resource="&obo;go#gosubset_prok"/>
    </rdf:Description>
    <rdf:Description rdf:about="&obo;GO_0003950">
        <oboInOwl:inSubset rdf:resource="&obo;go#gosubset_prok"/>
    </rdf:Description>
    <rdf:Description rdf:about="&obo;GO_0003951">
        <oboInOwl:inSubset rdf:resource="&obo;go#gosubset_prok"/>
    </rdf:Description>
    <rdf:Description rdf:about="&obo;GO_0018357">
        <oboInOwl:inSubset rdf:resource="&obo;go#gosubset_prok"/>
    </rdf:Description>
    <rdf:Description rdf:about="&obo;GO_0030637">
        <oboInOwl:inSubset rdf:resource="&obo;go#gosubset_prok"/>
    </rdf:Description>
    <rdf:Description rdf:about="&obo;PO_0030083">
        <oboInOwl:inSubset rdf:resource="&obo;po#Bryophytes"/>
        <oboInOwl:inSubset rdf:resource="&obo;po#CL"/>
    </rdf:Description>
    <rdf:Description rdf:about="&obo;PO_0030084">
        <oboInOwl:inSubset rdf:resource="&obo;po#Bryophytes"/>
    </rdf:Description>
    <rdf:Description rdf:about="&obo;GO_0042339">
        <oboInOwl:inSubset rdf:resource="&obo;go#gosubset_prok"/>
    </rdf:Description>
    <rdf:Description rdf:about="&obo;GO_0030638">
        <oboInOwl:inSubset rdf:resource="&obo;go#gosubset_prok"/>
    </rdf:Description>
    <rdf:Description rdf:about="&obo;GO_0018356">
        <oboInOwl:inSubset rdf:resource="&obo;go#gosubset_prok"/>
    </rdf:Description>
    <rdf:Description rdf:about="&obo;GO_0003909">
        <oboInOwl:inSubset rdf:resource="&obo;go#gosubset_prok"/>
    </rdf:Description>
    <rdf:Description rdf:about="&obo;GO_0030635">
        <oboInOwl:inSubset rdf:resource="&obo;go#gosubset_prok"/>
    </rdf:Description>
    <rdf:Description rdf:about="&obo;PO_0030081">
        <oboInOwl:inSubset rdf:resource="&obo;po#Bryophytes"/>
        <oboInOwl:inSubset rdf:resource="&obo;po#CL"/>
    </rdf:Description>
    <rdf:Description rdf:about="&obo;GO_0018355">
        <oboInOwl:inSubset rdf:resource="&obo;go#gosubset_prok"/>
    </rdf:Description>
    <rdf:Description rdf:about="&obo;PO_0030082">
        <oboInOwl:inSubset rdf:resource="&obo;po#Bryophytes"/>
        <oboInOwl:inSubset rdf:resource="&obo;po#CL"/>
    </rdf:Description>
    <rdf:Description rdf:about="&obo;GO_0030636">
        <oboInOwl:inSubset rdf:resource="&obo;go#gosubset_prok"/>
    </rdf:Description>
    <rdf:Description rdf:about="&obo;GO_0018353">
        <oboInOwl:inSubset rdf:resource="&obo;go#gosubset_prok"/>
    </rdf:Description>
    <rdf:Description rdf:about="&obo;GO_0030633">
        <oboInOwl:inSubset rdf:resource="&obo;go#gosubset_prok"/>
    </rdf:Description>
    <rdf:Description rdf:about="&obo;PO_0030080">
        <oboInOwl:inSubset rdf:resource="&obo;po#Bryophytes"/>
        <oboInOwl:inSubset rdf:resource="&obo;po#CL"/>
    </rdf:Description>
    <rdf:Description rdf:about="&obo;GO_0030634">
        <oboInOwl:inSubset rdf:resource="&obo;go#gosubset_prok"/>
    </rdf:Description>
    <rdf:Description rdf:about="&obo;GO_0018352">
        <oboInOwl:inSubset rdf:resource="&obo;go#gosubset_prok"/>
    </rdf:Description>
    <rdf:Description rdf:about="&obo;GO_0030631">
        <oboInOwl:inSubset rdf:resource="&obo;go#gosubset_prok"/>
    </rdf:Description>
    <rdf:Description rdf:about="&obo;GO_0018351">
        <oboInOwl:inSubset rdf:resource="&obo;go#gosubset_prok"/>
    </rdf:Description>
    <rdf:Description rdf:about="&obo;GO_0030632">
        <oboInOwl:inSubset rdf:resource="&obo;go#gosubset_prok"/>
    </rdf:Description>
    <rdf:Description rdf:about="&obo;GO_0018350">
        <oboInOwl:inSubset rdf:resource="&obo;go#gosubset_prok"/>
    </rdf:Description>
    <rdf:Description rdf:about="&obo;GO_0003904">
        <oboInOwl:inSubset rdf:resource="&obo;go#gosubset_prok"/>
    </rdf:Description>
    <rdf:Description rdf:about="&obo;GO_0003908">
        <oboInOwl:inSubset rdf:resource="&obo;go#gosubset_prok"/>
    </rdf:Description>
    <rdf:Description rdf:about="&obo;GO_0030639">
        <oboInOwl:inSubset rdf:resource="&obo;go#gosubset_prok"/>
    </rdf:Description>
    <rdf:Description rdf:about="&obo;GO_0018359">
        <oboInOwl:inSubset rdf:resource="&obo;go#gosubset_prok"/>
    </rdf:Description>
    <rdf:Description rdf:about="&obo;GO_0003905">
        <oboInOwl:inSubset rdf:resource="&obo;go#gosubset_prok"/>
    </rdf:Description>
    <rdf:Description rdf:about="&obo;GO_0018358">
        <oboInOwl:inSubset rdf:resource="&obo;go#gosubset_prok"/>
    </rdf:Description>
    <rdf:Description rdf:about="&obo;GO_0003906">
        <oboInOwl:inSubset rdf:resource="&obo;go#gosubset_prok"/>
    </rdf:Description>
    <rdf:Description rdf:about="&obo;GO_0047073">
        <oboInOwl:inSubset rdf:resource="&obo;go#gosubset_prok"/>
    </rdf:Description>
    <rdf:Description rdf:about="&obo;GO_0001682">
        <oboInOwl:inSubset rdf:resource="&obo;go#gosubset_prok"/>
    </rdf:Description>
    <rdf:Description rdf:about="&obo;GO_0047078">
        <oboInOwl:inSubset rdf:resource="&obo;go#gosubset_prok"/>
    </rdf:Description>
    <rdf:Description rdf:about="&obo;GO_0044102">
        <oboInOwl:inSubset rdf:resource="&obo;go#gosubset_prok"/>
    </rdf:Description>
    <rdf:Description rdf:about="&obo;GO_0018360">
        <oboInOwl:inSubset rdf:resource="&obo;go#gosubset_prok"/>
    </rdf:Description>
    <rdf:Description rdf:about="&obo;GO_0044103">
        <oboInOwl:inSubset rdf:resource="&obo;go#gosubset_prok"/>
    </rdf:Description>
    <rdf:Description rdf:about="&obo;GO_0044104">
        <oboInOwl:inSubset rdf:resource="&obo;go#gosubset_prok"/>
    </rdf:Description>
    <rdf:Description rdf:about="&obo;GO_0001681">
        <oboInOwl:inSubset rdf:resource="&obo;go#gosubset_prok"/>
    </rdf:Description>
    <rdf:Description rdf:about="&obo;PO_0030079">
        <oboInOwl:inSubset rdf:resource="&obo;po#Bryophytes"/>
    </rdf:Description>
    <rdf:Description rdf:about="&obo;GO_0001680">
        <oboInOwl:inSubset rdf:resource="&obo;go#gosubset_prok"/>
    </rdf:Description>
    <rdf:Description rdf:about="&obo;GO_0044105">
        <oboInOwl:inSubset rdf:resource="&obo;go#gosubset_prok"/>
    </rdf:Description>
    <rdf:Description rdf:about="&obo;PO_0030077">
        <oboInOwl:inSubset rdf:resource="&obo;po#Bryophytes"/>
        <oboInOwl:inSubset rdf:resource="&obo;po#CL"/>
    </rdf:Description>
    <rdf:Description rdf:about="&obo;PO_0030076">
        <oboInOwl:inSubset rdf:resource="&obo;po#Bryophytes"/>
        <oboInOwl:inSubset rdf:resource="&obo;po#Poaceae"/>
    </rdf:Description>
    <rdf:Description rdf:about="&obo;PO_0030075">
        <oboInOwl:inSubset rdf:resource="&obo;po#Bryophytes"/>
        <oboInOwl:inSubset rdf:resource="&obo;po#Poaceae"/>
    </rdf:Description>
    <rdf:Description rdf:about="&obo;GO_0044101">
        <oboInOwl:inSubset rdf:resource="&obo;go#gosubset_prok"/>
    </rdf:Description>
    <rdf:Description rdf:about="&obo;PO_0030074">
        <oboInOwl:inSubset rdf:resource="&obo;po#Bryophytes"/>
        <oboInOwl:inSubset rdf:resource="&obo;po#Gymnosperms"/>
        <oboInOwl:inSubset rdf:resource="&obo;po#Pteridophytes"/>
    </rdf:Description>
    <rdf:Description rdf:about="&obo;GO_0042330">
        <oboInOwl:inSubset rdf:resource="&obo;go#gosubset_prok"/>
    </rdf:Description>
    <rdf:Description rdf:about="&obo;GO_0018344">
        <oboInOwl:inSubset rdf:resource="&obo;go#gosubset_prok"/>
    </rdf:Description>
    <rdf:Description rdf:about="&obo;GO_0018343">
        <oboInOwl:inSubset rdf:resource="&obo;go#gosubset_prok"/>
    </rdf:Description>
    <rdf:Description rdf:about="&obo;GO_0018345">
        <oboInOwl:inSubset rdf:resource="&obo;go#gosubset_prok"/>
    </rdf:Description>
    <rdf:Description rdf:about="&obo;GO_0018340">
        <oboInOwl:inSubset rdf:resource="&obo;go#gosubset_prok"/>
    </rdf:Description>
    <rdf:Description rdf:about="&obo;GO_0042327">
        <oboInOwl:inSubset rdf:resource="&obo;go#gosubset_prok"/>
    </rdf:Description>
    <rdf:Description rdf:about="&obo;GO_0015573">
        <oboInOwl:inSubset rdf:resource="&obo;go#gosubset_prok"/>
    </rdf:Description>
    <rdf:Description rdf:about="&obo;GO_0015574">
        <oboInOwl:inSubset rdf:resource="&obo;go#gosubset_prok"/>
    </rdf:Description>
    <rdf:Description rdf:about="&obo;GO_0044119">
        <oboInOwl:inSubset rdf:resource="&obo;go#gosubset_prok"/>
    </rdf:Description>
    <rdf:Description rdf:about="&obo;GO_0042326">
        <oboInOwl:inSubset rdf:resource="&obo;go#gosubset_prok"/>
    </rdf:Description>
    <rdf:Description rdf:about="&obo;GO_0015571">
        <oboInOwl:inSubset rdf:resource="&obo;go#gosubset_prok"/>
    </rdf:Description>
    <rdf:Description rdf:about="&obo;GO_0042325">
        <oboInOwl:inSubset rdf:resource="&obo;go#gosubset_prok"/>
    </rdf:Description>
    <rdf:Description rdf:about="&obo;GO_0018342">
        <oboInOwl:inSubset rdf:resource="&obo;go#gosubset_prok"/>
    </rdf:Description>
    <rdf:Description rdf:about="&obo;GO_0044118">
        <oboInOwl:inSubset rdf:resource="&obo;go#gosubset_prok"/>
    </rdf:Description>
    <rdf:Description rdf:about="&obo;GO_0044117">
        <oboInOwl:inSubset rdf:resource="&obo;go#gosubset_prok"/>
    </rdf:Description>
    <rdf:Description rdf:about="&obo;GO_0018341">
        <oboInOwl:inSubset rdf:resource="&obo;go#gosubset_prok"/>
    </rdf:Description>
    <rdf:Description rdf:about="&obo;GO_0015572">
        <oboInOwl:inSubset rdf:resource="&obo;go#gosubset_prok"/>
    </rdf:Description>
    <rdf:Description rdf:about="&obo;GO_0015577">
        <oboInOwl:inSubset rdf:resource="&obo;go#gosubset_prok"/>
    </rdf:Description>
    <rdf:Description rdf:about="&obo;GO_0015578">
        <oboInOwl:inSubset rdf:resource="&obo;go#gosubset_prok"/>
    </rdf:Description>
    <rdf:Description rdf:about="&obo;GO_0015575">
        <oboInOwl:inSubset rdf:resource="&obo;go#gosubset_prok"/>
    </rdf:Description>
    <rdf:Description rdf:about="&obo;GO_0015576">
        <oboInOwl:inSubset rdf:resource="&obo;go#gosubset_prok"/>
    </rdf:Description>
    <rdf:Description rdf:about="&obo;GO_0047091">
        <oboInOwl:inSubset rdf:resource="&obo;go#gosubset_prok"/>
    </rdf:Description>
    <rdf:Description rdf:about="&obo;GO_0070251">
        <oboInOwl:inSubset rdf:resource="&obo;go#gosubset_prok"/>
    </rdf:Description>
    <rdf:Description rdf:about="&obo;GO_0001678">
        <oboInOwl:inSubset rdf:resource="&obo;go#gosubset_prok"/>
    </rdf:Description>
    <rdf:Description rdf:about="&obo;GO_0001677">
        <oboInOwl:inSubset rdf:resource="&obo;go#gosubset_prok"/>
    </rdf:Description>
    <rdf:Description rdf:about="&obo;GO_0001676">
        <oboInOwl:inSubset rdf:resource="&obo;go#gosubset_prok"/>
    </rdf:Description>
    <rdf:Description rdf:about="&obo;GO_0044115">
        <oboInOwl:inSubset rdf:resource="&obo;go#gosubset_prok"/>
    </rdf:Description>
    <rdf:Description rdf:about="&obo;GO_0044116">
        <oboInOwl:inSubset rdf:resource="&obo;go#gosubset_prok"/>
    </rdf:Description>
    <rdf:Description rdf:about="&obo;GO_0044113">
        <oboInOwl:inSubset rdf:resource="&obo;go#gosubset_prok"/>
    </rdf:Description>
    <rdf:Description rdf:about="&obo;GO_0044114">
        <oboInOwl:inSubset rdf:resource="&obo;go#gosubset_prok"/>
    </rdf:Description>
    <rdf:Description rdf:about="&obo;PO_0030086">
        <oboInOwl:inSubset rdf:resource="&obo;po#Bryophytes"/>
        <oboInOwl:inSubset rdf:resource="&obo;po#CL"/>
    </rdf:Description>
    <rdf:Description rdf:about="&obo;GO_0044111">
        <oboInOwl:inSubset rdf:resource="&obo;go#gosubset_prok"/>
    </rdf:Description>
    <rdf:Description rdf:about="&obo;PO_0030085">
        <oboInOwl:inSubset rdf:resource="&obo;po#Bryophytes"/>
    </rdf:Description>
    <rdf:Description rdf:about="&obo;GO_0044110">
        <oboInOwl:inSubset rdf:resource="&obo;go#gosubset_prok"/>
    </rdf:Description>
    <rdf:Description rdf:about="&obo;PO_0030087">
        <oboInOwl:inSubset rdf:resource="&obo;po#Bryophytes"/>
        <oboInOwl:inSubset rdf:resource="&obo;po#CL"/>
    </rdf:Description>
    <rdf:Description rdf:about="&obo;GO_0042358">
        <oboInOwl:inSubset rdf:resource="&obo;go#gosubset_prok"/>
    </rdf:Description>
    <rdf:Description rdf:about="&obo;GO_0030655">
        <oboInOwl:inSubset rdf:resource="&obo;go#gosubset_prok"/>
    </rdf:Description>
    <rdf:Description rdf:about="&obo;GO_0044129">
        <oboInOwl:inSubset rdf:resource="&obo;go#gosubset_prok"/>
    </rdf:Description>
    <rdf:Description rdf:about="&obo;GO_0030656">
        <oboInOwl:inSubset rdf:resource="&obo;go#gosubset_prok"/>
    </rdf:Description>
    <rdf:Description rdf:about="&obo;GO_0042357">
        <oboInOwl:inSubset rdf:resource="&obo;go#gosubset_prok"/>
    </rdf:Description>
    <rdf:Description rdf:about="&obo;GO_0044128">
        <oboInOwl:inSubset rdf:resource="&obo;go#gosubset_prok"/>
    </rdf:Description>
    <rdf:Description rdf:about="&obo;GO_0015562">
        <oboInOwl:inSubset rdf:resource="&obo;go#gosubset_prok"/>
    </rdf:Description>
    <rdf:Description rdf:about="&obo;GO_0030653">
        <oboInOwl:inSubset rdf:resource="&obo;go#gosubset_prok"/>
    </rdf:Description>
    <rdf:Description rdf:about="&obo;GO_0015563">
        <oboInOwl:inSubset rdf:resource="&obo;go#gosubset_prok"/>
    </rdf:Description>
    <rdf:Description rdf:about="&obo;GO_0042359">
        <oboInOwl:inSubset rdf:resource="&obo;go#gosubset_prok"/>
    </rdf:Description>
    <rdf:Description rdf:about="&obo;GO_0030654">
        <oboInOwl:inSubset rdf:resource="&obo;go#gosubset_prok"/>
    </rdf:Description>
    <rdf:Description rdf:about="&obo;GO_0030659">
        <oboInOwl:inSubset rdf:resource="&obo;go#gosubset_prok"/>
    </rdf:Description>
    <rdf:Description rdf:about="&obo;PO_0030061">
        <oboInOwl:inSubset rdf:resource="&obo;po#Bryophytes"/>
    </rdf:Description>
    <rdf:Description rdf:about="&obo;GO_0018379">
        <oboInOwl:inSubset rdf:resource="&obo;go#gosubset_prok"/>
    </rdf:Description>
    <rdf:Description rdf:about="&obo;GO_0018378">
        <oboInOwl:inSubset rdf:resource="&obo;go#gosubset_prok"/>
    </rdf:Description>
    <rdf:Description rdf:about="&obo;PO_0030062">
        <oboInOwl:inSubset rdf:resource="&obo;po#Bryophytes"/>
        <oboInOwl:inSubset rdf:resource="&obo;po#CL"/>
    </rdf:Description>
    <rdf:Description rdf:about="&obo;GO_0018377">
        <oboInOwl:inSubset rdf:resource="&obo;go#gosubset_prok"/>
    </rdf:Description>
    <rdf:Description rdf:about="&obo;GO_0018376">
        <oboInOwl:inSubset rdf:resource="&obo;go#gosubset_prok"/>
    </rdf:Description>
    <rdf:Description rdf:about="&obo;PO_0030060">
        <oboInOwl:inSubset rdf:resource="&obo;po#Bryophytes"/>
    </rdf:Description>
    <rdf:Description rdf:about="&obo;GO_0015568">
        <oboInOwl:inSubset rdf:resource="&obo;go#gosubset_prok"/>
    </rdf:Description>
    <rdf:Description rdf:about="&obo;GO_0015569">
        <oboInOwl:inSubset rdf:resource="&obo;go#gosubset_prok"/>
    </rdf:Description>
    <rdf:Description rdf:about="&obo;GO_0003924">
        <oboInOwl:inSubset rdf:resource="&obo;go#goslim_generic"/>
        <oboInOwl:inSubset rdf:resource="&obo;go#goslim_metagenomics"/>
        <oboInOwl:inSubset rdf:resource="&obo;go#goslim_yeast"/>
        <oboInOwl:inSubset rdf:resource="&obo;go#gosubset_prok"/>
    </rdf:Description>
    <rdf:Description rdf:about="&obo;GO_0003922">
        <oboInOwl:inSubset rdf:resource="&obo;go#gosubset_prok"/>
    </rdf:Description>
    <rdf:Description rdf:about="&obo;GO_0070226">
        <oboInOwl:inSubset rdf:resource="&obo;go#gosubset_prok"/>
    </rdf:Description>
    <rdf:Description rdf:about="&obo;GO_0003920">
        <oboInOwl:inSubset rdf:resource="&obo;go#gosubset_prok"/>
    </rdf:Description>
    <rdf:Description rdf:about="&obo;GO_0070224">
        <oboInOwl:inSubset rdf:resource="&obo;go#gosubset_prok"/>
    </rdf:Description>
    <rdf:Description rdf:about="&obo;GO_0070225">
        <oboInOwl:inSubset rdf:resource="&obo;go#gosubset_prok"/>
    </rdf:Description>
    <rdf:Description rdf:about="&obo;GO_0070222">
        <oboInOwl:inSubset rdf:resource="&obo;go#gosubset_prok"/>
    </rdf:Description>
    <rdf:Description rdf:about="&obo;GO_0006706">
        <oboInOwl:inSubset rdf:resource="&obo;go#gosubset_prok"/>
    </rdf:Description>
    <rdf:Description rdf:about="&obo;GO_0070223">
        <oboInOwl:inSubset rdf:resource="&obo;go#gosubset_prok"/>
    </rdf:Description>
    <rdf:Description rdf:about="&obo;GO_0070220">
        <oboInOwl:inSubset rdf:resource="&obo;go#gosubset_prok"/>
    </rdf:Description>
    <rdf:Description rdf:about="&obo;GO_0070221">
        <oboInOwl:inSubset rdf:resource="&obo;go#gosubset_prok"/>
    </rdf:Description>
    <rdf:Description rdf:about="&obo;PO_0030055">
        <oboInOwl:inSubset rdf:resource="&obo;po#Bryophytes"/>
    </rdf:Description>
    <rdf:Description rdf:about="&obo;GO_0044120">
        <oboInOwl:inSubset rdf:resource="&obo;go#gosubset_prok"/>
    </rdf:Description>
    <rdf:Description rdf:about="&obo;GO_0044121">
        <oboInOwl:inSubset rdf:resource="&obo;go#gosubset_prok"/>
    </rdf:Description>
    <rdf:Description rdf:about="&obo;GO_0042350">
        <oboInOwl:inSubset rdf:resource="&obo;go#gosubset_prok"/>
    </rdf:Description>
    <rdf:Description rdf:about="&obo;PO_0030054">
        <oboInOwl:inSubset rdf:resource="&obo;po#Arabidopsis"/>
        <oboInOwl:inSubset rdf:resource="&obo;po#Bryophytes"/>
    </rdf:Description>
    <rdf:Description rdf:about="&obo;GO_0044122">
        <oboInOwl:inSubset rdf:resource="&obo;go#gosubset_prok"/>
    </rdf:Description>
    <rdf:Description rdf:about="&obo;GO_0042351">
        <oboInOwl:inSubset rdf:resource="&obo;go#gosubset_prok"/>
    </rdf:Description>
    <rdf:Description rdf:about="&obo;PO_0030053">
        <oboInOwl:inSubset rdf:resource="&obo;po#Bryophytes"/>
        <oboInOwl:inSubset rdf:resource="&obo;po#Pteridophytes"/>
    </rdf:Description>
    <rdf:Description rdf:about="&obo;PO_0030052">
        <oboInOwl:inSubset rdf:resource="&obo;po#Bryophytes"/>
        <oboInOwl:inSubset rdf:resource="&obo;po#CL"/>
        <oboInOwl:inSubset rdf:resource="&obo;po#Pteridophytes"/>
    </rdf:Description>
    <rdf:Description rdf:about="&obo;GO_0042352">
        <oboInOwl:inSubset rdf:resource="&obo;go#gosubset_prok"/>
    </rdf:Description>
    <rdf:Description rdf:about="&obo;GO_0044123">
        <oboInOwl:inSubset rdf:resource="&obo;go#gosubset_prok"/>
    </rdf:Description>
    <rdf:Description rdf:about="&obo;GO_0030652">
        <oboInOwl:inSubset rdf:resource="&obo;go#gosubset_prok"/>
    </rdf:Description>
    <rdf:Description rdf:about="&obo;PO_0030059">
        <oboInOwl:inSubset rdf:resource="&obo;po#Bryophytes"/>
        <oboInOwl:inSubset rdf:resource="&obo;po#CL"/>
    </rdf:Description>
    <rdf:Description rdf:about="&obo;GO_0042353">
        <oboInOwl:inSubset rdf:resource="&obo;go#gosubset_prok"/>
    </rdf:Description>
    <rdf:Description rdf:about="&obo;GO_0044124">
        <oboInOwl:inSubset rdf:resource="&obo;go#gosubset_prok"/>
    </rdf:Description>
    <rdf:Description rdf:about="&obo;GO_0030651">
        <oboInOwl:inSubset rdf:resource="&obo;go#gosubset_prok"/>
    </rdf:Description>
    <rdf:Description rdf:about="&obo;GO_0044125">
        <oboInOwl:inSubset rdf:resource="&obo;go#gosubset_prok"/>
    </rdf:Description>
    <rdf:Description rdf:about="&obo;PO_0030058">
        <oboInOwl:inSubset rdf:resource="&obo;po#Bryophytes"/>
        <oboInOwl:inSubset rdf:resource="&obo;po#CL"/>
    </rdf:Description>
    <rdf:Description rdf:about="&obo;GO_0042354">
        <oboInOwl:inSubset rdf:resource="&obo;go#gosubset_prok"/>
    </rdf:Description>
    <rdf:Description rdf:about="&obo;GO_0042355">
        <oboInOwl:inSubset rdf:resource="&obo;go#gosubset_prok"/>
    </rdf:Description>
    <rdf:Description rdf:about="&obo;PO_0030057">
        <oboInOwl:inSubset rdf:resource="&obo;po#Bryophytes"/>
        <oboInOwl:inSubset rdf:resource="&obo;po#CL"/>
    </rdf:Description>
    <rdf:Description rdf:about="&obo;GO_0030650">
        <oboInOwl:inSubset rdf:resource="&obo;go#gosubset_prok"/>
    </rdf:Description>
    <rdf:Description rdf:about="&obo;GO_0047059">
        <oboInOwl:inSubset rdf:resource="&obo;go#gosubset_prok"/>
    </rdf:Description>
    <rdf:Description rdf:about="&obo;GO_0044126">
        <oboInOwl:inSubset rdf:resource="&obo;go#gosubset_prok"/>
    </rdf:Description>
    <rdf:Description rdf:about="&obo;GO_0044127">
        <oboInOwl:inSubset rdf:resource="&obo;go#gosubset_prok"/>
    </rdf:Description>
    <rdf:Description rdf:about="&obo;GO_0042356">
        <oboInOwl:inSubset rdf:resource="&obo;go#gosubset_prok"/>
    </rdf:Description>
    <rdf:Description rdf:about="&obo;PO_0030056">
        <oboInOwl:inSubset rdf:resource="&obo;po#CL"/>
    </rdf:Description>
    <rdf:Description rdf:about="&obo;GO_0018362">
        <oboInOwl:inSubset rdf:resource="&obo;go#gosubset_prok"/>
    </rdf:Description>
    <rdf:Description rdf:about="&obo;GO_0018361">
        <oboInOwl:inSubset rdf:resource="&obo;go#gosubset_prok"/>
    </rdf:Description>
    <rdf:Description rdf:about="&obo;GO_0018364">
        <oboInOwl:inSubset rdf:resource="&obo;go#gosubset_prok"/>
    </rdf:Description>
    <rdf:Description rdf:about="&obo;GO_0044139">
        <oboInOwl:inSubset rdf:resource="&obo;go#gosubset_prok"/>
    </rdf:Description>
    <rdf:Description rdf:about="&obo;GO_0030645">
        <oboInOwl:inSubset rdf:resource="&obo;go#gosubset_prok"/>
    </rdf:Description>
    <rdf:Description rdf:about="&obo;GO_0018363">
        <oboInOwl:inSubset rdf:resource="&obo;go#gosubset_prok"/>
    </rdf:Description>
    <rdf:Description rdf:about="&obo;PO_0030070">
        <oboInOwl:inSubset rdf:resource="&obo;po#Bryophytes"/>
        <oboInOwl:inSubset rdf:resource="&obo;po#Pteridophytes"/>
    </rdf:Description>
    <rdf:Description rdf:about="&obo;GO_0018366">
        <oboInOwl:inSubset rdf:resource="&obo;go#gosubset_prok"/>
    </rdf:Description>
    <rdf:Description rdf:about="&obo;GO_0030647">
        <oboInOwl:inSubset rdf:resource="&obo;go#gosubset_prok"/>
    </rdf:Description>
    <rdf:Description rdf:about="&obo;PO_0030072">
        <oboInOwl:inSubset rdf:resource="&obo;po#Bryophytes"/>
    </rdf:Description>
    <rdf:Description rdf:about="&obo;GO_0030648">
        <oboInOwl:inSubset rdf:resource="&obo;go#gosubset_prok"/>
    </rdf:Description>
    <rdf:Description rdf:about="&obo;GO_0030649">
        <oboInOwl:inSubset rdf:resource="&obo;go#gosubset_prok"/>
    </rdf:Description>
    <rdf:Description rdf:about="&obo;GO_0003916">
        <oboInOwl:inSubset rdf:resource="&obo;go#gosubset_prok"/>
    </rdf:Description>
    <rdf:Description rdf:about="&obo;GO_0003917">
        <oboInOwl:inSubset rdf:resource="&obo;go#gosubset_prok"/>
    </rdf:Description>
    <rdf:Description rdf:about="&obo;GO_0006715">
        <oboInOwl:inSubset rdf:resource="&obo;go#gosubset_prok"/>
    </rdf:Description>
    <rdf:Description rdf:about="&obo;GO_0003918">
        <oboInOwl:inSubset rdf:resource="&obo;go#gosubset_prok"/>
    </rdf:Description>
    <rdf:Description rdf:about="&obo;GO_0006714">
        <oboInOwl:inSubset rdf:resource="&obo;go#gosubset_prok"/>
    </rdf:Description>
    <rdf:Description rdf:about="&obo;GO_0003919">
        <oboInOwl:inSubset rdf:resource="&obo;go#gosubset_prok"/>
    </rdf:Description>
    <rdf:Description rdf:about="&obo;GO_0006711">
        <oboInOwl:inSubset rdf:resource="&obo;go#gosubset_prok"/>
    </rdf:Description>
    <rdf:Description rdf:about="&obo;GO_0015556">
        <oboInOwl:inSubset rdf:resource="&obo;go#gosubset_prok"/>
    </rdf:Description>
    <rdf:Description rdf:about="&obo;GO_0003913">
        <oboInOwl:inSubset rdf:resource="&obo;go#gosubset_prok"/>
    </rdf:Description>
    <rdf:Description rdf:about="&obo;GO_0015553">
        <oboInOwl:inSubset rdf:resource="&obo;go#gosubset_prok"/>
    </rdf:Description>
    <rdf:Description rdf:about="&obo;GO_0015554">
        <oboInOwl:inSubset rdf:resource="&obo;go#gosubset_prok"/>
    </rdf:Description>
    <rdf:Description rdf:about="&obo;GO_0047067">
        <oboInOwl:inSubset rdf:resource="&obo;go#gosubset_prok"/>
    </rdf:Description>
    <rdf:Description rdf:about="&obo;GO_0003911">
        <oboInOwl:inSubset rdf:resource="&obo;go#gosubset_prok"/>
    </rdf:Description>
    <rdf:Description rdf:about="&obo;GO_0003910">
        <oboInOwl:inSubset rdf:resource="&obo;go#gosubset_prok"/>
    </rdf:Description>
    <rdf:Description rdf:about="&obo;GO_0044130">
        <oboInOwl:inSubset rdf:resource="&obo;go#gosubset_prok"/>
    </rdf:Description>
    <rdf:Description rdf:about="&obo;GO_0047061">
        <oboInOwl:inSubset rdf:resource="&obo;go#gosubset_prok"/>
    </rdf:Description>
    <rdf:Description rdf:about="&obo;GO_0044133">
        <oboInOwl:inSubset rdf:resource="&obo;go#gosubset_prok"/>
    </rdf:Description>
    <rdf:Description rdf:about="&obo;PO_0030064">
        <oboInOwl:inSubset rdf:resource="&obo;po#Bryophytes"/>
        <oboInOwl:inSubset rdf:resource="&obo;po#CL"/>
    </rdf:Description>
    <rdf:Description rdf:about="&obo;GO_0042340">
        <oboInOwl:inSubset rdf:resource="&obo;go#gosubset_prok"/>
    </rdf:Description>
    <rdf:Description rdf:about="&obo;PO_0030063">
        <oboInOwl:inSubset rdf:resource="&obo;po#Bryophytes"/>
    </rdf:Description>
    <rdf:Description rdf:about="&obo;GO_0042341">
        <oboInOwl:inSubset rdf:resource="&obo;go#gosubset_prok"/>
    </rdf:Description>
    <rdf:Description rdf:about="&obo;PO_0030066">
        <oboInOwl:inSubset rdf:resource="&obo;po#Bryophytes"/>
        <oboInOwl:inSubset rdf:resource="&obo;po#Pteridophytes"/>
    </rdf:Description>
    <rdf:Description rdf:about="&obo;GO_0044131">
        <oboInOwl:inSubset rdf:resource="&obo;go#gosubset_prok"/>
    </rdf:Description>
    <rdf:Description rdf:about="&obo;PO_0030065">
        <oboInOwl:inSubset rdf:resource="&obo;po#CL"/>
    </rdf:Description>
    <rdf:Description rdf:about="&obo;GO_0044132">
        <oboInOwl:inSubset rdf:resource="&obo;go#gosubset_prok"/>
    </rdf:Description>
    <rdf:Description rdf:about="&obo;GO_0044137">
        <oboInOwl:inSubset rdf:resource="&obo;go#gosubset_prok"/>
    </rdf:Description>
    <rdf:Description rdf:about="&obo;GO_0042344">
        <oboInOwl:inSubset rdf:resource="&obo;go#gosubset_prok"/>
    </rdf:Description>
    <rdf:Description rdf:about="&obo;PO_0030068">
        <oboInOwl:inSubset rdf:resource="&obo;po#CL"/>
    </rdf:Description>
    <rdf:Description rdf:about="&obo;GO_0044138">
        <oboInOwl:inSubset rdf:resource="&obo;go#gosubset_prok"/>
    </rdf:Description>
    <rdf:Description rdf:about="&obo;PO_0030067">
        <oboInOwl:inSubset rdf:resource="&obo;po#Bryophytes"/>
        <oboInOwl:inSubset rdf:resource="&obo;po#CL"/>
    </rdf:Description>
    <rdf:Description rdf:about="&obo;GO_0030641">
        <oboInOwl:inSubset rdf:resource="&obo;go#gosubset_prok"/>
    </rdf:Description>
    <rdf:Description rdf:about="&obo;GO_0047068">
        <oboInOwl:inSubset rdf:resource="&obo;go#gosubset_prok"/>
    </rdf:Description>
    <rdf:Description rdf:about="&obo;GO_0042342">
        <oboInOwl:inSubset rdf:resource="&obo;go#gosubset_prok"/>
    </rdf:Description>
    <rdf:Description rdf:about="&obo;GO_0044136">
        <oboInOwl:inSubset rdf:resource="&obo;go#gosubset_prok"/>
    </rdf:Description>
    <rdf:Description rdf:about="&obo;GO_0042343">
        <oboInOwl:inSubset rdf:resource="&obo;go#gosubset_prok"/>
    </rdf:Description>
    <rdf:Description rdf:about="&obo;GO_0030640">
        <oboInOwl:inSubset rdf:resource="&obo;go#gosubset_prok"/>
    </rdf:Description>
    <rdf:Description rdf:about="&obo;PO_0030069">
        <oboInOwl:inSubset rdf:resource="&obo;po#Bryophytes"/>
    </rdf:Description>
    <rdf:Description rdf:about="&obo;GO_0042378">
        <oboInOwl:inSubset rdf:resource="&obo;go#gosubset_prok"/>
    </rdf:Description>
    <rdf:Description rdf:about="&obo;GO_0042377">
        <oboInOwl:inSubset rdf:resource="&obo;go#gosubset_prok"/>
    </rdf:Description>
    <rdf:Description rdf:about="&obo;GO_0042376">
        <oboInOwl:inSubset rdf:resource="&obo;go#gosubset_prok"/>
    </rdf:Description>
    <rdf:Description rdf:about="&obo;GO_0042375">
        <oboInOwl:inSubset rdf:resource="&obo;go#gosubset_prok"/>
    </rdf:Description>
    <rdf:Description rdf:about="&obo;GO_0042374">
        <oboInOwl:inSubset rdf:resource="&obo;go#gosubset_prok"/>
    </rdf:Description>
    <rdf:Description rdf:about="&obo;GO_0010116">
        <oboInOwl:inSubset rdf:resource="&obo;go#gosubset_prok"/>
    </rdf:Description>
    <rdf:Description rdf:about="&obo;GO_0042373">
        <oboInOwl:inSubset rdf:resource="&obo;go#gosubset_prok"/>
    </rdf:Description>
    <rdf:Description rdf:about="&obo;GO_0010118">
        <oboInOwl:inSubset rdf:resource="&obo;go#goslim_pir"/>
    </rdf:Description>
    <rdf:Description rdf:about="&obo;GO_0042372">
        <oboInOwl:inSubset rdf:resource="&obo;go#gosubset_prok"/>
    </rdf:Description>
    <rdf:Description rdf:about="&obo;GO_0042371">
        <oboInOwl:inSubset rdf:resource="&obo;go#gosubset_prok"/>
    </rdf:Description>
    <rdf:Description rdf:about="&obo;GO_0042370">
        <oboInOwl:inSubset rdf:resource="&obo;go#gosubset_prok"/>
    </rdf:Description>
    <rdf:Description rdf:about="&obo;GO_0048501">
        <oboInOwl:inSubset rdf:resource="&obo;go#gosubset_prok"/>
    </rdf:Description>
    <rdf:Description rdf:about="&obo;GO_0048500">
        <oboInOwl:inSubset rdf:resource="&obo;go#goslim_pir"/>
        <oboInOwl:inSubset rdf:resource="&obo;go#gosubset_prok"/>
    </rdf:Description>
    <rdf:Description rdf:about="&obo;GO_0006729">
        <oboInOwl:inSubset rdf:resource="&obo;go#gosubset_prok"/>
    </rdf:Description>
    <rdf:Description rdf:about="&obo;GO_0006728">
        <oboInOwl:inSubset rdf:resource="&obo;go#gosubset_prok"/>
    </rdf:Description>
    <rdf:Description rdf:about="&obo;GO_0006722">
        <oboInOwl:inSubset rdf:resource="&obo;go#gosubset_prok"/>
    </rdf:Description>
    <rdf:Description rdf:about="&obo;GO_0015545">
        <oboInOwl:inSubset rdf:resource="&obo;go#gosubset_prok"/>
    </rdf:Description>
    <rdf:Description rdf:about="&obo;GO_0006720">
        <oboInOwl:inSubset rdf:resource="&obo;go#gosubset_prok"/>
    </rdf:Description>
    <rdf:Description rdf:about="&obo;GO_0015542">
        <oboInOwl:inSubset rdf:resource="&obo;go#gosubset_prok"/>
    </rdf:Description>
    <rdf:Description rdf:about="&obo;GO_0006721">
        <oboInOwl:inSubset rdf:resource="&obo;go#gosubset_prok"/>
    </rdf:Description>
    <rdf:Description rdf:about="&obo;GO_0006725">
        <oboInOwl:inSubset rdf:resource="&obo;go#goslim_pir"/>
        <oboInOwl:inSubset rdf:resource="&obo;go#gosubset_prok"/>
    </rdf:Description>
    <rdf:Description rdf:about="&obo;GO_0018398">
        <oboInOwl:inSubset rdf:resource="&obo;go#gosubset_prok"/>
    </rdf:Description>
    <rdf:Description rdf:about="&obo;GO_0018399">
        <oboInOwl:inSubset rdf:resource="&obo;go#gosubset_prok"/>
    </rdf:Description>
    <rdf:Description rdf:about="&obo;GO_0010115">
        <oboInOwl:inSubset rdf:resource="&obo;go#gosubset_prok"/>
    </rdf:Description>
    <rdf:Description rdf:about="&obo;GO_0018394">
        <oboInOwl:inSubset rdf:resource="&obo;go#gosubset_prok"/>
    </rdf:Description>
    <rdf:Description rdf:about="&obo;GO_0018395">
        <oboInOwl:inSubset rdf:resource="&obo;go#gosubset_prok"/>
    </rdf:Description>
    <rdf:Description rdf:about="&obo;GO_0018396">
        <oboInOwl:inSubset rdf:resource="&obo;go#gosubset_prok"/>
    </rdf:Description>
    <rdf:Description rdf:about="&obo;GO_0018397">
        <oboInOwl:inSubset rdf:resource="&obo;go#gosubset_prok"/>
    </rdf:Description>
    <rdf:Description rdf:about="&obo;GO_0018393">
        <oboInOwl:inSubset rdf:resource="&obo;go#gosubset_prok"/>
    </rdf:Description>
    <rdf:Description rdf:about="&obo;GO_0042365">
        <oboInOwl:inSubset rdf:resource="&obo;go#gosubset_prok"/>
    </rdf:Description>
    <rdf:Description rdf:about="&obo;GO_0042364">
        <oboInOwl:inSubset rdf:resource="&obo;go#gosubset_prok"/>
    </rdf:Description>
    <rdf:Description rdf:about="&obo;GO_0010109">
        <oboInOwl:inSubset rdf:resource="&obo;go#gosubset_prok"/>
    </rdf:Description>
    <rdf:Description rdf:about="&obo;GO_0042367">
        <oboInOwl:inSubset rdf:resource="&obo;go#gosubset_prok"/>
    </rdf:Description>
    <rdf:Description rdf:about="&obo;GO_0018391">
        <oboInOwl:inSubset rdf:resource="&obo;go#gosubset_prok"/>
    </rdf:Description>
    <rdf:Description rdf:about="&obo;GO_0018390">
        <oboInOwl:inSubset rdf:resource="&obo;go#gosubset_prok"/>
    </rdf:Description>
    <rdf:Description rdf:about="&obo;GO_0042366">
        <oboInOwl:inSubset rdf:resource="&obo;go#gosubset_prok"/>
    </rdf:Description>
    <rdf:Description rdf:about="&obo;GO_0042361">
        <oboInOwl:inSubset rdf:resource="&obo;go#gosubset_prok"/>
    </rdf:Description>
    <rdf:Description rdf:about="&obo;GO_0042360">
        <oboInOwl:inSubset rdf:resource="&obo;go#gosubset_prok"/>
    </rdf:Description>
    <rdf:Description rdf:about="&obo;GO_0042363">
        <oboInOwl:inSubset rdf:resource="&obo;go#gosubset_prok"/>
    </rdf:Description>
    <rdf:Description rdf:about="&obo;GO_0042362">
        <oboInOwl:inSubset rdf:resource="&obo;go#gosubset_prok"/>
    </rdf:Description>
    <rdf:Description rdf:about="&obo;GO_0000105">
        <oboInOwl:inSubset rdf:resource="&obo;go#gosubset_prok"/>
    </rdf:Description>
    <rdf:Description rdf:about="&obo;GO_0000104">
        <oboInOwl:inSubset rdf:resource="&obo;go#gosubset_prok"/>
    </rdf:Description>
    <rdf:Description rdf:about="&obo;GO_0006739">
        <oboInOwl:inSubset rdf:resource="&obo;go#gosubset_prok"/>
    </rdf:Description>
    <rdf:Description rdf:about="&obo;GO_0000103">
        <oboInOwl:inSubset rdf:resource="&obo;go#gosubset_prok"/>
    </rdf:Description>
    <rdf:Description rdf:about="&obo;GO_0070297">
        <oboInOwl:inSubset rdf:resource="&obo;go#gosubset_prok"/>
    </rdf:Description>
    <rdf:Description rdf:about="&obo;GO_0048511">
        <oboInOwl:inSubset rdf:resource="&obo;go#goslim_pir"/>
        <oboInOwl:inSubset rdf:resource="&obo;go#gosubset_prok"/>
    </rdf:Description>
    <rdf:Description rdf:about="&obo;GO_0000101">
        <oboInOwl:inSubset rdf:resource="&obo;go#gosubset_prok"/>
    </rdf:Description>
    <rdf:Description rdf:about="&obo;GO_0000100">
        <oboInOwl:inSubset rdf:resource="&obo;go#gosubset_prok"/>
    </rdf:Description>
    <rdf:Description rdf:about="&obo;GO_0015532">
        <oboInOwl:inSubset rdf:resource="&obo;go#gosubset_prok"/>
    </rdf:Description>
    <rdf:Description rdf:about="&obo;GO_0048518">
        <oboInOwl:inSubset rdf:resource="&obo;go#gosubset_prok"/>
    </rdf:Description>
    <rdf:Description rdf:about="&obo;GO_0006732">
        <oboInOwl:inSubset rdf:resource="&obo;go#gosubset_prok"/>
    </rdf:Description>
    <rdf:Description rdf:about="&obo;GO_0006733">
        <oboInOwl:inSubset rdf:resource="&obo;go#gosubset_prok"/>
    </rdf:Description>
    <rdf:Description rdf:about="&obo;GO_0048519">
        <oboInOwl:inSubset rdf:resource="&obo;go#gosubset_prok"/>
    </rdf:Description>
    <rdf:Description rdf:about="&obo;GO_0006734">
        <oboInOwl:inSubset rdf:resource="&obo;go#gosubset_prok"/>
    </rdf:Description>
    <rdf:Description rdf:about="&obo;GO_0006735">
        <oboInOwl:inSubset rdf:resource="&obo;go#gosubset_prok"/>
    </rdf:Description>
    <rdf:Description rdf:about="&obo;GO_0000109">
        <oboInOwl:inSubset rdf:resource="&obo;go#goslim_pir"/>
    </rdf:Description>
    <rdf:Description rdf:about="&obo;GO_0015538">
        <oboInOwl:inSubset rdf:resource="&obo;go#gosubset_prok"/>
    </rdf:Description>
    <rdf:Description rdf:about="&obo;GO_0006738">
        <oboInOwl:inSubset rdf:resource="&obo;go#gosubset_prok"/>
    </rdf:Description>
    <rdf:Description rdf:about="&obo;GO_0000107">
        <oboInOwl:inSubset rdf:resource="&obo;go#gosubset_prok"/>
    </rdf:Description>
    <rdf:Description rdf:about="&obo;GO_0033238">
        <oboInOwl:inSubset rdf:resource="&obo;go#gosubset_prok"/>
    </rdf:Description>
    <rdf:Description rdf:about="&obo;GO_0018389">
        <oboInOwl:inSubset rdf:resource="&obo;go#gosubset_prok"/>
    </rdf:Description>
    <rdf:Description rdf:about="&obo;GO_0018387">
        <oboInOwl:inSubset rdf:resource="&obo;go#gosubset_prok"/>
    </rdf:Description>
    <rdf:Description rdf:about="&obo;GO_0018388">
        <oboInOwl:inSubset rdf:resource="&obo;go#gosubset_prok"/>
    </rdf:Description>
    <rdf:Description rdf:about="&obo;GO_0042368">
        <oboInOwl:inSubset rdf:resource="&obo;go#gosubset_prok"/>
    </rdf:Description>
    <rdf:Description rdf:about="&obo;GO_0018386">
        <oboInOwl:inSubset rdf:resource="&obo;go#gosubset_prok"/>
    </rdf:Description>
    <rdf:Description rdf:about="&obo;GO_0042369">
        <oboInOwl:inSubset rdf:resource="&obo;go#gosubset_prok"/>
    </rdf:Description>
    <rdf:Description rdf:about="&obo;GO_0015530">
        <oboInOwl:inSubset rdf:resource="&obo;go#gosubset_prok"/>
    </rdf:Description>
    <rdf:Description rdf:about="&obo;GO_0006730">
        <oboInOwl:inSubset rdf:resource="&obo;go#goslim_pir"/>
        <oboInOwl:inSubset rdf:resource="&obo;go#gosubset_prok"/>
    </rdf:Description>
    <rdf:Description rdf:about="&obo;GO_0042396">
        <oboInOwl:inSubset rdf:resource="&obo;go#gosubset_prok"/>
    </rdf:Description>
    <rdf:Description rdf:about="&obo;GO_0010138">
        <oboInOwl:inSubset rdf:resource="&obo;go#gosubset_prok"/>
    </rdf:Description>
    <rdf:Description rdf:about="&obo;GO_0010139">
        <oboInOwl:inSubset rdf:resource="&obo;go#gosubset_prok"/>
    </rdf:Description>
    <rdf:Description rdf:about="&obo;GO_0042393">
        <oboInOwl:inSubset rdf:resource="&obo;go#goslim_generic"/>
        <oboInOwl:inSubset rdf:resource="&obo;go#goslim_yeast"/>
    </rdf:Description>
    <rdf:Description rdf:about="&obo;GO_0033222">
        <oboInOwl:inSubset rdf:resource="&obo;go#gosubset_prok"/>
    </rdf:Description>
    <rdf:Description rdf:about="&obo;GO_0042399">
        <oboInOwl:inSubset rdf:resource="&obo;go#gosubset_prok"/>
    </rdf:Description>
    <rdf:Description rdf:about="&obo;GO_0033221">
        <oboInOwl:inSubset rdf:resource="&obo;go#gosubset_prok"/>
    </rdf:Description>
    <rdf:Description rdf:about="&obo;GO_0033220">
        <oboInOwl:inSubset rdf:resource="&obo;go#gosubset_prok"/>
    </rdf:Description>
    <rdf:Description rdf:about="&obo;GO_0042398">
        <oboInOwl:inSubset rdf:resource="&obo;go#gosubset_prok"/>
    </rdf:Description>
    <rdf:Description rdf:about="&obo;GO_0042397">
        <oboInOwl:inSubset rdf:resource="&obo;go#gosubset_prok"/>
    </rdf:Description>
    <rdf:Description rdf:about="&obo;GO_0000133">
        <oboInOwl:inSubset rdf:resource="&obo;go#goslim_pir"/>
    </rdf:Description>
    <rdf:Description rdf:about="&obo;GO_0048523">
        <oboInOwl:inSubset rdf:resource="&obo;go#gosubset_prok"/>
    </rdf:Description>
    <rdf:Description rdf:about="&obo;GO_0042391">
        <oboInOwl:inSubset rdf:resource="&obo;go#gosubset_prok"/>
    </rdf:Description>
    <rdf:Description rdf:about="&obo;GO_0048522">
        <oboInOwl:inSubset rdf:resource="&obo;go#gosubset_prok"/>
    </rdf:Description>
    <rdf:Description rdf:about="&obo;GO_0019502">
        <oboInOwl:inSubset rdf:resource="&obo;go#gosubset_prok"/>
    </rdf:Description>
    <rdf:Description rdf:about="&obo;GO_0006748">
        <oboInOwl:inSubset rdf:resource="&obo;go#gosubset_prok"/>
    </rdf:Description>
    <rdf:Description rdf:about="&obo;GO_0019503">
        <oboInOwl:inSubset rdf:resource="&obo;go#gosubset_prok"/>
    </rdf:Description>
    <rdf:Description rdf:about="&obo;GO_0006749">
        <oboInOwl:inSubset rdf:resource="&obo;go#gosubset_prok"/>
    </rdf:Description>
    <rdf:Description rdf:about="&obo;GO_0006746">
        <oboInOwl:inSubset rdf:resource="&obo;go#gosubset_prok"/>
    </rdf:Description>
    <rdf:Description rdf:about="&obo;GO_0019504">
        <oboInOwl:inSubset rdf:resource="&obo;go#gosubset_prok"/>
    </rdf:Description>
    <rdf:Description rdf:about="&obo;GO_0019505">
        <oboInOwl:inSubset rdf:resource="&obo;go#gosubset_prok"/>
    </rdf:Description>
    <rdf:Description rdf:about="&obo;GO_0006747">
        <oboInOwl:inSubset rdf:resource="&obo;go#gosubset_prok"/>
    </rdf:Description>
    <rdf:Description rdf:about="&obo;GO_0019506">
        <oboInOwl:inSubset rdf:resource="&obo;go#gosubset_prok"/>
    </rdf:Description>
    <rdf:Description rdf:about="&obo;RO_0002300">
        <obo:IAO_0000114 rdf:resource="&obo;IAO_0000125"/>
    </rdf:Description>
    <rdf:Description rdf:about="&obo;GO_0006744">
        <oboInOwl:inSubset rdf:resource="&obo;go#gosubset_prok"/>
    </rdf:Description>
    <rdf:Description rdf:about="&obo;GO_0019507">
        <oboInOwl:inSubset rdf:resource="&obo;go#gosubset_prok"/>
    </rdf:Description>
    <rdf:Description rdf:about="&obo;GO_0006742">
        <oboInOwl:inSubset rdf:resource="&obo;go#gosubset_prok"/>
    </rdf:Description>
    <rdf:Description rdf:about="&obo;GO_0019508">
        <oboInOwl:inSubset rdf:resource="&obo;go#gosubset_prok"/>
    </rdf:Description>
    <rdf:Description rdf:about="&obo;GO_0006743">
        <oboInOwl:inSubset rdf:resource="&obo;go#gosubset_prok"/>
    </rdf:Description>
    <rdf:Description rdf:about="&obo;GO_0015520">
        <oboInOwl:inSubset rdf:resource="&obo;go#gosubset_prok"/>
    </rdf:Description>
    <rdf:Description rdf:about="&obo;GO_0019509">
        <oboInOwl:inSubset rdf:resource="&obo;go#gosubset_prok"/>
    </rdf:Description>
    <rdf:Description rdf:about="&obo;GO_0006740">
        <oboInOwl:inSubset rdf:resource="&obo;go#gosubset_prok"/>
    </rdf:Description>
    <rdf:Description rdf:about="&obo;GO_0010131">
        <oboInOwl:inSubset rdf:resource="&obo;go#gosubset_prok"/>
    </rdf:Description>
    <rdf:Description rdf:about="&obo;GO_0010130">
        <oboInOwl:inSubset rdf:resource="&obo;go#gosubset_prok"/>
    </rdf:Description>
    <rdf:Description rdf:about="&obo;GO_0006741">
        <oboInOwl:inSubset rdf:resource="&obo;go#gosubset_prok"/>
    </rdf:Description>
    <rdf:Description rdf:about="&obo;GO_0010133">
        <oboInOwl:inSubset rdf:resource="&obo;go#gosubset_prok"/>
    </rdf:Description>
    <rdf:Description rdf:about="&obo;GO_0010132">
        <oboInOwl:inSubset rdf:resource="&obo;go#gosubset_prok"/>
    </rdf:Description>
    <rdf:Description rdf:about="&obo;GO_0010135">
        <oboInOwl:inSubset rdf:resource="&obo;go#gosubset_prok"/>
    </rdf:Description>
    <rdf:Description rdf:about="&obo;GO_0010134">
        <oboInOwl:inSubset rdf:resource="&obo;go#gosubset_prok"/>
    </rdf:Description>
    <rdf:Description rdf:about="&obo;GO_0019500">
        <oboInOwl:inSubset rdf:resource="&obo;go#gosubset_prok"/>
    </rdf:Description>
    <rdf:Description rdf:about="&obo;GO_0010137">
        <oboInOwl:inSubset rdf:resource="&obo;go#gosubset_prok"/>
    </rdf:Description>
    <rdf:Description rdf:about="&obo;GO_0019501">
        <oboInOwl:inSubset rdf:resource="&obo;go#gosubset_prok"/>
    </rdf:Description>
    <rdf:Description rdf:about="&obo;GO_0010136">
        <oboInOwl:inSubset rdf:resource="&obo;go#gosubset_prok"/>
    </rdf:Description>
    <rdf:Description rdf:about="&obo;GO_0010129">
        <oboInOwl:inSubset rdf:resource="&obo;go#gosubset_prok"/>
    </rdf:Description>
    <rdf:Description rdf:about="&obo;GO_0010128">
        <oboInOwl:inSubset rdf:resource="&obo;go#gosubset_prok"/>
    </rdf:Description>
    <rdf:Description rdf:about="&obo;RO_0002301">
        <obo:IAO_0000114 rdf:resource="&obo;IAO_0000125"/>
    </rdf:Description>
    <rdf:Description rdf:about="&obo;RO_0002303">
        <obo:IAO_0000114 rdf:resource="&obo;IAO_0000125"/>
    </rdf:Description>
    <rdf:Description rdf:about="&obo;PO_0009110">
        <oboInOwl:inSubset rdf:resource="&obo;po#Maize"/>
    </rdf:Description>
    <rdf:Description rdf:about="&obo;GO_0015517">
        <oboInOwl:inSubset rdf:resource="&obo;go#gosubset_prok"/>
    </rdf:Description>
    <rdf:Description rdf:about="&obo;GO_0015519">
        <oboInOwl:inSubset rdf:resource="&obo;go#gosubset_prok"/>
    </rdf:Description>
    <rdf:Description rdf:about="&obo;GO_0042380">
        <oboInOwl:inSubset rdf:resource="&obo;go#gosubset_prok"/>
    </rdf:Description>
    <rdf:Description rdf:about="&obo;GO_0070275">
        <oboInOwl:inSubset rdf:resource="&obo;go#gosubset_prok"/>
    </rdf:Description>
    <rdf:Description rdf:about="&obo;GO_0015514">
        <oboInOwl:inSubset rdf:resource="&obo;go#gosubset_prok"/>
    </rdf:Description>
    <rdf:Description rdf:about="&obo;GO_0006757">
        <oboInOwl:inSubset rdf:resource="&obo;go#gosubset_prok"/>
    </rdf:Description>
    <rdf:Description rdf:about="&obo;GO_0070271">
        <oboInOwl:inSubset rdf:resource="&obo;go#goslim_yeast"/>
        <oboInOwl:inSubset rdf:resource="&obo;go#gosubset_prok"/>
    </rdf:Description>
    <rdf:Description rdf:about="&obo;GO_0000128">
        <oboInOwl:inSubset rdf:resource="&obo;go#goslim_pir"/>
        <oboInOwl:inSubset rdf:resource="&obo;go#gosubset_prok"/>
    </rdf:Description>
    <rdf:Description rdf:about="&obo;GO_0015515">
        <oboInOwl:inSubset rdf:resource="&obo;go#gosubset_prok"/>
    </rdf:Description>
    <rdf:Description rdf:about="&obo;GO_0006753">
        <oboInOwl:inSubset rdf:resource="&obo;go#gosubset_prok"/>
    </rdf:Description>
    <rdf:Description rdf:about="&obo;GO_0006754">
        <oboInOwl:inSubset rdf:resource="&obo;go#gosubset_prok"/>
    </rdf:Description>
    <rdf:Description rdf:about="&obo;GO_0006756">
        <oboInOwl:inSubset rdf:resource="&obo;go#gosubset_prok"/>
    </rdf:Description>
    <rdf:Description rdf:about="&obo;GO_0010122">
        <oboInOwl:inSubset rdf:resource="&obo;go#gosubset_prok"/>
    </rdf:Description>
    <rdf:Description rdf:about="&obo;GO_0006750">
        <oboInOwl:inSubset rdf:resource="&obo;go#gosubset_prok"/>
    </rdf:Description>
    <rdf:Description rdf:about="&obo;GO_0010121">
        <oboInOwl:inSubset rdf:resource="&obo;go#gosubset_prok"/>
    </rdf:Description>
    <rdf:Description rdf:about="&obo;GO_0006751">
        <oboInOwl:inSubset rdf:resource="&obo;go#gosubset_prok"/>
    </rdf:Description>
    <rdf:Description rdf:about="&obo;PO_0009109">
        <oboInOwl:inSubset rdf:resource="&obo;po#Maize"/>
    </rdf:Description>
    <rdf:Description rdf:about="&obo;GO_0010126">
        <oboInOwl:inSubset rdf:resource="&obo;go#gosubset_prok"/>
    </rdf:Description>
    <rdf:Description rdf:about="&obo;GO_0010125">
        <oboInOwl:inSubset rdf:resource="&obo;go#gosubset_prok"/>
    </rdf:Description>
    <rdf:Description rdf:about="&obo;GO_0033218">
        <oboInOwl:inSubset rdf:resource="&obo;go#goslim_pir"/>
    </rdf:Description>
    <rdf:Description rdf:about="&obo;GO_0010124">
        <oboInOwl:inSubset rdf:resource="&obo;go#gosubset_prok"/>
    </rdf:Description>
    <rdf:Description rdf:about="&obo;GO_0010123">
        <oboInOwl:inSubset rdf:resource="&obo;go#gosubset_prok"/>
    </rdf:Description>
    <rdf:Description rdf:about="&obo;GO_0000154">
        <oboInOwl:inSubset rdf:resource="&obo;go#gosubset_prok"/>
    </rdf:Description>
    <rdf:Description rdf:about="&obo;GO_0000155">
        <oboInOwl:inSubset rdf:resource="&obo;go#gosubset_prok"/>
    </rdf:Description>
    <rdf:Description rdf:about="&obo;GO_0000156">
        <oboInOwl:inSubset rdf:resource="&obo;go#goslim_metagenomics"/>
        <oboInOwl:inSubset rdf:resource="&obo;go#gosubset_prok"/>
    </rdf:Description>
    <rdf:Description rdf:about="&obo;PO_0009103">
        <oboInOwl:inSubset rdf:resource="&obo;po#Maize"/>
    </rdf:Description>
    <rdf:Description rdf:about="&obo;PO_0009102">
        <oboInOwl:inSubset rdf:resource="&obo;po#Maize"/>
    </rdf:Description>
    <rdf:Description rdf:about="&obo;GO_0000150">
        <oboInOwl:inSubset rdf:resource="&obo;go#gosubset_prok"/>
    </rdf:Description>
    <rdf:Description rdf:about="&obo;PO_0009101">
        <oboInOwl:inSubset rdf:resource="&obo;po#Maize"/>
    </rdf:Description>
    <rdf:Description rdf:about="&obo;GO_0000151">
        <oboInOwl:inSubset rdf:resource="&obo;go#goslim_pir"/>
        <oboInOwl:inSubset rdf:resource="&obo;go#gosubset_prok"/>
    </rdf:Description>
    <rdf:Description rdf:about="&obo;PO_0009107">
        <oboInOwl:inSubset rdf:resource="&obo;po#Maize"/>
    </rdf:Description>
    <rdf:Description rdf:about="&obo;PO_0009106">
        <oboInOwl:inSubset rdf:resource="&obo;po#Maize"/>
    </rdf:Description>
    <rdf:Description rdf:about="&obo;GO_0033202">
        <oboInOwl:inSubset rdf:resource="&obo;go#goslim_pir"/>
        <oboInOwl:inSubset rdf:resource="&obo;go#gosubset_prok"/>
    </rdf:Description>
    <rdf:Description rdf:about="&obo;PO_0009104">
        <oboInOwl:inSubset rdf:resource="&obo;po#Maize"/>
    </rdf:Description>
    <rdf:Description rdf:about="&obo;GO_0006761">
        <oboInOwl:inSubset rdf:resource="&obo;go#gosubset_prok"/>
    </rdf:Description>
    <rdf:Description rdf:about="&obo;GO_0006760">
        <oboInOwl:inSubset rdf:resource="&obo;go#gosubset_prok"/>
    </rdf:Description>
    <rdf:Description rdf:about="&obo;GO_0006767">
        <oboInOwl:inSubset rdf:resource="&obo;go#gosubset_prok"/>
    </rdf:Description>
    <rdf:Description rdf:about="&obo;GO_0006766">
        <oboInOwl:inSubset rdf:resource="&obo;go#goslim_aspergillus"/>
        <oboInOwl:inSubset rdf:resource="&obo;go#goslim_candida"/>
        <oboInOwl:inSubset rdf:resource="&obo;go#goslim_pir"/>
        <oboInOwl:inSubset rdf:resource="&obo;go#goslim_pombe"/>
        <oboInOwl:inSubset rdf:resource="&obo;go#goslim_yeast"/>
        <oboInOwl:inSubset rdf:resource="&obo;go#gosubset_prok"/>
    </rdf:Description>
    <rdf:Description rdf:about="&obo;GO_0015505">
        <oboInOwl:inSubset rdf:resource="&obo;go#gosubset_prok"/>
    </rdf:Description>
    <rdf:Description rdf:about="&obo;GO_0006769">
        <oboInOwl:inSubset rdf:resource="&obo;go#gosubset_prok"/>
    </rdf:Description>
    <rdf:Description rdf:about="&obo;GO_0006768">
        <oboInOwl:inSubset rdf:resource="&obo;go#gosubset_prok"/>
    </rdf:Description>
    <rdf:Description rdf:about="&obo;GO_0015503">
        <oboInOwl:inSubset rdf:resource="&obo;go#gosubset_prok"/>
    </rdf:Description>
    <rdf:Description rdf:about="&obo;PO_0030009">
        <oboInOwl:inSubset rdf:resource="&obo;po#Bryophytes"/>
        <oboInOwl:inSubset rdf:resource="&obo;po#CL"/>
        <oboInOwl:inSubset rdf:resource="&obo;po#Pteridophytes"/>
    </rdf:Description>
    <rdf:Description rdf:about="&obo;PO_0030008">
        <oboInOwl:inSubset rdf:resource="&obo;po#CL"/>
        <oboInOwl:inSubset rdf:resource="&obo;po#Pteridophytes"/>
    </rdf:Description>
    <rdf:Description rdf:about="&obo;PO_0030007">
        <oboInOwl:inSubset rdf:resource="&obo;po#Bryophytes"/>
        <oboInOwl:inSubset rdf:resource="&obo;po#CL"/>
        <oboInOwl:inSubset rdf:resource="&obo;po#Pteridophytes"/>
    </rdf:Description>
    <rdf:Description rdf:about="&obo;PO_0030006">
        <oboInOwl:inSubset rdf:resource="&obo;po#Bryophytes"/>
        <oboInOwl:inSubset rdf:resource="&obo;po#Pteridophytes"/>
    </rdf:Description>
    <rdf:Description rdf:about="&obo;PO_0030005">
        <oboInOwl:inSubset rdf:resource="&obo;po#Bryophytes"/>
    </rdf:Description>
    <rdf:Description rdf:about="&obo;PO_0030004">
        <oboInOwl:inSubset rdf:resource="&obo;po#Bryophytes"/>
    </rdf:Description>
    <rdf:Description rdf:about="&obo;PO_0030003">
        <oboInOwl:inSubset rdf:resource="&obo;po#Bryophytes"/>
        <oboInOwl:inSubset rdf:resource="&obo;po#Pteridophytes"/>
    </rdf:Description>
    <rdf:Description rdf:about="&obo;PO_0030002">
        <oboInOwl:inSubset rdf:resource="&obo;po#Bryophytes"/>
        <oboInOwl:inSubset rdf:resource="&obo;po#CL"/>
    </rdf:Description>
    <rdf:Description rdf:about="&obo;PO_0030001">
        <oboInOwl:inSubset rdf:resource="&obo;po#Bryophytes"/>
        <oboInOwl:inSubset rdf:resource="&obo;po#CL"/>
    </rdf:Description>
    <rdf:Description rdf:about="&obo;GO_0047006">
        <oboInOwl:inSubset rdf:resource="&obo;go#gosubset_prok"/>
    </rdf:Description>
    <rdf:Description rdf:about="&obo;GO_0048552">
        <oboInOwl:inSubset rdf:resource="&obo;go#gosubset_prok"/>
    </rdf:Description>
    <rdf:Description rdf:about="&obo;GO_0006772">
        <oboInOwl:inSubset rdf:resource="&obo;go#gosubset_prok"/>
    </rdf:Description>
    <rdf:Description rdf:about="&obo;GO_0006771">
        <oboInOwl:inSubset rdf:resource="&obo;go#gosubset_prok"/>
    </rdf:Description>
    <rdf:Description rdf:about="&obo;GO_0006776">
        <oboInOwl:inSubset rdf:resource="&obo;go#gosubset_prok"/>
    </rdf:Description>
    <rdf:Description rdf:about="&obo;GO_0006775">
        <oboInOwl:inSubset rdf:resource="&obo;go#gosubset_prok"/>
    </rdf:Description>
    <rdf:Description rdf:about="&obo;GO_0006778">
        <oboInOwl:inSubset rdf:resource="&obo;go#gosubset_prok"/>
    </rdf:Description>
    <rdf:Description rdf:about="&obo;GO_0006777">
        <oboInOwl:inSubset rdf:resource="&obo;go#gosubset_prok"/>
    </rdf:Description>
    <rdf:Description rdf:about="&obo;GO_0006779">
        <oboInOwl:inSubset rdf:resource="&obo;go#gosubset_prok"/>
    </rdf:Description>
    <rdf:Description rdf:about="&obo;GO_0000175">
        <oboInOwl:inSubset rdf:resource="&obo;go#gosubset_prok"/>
    </rdf:Description>
    <rdf:Description rdf:about="&obo;GO_0000178">
        <oboInOwl:inSubset rdf:resource="&obo;go#goslim_pir"/>
    </rdf:Description>
    <rdf:Description rdf:about="&obo;GO_0000179">
        <oboInOwl:inSubset rdf:resource="&obo;go#gosubset_prok"/>
    </rdf:Description>
    <rdf:Description rdf:about="&obo;GO_0006785">
        <oboInOwl:inSubset rdf:resource="&obo;go#gosubset_prok"/>
    </rdf:Description>
    <rdf:Description rdf:about="&obo;GO_0006784">
        <oboInOwl:inSubset rdf:resource="&obo;go#gosubset_prok"/>
    </rdf:Description>
    <rdf:Description rdf:about="&obo;GO_0006783">
        <oboInOwl:inSubset rdf:resource="&obo;go#gosubset_prok"/>
    </rdf:Description>
    <rdf:Description rdf:about="&obo;GO_0006782">
        <oboInOwl:inSubset rdf:resource="&obo;go#gosubset_prok"/>
    </rdf:Description>
    <rdf:Description rdf:about="&obo;GO_0006781">
        <oboInOwl:inSubset rdf:resource="&obo;go#gosubset_prok"/>
    </rdf:Description>
    <rdf:Description rdf:about="&obo;GO_0006780">
        <oboInOwl:inSubset rdf:resource="&obo;go#gosubset_prok"/>
    </rdf:Description>
    <rdf:Description rdf:about="&obo;GO_0006789">
        <oboInOwl:inSubset rdf:resource="&obo;go#gosubset_prok"/>
    </rdf:Description>
    <rdf:Description rdf:about="&obo;GO_0006788">
        <oboInOwl:inSubset rdf:resource="&obo;go#gosubset_prok"/>
    </rdf:Description>
    <rdf:Description rdf:about="&obo;GO_0006787">
        <oboInOwl:inSubset rdf:resource="&obo;go#gosubset_prok"/>
    </rdf:Description>
    <rdf:Description rdf:about="&obo;GO_0006786">
        <oboInOwl:inSubset rdf:resource="&obo;go#gosubset_prok"/>
    </rdf:Description>
    <rdf:Description rdf:about="&obo;GO_0000166">
        <oboInOwl:inSubset rdf:resource="&obo;go#goslim_metagenomics"/>
        <oboInOwl:inSubset rdf:resource="&obo;go#goslim_pir"/>
        <oboInOwl:inSubset rdf:resource="&obo;go#goslim_plant"/>
        <oboInOwl:inSubset rdf:resource="&obo;go#gosubset_prok"/>
    </rdf:Description>
    <rdf:Description rdf:about="&obo;GO_0000162">
        <oboInOwl:inSubset rdf:resource="&obo;go#gosubset_prok"/>
    </rdf:Description>
    <rdf:Description rdf:about="&obo;GO_0000160">
        <oboInOwl:inSubset rdf:resource="&obo;go#goslim_metagenomics"/>
        <oboInOwl:inSubset rdf:resource="&obo;go#gosubset_prok"/>
    </rdf:Description>
    <rdf:Description rdf:about="&obo;GO_0006794">
        <oboInOwl:inSubset rdf:resource="&obo;go#gosubset_prok"/>
    </rdf:Description>
    <rdf:Description rdf:about="&obo;GO_0006793">
        <oboInOwl:inSubset rdf:resource="&obo;go#goslim_pir"/>
        <oboInOwl:inSubset rdf:resource="&obo;go#gosubset_prok"/>
    </rdf:Description>
    <rdf:Description rdf:about="&obo;GO_0006796">
        <oboInOwl:inSubset rdf:resource="&obo;go#gosubset_prok"/>
    </rdf:Description>
    <rdf:Description rdf:about="&obo;GO_0006795">
        <oboInOwl:inSubset rdf:resource="&obo;go#gosubset_prok"/>
    </rdf:Description>
    <rdf:Description rdf:about="&obo;GO_0006790">
        <oboInOwl:inSubset rdf:resource="&obo;go#goslim_generic"/>
        <oboInOwl:inSubset rdf:resource="&obo;go#goslim_metagenomics"/>
        <oboInOwl:inSubset rdf:resource="&obo;go#gosubset_prok"/>
    </rdf:Description>
    <rdf:Description rdf:about="&obo;GO_0006792">
        <oboInOwl:inSubset rdf:resource="&obo;go#gosubset_prok"/>
    </rdf:Description>
    <rdf:Description rdf:about="&obo;GO_0006791">
        <oboInOwl:inSubset rdf:resource="&obo;go#gosubset_prok"/>
    </rdf:Description>
    <rdf:Description rdf:about="&obo;GO_0006798">
        <oboInOwl:inSubset rdf:resource="&obo;go#gosubset_prok"/>
    </rdf:Description>
    <rdf:Description rdf:about="&obo;GO_0006797">
        <oboInOwl:inSubset rdf:resource="&obo;go#gosubset_prok"/>
    </rdf:Description>
    <rdf:Description rdf:about="&obo;GO_0006799">
        <oboInOwl:inSubset rdf:resource="&obo;go#gosubset_prok"/>
    </rdf:Description>
    <rdf:Description rdf:about="&obo;GO_0019557">
        <oboInOwl:inSubset rdf:resource="&obo;go#gosubset_prok"/>
    </rdf:Description>
    <rdf:Description rdf:about="&obo;GO_0004553">
        <oboInOwl:inSubset rdf:resource="&obo;go#gosubset_prok"/>
    </rdf:Description>
    <rdf:Description rdf:about="&obo;GO_0019558">
        <oboInOwl:inSubset rdf:resource="&obo;go#gosubset_prok"/>
    </rdf:Description>
    <rdf:Description rdf:about="&obo;PO_0025250">
        <oboInOwl:inSubset rdf:resource="&obo;po#Musa"/>
    </rdf:Description>
    <rdf:Description rdf:about="&obo;GO_0019559">
        <oboInOwl:inSubset rdf:resource="&obo;go#gosubset_prok"/>
    </rdf:Description>
    <rdf:Description rdf:about="&obo;GO_0004555">
        <oboInOwl:inSubset rdf:resource="&obo;go#gosubset_prok"/>
    </rdf:Description>
    <rdf:Description rdf:about="&obo;GO_0004556">
        <oboInOwl:inSubset rdf:resource="&obo;go#gosubset_prok"/>
    </rdf:Description>
    <rdf:Description rdf:about="&obo;GO_0004557">
        <oboInOwl:inSubset rdf:resource="&obo;go#gosubset_prok"/>
    </rdf:Description>
    <rdf:Description rdf:about="&obo;GO_0004558">
        <oboInOwl:inSubset rdf:resource="&obo;go#gosubset_prok"/>
    </rdf:Description>
    <rdf:Description rdf:about="&obo;GO_0004559">
        <oboInOwl:inSubset rdf:resource="&obo;go#gosubset_prok"/>
    </rdf:Description>
    <rdf:Description rdf:about="&obo;GO_0019550">
        <oboInOwl:inSubset rdf:resource="&obo;go#gosubset_prok"/>
    </rdf:Description>
    <rdf:Description rdf:about="&obo;GO_0019551">
        <oboInOwl:inSubset rdf:resource="&obo;go#gosubset_prok"/>
    </rdf:Description>
    <rdf:Description rdf:about="&obo;GO_0019552">
        <oboInOwl:inSubset rdf:resource="&obo;go#gosubset_prok"/>
    </rdf:Description>
    <rdf:Description rdf:about="&obo;GO_0019553">
        <oboInOwl:inSubset rdf:resource="&obo;go#gosubset_prok"/>
    </rdf:Description>
    <rdf:Description rdf:about="&obo;GO_0019554">
        <oboInOwl:inSubset rdf:resource="&obo;go#gosubset_prok"/>
    </rdf:Description>
    <rdf:Description rdf:about="&obo;GO_0004550">
        <oboInOwl:inSubset rdf:resource="&obo;go#gosubset_prok"/>
    </rdf:Description>
    <rdf:Description rdf:about="&obo;GO_0019555">
        <oboInOwl:inSubset rdf:resource="&obo;go#gosubset_prok"/>
    </rdf:Description>
    <rdf:Description rdf:about="&obo;GO_0004551">
        <oboInOwl:inSubset rdf:resource="&obo;go#gosubset_prok"/>
    </rdf:Description>
    <rdf:Description rdf:about="&obo;GO_0019556">
        <oboInOwl:inSubset rdf:resource="&obo;go#gosubset_prok"/>
    </rdf:Description>
    <rdf:Description rdf:about="&obo;PO_0025247">
        <oboInOwl:inSubset rdf:resource="&obo;po#Musa"/>
    </rdf:Description>
    <rdf:Description rdf:about="&obo;PO_0025248">
        <oboInOwl:inSubset rdf:resource="&obo;po#Musa"/>
    </rdf:Description>
    <rdf:Description rdf:about="&obo;GO_0033194">
        <oboInOwl:inSubset rdf:resource="&obo;go#gosubset_prok"/>
    </rdf:Description>
    <rdf:Description rdf:about="&obo;PO_0025245">
        <oboInOwl:inSubset rdf:resource="&obo;po#Musa"/>
    </rdf:Description>
    <rdf:Description rdf:about="&obo;PO_0025246">
        <oboInOwl:inSubset rdf:resource="&obo;po#Musa"/>
    </rdf:Description>
    <rdf:Description rdf:about="&obo;GO_0019568">
        <oboInOwl:inSubset rdf:resource="&obo;go#gosubset_prok"/>
    </rdf:Description>
    <rdf:Description rdf:about="&obo;PO_0025261">
        <oboInOwl:inSubset rdf:resource="&obo;po#CL"/>
    </rdf:Description>
    <rdf:Description rdf:about="&obo;GO_0019569">
        <oboInOwl:inSubset rdf:resource="&obo;go#gosubset_prok"/>
    </rdf:Description>
    <rdf:Description rdf:about="&obo;GO_0004549">
        <oboInOwl:inSubset rdf:resource="&obo;go#gosubset_prok"/>
    </rdf:Description>
    <rdf:Description rdf:about="&obo;GO_0019562">
        <oboInOwl:inSubset rdf:resource="&obo;go#gosubset_prok"/>
    </rdf:Description>
    <rdf:Description rdf:about="&obo;GO_0019563">
        <oboInOwl:inSubset rdf:resource="&obo;go#gosubset_prok"/>
    </rdf:Description>
    <rdf:Description rdf:about="&obo;GO_0019560">
        <oboInOwl:inSubset rdf:resource="&obo;go#gosubset_prok"/>
    </rdf:Description>
    <rdf:Description rdf:about="&obo;GO_0019561">
        <oboInOwl:inSubset rdf:resource="&obo;go#gosubset_prok"/>
    </rdf:Description>
    <rdf:Description rdf:about="&obo;GO_0004540">
        <oboInOwl:inSubset rdf:resource="&obo;go#gosubset_prok"/>
    </rdf:Description>
    <rdf:Description rdf:about="&obo;GO_0019566">
        <oboInOwl:inSubset rdf:resource="&obo;go#gosubset_prok"/>
    </rdf:Description>
    <rdf:Description rdf:about="&obo;GO_0019567">
        <oboInOwl:inSubset rdf:resource="&obo;go#gosubset_prok"/>
    </rdf:Description>
    <rdf:Description rdf:about="&obo;GO_0019564">
        <oboInOwl:inSubset rdf:resource="&obo;go#gosubset_prok"/>
    </rdf:Description>
    <rdf:Description rdf:about="&obo;GO_0019570">
        <oboInOwl:inSubset rdf:resource="&obo;go#gosubset_prok"/>
    </rdf:Description>
    <rdf:Description rdf:about="&obo;PO_0025258">
        <oboInOwl:inSubset rdf:resource="&obo;po#CL"/>
    </rdf:Description>
    <rdf:Description rdf:about="&obo;GO_0019579">
        <oboInOwl:inSubset rdf:resource="&obo;go#gosubset_prok"/>
    </rdf:Description>
    <rdf:Description rdf:about="&obo;GO_0004576">
        <oboInOwl:inSubset rdf:resource="&obo;go#gosubset_prok"/>
    </rdf:Description>
    <rdf:Description rdf:about="&obo;GO_0004571">
        <oboInOwl:inSubset rdf:resource="&obo;go#gosubset_prok"/>
    </rdf:Description>
    <rdf:Description rdf:about="&obo;GO_0019575">
        <oboInOwl:inSubset rdf:resource="&obo;go#gosubset_prok"/>
    </rdf:Description>
    <rdf:Description rdf:about="&obo;GO_0019576">
        <oboInOwl:inSubset rdf:resource="&obo;go#gosubset_prok"/>
    </rdf:Description>
    <rdf:Description rdf:about="&obo;GO_0019577">
        <oboInOwl:inSubset rdf:resource="&obo;go#gosubset_prok"/>
    </rdf:Description>
    <rdf:Description rdf:about="&obo;GO_0019578">
        <oboInOwl:inSubset rdf:resource="&obo;go#gosubset_prok"/>
    </rdf:Description>
    <rdf:Description rdf:about="&obo;GO_0004574">
        <oboInOwl:inSubset rdf:resource="&obo;go#gosubset_prok"/>
    </rdf:Description>
    <rdf:Description rdf:about="&obo;GO_0019571">
        <oboInOwl:inSubset rdf:resource="&obo;go#gosubset_prok"/>
    </rdf:Description>
    <rdf:Description rdf:about="&obo;GO_0019572">
        <oboInOwl:inSubset rdf:resource="&obo;go#gosubset_prok"/>
    </rdf:Description>
    <rdf:Description rdf:about="&obo;GO_0019573">
        <oboInOwl:inSubset rdf:resource="&obo;go#gosubset_prok"/>
    </rdf:Description>
    <rdf:Description rdf:about="&obo;GO_0019574">
        <oboInOwl:inSubset rdf:resource="&obo;go#gosubset_prok"/>
    </rdf:Description>
    <rdf:Description rdf:about="&obo;GO_0075345">
        <oboInOwl:inSubset rdf:resource="&obo;go#gosubset_prok"/>
    </rdf:Description>
    <rdf:Description rdf:about="&obo;GO_0019580">
        <oboInOwl:inSubset rdf:resource="&obo;go#gosubset_prok"/>
    </rdf:Description>
    <rdf:Description rdf:about="&obo;PO_0025241">
        <oboInOwl:inSubset rdf:resource="&obo;po#Angiosperm"/>
        <oboInOwl:inSubset rdf:resource="&obo;po#Musa"/>
    </rdf:Description>
    <rdf:Description rdf:about="&obo;GO_0004568">
        <oboInOwl:inSubset rdf:resource="&obo;go#gosubset_prok"/>
    </rdf:Description>
    <rdf:Description rdf:about="&obo;GO_0004566">
        <oboInOwl:inSubset rdf:resource="&obo;go#gosubset_prok"/>
    </rdf:Description>
    <rdf:Description rdf:about="&obo;GO_0004567">
        <oboInOwl:inSubset rdf:resource="&obo;go#gosubset_prok"/>
    </rdf:Description>
    <rdf:Description rdf:about="&obo;GO_0004564">
        <oboInOwl:inSubset rdf:resource="&obo;go#gosubset_prok"/>
    </rdf:Description>
    <rdf:Description rdf:about="&obo;PO_0025240">
        <oboInOwl:inSubset rdf:resource="&obo;po#Angiosperm"/>
    </rdf:Description>
    <rdf:Description rdf:about="&obo;GO_0004565">
        <oboInOwl:inSubset rdf:resource="&obo;go#gosubset_prok"/>
    </rdf:Description>
    <rdf:Description rdf:about="&obo;GO_0019588">
        <oboInOwl:inSubset rdf:resource="&obo;go#gosubset_prok"/>
    </rdf:Description>
    <rdf:Description rdf:about="&obo;GO_0019589">
        <oboInOwl:inSubset rdf:resource="&obo;go#gosubset_prok"/>
    </rdf:Description>
    <rdf:Description rdf:about="&obo;GO_0004563">
        <oboInOwl:inSubset rdf:resource="&obo;go#gosubset_prok"/>
    </rdf:Description>
    <rdf:Description rdf:about="&obo;GO_0019586">
        <oboInOwl:inSubset rdf:resource="&obo;go#gosubset_prok"/>
    </rdf:Description>
    <rdf:Description rdf:about="&obo;GO_0004560">
        <oboInOwl:inSubset rdf:resource="&obo;go#gosubset_prok"/>
    </rdf:Description>
    <rdf:Description rdf:about="&obo;GO_0019584">
        <oboInOwl:inSubset rdf:resource="&obo;go#gosubset_prok"/>
    </rdf:Description>
    <rdf:Description rdf:about="&obo;GO_0019585">
        <oboInOwl:inSubset rdf:resource="&obo;go#gosubset_prok"/>
    </rdf:Description>
    <rdf:Description rdf:about="&obo;GO_0019582">
        <oboInOwl:inSubset rdf:resource="&obo;go#gosubset_prok"/>
    </rdf:Description>
    <rdf:Description rdf:about="&obo;GO_0019583">
        <oboInOwl:inSubset rdf:resource="&obo;go#gosubset_prok"/>
    </rdf:Description>
    <rdf:Description rdf:about="&obo;GO_0019592">
        <oboInOwl:inSubset rdf:resource="&obo;go#gosubset_prok"/>
    </rdf:Description>
    <rdf:Description rdf:about="&obo;GO_0019590">
        <oboInOwl:inSubset rdf:resource="&obo;go#gosubset_prok"/>
    </rdf:Description>
    <rdf:Description rdf:about="&obo;PO_0025236">
        <oboInOwl:inSubset rdf:resource="&obo;po#CL"/>
    </rdf:Description>
    <rdf:Description rdf:about="&obo;PO_0025237">
        <oboInOwl:inSubset rdf:resource="&obo;po#CL"/>
    </rdf:Description>
    <rdf:Description rdf:about="&obo;GO_0004590">
        <oboInOwl:inSubset rdf:resource="&obo;go#gosubset_prok"/>
    </rdf:Description>
    <rdf:Description rdf:about="&obo;GO_0010021">
        <oboInOwl:inSubset rdf:resource="&obo;go#gosubset_prok"/>
    </rdf:Description>
    <rdf:Description rdf:about="&obo;GO_0004592">
        <oboInOwl:inSubset rdf:resource="&obo;go#gosubset_prok"/>
    </rdf:Description>
    <rdf:Description rdf:about="&obo;GO_0004591">
        <oboInOwl:inSubset rdf:resource="&obo;go#gosubset_prok"/>
    </rdf:Description>
    <rdf:Description rdf:about="&obo;GO_0010023">
        <oboInOwl:inSubset rdf:resource="&obo;go#gosubset_prok"/>
    </rdf:Description>
    <rdf:Description rdf:about="&obo;GO_0004594">
        <oboInOwl:inSubset rdf:resource="&obo;go#gosubset_prok"/>
    </rdf:Description>
    <rdf:Description rdf:about="&obo;GO_0019510">
        <oboInOwl:inSubset rdf:resource="&obo;go#gosubset_prok"/>
    </rdf:Description>
    <rdf:Description rdf:about="&obo;GO_0010024">
        <oboInOwl:inSubset rdf:resource="&obo;go#gosubset_prok"/>
    </rdf:Description>
    <rdf:Description rdf:about="&obo;GO_0010025">
        <oboInOwl:inSubset rdf:resource="&obo;go#gosubset_prok"/>
    </rdf:Description>
    <rdf:Description rdf:about="&obo;GO_0004596">
        <oboInOwl:inSubset rdf:resource="&obo;go#gosubset_prok"/>
    </rdf:Description>
    <rdf:Description rdf:about="&obo;GO_0019512">
        <oboInOwl:inSubset rdf:resource="&obo;go#gosubset_prok"/>
    </rdf:Description>
    <rdf:Description rdf:about="&obo;GO_0004595">
        <oboInOwl:inSubset rdf:resource="&obo;go#gosubset_prok"/>
    </rdf:Description>
    <rdf:Description rdf:about="&obo;GO_0019511">
        <oboInOwl:inSubset rdf:resource="&obo;go#gosubset_prok"/>
    </rdf:Description>
    <rdf:Description rdf:about="&obo;GO_0019513">
        <oboInOwl:inSubset rdf:resource="&obo;go#gosubset_prok"/>
    </rdf:Description>
    <rdf:Description rdf:about="&obo;GO_0004597">
        <oboInOwl:inSubset rdf:resource="&obo;go#gosubset_prok"/>
    </rdf:Description>
    <rdf:Description rdf:about="&obo;GO_0019516">
        <oboInOwl:inSubset rdf:resource="&obo;go#gosubset_prok"/>
    </rdf:Description>
    <rdf:Description rdf:about="&obo;GO_0019515">
        <oboInOwl:inSubset rdf:resource="&obo;go#gosubset_prok"/>
    </rdf:Description>
    <rdf:Description rdf:about="&obo;GO_0019518">
        <oboInOwl:inSubset rdf:resource="&obo;go#gosubset_prok"/>
    </rdf:Description>
    <rdf:Description rdf:about="&obo;GO_0019517">
        <oboInOwl:inSubset rdf:resource="&obo;go#gosubset_prok"/>
    </rdf:Description>
    <rdf:Description rdf:about="&obo;PO_0025296">
        <oboInOwl:inSubset rdf:resource="&obo;po#Citrus"/>
    </rdf:Description>
    <rdf:Description rdf:about="&obo;GO_0019519">
        <oboInOwl:inSubset rdf:resource="&obo;go#gosubset_prok"/>
    </rdf:Description>
    <rdf:Description rdf:about="&obo;CARO_0010000">
        <obo:IAO_0000412 rdf:resource="&obo;caro.owl"/>
    </rdf:Description>
    <rdf:Description rdf:about="&obo;GO_0010028">
        <oboInOwl:inSubset rdf:resource="&obo;go#gosubset_prok"/>
    </rdf:Description>
    <rdf:Description rdf:about="&obo;GO_0004581">
        <oboInOwl:inSubset rdf:resource="&obo;go#gosubset_prok"/>
    </rdf:Description>
    <rdf:Description rdf:about="&obo;GO_0010033">
        <oboInOwl:inSubset rdf:resource="&obo;go#gosubset_prok"/>
    </rdf:Description>
    <rdf:Description rdf:about="&obo;GO_0010034">
        <oboInOwl:inSubset rdf:resource="&obo;go#gosubset_prok"/>
    </rdf:Description>
    <rdf:Description rdf:about="&obo;GO_0004585">
        <oboInOwl:inSubset rdf:resource="&obo;go#gosubset_prok"/>
    </rdf:Description>
    <rdf:Description rdf:about="&obo;GO_0019523">
        <oboInOwl:inSubset rdf:resource="&obo;go#gosubset_prok"/>
    </rdf:Description>
    <rdf:Description rdf:about="&obo;GO_0010038">
        <oboInOwl:inSubset rdf:resource="&obo;go#gosubset_prok"/>
    </rdf:Description>
    <rdf:Description rdf:about="&obo;GO_0019522">
        <oboInOwl:inSubset rdf:resource="&obo;go#gosubset_prok"/>
    </rdf:Description>
    <rdf:Description rdf:about="&obo;GO_0004584">
        <oboInOwl:inSubset rdf:resource="&obo;go#mf_needs_review"/>
    </rdf:Description>
    <rdf:Description rdf:about="&obo;GO_0010035">
        <oboInOwl:inSubset rdf:resource="&obo;go#gosubset_prok"/>
    </rdf:Description>
    <rdf:Description rdf:about="&obo;GO_0019521">
        <oboInOwl:inSubset rdf:resource="&obo;go#gosubset_prok"/>
    </rdf:Description>
    <rdf:Description rdf:about="&obo;GO_0004582">
        <oboInOwl:inSubset rdf:resource="&obo;go#gosubset_prok"/>
    </rdf:Description>
    <rdf:Description rdf:about="&obo;GO_0019520">
        <oboInOwl:inSubset rdf:resource="&obo;go#gosubset_prok"/>
    </rdf:Description>
    <rdf:Description rdf:about="&obo;GO_0019527">
        <oboInOwl:inSubset rdf:resource="&obo;go#gosubset_prok"/>
    </rdf:Description>
    <rdf:Description rdf:about="&obo;GO_0019526">
        <oboInOwl:inSubset rdf:resource="&obo;go#gosubset_prok"/>
    </rdf:Description>
    <rdf:Description rdf:about="&obo;GO_0004588">
        <oboInOwl:inSubset rdf:resource="&obo;go#gosubset_prok"/>
    </rdf:Description>
    <rdf:Description rdf:about="&obo;GO_0019525">
        <oboInOwl:inSubset rdf:resource="&obo;go#gosubset_prok"/>
    </rdf:Description>
    <rdf:Description rdf:about="&obo;GO_0004587">
        <oboInOwl:inSubset rdf:resource="&obo;go#gosubset_prok"/>
    </rdf:Description>
    <rdf:Description rdf:about="&obo;GO_0019524">
        <oboInOwl:inSubset rdf:resource="&obo;go#gosubset_prok"/>
    </rdf:Description>
    <rdf:Description rdf:about="&obo;GO_0004586">
        <oboInOwl:inSubset rdf:resource="&obo;go#gosubset_prok"/>
    </rdf:Description>
    <rdf:Description rdf:about="&obo;GO_0019529">
        <oboInOwl:inSubset rdf:resource="&obo;go#gosubset_prok"/>
    </rdf:Description>
    <rdf:Description rdf:about="&obo;GO_0019528">
        <oboInOwl:inSubset rdf:resource="&obo;go#gosubset_prok"/>
    </rdf:Description>
    <rdf:Description rdf:about="&obo;GO_0045597">
        <oboInOwl:inSubset rdf:resource="&obo;go#gosubset_prok"/>
    </rdf:Description>
    <rdf:Description rdf:about="&obo;GO_0045596">
        <oboInOwl:inSubset rdf:resource="&obo;go#gosubset_prok"/>
    </rdf:Description>
    <rdf:Description rdf:about="&obo;GO_0045595">
        <oboInOwl:inSubset rdf:resource="&obo;go#gosubset_prok"/>
    </rdf:Description>
    <rdf:Description rdf:about="&obo;GO_0019532">
        <oboInOwl:inSubset rdf:resource="&obo;go#gosubset_prok"/>
    </rdf:Description>
    <rdf:Description rdf:about="&obo;GO_0019531">
        <oboInOwl:inSubset rdf:resource="&obo;go#gosubset_prok"/>
    </rdf:Description>
    <rdf:Description rdf:about="&obo;GO_0019534">
        <oboInOwl:inSubset rdf:resource="&obo;go#gosubset_prok"/>
    </rdf:Description>
    <rdf:Description rdf:about="&obo;GO_0019533">
        <oboInOwl:inSubset rdf:resource="&obo;go#gosubset_prok"/>
    </rdf:Description>
    <rdf:Description rdf:about="&obo;GO_0019530">
        <oboInOwl:inSubset rdf:resource="&obo;go#gosubset_prok"/>
    </rdf:Description>
    <rdf:Description rdf:about="&obo;GO_0072495">
        <oboInOwl:inSubset rdf:resource="&obo;go#gosubset_prok"/>
    </rdf:Description>
    <rdf:Description rdf:about="&obo;GO_0019539">
        <oboInOwl:inSubset rdf:resource="&obo;go#gosubset_prok"/>
    </rdf:Description>
    <rdf:Description rdf:about="&obo;PO_0025277">
        <oboInOwl:inSubset rdf:resource="&obo;po#TraitNet"/>
        <oboInOwl:inSubset rdf:resource="&obo;po#reference"/>
    </rdf:Description>
    <rdf:Description rdf:about="&obo;GO_0072494">
        <oboInOwl:inSubset rdf:resource="&obo;go#gosubset_prok"/>
    </rdf:Description>
    <rdf:Description rdf:about="&obo;GO_0072493">
        <oboInOwl:inSubset rdf:resource="&obo;go#gosubset_prok"/>
    </rdf:Description>
    <rdf:Description rdf:about="&obo;PO_0025272">
        <oboInOwl:inSubset rdf:resource="&obo;po#Arabidopsis"/>
    </rdf:Description>
    <rdf:Description rdf:about="&obo;GO_0019536">
        <oboInOwl:inSubset rdf:resource="&obo;go#gosubset_prok"/>
    </rdf:Description>
    <rdf:Description rdf:about="&obo;GO_0072492">
        <oboInOwl:inSubset rdf:resource="&obo;go#gosubset_prok"/>
    </rdf:Description>
    <rdf:Description rdf:about="&obo;GO_0019538">
        <oboInOwl:inSubset rdf:resource="&obo;go#goslim_metagenomics"/>
        <oboInOwl:inSubset rdf:resource="&obo;go#goslim_pir"/>
        <oboInOwl:inSubset rdf:resource="&obo;go#goslim_plant"/>
        <oboInOwl:inSubset rdf:resource="&obo;go#gosubset_prok"/>
    </rdf:Description>
    <rdf:Description rdf:about="&obo;GO_0019537">
        <oboInOwl:inSubset rdf:resource="&obo;go#gosubset_prok"/>
    </rdf:Description>
    <rdf:Description rdf:about="&obo;GO_0048610">
        <oboInOwl:inSubset rdf:resource="&obo;go#gosubset_prok"/>
    </rdf:Description>
    <rdf:Description rdf:about="&obo;GO_0033135">
        <oboInOwl:inSubset rdf:resource="&obo;go#gosubset_prok"/>
    </rdf:Description>
    <rdf:Description rdf:about="&obo;GO_0019545">
        <oboInOwl:inSubset rdf:resource="&obo;go#gosubset_prok"/>
    </rdf:Description>
    <rdf:Description rdf:about="&obo;GO_0019544">
        <oboInOwl:inSubset rdf:resource="&obo;go#gosubset_prok"/>
    </rdf:Description>
    <rdf:Description rdf:about="&obo;GO_0019543">
        <oboInOwl:inSubset rdf:resource="&obo;go#gosubset_prok"/>
    </rdf:Description>
    <rdf:Description rdf:about="&obo;GO_0019542">
        <oboInOwl:inSubset rdf:resource="&obo;go#gosubset_prok"/>
    </rdf:Description>
    <rdf:Description rdf:about="&obo;GO_0019541">
        <oboInOwl:inSubset rdf:resource="&obo;go#gosubset_prok"/>
    </rdf:Description>
    <rdf:Description rdf:about="&obo;GO_0019540">
        <oboInOwl:inSubset rdf:resource="&obo;go#gosubset_prok"/>
    </rdf:Description>
    <rdf:Description rdf:about="&obo;PO_0025285">
        <oboInOwl:inSubset rdf:resource="&obo;po#CL"/>
    </rdf:Description>
    <rdf:Description rdf:about="&obo;PO_0025281">
        <oboInOwl:inSubset rdf:resource="&obo;po#Angiosperm"/>
        <oboInOwl:inSubset rdf:resource="&obo;po#Gymnosperms"/>
    </rdf:Description>
    <rdf:Description rdf:about="&obo;GO_0019549">
        <oboInOwl:inSubset rdf:resource="&obo;go#gosubset_prok"/>
    </rdf:Description>
    <rdf:Description rdf:about="&obo;GO_0019548">
        <oboInOwl:inSubset rdf:resource="&obo;go#gosubset_prok"/>
    </rdf:Description>
    <rdf:Description rdf:about="&obo;PO_0025282">
        <oboInOwl:inSubset rdf:resource="&obo;po#Bryophytes"/>
        <oboInOwl:inSubset rdf:resource="&obo;po#Pteridophytes"/>
    </rdf:Description>
    <rdf:Description rdf:about="&obo;PO_0025283">
        <oboInOwl:inSubset rdf:resource="&obo;po#Bryophytes"/>
        <oboInOwl:inSubset rdf:resource="&obo;po#Pteridophytes"/>
    </rdf:Description>
    <rdf:Description rdf:about="&obo;GO_0019547">
        <oboInOwl:inSubset rdf:resource="&obo;go#gosubset_prok"/>
    </rdf:Description>
    <rdf:Description rdf:about="&obo;GO_0019546">
        <oboInOwl:inSubset rdf:resource="&obo;go#gosubset_prok"/>
    </rdf:Description>
    <rdf:Description rdf:about="&obo;PO_0025284">
        <oboInOwl:inSubset rdf:resource="&obo;po#CL"/>
    </rdf:Description>
    <rdf:Description rdf:about="&obo;GO_0000210">
        <oboInOwl:inSubset rdf:resource="&obo;go#gosubset_prok"/>
    </rdf:Description>
    <rdf:Description rdf:about="&obo;GO_0044033">
        <oboInOwl:inSubset rdf:resource="&obo;go#gosubset_prok"/>
    </rdf:Description>
    <rdf:Description rdf:about="&obo;GO_0044035">
        <oboInOwl:inSubset rdf:resource="&obo;go#gosubset_prok"/>
    </rdf:Description>
    <rdf:Description rdf:about="&obo;GO_0044034">
        <oboInOwl:inSubset rdf:resource="&obo;go#gosubset_prok"/>
    </rdf:Description>
    <rdf:Description rdf:about="&obo;GO_0044037">
        <oboInOwl:inSubset rdf:resource="&obo;go#gosubset_prok"/>
    </rdf:Description>
    <rdf:Description rdf:about="&obo;GO_0044038">
        <oboInOwl:inSubset rdf:resource="&obo;go#gosubset_prok"/>
    </rdf:Description>
    <rdf:Description rdf:about="&obo;GO_0003899">
        <oboInOwl:inSubset rdf:resource="&obo;go#gosubset_prok"/>
    </rdf:Description>
    <rdf:Description rdf:about="&obo;GO_0022411">
        <oboInOwl:inSubset rdf:resource="&obo;go#goslim_pir"/>
        <oboInOwl:inSubset rdf:resource="&obo;go#gosubset_prok"/>
    </rdf:Description>
    <rdf:Description rdf:about="&obo;GO_0003896">
        <oboInOwl:inSubset rdf:resource="&obo;go#gosubset_prok"/>
    </rdf:Description>
    <rdf:Description rdf:about="&obo;GO_0022413">
        <oboInOwl:inSubset rdf:resource="&obo;go#gosubset_prok"/>
    </rdf:Description>
    <rdf:Description rdf:about="&obo;GO_0044031">
        <oboInOwl:inSubset rdf:resource="&obo;go#gosubset_prok"/>
    </rdf:Description>
    <rdf:Description rdf:about="&obo;GO_0022414">
        <oboInOwl:inSubset rdf:resource="&obo;go#gosubset_prok"/>
    </rdf:Description>
    <rdf:Description rdf:about="&obo;GO_0030674">
        <oboInOwl:inSubset rdf:resource="&obo;go#goslim_generic"/>
        <oboInOwl:inSubset rdf:resource="&obo;go#goslim_yeast"/>
        <oboInOwl:inSubset rdf:resource="&obo;go#gosubset_prok"/>
    </rdf:Description>
    <rdf:Description rdf:about="&obo;GO_0001760">
        <oboInOwl:inSubset rdf:resource="&obo;go#gosubset_prok"/>
    </rdf:Description>
    <rdf:Description rdf:about="&obo;GO_0022402">
        <oboInOwl:inSubset rdf:resource="&obo;go#gosubset_prok"/>
    </rdf:Description>
    <rdf:Description rdf:about="&obo;GO_0002376">
        <oboInOwl:inSubset rdf:resource="&obo;go#goslim_generic"/>
        <oboInOwl:inSubset rdf:resource="&obo;go#goslim_metagenomics"/>
        <oboInOwl:inSubset rdf:resource="&obo;go#goslim_pir"/>
    </rdf:Description>
    <rdf:Description rdf:about="&obo;GO_0022406">
        <oboInOwl:inSubset rdf:resource="&obo;go#goslim_pir"/>
    </rdf:Description>
    <rdf:Description rdf:about="&obo;PO_0006109">
        <oboInOwl:inSubset rdf:resource="&obo;po#TraitNet"/>
    </rdf:Description>
    <rdf:Description rdf:about="&obo;GO_0030677">
        <oboInOwl:inSubset rdf:resource="&obo;go#goslim_pir"/>
        <oboInOwl:inSubset rdf:resource="&obo;go#gosubset_prok"/>
    </rdf:Description>
    <rdf:Description rdf:about="&obo;GO_0030684">
        <oboInOwl:inSubset rdf:resource="&obo;go#goslim_pir"/>
    </rdf:Description>
    <rdf:Description rdf:about="&obo;GO_0044059">
        <oboInOwl:inSubset rdf:resource="&obo;go#gosubset_prok"/>
    </rdf:Description>
    <rdf:Description rdf:about="&obo;GO_0030682">
        <oboInOwl:inSubset rdf:resource="&obo;go#gosubset_prok"/>
    </rdf:Description>
    <rdf:Description rdf:about="&obo;GO_0030680">
        <oboInOwl:inSubset rdf:resource="&obo;go#gosubset_prok"/>
    </rdf:Description>
    <rdf:Description rdf:about="&obo;GO_0044055">
        <oboInOwl:inSubset rdf:resource="&obo;go#gosubset_prok"/>
    </rdf:Description>
    <rdf:Description rdf:about="&obo;GO_0044054">
        <oboInOwl:inSubset rdf:resource="&obo;go#gosubset_prok"/>
    </rdf:Description>
    <rdf:Description rdf:about="&obo;GO_0044051">
        <oboInOwl:inSubset rdf:resource="&obo;go#gosubset_prok"/>
    </rdf:Description>
    <rdf:Description rdf:about="&obo;GO_0044050">
        <oboInOwl:inSubset rdf:resource="&obo;go#gosubset_prok"/>
    </rdf:Description>
    <rdf:Description rdf:about="&obo;GO_0001775">
        <oboInOwl:inSubset rdf:resource="&obo;go#goslim_pir"/>
    </rdf:Description>
    <rdf:Description rdf:about="&obo;GO_0044053">
        <oboInOwl:inSubset rdf:resource="&obo;go#gosubset_prok"/>
    </rdf:Description>
    <rdf:Description rdf:about="&obo;GO_0044052">
        <oboInOwl:inSubset rdf:resource="&obo;go#gosubset_prok"/>
    </rdf:Description>
    <rdf:Description rdf:about="&obo;GO_0030689">
        <oboInOwl:inSubset rdf:resource="&obo;go#goslim_pir"/>
    </rdf:Description>
    <rdf:Description rdf:about="&obo;GO_0030694">
        <oboInOwl:inSubset rdf:resource="&obo;go#gosubset_prok"/>
    </rdf:Description>
    <rdf:Description rdf:about="&obo;GO_0030695">
        <oboInOwl:inSubset rdf:resource="&obo;go#gosubset_prok"/>
    </rdf:Description>
    <rdf:Description rdf:about="&obo;GO_0044047">
        <oboInOwl:inSubset rdf:resource="&obo;go#gosubset_prok"/>
    </rdf:Description>
    <rdf:Description rdf:about="&obo;GO_0044046">
        <oboInOwl:inSubset rdf:resource="&obo;go#gosubset_prok"/>
    </rdf:Description>
    <rdf:Description rdf:about="&obo;GO_0044045">
        <oboInOwl:inSubset rdf:resource="&obo;go#gosubset_prok"/>
    </rdf:Description>
    <rdf:Description rdf:about="&obo;GO_0044044">
        <oboInOwl:inSubset rdf:resource="&obo;go#gosubset_prok"/>
    </rdf:Description>
    <rdf:Description rdf:about="&obo;GO_0044043">
        <oboInOwl:inSubset rdf:resource="&obo;go#gosubset_prok"/>
    </rdf:Description>
    <rdf:Description rdf:about="&obo;GO_0044042">
        <oboInOwl:inSubset rdf:resource="&obo;go#gosubset_prok"/>
    </rdf:Description>
    <rdf:Description rdf:about="&obo;GO_0044041">
        <oboInOwl:inSubset rdf:resource="&obo;go#gosubset_prok"/>
    </rdf:Description>
    <rdf:Description rdf:about="&obo;GO_0044040">
        <oboInOwl:inSubset rdf:resource="&obo;go#gosubset_prok"/>
    </rdf:Description>
    <rdf:Description rdf:about="&obo;GO_0030699">
        <oboInOwl:inSubset rdf:resource="&obo;go#gosubset_prok"/>
    </rdf:Description>
    <rdf:Description rdf:about="&obo;GO_0004519">
        <oboInOwl:inSubset rdf:resource="&obo;go#gosubset_prok"/>
    </rdf:Description>
    <rdf:Description rdf:about="&obo;GO_0003856">
        <oboInOwl:inSubset rdf:resource="&obo;go#gosubset_prok"/>
    </rdf:Description>
    <rdf:Description rdf:about="&obo;GO_0003855">
        <oboInOwl:inSubset rdf:resource="&obo;go#gosubset_prok"/>
    </rdf:Description>
    <rdf:Description rdf:about="&obo;PO_0004001">
        <oboInOwl:inSubset rdf:resource="&obo;po#CL"/>
    </rdf:Description>
    <rdf:Description rdf:about="&obo;GO_0004517">
        <oboInOwl:inSubset rdf:resource="&obo;go#gosubset_prok"/>
    </rdf:Description>
    <rdf:Description rdf:about="&obo;GO_0003854">
        <oboInOwl:inSubset rdf:resource="&obo;go#gosubset_prok"/>
    </rdf:Description>
    <rdf:Description rdf:about="&obo;GO_0004518">
        <oboInOwl:inSubset rdf:resource="&obo;go#goslim_generic"/>
        <oboInOwl:inSubset rdf:resource="&obo;go#goslim_metagenomics"/>
        <oboInOwl:inSubset rdf:resource="&obo;go#goslim_plant"/>
        <oboInOwl:inSubset rdf:resource="&obo;go#goslim_yeast"/>
        <oboInOwl:inSubset rdf:resource="&obo;go#gosubset_prok"/>
    </rdf:Description>
    <rdf:Description rdf:about="&obo;GO_0044071">
        <oboInOwl:inSubset rdf:resource="&obo;go#gosubset_prok"/>
    </rdf:Description>
    <rdf:Description rdf:about="&obo;GO_0003852">
        <oboInOwl:inSubset rdf:resource="&obo;go#gosubset_prok"/>
    </rdf:Description>
    <rdf:Description rdf:about="&obo;GO_0044072">
        <oboInOwl:inSubset rdf:resource="&obo;go#gosubset_prok"/>
    </rdf:Description>
    <rdf:Description rdf:about="&obo;GO_0044073">
        <oboInOwl:inSubset rdf:resource="&obo;go#gosubset_prok"/>
    </rdf:Description>
    <rdf:Description rdf:about="&obo;GO_0044074">
        <oboInOwl:inSubset rdf:resource="&obo;go#gosubset_prok"/>
    </rdf:Description>
    <rdf:Description rdf:about="&obo;GO_0044075">
        <oboInOwl:inSubset rdf:resource="&obo;go#gosubset_prok"/>
    </rdf:Description>
    <rdf:Description rdf:about="&obo;GO_0044077">
        <oboInOwl:inSubset rdf:resource="&obo;go#gosubset_prok"/>
    </rdf:Description>
    <rdf:Description rdf:about="&obo;GO_0044078">
        <oboInOwl:inSubset rdf:resource="&obo;go#gosubset_prok"/>
    </rdf:Description>
    <rdf:Description rdf:about="&obo;GO_0044079">
        <oboInOwl:inSubset rdf:resource="&obo;go#gosubset_prok"/>
    </rdf:Description>
    <rdf:Description rdf:about="&obo;GO_0019596">
        <oboInOwl:inSubset rdf:resource="&obo;go#gosubset_prok"/>
    </rdf:Description>
    <rdf:Description rdf:about="&obo;GO_0019595">
        <oboInOwl:inSubset rdf:resource="&obo;go#gosubset_prok"/>
    </rdf:Description>
    <rdf:Description rdf:about="&obo;GO_0019594">
        <oboInOwl:inSubset rdf:resource="&obo;go#gosubset_prok"/>
    </rdf:Description>
    <rdf:Description rdf:about="&obo;GO_0019593">
        <oboInOwl:inSubset rdf:resource="&obo;go#gosubset_prok"/>
    </rdf:Description>
    <rdf:Description rdf:about="&obo;GO_0019599">
        <oboInOwl:inSubset rdf:resource="&obo;go#gosubset_prok"/>
    </rdf:Description>
    <rdf:Description rdf:about="&obo;GO_0019598">
        <oboInOwl:inSubset rdf:resource="&obo;go#gosubset_prok"/>
    </rdf:Description>
    <rdf:Description rdf:about="&obo;GO_0019597">
        <oboInOwl:inSubset rdf:resource="&obo;go#gosubset_prok"/>
    </rdf:Description>
    <rdf:Description rdf:about="&obo;GO_0004512">
        <oboInOwl:inSubset rdf:resource="&obo;go#gosubset_prok"/>
    </rdf:Description>
    <rdf:Description rdf:about="&obo;GO_0003859">
        <oboInOwl:inSubset rdf:resource="&obo;go#gosubset_prok"/>
    </rdf:Description>
    <rdf:Description rdf:about="&obo;GO_0004516">
        <oboInOwl:inSubset rdf:resource="&obo;go#gosubset_prok"/>
    </rdf:Description>
    <rdf:Description rdf:about="&obo;GO_0001716">
        <oboInOwl:inSubset rdf:resource="&obo;go#gosubset_prok"/>
    </rdf:Description>
    <rdf:Description rdf:about="&obo;GO_0004515">
        <oboInOwl:inSubset rdf:resource="&obo;go#gosubset_prok"/>
    </rdf:Description>
    <rdf:Description rdf:about="&obo;GO_0001717">
        <oboInOwl:inSubset rdf:resource="&obo;go#gosubset_prok"/>
    </rdf:Description>
    <rdf:Description rdf:about="&obo;GO_0003857">
        <oboInOwl:inSubset rdf:resource="&obo;go#gosubset_prok"/>
    </rdf:Description>
    <rdf:Description rdf:about="&obo;GO_0004514">
        <oboInOwl:inSubset rdf:resource="&obo;go#gosubset_prok"/>
    </rdf:Description>
    <rdf:Description rdf:about="&obo;GO_0003858">
        <oboInOwl:inSubset rdf:resource="&obo;go#gosubset_prok"/>
    </rdf:Description>
    <rdf:Description rdf:about="&obo;PO_0004013">
        <oboInOwl:inSubset rdf:resource="&obo;po#CL"/>
        <oboInOwl:inSubset rdf:resource="&obo;po#TraitNet"/>
    </rdf:Description>
    <rdf:Description rdf:about="&obo;PO_0025214">
        <oboInOwl:inSubset rdf:resource="&obo;po#CL"/>
    </rdf:Description>
    <rdf:Description rdf:about="&obo;GO_0003864">
        <oboInOwl:inSubset rdf:resource="&obo;go#gosubset_prok"/>
    </rdf:Description>
    <rdf:Description rdf:about="&obo;PO_0025213">
        <oboInOwl:inSubset rdf:resource="&obo;po#CL"/>
    </rdf:Description>
    <rdf:Description rdf:about="&obo;PO_0004011">
        <oboInOwl:inSubset rdf:resource="&obo;po#CL"/>
    </rdf:Description>
    <rdf:Description rdf:about="&obo;GO_0003867">
        <oboInOwl:inSubset rdf:resource="&obo;go#gosubset_prok"/>
    </rdf:Description>
    <rdf:Description rdf:about="&obo;GO_0003866">
        <oboInOwl:inSubset rdf:resource="&obo;go#gosubset_prok"/>
    </rdf:Description>
    <rdf:Description rdf:about="&obo;PO_0025212">
        <oboInOwl:inSubset rdf:resource="&obo;po#CL"/>
    </rdf:Description>
    <rdf:Description rdf:about="&obo;GO_0003861">
        <oboInOwl:inSubset rdf:resource="&obo;go#gosubset_prok"/>
    </rdf:Description>
    <rdf:Description rdf:about="&obo;GO_0044063">
        <oboInOwl:inSubset rdf:resource="&obo;go#gosubset_prok"/>
    </rdf:Description>
    <rdf:Description rdf:about="&obo;GO_0003860">
        <oboInOwl:inSubset rdf:resource="&obo;go#gosubset_prok"/>
    </rdf:Description>
    <rdf:Description rdf:about="&obo;PO_0004010">
        <oboInOwl:inSubset rdf:resource="&obo;po#CL"/>
    </rdf:Description>
    <rdf:Description rdf:about="&obo;GO_0044064">
        <oboInOwl:inSubset rdf:resource="&obo;go#gosubset_prok"/>
    </rdf:Description>
    <rdf:Description rdf:about="&obo;GO_0003863">
        <oboInOwl:inSubset rdf:resource="&obo;go#gosubset_prok"/>
    </rdf:Description>
    <rdf:Description rdf:about="&obo;GO_0044061">
        <oboInOwl:inSubset rdf:resource="&obo;go#gosubset_prok"/>
    </rdf:Description>
    <rdf:Description rdf:about="&obo;GO_0001720">
        <oboInOwl:inSubset rdf:resource="&obo;go#gosubset_prok"/>
    </rdf:Description>
    <rdf:Description rdf:about="&obo;GO_0003862">
        <oboInOwl:inSubset rdf:resource="&obo;go#gosubset_prok"/>
    </rdf:Description>
    <rdf:Description rdf:about="&obo;GO_0044067">
        <oboInOwl:inSubset rdf:resource="&obo;go#gosubset_prok"/>
    </rdf:Description>
    <rdf:Description rdf:about="&obo;GO_0044068">
        <oboInOwl:inSubset rdf:resource="&obo;go#gosubset_prok"/>
    </rdf:Description>
    <rdf:Description rdf:about="&obo;GO_0044066">
        <oboInOwl:inSubset rdf:resource="&obo;go#gosubset_prok"/>
    </rdf:Description>
    <rdf:Description rdf:about="&obo;GO_0044069">
        <oboInOwl:inSubset rdf:resource="&obo;go#gosubset_prok"/>
    </rdf:Description>
    <rdf:Description rdf:about="&obo;PO_0004009">
        <oboInOwl:inSubset rdf:resource="&obo;po#CL"/>
        <oboInOwl:inSubset rdf:resource="&obo;po#Poaceae"/>
    </rdf:Description>
    <rdf:Description rdf:about="&obo;GO_0004500">
        <oboInOwl:inSubset rdf:resource="&obo;go#gosubset_prok"/>
    </rdf:Description>
    <rdf:Description rdf:about="&obo;GO_0003868">
        <oboInOwl:inSubset rdf:resource="&obo;go#gosubset_prok"/>
    </rdf:Description>
    <rdf:Description rdf:about="&obo;GO_0004503">
        <oboInOwl:inSubset rdf:resource="&obo;go#gosubset_prok"/>
    </rdf:Description>
    <rdf:Description rdf:about="&obo;PO_0004006">
        <oboInOwl:inSubset rdf:resource="&obo;po#CL"/>
        <oboInOwl:inSubset rdf:resource="&obo;po#TraitNet"/>
    </rdf:Description>
    <rdf:Description rdf:about="&obo;GO_0003869">
        <oboInOwl:inSubset rdf:resource="&obo;go#gosubset_prok"/>
    </rdf:Description>
    <rdf:Description rdf:about="&obo;GO_0004502">
        <oboInOwl:inSubset rdf:resource="&obo;go#gosubset_prok"/>
    </rdf:Description>
    <rdf:Description rdf:about="&obo;GO_0004505">
        <oboInOwl:inSubset rdf:resource="&obo;go#gosubset_prok"/>
    </rdf:Description>
    <rdf:Description rdf:about="&obo;GO_0001727">
        <oboInOwl:inSubset rdf:resource="&obo;go#gosubset_prok"/>
    </rdf:Description>
    <rdf:Description rdf:about="&obo;GO_0004504">
        <oboInOwl:inSubset rdf:resource="&obo;go#gosubset_prok"/>
    </rdf:Description>
    <rdf:Description rdf:about="&obo;GO_0001731">
        <oboInOwl:inSubset rdf:resource="&obo;go#gosubset_prok"/>
    </rdf:Description>
    <rdf:Description rdf:about="&obo;GO_0003874">
        <oboInOwl:inSubset rdf:resource="&obo;go#gosubset_prok"/>
    </rdf:Description>
    <rdf:Description rdf:about="&obo;GO_0044094">
        <oboInOwl:inSubset rdf:resource="&obo;go#gosubset_prok"/>
        <oboInOwl:inSubset rdf:resource="&obo;go#high_level_annotation_qc"/>
    </rdf:Description>
    <rdf:Description rdf:about="&obo;GO_0044095">
        <oboInOwl:inSubset rdf:resource="&obo;go#gosubset_prok"/>
    </rdf:Description>
    <rdf:Description rdf:about="&obo;GO_0003872">
        <oboInOwl:inSubset rdf:resource="&obo;go#gosubset_prok"/>
    </rdf:Description>
    <rdf:Description rdf:about="&obo;GO_0044096">
        <oboInOwl:inSubset rdf:resource="&obo;go#gosubset_prok"/>
    </rdf:Description>
    <rdf:Description rdf:about="&obo;GO_0003871">
        <oboInOwl:inSubset rdf:resource="&obo;go#gosubset_prok"/>
    </rdf:Description>
    <rdf:Description rdf:about="&obo;GO_0001732">
        <oboInOwl:inSubset rdf:resource="&obo;go#gosubset_prok"/>
    </rdf:Description>
    <rdf:Description rdf:about="&obo;GO_0003877">
        <oboInOwl:inSubset rdf:resource="&obo;go#gosubset_prok"/>
    </rdf:Description>
    <rdf:Description rdf:about="&obo;GO_0003875">
        <oboInOwl:inSubset rdf:resource="&obo;go#gosubset_prok"/>
    </rdf:Description>
    <rdf:Description rdf:about="&obo;GO_0003870">
        <oboInOwl:inSubset rdf:resource="&obo;go#gosubset_prok"/>
    </rdf:Description>
    <rdf:Description rdf:about="&obo;GO_0004530">
        <oboInOwl:inSubset rdf:resource="&obo;go#gosubset_prok"/>
    </rdf:Description>
    <rdf:Description rdf:about="&obo;GO_0003879">
        <oboInOwl:inSubset rdf:resource="&obo;go#gosubset_prok"/>
    </rdf:Description>
    <rdf:Description rdf:about="&obo;GO_0004536">
        <oboInOwl:inSubset rdf:resource="&obo;go#gosubset_prok"/>
    </rdf:Description>
    <rdf:Description rdf:about="&obo;GO_0004532">
        <oboInOwl:inSubset rdf:resource="&obo;go#gosubset_prok"/>
    </rdf:Description>
    <rdf:Description rdf:about="&obo;GO_0004531">
        <oboInOwl:inSubset rdf:resource="&obo;go#gosubset_prok"/>
    </rdf:Description>
    <rdf:Description rdf:about="&obo;GO_0044085">
        <oboInOwl:inSubset rdf:resource="&obo;go#gosubset_prok"/>
    </rdf:Description>
    <rdf:Description rdf:about="&obo;GO_0003883">
        <oboInOwl:inSubset rdf:resource="&obo;go#gosubset_prok"/>
    </rdf:Description>
    <rdf:Description rdf:about="&obo;GO_0003882">
        <oboInOwl:inSubset rdf:resource="&obo;go#gosubset_prok"/>
    </rdf:Description>
    <rdf:Description rdf:about="&obo;GO_0044083">
        <oboInOwl:inSubset rdf:resource="&obo;go#gosubset_prok"/>
    </rdf:Description>
    <rdf:Description rdf:about="&obo;GO_0003885">
        <oboInOwl:inSubset rdf:resource="&obo;go#gosubset_prok"/>
    </rdf:Description>
    <rdf:Description rdf:about="&obo;GO_0003884">
        <oboInOwl:inSubset rdf:resource="&obo;go#gosubset_prok"/>
    </rdf:Description>
    <rdf:Description rdf:about="&obo;GO_0044084">
        <oboInOwl:inSubset rdf:resource="&obo;go#gosubset_prok"/>
    </rdf:Description>
    <rdf:Description rdf:about="&obo;GO_0004528">
        <oboInOwl:inSubset rdf:resource="&obo;go#gosubset_prok"/>
    </rdf:Description>
    <rdf:Description rdf:about="&obo;GO_0003887">
        <oboInOwl:inSubset rdf:resource="&obo;go#gosubset_prok"/>
    </rdf:Description>
    <rdf:Description rdf:about="&obo;GO_0044081">
        <oboInOwl:inSubset rdf:resource="&obo;go#gosubset_prok"/>
    </rdf:Description>
    <rdf:Description rdf:about="&obo;GO_0044082">
        <oboInOwl:inSubset rdf:resource="&obo;go#gosubset_prok"/>
    </rdf:Description>
    <rdf:Description rdf:about="&obo;GO_0004529">
        <oboInOwl:inSubset rdf:resource="&obo;go#gosubset_prok"/>
    </rdf:Description>
    <rdf:Description rdf:about="&obo;GO_0003886">
        <oboInOwl:inSubset rdf:resource="&obo;go#gosubset_prok"/>
    </rdf:Description>
    <rdf:Description rdf:about="&obo;GO_0044080">
        <oboInOwl:inSubset rdf:resource="&obo;go#gosubset_prok"/>
    </rdf:Description>
    <rdf:Description rdf:about="&obo;GO_0003881">
        <oboInOwl:inSubset rdf:resource="&obo;go#gosubset_prok"/>
    </rdf:Description>
    <rdf:Description rdf:about="&obo;GO_0003880">
        <oboInOwl:inSubset rdf:resource="&obo;go#gosubset_prok"/>
    </rdf:Description>
    <rdf:Description rdf:about="&obo;GO_0004525">
        <oboInOwl:inSubset rdf:resource="&obo;go#gosubset_prok"/>
    </rdf:Description>
    <rdf:Description rdf:about="&obo;GO_0004527">
        <oboInOwl:inSubset rdf:resource="&obo;go#gosubset_prok"/>
    </rdf:Description>
    <rdf:Description rdf:about="&obo;GO_0004526">
        <oboInOwl:inSubset rdf:resource="&obo;go#gosubset_prok"/>
    </rdf:Description>
    <rdf:Description rdf:about="&obo;GO_0004521">
        <oboInOwl:inSubset rdf:resource="&obo;go#gosubset_prok"/>
    </rdf:Description>
    <rdf:Description rdf:about="&obo;GO_0004520">
        <oboInOwl:inSubset rdf:resource="&obo;go#gosubset_prok"/>
    </rdf:Description>
    <rdf:Description rdf:about="&obo;GO_0004523">
        <oboInOwl:inSubset rdf:resource="&obo;go#gosubset_prok"/>
    </rdf:Description>
    <rdf:Description rdf:about="&obo;GO_0042435">
        <oboInOwl:inSubset rdf:resource="&obo;go#gosubset_prok"/>
    </rdf:Description>
    <rdf:Description rdf:about="&obo;GO_0018210">
        <oboInOwl:inSubset rdf:resource="&obo;go#gosubset_prok"/>
    </rdf:Description>
    <rdf:Description rdf:about="&obo;GO_0045735">
        <oboInOwl:inSubset rdf:resource="&obo;go#goslim_pir"/>
        <oboInOwl:inSubset rdf:resource="&obo;go#gosubset_prok"/>
    </rdf:Description>
    <rdf:Description rdf:about="&obo;GO_0042436">
        <oboInOwl:inSubset rdf:resource="&obo;go#gosubset_prok"/>
    </rdf:Description>
    <rdf:Description rdf:about="&obo;GO_0045734">
        <oboInOwl:inSubset rdf:resource="&obo;go#gosubset_prok"/>
    </rdf:Description>
    <rdf:Description rdf:about="&obo;GO_0042437">
        <oboInOwl:inSubset rdf:resource="&obo;go#gosubset_prok"/>
    </rdf:Description>
    <rdf:Description rdf:about="&obo;GO_0042438">
        <oboInOwl:inSubset rdf:resource="&obo;go#gosubset_prok"/>
    </rdf:Description>
    <rdf:Description rdf:about="&obo;GO_0018213">
        <oboInOwl:inSubset rdf:resource="&obo;go#gosubset_prok"/>
    </rdf:Description>
    <rdf:Description rdf:about="&obo;GO_0018214">
        <oboInOwl:inSubset rdf:resource="&obo;go#gosubset_prok"/>
    </rdf:Description>
    <rdf:Description rdf:about="&obo;GO_0042439">
        <oboInOwl:inSubset rdf:resource="&obo;go#gosubset_prok"/>
    </rdf:Description>
    <rdf:Description rdf:about="&obo;GO_0045739">
        <oboInOwl:inSubset rdf:resource="&obo;go#gosubset_prok"/>
    </rdf:Description>
    <rdf:Description rdf:about="&obo;GO_0018211">
        <oboInOwl:inSubset rdf:resource="&obo;go#gosubset_prok"/>
    </rdf:Description>
    <rdf:Description rdf:about="&obo;GO_0045738">
        <oboInOwl:inSubset rdf:resource="&obo;go#gosubset_prok"/>
    </rdf:Description>
    <rdf:Description rdf:about="&obo;GO_0018212">
        <oboInOwl:inSubset rdf:resource="&obo;go#gosubset_prok"/>
    </rdf:Description>
    <rdf:Description rdf:about="&obo;GO_0018217">
        <oboInOwl:inSubset rdf:resource="&obo;go#gosubset_prok"/>
    </rdf:Description>
    <rdf:Description rdf:about="&obo;GO_0018218">
        <oboInOwl:inSubset rdf:resource="&obo;go#gosubset_prok"/>
    </rdf:Description>
    <rdf:Description rdf:about="&obo;GO_0018215">
        <oboInOwl:inSubset rdf:resource="&obo;go#gosubset_prok"/>
    </rdf:Description>
    <rdf:Description rdf:about="&obo;GO_0018216">
        <oboInOwl:inSubset rdf:resource="&obo;go#gosubset_prok"/>
    </rdf:Description>
    <rdf:Description rdf:about="&obo;GO_0003849">
        <oboInOwl:inSubset rdf:resource="&obo;go#gosubset_prok"/>
    </rdf:Description>
    <rdf:Description rdf:about="&obo;GO_0003848">
        <oboInOwl:inSubset rdf:resource="&obo;go#gosubset_prok"/>
    </rdf:Description>
    <rdf:Description rdf:about="&obo;GO_0003847">
        <oboInOwl:inSubset rdf:resource="&obo;go#gosubset_prok"/>
    </rdf:Description>
    <rdf:Description rdf:about="&obo;GO_0018219">
        <oboInOwl:inSubset rdf:resource="&obo;go#gosubset_prok"/>
    </rdf:Description>
    <rdf:Description rdf:about="&obo;GO_0003844">
        <oboInOwl:inSubset rdf:resource="&obo;go#gosubset_prok"/>
    </rdf:Description>
    <rdf:Description rdf:about="&obo;GO_0003845">
        <oboInOwl:inSubset rdf:resource="&obo;go#gosubset_prok"/>
    </rdf:Description>
    <rdf:Description rdf:about="&obo;GO_0000099">
        <oboInOwl:inSubset rdf:resource="&obo;go#gosubset_prok"/>
    </rdf:Description>
    <rdf:Description rdf:about="&obo;GO_0003842">
        <oboInOwl:inSubset rdf:resource="&obo;go#gosubset_prok"/>
    </rdf:Description>
    <rdf:Description rdf:about="&obo;GO_0000098">
        <oboInOwl:inSubset rdf:resource="&obo;go#gosubset_prok"/>
    </rdf:Description>
    <rdf:Description rdf:about="&obo;GO_0003840">
        <oboInOwl:inSubset rdf:resource="&obo;go#gosubset_prok"/>
    </rdf:Description>
    <rdf:Description rdf:about="&obo;GO_0048488">
        <oboInOwl:inSubset rdf:resource="&obo;go#gosubset_prok"/>
    </rdf:Description>
    <rdf:Description rdf:about="&obo;GO_0003841">
        <oboInOwl:inSubset rdf:resource="&obo;go#gosubset_prok"/>
    </rdf:Description>
    <rdf:Description rdf:about="&obo;GO_0048489">
        <oboInOwl:inSubset rdf:resource="&obo;go#gosubset_prok"/>
    </rdf:Description>
    <rdf:Description rdf:about="&obo;GO_0044200">
        <oboInOwl:inSubset rdf:resource="&obo;go#gosubset_prok"/>
    </rdf:Description>
    <rdf:Description rdf:about="&obo;GO_0045732">
        <oboInOwl:inSubset rdf:resource="&obo;go#gosubset_prok"/>
    </rdf:Description>
    <rdf:Description rdf:about="&obo;GO_0042431">
        <oboInOwl:inSubset rdf:resource="&obo;go#gosubset_prok"/>
    </rdf:Description>
    <rdf:Description rdf:about="&obo;GO_0044202">
        <oboInOwl:inSubset rdf:resource="&obo;go#gosubset_prok"/>
    </rdf:Description>
    <rdf:Description rdf:about="&obo;GO_0000097">
        <oboInOwl:inSubset rdf:resource="&obo;go#gosubset_prok"/>
    </rdf:Description>
    <rdf:Description rdf:about="&obo;GO_0000096">
        <oboInOwl:inSubset rdf:resource="&obo;go#gosubset_prok"/>
    </rdf:Description>
    <rdf:Description rdf:about="&obo;GO_0044201">
        <oboInOwl:inSubset rdf:resource="&obo;go#gosubset_prok"/>
    </rdf:Description>
    <rdf:Description rdf:about="&obo;GO_0042430">
        <oboInOwl:inSubset rdf:resource="&obo;go#gosubset_prok"/>
    </rdf:Description>
    <rdf:Description rdf:about="&obo;GO_0045733">
        <oboInOwl:inSubset rdf:resource="&obo;go#gosubset_prok"/>
    </rdf:Description>
    <rdf:Description rdf:about="&obo;GO_0044204">
        <oboInOwl:inSubset rdf:resource="&obo;go#gosubset_prok"/>
    </rdf:Description>
    <rdf:Description rdf:about="&obo;GO_0042433">
        <oboInOwl:inSubset rdf:resource="&obo;go#gosubset_prok"/>
    </rdf:Description>
    <rdf:Description rdf:about="&obo;GO_0044203">
        <oboInOwl:inSubset rdf:resource="&obo;go#gosubset_prok"/>
    </rdf:Description>
    <rdf:Description rdf:about="&obo;GO_0042432">
        <oboInOwl:inSubset rdf:resource="&obo;go#gosubset_prok"/>
    </rdf:Description>
    <rdf:Description rdf:about="&obo;GO_0042425">
        <oboInOwl:inSubset rdf:resource="&obo;go#gosubset_prok"/>
    </rdf:Description>
    <rdf:Description rdf:about="&obo;GO_0042426">
        <oboInOwl:inSubset rdf:resource="&obo;go#gosubset_prok"/>
    </rdf:Description>
    <rdf:Description rdf:about="&obo;GO_0042423">
        <oboInOwl:inSubset rdf:resource="&obo;go#gosubset_prok"/>
    </rdf:Description>
    <rdf:Description rdf:about="&obo;GO_0044217">
        <oboInOwl:inSubset rdf:resource="&obo;go#high_level_annotation_qc"/>
    </rdf:Description>
    <rdf:Description rdf:about="&obo;GO_0042424">
        <oboInOwl:inSubset rdf:resource="&obo;go#gosubset_prok"/>
    </rdf:Description>
    <rdf:Description rdf:about="&obo;GO_0018200">
        <oboInOwl:inSubset rdf:resource="&obo;go#gosubset_prok"/>
    </rdf:Description>
    <rdf:Description rdf:about="&obo;GO_0018201">
        <oboInOwl:inSubset rdf:resource="&obo;go#gosubset_prok"/>
    </rdf:Description>
    <rdf:Description rdf:about="&obo;GO_0018202">
        <oboInOwl:inSubset rdf:resource="&obo;go#gosubset_prok"/>
    </rdf:Description>
    <rdf:Description rdf:about="&obo;GO_0018203">
        <oboInOwl:inSubset rdf:resource="&obo;go#gosubset_prok"/>
    </rdf:Description>
    <rdf:Description rdf:about="&obo;GO_0018204">
        <oboInOwl:inSubset rdf:resource="&obo;go#gosubset_prok"/>
    </rdf:Description>
    <rdf:Description rdf:about="&obo;GO_0018205">
        <oboInOwl:inSubset rdf:resource="&obo;go#gosubset_prok"/>
    </rdf:Description>
    <rdf:Description rdf:about="&obo;GO_0018206">
        <oboInOwl:inSubset rdf:resource="&obo;go#gosubset_prok"/>
    </rdf:Description>
    <rdf:Description rdf:about="&obo;GO_0018207">
        <oboInOwl:inSubset rdf:resource="&obo;go#gosubset_prok"/>
    </rdf:Description>
    <rdf:Description rdf:about="&obo;GO_0018208">
        <oboInOwl:inSubset rdf:resource="&obo;go#gosubset_prok"/>
    </rdf:Description>
    <rdf:Description rdf:about="&obo;GO_0018209">
        <oboInOwl:inSubset rdf:resource="&obo;go#gosubset_prok"/>
    </rdf:Description>
    <rdf:Description rdf:about="&obo;GO_0003838">
        <oboInOwl:inSubset rdf:resource="&obo;go#gosubset_prok"/>
    </rdf:Description>
    <rdf:Description rdf:about="&obo;GO_0003837">
        <oboInOwl:inSubset rdf:resource="&obo;go#gosubset_prok"/>
    </rdf:Description>
    <rdf:Description rdf:about="&obo;GO_0003830">
        <oboInOwl:inSubset rdf:resource="&obo;go#gosubset_prok"/>
    </rdf:Description>
    <rdf:Description rdf:about="&obo;GO_0048494">
        <oboInOwl:inSubset rdf:resource="&obo;go#gosubset_prok"/>
    </rdf:Description>
    <rdf:Description rdf:about="&obo;GO_0045740">
        <oboInOwl:inSubset rdf:resource="&obo;go#gosubset_prok"/>
    </rdf:Description>
    <rdf:Description rdf:about="&obo;GO_0048493">
        <oboInOwl:inSubset rdf:resource="&obo;go#gosubset_prok"/>
    </rdf:Description>
    <rdf:Description rdf:about="&obo;GO_0048492">
        <oboInOwl:inSubset rdf:resource="&obo;go#goslim_pir"/>
        <oboInOwl:inSubset rdf:resource="&obo;go#gosubset_prok"/>
    </rdf:Description>
    <rdf:Description rdf:about="&obo;GO_0045719">
        <oboInOwl:inSubset rdf:resource="&obo;go#gosubset_prok"/>
    </rdf:Description>
    <rdf:Description rdf:about="&obo;GO_0045717">
        <oboInOwl:inSubset rdf:resource="&obo;go#gosubset_prok"/>
    </rdf:Description>
    <rdf:Description rdf:about="&obo;GO_0042412">
        <oboInOwl:inSubset rdf:resource="&obo;go#gosubset_prok"/>
    </rdf:Description>
    <rdf:Description rdf:about="&obo;GO_0042413">
        <oboInOwl:inSubset rdf:resource="&obo;go#gosubset_prok"/>
    </rdf:Description>
    <rdf:Description rdf:about="&obo;GO_0003826">
        <oboInOwl:inSubset rdf:resource="&obo;go#gosubset_prok"/>
    </rdf:Description>
    <rdf:Description rdf:about="&obo;GO_0003825">
        <oboInOwl:inSubset rdf:resource="&obo;go#gosubset_prok"/>
    </rdf:Description>
    <rdf:Description rdf:about="&obo;GO_0003824">
        <oboInOwl:inSubset rdf:resource="&obo;go#goslim_pir"/>
        <oboInOwl:inSubset rdf:resource="&obo;go#goslim_plant"/>
        <oboInOwl:inSubset rdf:resource="&obo;go#gosubset_prok"/>
    </rdf:Description>
    <rdf:Description rdf:about="&obo;GO_0048468">
        <oboInOwl:inSubset rdf:resource="&obo;go#goslim_candida"/>
        <oboInOwl:inSubset rdf:resource="&obo;go#gosubset_prok"/>
    </rdf:Description>
    <rdf:Description rdf:about="&obo;GO_0048469">
        <oboInOwl:inSubset rdf:resource="&obo;go#goslim_pir"/>
        <oboInOwl:inSubset rdf:resource="&obo;go#gosubset_prok"/>
    </rdf:Description>
    <rdf:Description rdf:about="&obo;GO_0003823">
        <oboInOwl:inSubset rdf:resource="&obo;go#goslim_pir"/>
    </rdf:Description>
    <rdf:Description rdf:about="&obo;GO_0042410">
        <oboInOwl:inSubset rdf:resource="&obo;go#gosubset_prok"/>
    </rdf:Description>
    <rdf:Description rdf:about="&obo;GO_0045727">
        <oboInOwl:inSubset rdf:resource="&obo;go#gosubset_prok"/>
    </rdf:Description>
    <rdf:Description rdf:about="&obo;GO_0045723">
        <oboInOwl:inSubset rdf:resource="&obo;go#gosubset_prok"/>
    </rdf:Description>
    <rdf:Description rdf:about="&obo;GO_0042401">
        <oboInOwl:inSubset rdf:resource="&obo;go#gosubset_prok"/>
    </rdf:Description>
    <rdf:Description rdf:about="&obo;GO_0045725">
        <oboInOwl:inSubset rdf:resource="&obo;go#gosubset_prok"/>
    </rdf:Description>
    <rdf:Description rdf:about="&obo;GO_0042402">
        <oboInOwl:inSubset rdf:resource="&obo;go#gosubset_prok"/>
    </rdf:Description>
    <rdf:Description rdf:about="&obo;GO_0042409">
        <oboInOwl:inSubset rdf:resource="&obo;go#gosubset_prok"/>
    </rdf:Description>
    <rdf:Description rdf:about="&obo;GO_0048476">
        <oboInOwl:inSubset rdf:resource="&obo;go#goslim_pir"/>
    </rdf:Description>
    <rdf:Description rdf:about="&obo;GO_0003810">
        <oboInOwl:inSubset rdf:resource="&obo;go#gosubset_prok"/>
    </rdf:Description>
    <rdf:Description rdf:about="&obo;GO_0042400">
        <oboInOwl:inSubset rdf:resource="&obo;go#gosubset_prok"/>
    </rdf:Description>
    <rdf:Description rdf:about="&obo;GO_0000062">
        <oboInOwl:inSubset rdf:resource="&obo;go#gosubset_prok"/>
    </rdf:Description>
    <rdf:Description rdf:about="&obo;GO_0000064">
        <oboInOwl:inSubset rdf:resource="&obo;go#gosubset_prok"/>
    </rdf:Description>
    <rdf:Description rdf:about="&obo;GO_0045721">
        <oboInOwl:inSubset rdf:resource="&obo;go#gosubset_prok"/>
    </rdf:Description>
    <rdf:Description rdf:about="&obo;GO_0045722">
        <oboInOwl:inSubset rdf:resource="&obo;go#gosubset_prok"/>
    </rdf:Description>
    <rdf:Description rdf:about="&obo;GO_0048474">
        <oboInOwl:inSubset rdf:resource="&obo;go#gosubset_prok"/>
    </rdf:Description>
    <rdf:Description rdf:about="&obo;GO_0048473">
        <oboInOwl:inSubset rdf:resource="&obo;go#gosubset_prok"/>
    </rdf:Description>
    <rdf:Description rdf:about="&obo;GO_0048472">
        <oboInOwl:inSubset rdf:resource="&obo;go#gosubset_prok"/>
    </rdf:Description>
    <rdf:Description rdf:about="&obo;GO_0015689">
        <oboInOwl:inSubset rdf:resource="&obo;go#gosubset_prok"/>
    </rdf:Description>
    <rdf:Description rdf:about="&obo;GO_0018259">
        <oboInOwl:inSubset rdf:resource="&obo;go#gosubset_prok"/>
    </rdf:Description>
    <rdf:Description rdf:about="&obo;GO_0015685">
        <oboInOwl:inSubset rdf:resource="&obo;go#gosubset_prok"/>
    </rdf:Description>
    <rdf:Description rdf:about="&obo;GO_0015687">
        <oboInOwl:inSubset rdf:resource="&obo;go#gosubset_prok"/>
    </rdf:Description>
    <rdf:Description rdf:about="&obo;GO_0015688">
        <oboInOwl:inSubset rdf:resource="&obo;go#gosubset_prok"/>
    </rdf:Description>
    <rdf:Description rdf:about="&obo;GO_0018254">
        <oboInOwl:inSubset rdf:resource="&obo;go#gosubset_prok"/>
    </rdf:Description>
    <rdf:Description rdf:about="&obo;GO_0044249">
        <oboInOwl:inSubset rdf:resource="&obo;go#gosubset_prok"/>
    </rdf:Description>
    <rdf:Description rdf:about="&obo;GO_0018253">
        <oboInOwl:inSubset rdf:resource="&obo;go#gosubset_prok"/>
    </rdf:Description>
    <rdf:Description rdf:about="&obo;GO_0015682">
        <oboInOwl:inSubset rdf:resource="&obo;go#gosubset_prok"/>
    </rdf:Description>
    <rdf:Description rdf:about="&obo;GO_0030532">
        <oboInOwl:inSubset rdf:resource="&obo;go#goslim_pir"/>
    </rdf:Description>
    <rdf:Description rdf:about="&obo;GO_0030533">
        <oboInOwl:inSubset rdf:resource="&obo;go#goslim_aspergillus"/>
        <oboInOwl:inSubset rdf:resource="&obo;go#goslim_candida"/>
        <oboInOwl:inSubset rdf:resource="&obo;go#goslim_generic"/>
        <oboInOwl:inSubset rdf:resource="&obo;go#goslim_yeast"/>
    </rdf:Description>
    <rdf:Description rdf:about="&obo;GO_0015684">
        <oboInOwl:inSubset rdf:resource="&obo;go#gosubset_prok"/>
    </rdf:Description>
    <rdf:Description rdf:about="&obo;GO_0018251">
        <oboInOwl:inSubset rdf:resource="&obo;go#gosubset_prok"/>
    </rdf:Description>
    <rdf:Description rdf:about="&obo;GO_0018258">
        <oboInOwl:inSubset rdf:resource="&obo;go#gosubset_prok"/>
    </rdf:Description>
    <rdf:Description rdf:about="&obo;GO_0018257">
        <oboInOwl:inSubset rdf:resource="&obo;go#gosubset_prok"/>
    </rdf:Description>
    <rdf:Description rdf:about="&obo;GO_0018256">
        <oboInOwl:inSubset rdf:resource="&obo;go#gosubset_prok"/>
    </rdf:Description>
    <rdf:Description rdf:about="&obo;GO_0018255">
        <oboInOwl:inSubset rdf:resource="&obo;go#gosubset_prok"/>
    </rdf:Description>
    <rdf:Description rdf:about="&obo;GO_0044242">
        <oboInOwl:inSubset rdf:resource="&obo;go#gosubset_prok"/>
    </rdf:Description>
    <rdf:Description rdf:about="&obo;GO_0018260">
        <oboInOwl:inSubset rdf:resource="&obo;go#gosubset_prok"/>
    </rdf:Description>
    <rdf:Description rdf:about="&obo;GO_0018261">
        <oboInOwl:inSubset rdf:resource="&obo;go#gosubset_prok"/>
    </rdf:Description>
    <rdf:Description rdf:about="&obo;GO_0044247">
        <oboInOwl:inSubset rdf:resource="&obo;go#gosubset_prok"/>
    </rdf:Description>
    <rdf:Description rdf:about="&obo;GO_0044248">
        <oboInOwl:inSubset rdf:resource="&obo;go#gosubset_prok"/>
    </rdf:Description>
    <rdf:Description rdf:about="&obo;GO_0001584">
        <oboInOwl:inSubset rdf:resource="&obo;go#gosubset_prok"/>
    </rdf:Description>
    <rdf:Description rdf:about="&obo;GO_0018249">
        <oboInOwl:inSubset rdf:resource="&obo;go#gosubset_prok"/>
    </rdf:Description>
    <rdf:Description rdf:about="&obo;GO_0030529">
        <oboInOwl:inSubset rdf:resource="&obo;go#goslim_pir"/>
        <oboInOwl:inSubset rdf:resource="&obo;go#gosubset_prok"/>
    </rdf:Description>
    <rdf:Description rdf:about="&obo;GO_0018248">
        <oboInOwl:inSubset rdf:resource="&obo;go#gosubset_prok"/>
    </rdf:Description>
    <rdf:Description rdf:about="&obo;GO_0034708">
        <oboInOwl:inSubset rdf:resource="&obo;go#gosubset_prok"/>
    </rdf:Description>
    <rdf:Description rdf:about="&obo;GO_0015675">
        <oboInOwl:inSubset rdf:resource="&obo;go#gosubset_prok"/>
    </rdf:Description>
    <rdf:Description rdf:about="&obo;GO_0018241">
        <oboInOwl:inSubset rdf:resource="&obo;go#gosubset_prok"/>
    </rdf:Description>
    <rdf:Description rdf:about="&obo;GO_0017197">
        <oboInOwl:inSubset rdf:resource="&obo;go#gosubset_prok"/>
    </rdf:Description>
    <rdf:Description rdf:about="&obo;GO_0015672">
        <oboInOwl:inSubset rdf:resource="&obo;go#gosubset_prok"/>
    </rdf:Description>
    <rdf:Description rdf:about="&obo;GO_0018240">
        <oboInOwl:inSubset rdf:resource="&obo;go#gosubset_prok"/>
    </rdf:Description>
    <rdf:Description rdf:about="&obo;GO_0017198">
        <oboInOwl:inSubset rdf:resource="&obo;go#gosubset_prok"/>
    </rdf:Description>
    <rdf:Description rdf:about="&obo;GO_0030523">
        <oboInOwl:inSubset rdf:resource="&obo;go#gosubset_prok"/>
    </rdf:Description>
    <rdf:Description rdf:about="&obo;GO_0018243">
        <oboInOwl:inSubset rdf:resource="&obo;go#gosubset_prok"/>
    </rdf:Description>
    <rdf:Description rdf:about="&obo;GO_0017195">
        <oboInOwl:inSubset rdf:resource="&obo;go#gosubset_prok"/>
    </rdf:Description>
    <rdf:Description rdf:about="&obo;GO_0018242">
        <oboInOwl:inSubset rdf:resource="&obo;go#gosubset_prok"/>
    </rdf:Description>
    <rdf:Description rdf:about="&obo;GO_0017196">
        <oboInOwl:inSubset rdf:resource="&obo;go#gosubset_prok"/>
    </rdf:Description>
    <rdf:Description rdf:about="&obo;GO_0015671">
        <oboInOwl:inSubset rdf:resource="&obo;go#gosubset_prok"/>
    </rdf:Description>
    <rdf:Description rdf:about="&obo;GO_0018245">
        <oboInOwl:inSubset rdf:resource="&obo;go#gosubset_prok"/>
    </rdf:Description>
    <rdf:Description rdf:about="&obo;GO_0018244">
        <oboInOwl:inSubset rdf:resource="&obo;go#gosubset_prok"/>
    </rdf:Description>
    <rdf:Description rdf:about="&obo;GO_0018247">
        <oboInOwl:inSubset rdf:resource="&obo;go#gosubset_prok"/>
    </rdf:Description>
    <rdf:Description rdf:about="&obo;GO_0017199">
        <oboInOwl:inSubset rdf:resource="&obo;go#gosubset_prok"/>
    </rdf:Description>
    <rdf:Description rdf:about="&obo;GO_0030528">
        <oboInOwl:inSubset rdf:resource="&obo;go#goslim_pir"/>
        <oboInOwl:inSubset rdf:resource="&obo;go#goslim_plant"/>
        <oboInOwl:inSubset rdf:resource="&obo;go#gosubset_prok"/>
    </rdf:Description>
    <rdf:Description rdf:about="&obo;GO_0018246">
        <oboInOwl:inSubset rdf:resource="&obo;go#gosubset_prok"/>
    </rdf:Description>
    <rdf:Description rdf:about="&obo;GO_0044255">
        <oboInOwl:inSubset rdf:resource="&obo;go#goslim_pir"/>
        <oboInOwl:inSubset rdf:resource="&obo;go#gosubset_prok"/>
    </rdf:Description>
    <rdf:Description rdf:about="&obo;GO_0018250">
        <oboInOwl:inSubset rdf:resource="&obo;go#gosubset_prok"/>
    </rdf:Description>
    <rdf:Description rdf:about="&obo;GO_0044257">
        <oboInOwl:inSubset rdf:resource="&obo;go#gosubset_prok"/>
    </rdf:Description>
    <rdf:Description rdf:about="&obo;GO_0001575">
        <oboInOwl:inSubset rdf:resource="&obo;go#gosubset_prok"/>
    </rdf:Description>
    <rdf:Description rdf:about="&obo;GO_0001574">
        <oboInOwl:inSubset rdf:resource="&obo;go#gosubset_prok"/>
    </rdf:Description>
    <rdf:Description rdf:about="&obo;GO_0070115">
        <oboInOwl:inSubset rdf:resource="&obo;go#gosubset_prok"/>
    </rdf:Description>
    <rdf:Description rdf:about="&obo;GO_0070116">
        <oboInOwl:inSubset rdf:resource="&obo;go#gosubset_prok"/>
    </rdf:Description>
    <rdf:Description rdf:about="&obo;GO_0001573">
        <oboInOwl:inSubset rdf:resource="&obo;go#gosubset_prok"/>
    </rdf:Description>
    <rdf:Description rdf:about="&obo;GO_0001572">
        <oboInOwl:inSubset rdf:resource="&obo;go#gosubset_prok"/>
    </rdf:Description>
    <rdf:Description rdf:about="&obo;GO_0070112">
        <oboInOwl:inSubset rdf:resource="&obo;go#gosubset_prok"/>
    </rdf:Description>
    <rdf:Description rdf:about="&obo;GO_0001576">
        <oboInOwl:inSubset rdf:resource="&obo;go#gosubset_prok"/>
    </rdf:Description>
    <rdf:Description rdf:about="&obo;PO_0006309">
        <oboInOwl:inSubset rdf:resource="&obo;po#Maize"/>
    </rdf:Description>
    <rdf:Description rdf:about="&obo;GO_0018238">
        <oboInOwl:inSubset rdf:resource="&obo;go#gosubset_prok"/>
    </rdf:Description>
    <rdf:Description rdf:about="&obo;GO_0018235">
        <oboInOwl:inSubset rdf:resource="&obo;go#gosubset_prok"/>
    </rdf:Description>
    <rdf:Description rdf:about="&obo;GO_0017189">
        <oboInOwl:inSubset rdf:resource="&obo;go#gosubset_prok"/>
    </rdf:Description>
    <rdf:Description rdf:about="&obo;GO_0018234">
        <oboInOwl:inSubset rdf:resource="&obo;go#gosubset_prok"/>
    </rdf:Description>
    <rdf:Description rdf:about="&obo;GO_0018233">
        <oboInOwl:inSubset rdf:resource="&obo;go#gosubset_prok"/>
    </rdf:Description>
    <rdf:Description rdf:about="&obo;GO_0042457">
        <oboInOwl:inSubset rdf:resource="&obo;go#gosubset_prok"/>
    </rdf:Description>
    <rdf:Description rdf:about="&obo;GO_0018232">
        <oboInOwl:inSubset rdf:resource="&obo;go#gosubset_prok"/>
    </rdf:Description>
    <rdf:Description rdf:about="&obo;GO_0044228">
        <oboInOwl:inSubset rdf:resource="&obo;go#gosubset_prok"/>
    </rdf:Description>
    <rdf:Description rdf:about="&obo;GO_0017184">
        <oboInOwl:inSubset rdf:resource="&obo;go#gosubset_prok"/>
    </rdf:Description>
    <rdf:Description rdf:about="&obo;GO_0017185">
        <oboInOwl:inSubset rdf:resource="&obo;go#gosubset_prok"/>
    </rdf:Description>
    <rdf:Description rdf:about="&obo;GO_0018231">
        <oboInOwl:inSubset rdf:resource="&obo;go#gosubset_prok"/>
    </rdf:Description>
    <rdf:Description rdf:about="&obo;GO_0044227">
        <oboInOwl:inSubset rdf:resource="&obo;go#gosubset_prok"/>
    </rdf:Description>
    <rdf:Description rdf:about="&obo;GO_0018230">
        <oboInOwl:inSubset rdf:resource="&obo;go#gosubset_prok"/>
    </rdf:Description>
    <rdf:Description rdf:about="&obo;GO_0042459">
        <oboInOwl:inSubset rdf:resource="&obo;go#gosubset_prok"/>
    </rdf:Description>
    <rdf:Description rdf:about="&obo;GO_0017186">
        <oboInOwl:inSubset rdf:resource="&obo;go#gosubset_prok"/>
    </rdf:Description>
    <rdf:Description rdf:about="&obo;GO_0017187">
        <oboInOwl:inSubset rdf:resource="&obo;go#gosubset_prok"/>
    </rdf:Description>
    <rdf:Description rdf:about="&obo;GO_0044229">
        <oboInOwl:inSubset rdf:resource="&obo;go#gosubset_prok"/>
    </rdf:Description>
    <rdf:Description rdf:about="&obo;GO_0042458">
        <oboInOwl:inSubset rdf:resource="&obo;go#gosubset_prok"/>
    </rdf:Description>
    <rdf:Description rdf:about="&obo;GO_0044223">
        <oboInOwl:inSubset rdf:resource="&obo;go#gosubset_prok"/>
    </rdf:Description>
    <rdf:Description rdf:about="&obo;GO_0017192">
        <oboInOwl:inSubset rdf:resource="&obo;go#gosubset_prok"/>
    </rdf:Description>
    <rdf:Description rdf:about="&obo;GO_0042452">
        <oboInOwl:inSubset rdf:resource="&obo;go#gosubset_prok"/>
    </rdf:Description>
    <rdf:Description rdf:about="&obo;GO_0042453">
        <oboInOwl:inSubset rdf:resource="&obo;go#gosubset_prok"/>
    </rdf:Description>
    <rdf:Description rdf:about="&obo;GO_0017194">
        <oboInOwl:inSubset rdf:resource="&obo;go#gosubset_prok"/>
    </rdf:Description>
    <rdf:Description rdf:about="&obo;GO_0042454">
        <oboInOwl:inSubset rdf:resource="&obo;go#gosubset_prok"/>
    </rdf:Description>
    <rdf:Description rdf:about="&obo;GO_0017193">
        <oboInOwl:inSubset rdf:resource="&obo;go#gosubset_prok"/>
    </rdf:Description>
    <rdf:Description rdf:about="&obo;GO_0042455">
        <oboInOwl:inSubset rdf:resource="&obo;go#gosubset_prok"/>
    </rdf:Description>
    <rdf:Description rdf:about="&obo;GO_0017190">
        <oboInOwl:inSubset rdf:resource="&obo;go#gosubset_prok"/>
    </rdf:Description>
    <rdf:Description rdf:about="&obo;GO_0042450">
        <oboInOwl:inSubset rdf:resource="&obo;go#gosubset_prok"/>
    </rdf:Description>
    <rdf:Description rdf:about="&obo;GO_0044222">
        <oboInOwl:inSubset rdf:resource="&obo;go#gosubset_prok"/>
    </rdf:Description>
    <rdf:Description rdf:about="&obo;GO_0042451">
        <oboInOwl:inSubset rdf:resource="&obo;go#gosubset_prok"/>
    </rdf:Description>
    <rdf:Description rdf:about="&obo;PO_0006312">
        <oboInOwl:inSubset rdf:resource="&obo;po#Maize"/>
    </rdf:Description>
    <rdf:Description rdf:about="&obo;PO_0006310">
        <oboInOwl:inSubset rdf:resource="&obo;po#Maize"/>
    </rdf:Description>
    <rdf:Description rdf:about="&obo;PO_0006311">
        <oboInOwl:inSubset rdf:resource="&obo;po#Maize"/>
    </rdf:Description>
    <rdf:Description rdf:about="&obo;GO_0001561">
        <oboInOwl:inSubset rdf:resource="&obo;go#gosubset_prok"/>
    </rdf:Description>
    <rdf:Description rdf:about="&obo;GO_0015698">
        <oboInOwl:inSubset rdf:resource="&obo;go#gosubset_prok"/>
    </rdf:Description>
    <rdf:Description rdf:about="&obo;GO_0015699">
        <oboInOwl:inSubset rdf:resource="&obo;go#gosubset_prok"/>
    </rdf:Description>
    <rdf:Description rdf:about="&obo;GO_0015696">
        <oboInOwl:inSubset rdf:resource="&obo;go#gosubset_prok"/>
    </rdf:Description>
    <rdf:Description rdf:about="&obo;GO_0015697">
        <oboInOwl:inSubset rdf:resource="&obo;go#gosubset_prok"/>
    </rdf:Description>
    <rdf:Description rdf:about="&obo;GO_0018227">
        <oboInOwl:inSubset rdf:resource="&obo;go#gosubset_prok"/>
    </rdf:Description>
    <rdf:Description rdf:about="&obo;GO_0018226">
        <oboInOwl:inSubset rdf:resource="&obo;go#gosubset_prok"/>
    </rdf:Description>
    <rdf:Description rdf:about="&obo;GO_0030508">
        <oboInOwl:inSubset rdf:resource="&obo;go#gosubset_prok"/>
    </rdf:Description>
    <rdf:Description rdf:about="&obo;GO_0001558">
        <oboInOwl:inSubset rdf:resource="&obo;go#gosubset_prok"/>
    </rdf:Description>
    <rdf:Description rdf:about="&obo;GO_0018228">
        <oboInOwl:inSubset rdf:resource="&obo;go#gosubset_prok"/>
    </rdf:Description>
    <rdf:Description rdf:about="&obo;GO_0017179">
        <oboInOwl:inSubset rdf:resource="&obo;go#gosubset_prok"/>
    </rdf:Description>
    <rdf:Description rdf:about="&obo;GO_0015691">
        <oboInOwl:inSubset rdf:resource="&obo;go#gosubset_prok"/>
    </rdf:Description>
    <rdf:Description rdf:about="&obo;GO_0018222">
        <oboInOwl:inSubset rdf:resource="&obo;go#gosubset_prok"/>
    </rdf:Description>
    <rdf:Description rdf:about="&obo;GO_0015694">
        <oboInOwl:inSubset rdf:resource="&obo;go#gosubset_prok"/>
    </rdf:Description>
    <rdf:Description rdf:about="&obo;GO_0042447">
        <oboInOwl:inSubset rdf:resource="&obo;go#gosubset_prok"/>
    </rdf:Description>
    <rdf:Description rdf:about="&obo;GO_0015695">
        <oboInOwl:inSubset rdf:resource="&obo;go#gosubset_prok"/>
    </rdf:Description>
    <rdf:Description rdf:about="&obo;GO_0042446">
        <oboInOwl:inSubset rdf:resource="&obo;go#gosubset_prok"/>
    </rdf:Description>
    <rdf:Description rdf:about="&obo;GO_0018221">
        <oboInOwl:inSubset rdf:resource="&obo;go#gosubset_prok"/>
    </rdf:Description>
    <rdf:Description rdf:about="&obo;GO_0015692">
        <oboInOwl:inSubset rdf:resource="&obo;go#gosubset_prok"/>
    </rdf:Description>
    <rdf:Description rdf:about="&obo;GO_0042445">
        <oboInOwl:inSubset rdf:resource="&obo;go#goslim_pir"/>
        <oboInOwl:inSubset rdf:resource="&obo;go#gosubset_prok"/>
    </rdf:Description>
    <rdf:Description rdf:about="&obo;GO_0044238">
        <oboInOwl:inSubset rdf:resource="&obo;go#goslim_pir"/>
        <oboInOwl:inSubset rdf:resource="&obo;go#gosubset_prok"/>
    </rdf:Description>
    <rdf:Description rdf:about="&obo;GO_0018220">
        <oboInOwl:inSubset rdf:resource="&obo;go#gosubset_prok"/>
    </rdf:Description>
    <rdf:Description rdf:about="&obo;GO_0015693">
        <oboInOwl:inSubset rdf:resource="&obo;go#gosubset_prok"/>
    </rdf:Description>
    <rdf:Description rdf:about="&obo;GO_0017183">
        <oboInOwl:inSubset rdf:resource="&obo;go#gosubset_prok"/>
    </rdf:Description>
    <rdf:Description rdf:about="&obo;GO_0044237">
        <oboInOwl:inSubset rdf:resource="&obo;go#goslim_pir"/>
        <oboInOwl:inSubset rdf:resource="&obo;go#gosubset_prok"/>
    </rdf:Description>
    <rdf:Description rdf:about="&obo;GO_0017182">
        <oboInOwl:inSubset rdf:resource="&obo;go#gosubset_prok"/>
    </rdf:Description>
    <rdf:Description rdf:about="&obo;GO_0017181">
        <oboInOwl:inSubset rdf:resource="&obo;go#gosubset_prok"/>
    </rdf:Description>
    <rdf:Description rdf:about="&obo;GO_0042442">
        <oboInOwl:inSubset rdf:resource="&obo;go#gosubset_prok"/>
    </rdf:Description>
    <rdf:Description rdf:about="&obo;GO_0017180">
        <oboInOwl:inSubset rdf:resource="&obo;go#gosubset_prok"/>
    </rdf:Description>
    <rdf:Description rdf:about="&obo;GO_0042440">
        <oboInOwl:inSubset rdf:resource="&obo;go#goslim_pir"/>
        <oboInOwl:inSubset rdf:resource="&obo;go#gosubset_prok"/>
    </rdf:Description>
    <rdf:Description rdf:about="&obo;GO_0044231">
        <oboInOwl:inSubset rdf:resource="&obo;go#gosubset_prok"/>
    </rdf:Description>
    <rdf:Description rdf:about="&obo;GO_0034722">
        <oboInOwl:inSubset rdf:resource="&obo;go#gosubset_prok"/>
    </rdf:Description>
    <rdf:Description rdf:about="&obo;GO_0000010">
        <oboInOwl:inSubset rdf:resource="&obo;go#gosubset_prok"/>
    </rdf:Description>
    <rdf:Description rdf:about="&obo;GO_0034755">
        <oboInOwl:inSubset rdf:resource="&obo;go#gosubset_prok"/>
    </rdf:Description>
    <rdf:Description rdf:about="&obo;GO_0000012">
        <oboInOwl:inSubset rdf:resource="&obo;go#gosubset_prok"/>
    </rdf:Description>
    <rdf:Description rdf:about="&obo;GO_0000015">
        <oboInOwl:inSubset rdf:resource="&obo;go#gosubset_prok"/>
    </rdf:Description>
    <rdf:Description rdf:about="&obo;GO_0015649">
        <oboInOwl:inSubset rdf:resource="&obo;go#gosubset_prok"/>
    </rdf:Description>
    <rdf:Description rdf:about="&obo;GO_0006629">
        <oboInOwl:inSubset rdf:resource="&obo;go#goslim_aspergillus"/>
        <oboInOwl:inSubset rdf:resource="&obo;go#goslim_candida"/>
        <oboInOwl:inSubset rdf:resource="&obo;go#goslim_generic"/>
        <oboInOwl:inSubset rdf:resource="&obo;go#goslim_metagenomics"/>
        <oboInOwl:inSubset rdf:resource="&obo;go#goslim_pir"/>
        <oboInOwl:inSubset rdf:resource="&obo;go#goslim_plant"/>
        <oboInOwl:inSubset rdf:resource="&obo;go#goslim_pombe"/>
        <oboInOwl:inSubset rdf:resource="&obo;go#goslim_yeast"/>
        <oboInOwl:inSubset rdf:resource="&obo;go#gosubset_prok"/>
    </rdf:Description>
    <rdf:Description rdf:about="&obo;PO_0009007">
        <oboInOwl:inSubset rdf:resource="&obo;po#TraitNet"/>
        <oboInOwl:inSubset rdf:resource="&obo;po#reference"/>
    </rdf:Description>
    <rdf:Description rdf:about="&obo;GO_0033347">
        <oboInOwl:inSubset rdf:resource="&obo;go#gosubset_prok"/>
    </rdf:Description>
    <rdf:Description rdf:about="&obo;PO_0009008">
        <oboInOwl:inSubset rdf:resource="&obo;po#TraitNet"/>
    </rdf:Description>
    <rdf:Description rdf:about="&obo;PO_0009003">
        <oboInOwl:inSubset rdf:resource="&obo;po#reference"/>
    </rdf:Description>
    <rdf:Description rdf:about="&obo;PO_0009004">
        <oboInOwl:inSubset rdf:resource="&obo;po#reference"/>
    </rdf:Description>
    <rdf:Description rdf:about="&obo;GO_0017172">
        <oboInOwl:inSubset rdf:resource="&obo;go#gosubset_prok"/>
    </rdf:Description>
    <rdf:Description rdf:about="&obo;PO_0009002">
        <oboInOwl:inSubset rdf:resource="&obo;po#CL"/>
        <oboInOwl:inSubset rdf:resource="&obo;po#TraitNet"/>
        <oboInOwl:inSubset rdf:resource="&obo;po#reference"/>
    </rdf:Description>
    <rdf:Description rdf:about="&obo;GO_0017165">
        <oboInOwl:inSubset rdf:resource="&obo;go#gosubset_prok"/>
    </rdf:Description>
    <rdf:Description rdf:about="&obo;GO_0018295">
        <oboInOwl:inSubset rdf:resource="&obo;go#gosubset_prok"/>
    </rdf:Description>
    <rdf:Description rdf:about="&obo;GO_0015640">
        <oboInOwl:inSubset rdf:resource="&obo;go#gosubset_prok"/>
    </rdf:Description>
    <rdf:Description rdf:about="&obo;GO_0018296">
        <oboInOwl:inSubset rdf:resource="&obo;go#gosubset_prok"/>
    </rdf:Description>
    <rdf:Description rdf:about="&obo;GO_0018297">
        <oboInOwl:inSubset rdf:resource="&obo;go#gosubset_prok"/>
    </rdf:Description>
    <rdf:Description rdf:about="&obo;GO_0017163">
        <oboInOwl:inSubset rdf:resource="&obo;go#gosubset_prok"/>
    </rdf:Description>
    <rdf:Description rdf:about="&obo;GO_0018298">
        <oboInOwl:inSubset rdf:resource="&obo;go#gosubset_prok"/>
    </rdf:Description>
    <rdf:Description rdf:about="&obo;PO_0025082">
        <oboInOwl:inSubset rdf:resource="&obo;po#TraitNet"/>
    </rdf:Description>
    <rdf:Description rdf:about="&obo;GO_0017169">
        <oboInOwl:inSubset rdf:resource="&obo;go#gosubset_prok"/>
    </rdf:Description>
    <rdf:Description rdf:about="&obo;GO_0018299">
        <oboInOwl:inSubset rdf:resource="&obo;go#gosubset_prok"/>
    </rdf:Description>
    <rdf:Description rdf:about="&obo;GO_0019620">
        <oboInOwl:inSubset rdf:resource="&obo;go#gosubset_prok"/>
    </rdf:Description>
    <rdf:Description rdf:about="&obo;GO_0017168">
        <oboInOwl:inSubset rdf:resource="&obo;go#gosubset_prok"/>
    </rdf:Description>
    <rdf:Description rdf:about="&obo;PO_0025081">
        <oboInOwl:inSubset rdf:resource="&obo;po#Potato"/>
    </rdf:Description>
    <rdf:Description rdf:about="&obo;GO_0019621">
        <oboInOwl:inSubset rdf:resource="&obo;go#gosubset_prok"/>
    </rdf:Description>
    <rdf:Description rdf:about="&obo;GO_0019622">
        <oboInOwl:inSubset rdf:resource="&obo;go#gosubset_prok"/>
    </rdf:Description>
    <rdf:Description rdf:about="&obo;GO_0000018">
        <oboInOwl:inSubset rdf:resource="&obo;go#gosubset_prok"/>
    </rdf:Description>
    <rdf:Description rdf:about="&obo;GO_0019623">
        <oboInOwl:inSubset rdf:resource="&obo;go#gosubset_prok"/>
    </rdf:Description>
    <rdf:Description rdf:about="&obo;GO_0019624">
        <oboInOwl:inSubset rdf:resource="&obo;go#gosubset_prok"/>
    </rdf:Description>
    <rdf:Description rdf:about="&obo;GO_0015647">
        <oboInOwl:inSubset rdf:resource="&obo;go#gosubset_prok"/>
    </rdf:Description>
    <rdf:Description rdf:about="&obo;GO_0019625">
        <oboInOwl:inSubset rdf:resource="&obo;go#gosubset_prok"/>
    </rdf:Description>
    <rdf:Description rdf:about="&obo;PO_0025084">
        <oboInOwl:inSubset rdf:resource="&obo;po#TraitNet"/>
    </rdf:Description>
    <rdf:Description rdf:about="&obo;PO_0025083">
        <oboInOwl:inSubset rdf:resource="&obo;po#TraitNet"/>
    </rdf:Description>
    <rdf:Description rdf:about="&obo;GO_0019626">
        <oboInOwl:inSubset rdf:resource="&obo;go#gosubset_prok"/>
    </rdf:Description>
    <rdf:Description rdf:about="&obo;GO_0015645">
        <oboInOwl:inSubset rdf:resource="&obo;go#gosubset_prok"/>
    </rdf:Description>
    <rdf:Description rdf:about="&obo;GO_0019627">
        <oboInOwl:inSubset rdf:resource="&obo;go#gosubset_prok"/>
    </rdf:Description>
    <rdf:Description rdf:about="&obo;GO_0019628">
        <oboInOwl:inSubset rdf:resource="&obo;go#gosubset_prok"/>
    </rdf:Description>
    <rdf:Description rdf:about="&obo;GO_0019629">
        <oboInOwl:inSubset rdf:resource="&obo;go#gosubset_prok"/>
    </rdf:Description>
    <rdf:Description rdf:about="&obo;GO_0015638">
        <oboInOwl:inSubset rdf:resource="&obo;go#gosubset_prok"/>
    </rdf:Description>
    <rdf:Description rdf:about="&obo;GO_0015639">
        <oboInOwl:inSubset rdf:resource="&obo;go#gosubset_prok"/>
    </rdf:Description>
    <rdf:Description rdf:about="&obo;GO_0000003">
        <oboInOwl:inSubset rdf:resource="&obo;go#goslim_generic"/>
        <oboInOwl:inSubset rdf:resource="&obo;go#goslim_pir"/>
        <oboInOwl:inSubset rdf:resource="&obo;go#goslim_plant"/>
        <oboInOwl:inSubset rdf:resource="&obo;go#gosubset_prok"/>
    </rdf:Description>
    <rdf:Description rdf:about="&obo;GO_0018290">
        <oboInOwl:inSubset rdf:resource="&obo;go#gosubset_prok"/>
    </rdf:Description>
    <rdf:Description rdf:about="&obo;GO_0018294">
        <oboInOwl:inSubset rdf:resource="&obo;go#gosubset_prok"/>
    </rdf:Description>
    <rdf:Description rdf:about="&obo;GO_0018293">
        <oboInOwl:inSubset rdf:resource="&obo;go#gosubset_prok"/>
    </rdf:Description>
    <rdf:Description rdf:about="&obo;GO_0018292">
        <oboInOwl:inSubset rdf:resource="&obo;go#gosubset_prok"/>
    </rdf:Description>
    <rdf:Description rdf:about="&obo;GO_0033332">
        <oboInOwl:inSubset rdf:resource="&obo;go#gosubset_prok"/>
    </rdf:Description>
    <rdf:Description rdf:about="&obo;GO_0033331">
        <oboInOwl:inSubset rdf:resource="&obo;go#gosubset_prok"/>
    </rdf:Description>
    <rdf:Description rdf:about="&obo;GO_0018291">
        <oboInOwl:inSubset rdf:resource="&obo;go#gosubset_prok"/>
    </rdf:Description>
    <rdf:Description rdf:about="&obo;GO_0018287">
        <oboInOwl:inSubset rdf:resource="&obo;go#gosubset_prok"/>
    </rdf:Description>
    <rdf:Description rdf:about="&obo;GO_0018284">
        <oboInOwl:inSubset rdf:resource="&obo;go#gosubset_prok"/>
    </rdf:Description>
    <rdf:Description rdf:about="&obo;GO_0006631">
        <oboInOwl:inSubset rdf:resource="&obo;go#gosubset_prok"/>
    </rdf:Description>
    <rdf:Description rdf:about="&obo;GO_0018285">
        <oboInOwl:inSubset rdf:resource="&obo;go#gosubset_prok"/>
    </rdf:Description>
    <rdf:Description rdf:about="&obo;GO_0017153">
        <oboInOwl:inSubset rdf:resource="&obo;go#gosubset_prok"/>
    </rdf:Description>
    <rdf:Description rdf:about="&obo;GO_0019610">
        <oboInOwl:inSubset rdf:resource="&obo;go#gosubset_prok"/>
    </rdf:Description>
    <rdf:Description rdf:about="&obo;GO_0019611">
        <oboInOwl:inSubset rdf:resource="&obo;go#gosubset_prok"/>
    </rdf:Description>
    <rdf:Description rdf:about="&obo;GO_0018288">
        <oboInOwl:inSubset rdf:resource="&obo;go#gosubset_prok"/>
    </rdf:Description>
    <rdf:Description rdf:about="&obo;GO_0017157">
        <oboInOwl:inSubset rdf:resource="&obo;go#gosubset_prok"/>
    </rdf:Description>
    <rdf:Description rdf:about="&obo;GO_0018289">
        <oboInOwl:inSubset rdf:resource="&obo;go#gosubset_prok"/>
    </rdf:Description>
    <rdf:Description rdf:about="&obo;GO_0019614">
        <oboInOwl:inSubset rdf:resource="&obo;go#gosubset_prok"/>
    </rdf:Description>
    <rdf:Description rdf:about="&obo;GO_0006636">
        <oboInOwl:inSubset rdf:resource="&obo;go#gosubset_prok"/>
    </rdf:Description>
    <rdf:Description rdf:about="&obo;GO_0015635">
        <oboInOwl:inSubset rdf:resource="&obo;go#gosubset_prok"/>
    </rdf:Description>
    <rdf:Description rdf:about="&obo;PO_0025073">
        <oboInOwl:inSubset rdf:resource="&obo;po#TraitNet"/>
    </rdf:Description>
    <rdf:Description rdf:about="&obo;GO_0019615">
        <oboInOwl:inSubset rdf:resource="&obo;go#gosubset_prok"/>
    </rdf:Description>
    <rdf:Description rdf:about="&obo;GO_0006637">
        <oboInOwl:inSubset rdf:resource="&obo;go#gosubset_prok"/>
    </rdf:Description>
    <rdf:Description rdf:about="&obo;GO_0019612">
        <oboInOwl:inSubset rdf:resource="&obo;go#gosubset_prok"/>
    </rdf:Description>
    <rdf:Description rdf:about="&obo;PO_0025075">
        <oboInOwl:inSubset rdf:resource="&obo;po#Bryophytes"/>
        <oboInOwl:inSubset rdf:resource="&obo;po#TraitNet"/>
    </rdf:Description>
    <rdf:Description rdf:about="&obo;GO_0006638">
        <oboInOwl:inSubset rdf:resource="&obo;go#gosubset_prok"/>
    </rdf:Description>
    <rdf:Description rdf:about="&obo;GO_0006639">
        <oboInOwl:inSubset rdf:resource="&obo;go#gosubset_prok"/>
    </rdf:Description>
    <rdf:Description rdf:about="&obo;GO_0019618">
        <oboInOwl:inSubset rdf:resource="&obo;go#gosubset_prok"/>
    </rdf:Description>
    <rdf:Description rdf:about="&obo;GO_0015630">
        <oboInOwl:inSubset rdf:resource="&obo;go#goslim_aspergillus"/>
    </rdf:Description>
    <rdf:Description rdf:about="&obo;GO_0019619">
        <oboInOwl:inSubset rdf:resource="&obo;go#gosubset_prok"/>
    </rdf:Description>
    <rdf:Description rdf:about="&obo;GO_0006633">
        <oboInOwl:inSubset rdf:resource="&obo;go#gosubset_prok"/>
    </rdf:Description>
    <rdf:Description rdf:about="&obo;GO_0006634">
        <oboInOwl:inSubset rdf:resource="&obo;go#gosubset_prok"/>
    </rdf:Description>
    <rdf:Description rdf:about="&obo;GO_0019616">
        <oboInOwl:inSubset rdf:resource="&obo;go#gosubset_prok"/>
    </rdf:Description>
    <rdf:Description rdf:about="&obo;GO_0019617">
        <oboInOwl:inSubset rdf:resource="&obo;go#gosubset_prok"/>
    </rdf:Description>
    <rdf:Description rdf:about="&obo;GO_0006635">
        <oboInOwl:inSubset rdf:resource="&obo;go#gosubset_prok"/>
    </rdf:Description>
    <rdf:Description rdf:about="&obo;GO_0033361">
        <oboInOwl:inSubset rdf:resource="&obo;go#gosubset_prok"/>
    </rdf:Description>
    <rdf:Description rdf:about="&obo;GO_0033360">
        <oboInOwl:inSubset rdf:resource="&obo;go#gosubset_prok"/>
    </rdf:Description>
    <rdf:Description rdf:about="&obo;GO_0019609">
        <oboInOwl:inSubset rdf:resource="&obo;go#gosubset_prok"/>
    </rdf:Description>
    <rdf:Description rdf:about="&obo;PO_0009025">
        <oboInOwl:inSubset rdf:resource="&obo;po#Angiosperm"/>
        <oboInOwl:inSubset rdf:resource="&obo;po#Gymnosperms"/>
        <oboInOwl:inSubset rdf:resource="&obo;po#Pteridophytes"/>
        <oboInOwl:inSubset rdf:resource="&obo;po#TraitNet"/>
        <oboInOwl:inSubset rdf:resource="&obo;po#reference"/>
    </rdf:Description>
    <rdf:Description rdf:about="&obo;GO_0018281">
        <oboInOwl:inSubset rdf:resource="&obo;go#gosubset_prok"/>
    </rdf:Description>
    <rdf:Description rdf:about="&obo;PO_0009026">
        <oboInOwl:inSubset rdf:resource="&obo;po#TraitNet"/>
        <oboInOwl:inSubset rdf:resource="&obo;po#reference"/>
    </rdf:Description>
    <rdf:Description rdf:about="&obo;GO_0017150">
        <oboInOwl:inSubset rdf:resource="&obo;go#gosubset_prok"/>
    </rdf:Description>
    <rdf:Description rdf:about="&obo;GO_0018280">
        <oboInOwl:inSubset rdf:resource="&obo;go#gosubset_prok"/>
    </rdf:Description>
    <rdf:Description rdf:about="&obo;GO_0018283">
        <oboInOwl:inSubset rdf:resource="&obo;go#gosubset_prok"/>
    </rdf:Description>
    <rdf:Description rdf:about="&obo;GO_0018282">
        <oboInOwl:inSubset rdf:resource="&obo;go#gosubset_prok"/>
    </rdf:Description>
    <rdf:Description rdf:about="&obo;GO_0033362">
        <oboInOwl:inSubset rdf:resource="&obo;go#gosubset_prok"/>
    </rdf:Description>
    <rdf:Description rdf:about="&obo;GO_0045792">
        <oboInOwl:inSubset rdf:resource="&obo;go#gosubset_prok"/>
    </rdf:Description>
    <rdf:Description rdf:about="&obo;GO_0045793">
        <oboInOwl:inSubset rdf:resource="&obo;go#gosubset_prok"/>
    </rdf:Description>
    <rdf:Description rdf:about="&obo;GO_0042493">
        <oboInOwl:inSubset rdf:resource="&obo;go#goslim_candida"/>
        <oboInOwl:inSubset rdf:resource="&obo;go#gosubset_prok"/>
    </rdf:Description>
    <rdf:Description rdf:about="&obo;PO_0009027">
        <oboInOwl:inSubset rdf:resource="&obo;po#TraitNet"/>
    </rdf:Description>
    <rdf:Description rdf:about="&obo;PO_0009028">
        <oboInOwl:inSubset rdf:resource="&obo;po#TraitNet"/>
    </rdf:Description>
    <rdf:Description rdf:about="&obo;GO_0018277">
        <oboInOwl:inSubset rdf:resource="&obo;go#gosubset_prok"/>
    </rdf:Description>
    <rdf:Description rdf:about="&obo;GO_0018278">
        <oboInOwl:inSubset rdf:resource="&obo;go#gosubset_prok"/>
    </rdf:Description>
    <rdf:Description rdf:about="&obo;GO_0018279">
        <oboInOwl:inSubset rdf:resource="&obo;go#gosubset_prok"/>
    </rdf:Description>
    <rdf:Description rdf:about="&obo;GO_0019600">
        <oboInOwl:inSubset rdf:resource="&obo;go#gosubset_prok"/>
    </rdf:Description>
    <rdf:Description rdf:about="&obo;GO_0017144">
        <oboInOwl:inSubset rdf:resource="&obo;go#goslim_pir"/>
        <oboInOwl:inSubset rdf:resource="&obo;go#gosubset_prok"/>
    </rdf:Description>
    <rdf:Description rdf:about="&obo;GO_0018273">
        <oboInOwl:inSubset rdf:resource="&obo;go#gosubset_prok"/>
    </rdf:Description>
    <rdf:Description rdf:about="&obo;GO_0015662">
        <oboInOwl:inSubset rdf:resource="&obo;go#gosubset_prok"/>
    </rdf:Description>
    <rdf:Description rdf:about="&obo;GO_0017143">
        <oboInOwl:inSubset rdf:resource="&obo;go#gosubset_prok"/>
    </rdf:Description>
    <rdf:Description rdf:about="&obo;GO_0018274">
        <oboInOwl:inSubset rdf:resource="&obo;go#gosubset_prok"/>
    </rdf:Description>
    <rdf:Description rdf:about="&obo;GO_0015661">
        <oboInOwl:inSubset rdf:resource="&obo;go#gosubset_prok"/>
    </rdf:Description>
    <rdf:Description rdf:about="&obo;GO_0018275">
        <oboInOwl:inSubset rdf:resource="&obo;go#gosubset_prok"/>
    </rdf:Description>
    <rdf:Description rdf:about="&obo;GO_0019605">
        <oboInOwl:inSubset rdf:resource="&obo;go#gosubset_prok"/>
    </rdf:Description>
    <rdf:Description rdf:about="&obo;GO_0006601">
        <oboInOwl:inSubset rdf:resource="&obo;go#gosubset_prok"/>
    </rdf:Description>
    <rdf:Description rdf:about="&obo;GO_0015666">
        <oboInOwl:inSubset rdf:resource="&obo;go#gosubset_prok"/>
    </rdf:Description>
    <rdf:Description rdf:about="&obo;GO_0015665">
        <oboInOwl:inSubset rdf:resource="&obo;go#gosubset_prok"/>
    </rdf:Description>
    <rdf:Description rdf:about="&obo;GO_0019606">
        <oboInOwl:inSubset rdf:resource="&obo;go#gosubset_prok"/>
    </rdf:Description>
    <rdf:Description rdf:about="&obo;GO_0006602">
        <oboInOwl:inSubset rdf:resource="&obo;go#gosubset_prok"/>
    </rdf:Description>
    <rdf:Description rdf:about="&obo;GO_0006600">
        <oboInOwl:inSubset rdf:resource="&obo;go#gosubset_prok"/>
    </rdf:Description>
    <rdf:Description rdf:about="&obo;GO_0019608">
        <oboInOwl:inSubset rdf:resource="&obo;go#gosubset_prok"/>
    </rdf:Description>
    <rdf:Description rdf:about="&obo;GO_0015663">
        <oboInOwl:inSubset rdf:resource="&obo;go#gosubset_prok"/>
    </rdf:Description>
    <rdf:Description rdf:about="&obo;GO_0006605">
        <oboInOwl:inSubset rdf:resource="&obo;go#goslim_generic"/>
        <oboInOwl:inSubset rdf:resource="&obo;go#goslim_pombe"/>
        <oboInOwl:inSubset rdf:resource="&obo;go#goslim_yeast"/>
        <oboInOwl:inSubset rdf:resource="&obo;go#gosubset_prok"/>
    </rdf:Description>
    <rdf:Description rdf:about="&obo;GO_0019601">
        <oboInOwl:inSubset rdf:resource="&obo;go#gosubset_prok"/>
    </rdf:Description>
    <rdf:Description rdf:about="&obo;GO_0015669">
        <oboInOwl:inSubset rdf:resource="&obo;go#goslim_pir"/>
        <oboInOwl:inSubset rdf:resource="&obo;go#gosubset_prok"/>
    </rdf:Description>
    <rdf:Description rdf:about="&obo;GO_0019602">
        <oboInOwl:inSubset rdf:resource="&obo;go#gosubset_prok"/>
    </rdf:Description>
    <rdf:Description rdf:about="&obo;GO_0019603">
        <oboInOwl:inSubset rdf:resource="&obo;go#gosubset_prok"/>
    </rdf:Description>
    <rdf:Description rdf:about="&obo;GO_0006603">
        <oboInOwl:inSubset rdf:resource="&obo;go#gosubset_prok"/>
    </rdf:Description>
    <rdf:Description rdf:about="&obo;GO_0015668">
        <oboInOwl:inSubset rdf:resource="&obo;go#gosubset_prok"/>
    </rdf:Description>
    <rdf:Description rdf:about="&obo;GO_0017148">
        <oboInOwl:inSubset rdf:resource="&obo;go#gosubset_prok"/>
    </rdf:Description>
    <rdf:Description rdf:about="&obo;GO_0015667">
        <oboInOwl:inSubset rdf:resource="&obo;go#gosubset_prok"/>
    </rdf:Description>
    <rdf:Description rdf:about="&obo;GO_0006604">
        <oboInOwl:inSubset rdf:resource="&obo;go#gosubset_prok"/>
    </rdf:Description>
    <rdf:Description rdf:about="&obo;GO_0019604">
        <oboInOwl:inSubset rdf:resource="&obo;go#gosubset_prok"/>
    </rdf:Description>
    <rdf:Description rdf:about="&obo;GO_0070179">
        <oboInOwl:inSubset rdf:resource="&obo;go#gosubset_prok"/>
    </rdf:Description>
    <rdf:Description rdf:about="&obo;RO_0000301">
        <obo:IAO_0000114 rdf:resource="&obo;IAO_0000125"/>
    </rdf:Description>
    <rdf:Description rdf:about="&obo;RO_0000302">
        <obo:IAO_0000114 rdf:resource="&obo;IAO_0000125"/>
    </rdf:Description>
    <rdf:Description rdf:about="&obo;GO_0070178">
        <oboInOwl:inSubset rdf:resource="&obo;go#gosubset_prok"/>
    </rdf:Description>
    <rdf:Description rdf:about="&obo;RO_0000300">
        <obo:IAO_0000114 rdf:resource="&obo;IAO_0000125"/>
    </rdf:Description>
    <rdf:Description rdf:about="&obo;PO_0009011">
        <oboInOwl:inSubset rdf:resource="&obo;po#TraitNet"/>
    </rdf:Description>
    <rdf:Description rdf:about="&obo;GO_0018272">
        <oboInOwl:inSubset rdf:resource="&obo;go#gosubset_prok"/>
    </rdf:Description>
    <rdf:Description rdf:about="&obo;PO_0009012">
        <oboInOwl:inSubset rdf:resource="&obo;po#TraitNet"/>
    </rdf:Description>
    <rdf:Description rdf:about="&obo;GO_0018271">
        <oboInOwl:inSubset rdf:resource="&obo;go#gosubset_prok"/>
    </rdf:Description>
    <rdf:Description rdf:about="&obo;GO_0018270">
        <oboInOwl:inSubset rdf:resource="&obo;go#gosubset_prok"/>
    </rdf:Description>
    <rdf:Description rdf:about="&obo;PO_0009018">
        <oboInOwl:inSubset rdf:resource="&obo;po#CL"/>
    </rdf:Description>
    <rdf:Description rdf:about="&obo;GO_0018268">
        <oboInOwl:inSubset rdf:resource="&obo;go#gosubset_prok"/>
    </rdf:Description>
    <rdf:Description rdf:about="&obo;GO_0033359">
        <oboInOwl:inSubset rdf:resource="&obo;go#gosubset_prok"/>
    </rdf:Description>
    <rdf:Description rdf:about="&obo;GO_0018269">
        <oboInOwl:inSubset rdf:resource="&obo;go#gosubset_prok"/>
    </rdf:Description>
    <rdf:Description rdf:about="&obo;PO_0025093">
        <oboInOwl:inSubset rdf:resource="&obo;po#Bryophytes"/>
    </rdf:Description>
    <rdf:Description rdf:about="&obo;GO_0018266">
        <oboInOwl:inSubset rdf:resource="&obo;go#gosubset_prok"/>
    </rdf:Description>
    <rdf:Description rdf:about="&obo;GO_0018267">
        <oboInOwl:inSubset rdf:resource="&obo;go#gosubset_prok"/>
    </rdf:Description>
    <rdf:Description rdf:about="&obo;GO_0018264">
        <oboInOwl:inSubset rdf:resource="&obo;go#gosubset_prok"/>
    </rdf:Description>
    <rdf:Description rdf:about="&obo;GO_0018265">
        <oboInOwl:inSubset rdf:resource="&obo;go#gosubset_prok"/>
    </rdf:Description>
    <rdf:Description rdf:about="&obo;GO_0015651">
        <oboInOwl:inSubset rdf:resource="&obo;go#gosubset_prok"/>
    </rdf:Description>
    <rdf:Description rdf:about="&obo;GO_0018262">
        <oboInOwl:inSubset rdf:resource="&obo;go#gosubset_prok"/>
    </rdf:Description>
    <rdf:Description rdf:about="&obo;GO_0018263">
        <oboInOwl:inSubset rdf:resource="&obo;go#gosubset_prok"/>
    </rdf:Description>
    <rdf:Description rdf:about="&obo;GO_0015653">
        <oboInOwl:inSubset rdf:resource="&obo;go#gosubset_prok"/>
    </rdf:Description>
    <rdf:Description rdf:about="&obo;GO_0015652">
        <oboInOwl:inSubset rdf:resource="&obo;go#gosubset_prok"/>
    </rdf:Description>
    <rdf:Description rdf:about="&obo;GO_0015655">
        <oboInOwl:inSubset rdf:resource="&obo;go#gosubset_prok"/>
    </rdf:Description>
    <rdf:Description rdf:about="&obo;GO_0015658">
        <oboInOwl:inSubset rdf:resource="&obo;go#gosubset_prok"/>
    </rdf:Description>
    <rdf:Description rdf:about="&obo;GO_0000051">
        <oboInOwl:inSubset rdf:resource="&obo;go#gosubset_prok"/>
    </rdf:Description>
    <rdf:Description rdf:about="&obo;GO_0000052">
        <oboInOwl:inSubset rdf:resource="&obo;go#gosubset_prok"/>
    </rdf:Description>
    <rdf:Description rdf:about="&obo;GO_0000054">
        <oboInOwl:inSubset rdf:resource="&obo;go#goslim_yeast"/>
    </rdf:Description>
    <rdf:Description rdf:about="&obo;GO_0015608">
        <oboInOwl:inSubset rdf:resource="&obo;go#gosubset_prok"/>
    </rdf:Description>
    <rdf:Description rdf:about="&obo;GO_0015606">
        <oboInOwl:inSubset rdf:resource="&obo;go#gosubset_prok"/>
    </rdf:Description>
    <rdf:Description rdf:about="&obo;GO_0015603">
        <oboInOwl:inSubset rdf:resource="&obo;go#gosubset_prok"/>
    </rdf:Description>
    <rdf:Description rdf:about="&obo;GO_0015604">
        <oboInOwl:inSubset rdf:resource="&obo;go#gosubset_prok"/>
    </rdf:Description>
    <rdf:Description rdf:about="&obo;GO_0006669">
        <oboInOwl:inSubset rdf:resource="&obo;go#gosubset_prok"/>
    </rdf:Description>
    <rdf:Description rdf:about="&obo;GO_0006668">
        <oboInOwl:inSubset rdf:resource="&obo;go#gosubset_prok"/>
    </rdf:Description>
    <rdf:Description rdf:about="&obo;GO_0006667">
        <oboInOwl:inSubset rdf:resource="&obo;go#gosubset_prok"/>
    </rdf:Description>
    <rdf:Description rdf:about="&obo;GO_0070182">
        <oboInOwl:inSubset rdf:resource="&obo;go#gosubset_prok"/>
    </rdf:Description>
    <rdf:Description rdf:about="&obo;GO_0006666">
        <oboInOwl:inSubset rdf:resource="&obo;go#gosubset_prok"/>
    </rdf:Description>
    <rdf:Description rdf:about="&obo;GO_0006665">
        <oboInOwl:inSubset rdf:resource="&obo;go#gosubset_prok"/>
    </rdf:Description>
    <rdf:Description rdf:about="&obo;GO_0006664">
        <oboInOwl:inSubset rdf:resource="&obo;go#gosubset_prok"/>
    </rdf:Description>
    <rdf:Description rdf:about="&obo;GO_0006662">
        <oboInOwl:inSubset rdf:resource="&obo;go#goslim_pir"/>
        <oboInOwl:inSubset rdf:resource="&obo;go#gosubset_prok"/>
    </rdf:Description>
    <rdf:Description rdf:about="&obo;GO_0033308">
        <oboInOwl:inSubset rdf:resource="&obo;go#gosubset_prok"/>
    </rdf:Description>
    <rdf:Description rdf:about="&obo;GO_0006661">
        <oboInOwl:inSubset rdf:resource="&obo;go#gosubset_prok"/>
    </rdf:Description>
    <rdf:Description rdf:about="&obo;GO_0006660">
        <oboInOwl:inSubset rdf:resource="&obo;go#gosubset_prok"/>
    </rdf:Description>
    <rdf:Description rdf:about="&obo;GO_0033305">
        <oboInOwl:inSubset rdf:resource="&obo;go#gosubset_prok"/>
    </rdf:Description>
    <rdf:Description rdf:about="&obo;GO_0010213">
        <oboInOwl:inSubset rdf:resource="&obo;go#gosubset_prok"/>
    </rdf:Description>
    <rdf:Description rdf:about="&obo;GO_0033304">
        <oboInOwl:inSubset rdf:resource="&obo;go#gosubset_prok"/>
    </rdf:Description>
    <rdf:Description rdf:about="&obo;GO_0000041">
        <oboInOwl:inSubset rdf:resource="&obo;go#gosubset_prok"/>
    </rdf:Description>
    <rdf:Description rdf:about="&obo;GO_0000049">
        <oboInOwl:inSubset rdf:resource="&obo;go#gosubset_prok"/>
    </rdf:Description>
    <rdf:Description rdf:about="&obo;GO_0017118">
        <oboInOwl:inSubset rdf:resource="&obo;go#gosubset_prok"/>
    </rdf:Description>
    <rdf:Description rdf:about="&obo;GO_0006677">
        <oboInOwl:inSubset rdf:resource="&obo;go#gosubset_prok"/>
    </rdf:Description>
    <rdf:Description rdf:about="&obo;GO_0006676">
        <oboInOwl:inSubset rdf:resource="&obo;go#gosubset_prok"/>
    </rdf:Description>
    <rdf:Description rdf:about="&obo;GO_0006679">
        <oboInOwl:inSubset rdf:resource="&obo;go#gosubset_prok"/>
    </rdf:Description>
    <rdf:Description rdf:about="&obo;GO_0006678">
        <oboInOwl:inSubset rdf:resource="&obo;go#gosubset_prok"/>
    </rdf:Description>
    <rdf:Description rdf:about="&obo;GO_0006673">
        <oboInOwl:inSubset rdf:resource="&obo;go#gosubset_prok"/>
    </rdf:Description>
    <rdf:Description rdf:about="&obo;GO_0006672">
        <oboInOwl:inSubset rdf:resource="&obo;go#gosubset_prok"/>
    </rdf:Description>
    <rdf:Description rdf:about="&obo;GO_0006675">
        <oboInOwl:inSubset rdf:resource="&obo;go#gosubset_prok"/>
    </rdf:Description>
    <rdf:Description rdf:about="&obo;GO_0017111">
        <oboInOwl:inSubset rdf:resource="&obo;go#gosubset_prok"/>
    </rdf:Description>
    <rdf:Description rdf:about="&obo;GO_0017113">
        <oboInOwl:inSubset rdf:resource="&obo;go#gosubset_prok"/>
    </rdf:Description>
    <rdf:Description rdf:about="&obo;GO_0006671">
        <oboInOwl:inSubset rdf:resource="&obo;go#gosubset_prok"/>
    </rdf:Description>
    <rdf:Description rdf:about="&obo;GO_0006670">
        <oboInOwl:inSubset rdf:resource="&obo;go#gosubset_prok"/>
    </rdf:Description>
    <rdf:Description rdf:about="&obo;GO_0045753">
        <oboInOwl:inSubset rdf:resource="&obo;go#gosubset_prok"/>
    </rdf:Description>
    <rdf:Description rdf:about="&obo;GO_0000030">
        <oboInOwl:inSubset rdf:resource="&obo;go#gosubset_prok"/>
    </rdf:Description>
    <rdf:Description rdf:about="&obo;GO_0045755">
        <oboInOwl:inSubset rdf:resource="&obo;go#gosubset_prok"/>
    </rdf:Description>
    <rdf:Description rdf:about="&obo;GO_0045754">
        <oboInOwl:inSubset rdf:resource="&obo;go#gosubset_prok"/>
    </rdf:Description>
    <rdf:Description rdf:about="&obo;GO_0033324">
        <oboInOwl:inSubset rdf:resource="&obo;go#gosubset_prok"/>
    </rdf:Description>
    <rdf:Description rdf:about="&obo;GO_0033325">
        <oboInOwl:inSubset rdf:resource="&obo;go#gosubset_prok"/>
    </rdf:Description>
    <rdf:Description rdf:about="&obo;GO_0033323">
        <oboInOwl:inSubset rdf:resource="&obo;go#gosubset_prok"/>
    </rdf:Description>
    <rdf:Description rdf:about="&obo;GO_0000036">
        <oboInOwl:inSubset rdf:resource="&obo;go#gosubset_prok"/>
    </rdf:Description>
    <rdf:Description rdf:about="&obo;GO_0015629">
        <oboInOwl:inSubset rdf:resource="&obo;go#goslim_aspergillus"/>
    </rdf:Description>
    <rdf:Description rdf:about="&obo;GO_0015628">
        <oboInOwl:inSubset rdf:resource="&obo;go#gosubset_prok"/>
    </rdf:Description>
    <rdf:Description rdf:about="&obo;GO_0000038">
        <oboInOwl:inSubset rdf:resource="&obo;go#gosubset_prok"/>
    </rdf:Description>
    <rdf:Description rdf:about="&obo;GO_0015627">
        <oboInOwl:inSubset rdf:resource="&obo;go#gosubset_prok"/>
    </rdf:Description>
    <rdf:Description rdf:about="&obo;GO_0000032">
        <oboInOwl:inSubset rdf:resource="&obo;go#gosubset_prok"/>
    </rdf:Description>
    <rdf:Description rdf:about="&obo;GO_0000034">
        <oboInOwl:inSubset rdf:resource="&obo;go#gosubset_prok"/>
    </rdf:Description>
    <rdf:Description rdf:about="&obo;GO_0000035">
        <oboInOwl:inSubset rdf:resource="&obo;go#gosubset_prok"/>
    </rdf:Description>
    <rdf:Description rdf:about="&obo;GO_0006646">
        <oboInOwl:inSubset rdf:resource="&obo;go#gosubset_prok"/>
    </rdf:Description>
    <rdf:Description rdf:about="&obo;GO_0015622">
        <oboInOwl:inSubset rdf:resource="&obo;go#gosubset_prok"/>
    </rdf:Description>
    <rdf:Description rdf:about="&obo;GO_0006644">
        <oboInOwl:inSubset rdf:resource="&obo;go#gosubset_prok"/>
    </rdf:Description>
    <rdf:Description rdf:about="&obo;GO_0006643">
        <oboInOwl:inSubset rdf:resource="&obo;go#gosubset_prok"/>
    </rdf:Description>
    <rdf:Description rdf:about="&obo;GO_0015620">
        <oboInOwl:inSubset rdf:resource="&obo;go#gosubset_prok"/>
    </rdf:Description>
    <rdf:Description rdf:about="&obo;GO_0006649">
        <oboInOwl:inSubset rdf:resource="&obo;go#gosubset_prok"/>
    </rdf:Description>
    <rdf:Description rdf:about="&obo;GO_0015623">
        <oboInOwl:inSubset rdf:resource="&obo;go#gosubset_prok"/>
    </rdf:Description>
    <rdf:Description rdf:about="&obo;GO_0006648">
        <oboInOwl:inSubset rdf:resource="&obo;go#gosubset_prok"/>
    </rdf:Description>
    <rdf:Description rdf:about="&obo;GO_0006647">
        <oboInOwl:inSubset rdf:resource="&obo;go#gosubset_prok"/>
    </rdf:Description>
    <rdf:Description rdf:about="&obo;GO_0006642">
        <oboInOwl:inSubset rdf:resource="&obo;go#gosubset_prok"/>
    </rdf:Description>
    <rdf:Description rdf:about="&obo;GO_0045756">
        <oboInOwl:inSubset rdf:resource="&obo;go#gosubset_prok"/>
    </rdf:Description>
    <rdf:Description rdf:about="&obo;GO_0006641">
        <oboInOwl:inSubset rdf:resource="&obo;go#gosubset_prok"/>
    </rdf:Description>
    <rdf:Description rdf:about="&obo;GO_0006640">
        <oboInOwl:inSubset rdf:resource="&obo;go#gosubset_prok"/>
    </rdf:Description>
    <rdf:Description rdf:about="&obo;GO_0045764">
        <oboInOwl:inSubset rdf:resource="&obo;go#gosubset_prok"/>
    </rdf:Description>
    <rdf:Description rdf:about="&obo;GO_0033310">
        <oboInOwl:inSubset rdf:resource="&obo;go#gosubset_prok"/>
    </rdf:Description>
    <rdf:Description rdf:about="&obo;GO_0045763">
        <oboInOwl:inSubset rdf:resource="&obo;go#gosubset_prok"/>
    </rdf:Description>
    <rdf:Description rdf:about="&obo;GO_0033311">
        <oboInOwl:inSubset rdf:resource="&obo;go#gosubset_prok"/>
    </rdf:Description>
    <rdf:Description rdf:about="&obo;GO_0033312">
        <oboInOwl:inSubset rdf:resource="&obo;go#gosubset_prok"/>
    </rdf:Description>
    <rdf:Description rdf:about="&obo;GO_0000027">
        <oboInOwl:inSubset rdf:resource="&obo;go#gosubset_prok"/>
    </rdf:Description>
    <rdf:Description rdf:about="&obo;GO_0000028">
        <oboInOwl:inSubset rdf:resource="&obo;go#gosubset_prok"/>
    </rdf:Description>
    <rdf:Description rdf:about="&obo;GO_0000025">
        <oboInOwl:inSubset rdf:resource="&obo;go#gosubset_prok"/>
    </rdf:Description>
    <rdf:Description rdf:about="&obo;GO_0000023">
        <oboInOwl:inSubset rdf:resource="&obo;go#gosubset_prok"/>
    </rdf:Description>
    <rdf:Description rdf:about="&obo;GO_0000024">
        <oboInOwl:inSubset rdf:resource="&obo;go#gosubset_prok"/>
    </rdf:Description>
    <rdf:Description rdf:about="&obo;GO_0006655">
        <oboInOwl:inSubset rdf:resource="&obo;go#gosubset_prok"/>
    </rdf:Description>
    <rdf:Description rdf:about="&obo;GO_0006654">
        <oboInOwl:inSubset rdf:resource="&obo;go#gosubset_prok"/>
    </rdf:Description>
    <rdf:Description rdf:about="&obo;GO_0006657">
        <oboInOwl:inSubset rdf:resource="&obo;go#gosubset_prok"/>
    </rdf:Description>
    <rdf:Description rdf:about="&obo;GO_0006656">
        <oboInOwl:inSubset rdf:resource="&obo;go#gosubset_prok"/>
    </rdf:Description>
    <rdf:Description rdf:about="&obo;GO_0015611">
        <oboInOwl:inSubset rdf:resource="&obo;go#gosubset_prok"/>
    </rdf:Description>
    <rdf:Description rdf:about="&obo;GO_0006659">
        <oboInOwl:inSubset rdf:resource="&obo;go#gosubset_prok"/>
    </rdf:Description>
    <rdf:Description rdf:about="&obo;GO_0006658">
        <oboInOwl:inSubset rdf:resource="&obo;go#gosubset_prok"/>
    </rdf:Description>
    <rdf:Description rdf:about="&obo;GO_0006651">
        <oboInOwl:inSubset rdf:resource="&obo;go#gosubset_prok"/>
    </rdf:Description>
    <rdf:Description rdf:about="&obo;GO_0006650">
        <oboInOwl:inSubset rdf:resource="&obo;go#gosubset_prok"/>
    </rdf:Description>
    <rdf:Description rdf:about="&obo;GO_0006653">
        <oboInOwl:inSubset rdf:resource="&obo;go#gosubset_prok"/>
    </rdf:Description>
    <rdf:Description rdf:about="&obo;GO_0004450">
        <oboInOwl:inSubset rdf:resource="&obo;go#gosubset_prok"/>
    </rdf:Description>
    <rdf:Description rdf:about="&obo;GO_0005982">
        <oboInOwl:inSubset rdf:resource="&obo;go#gosubset_prok"/>
    </rdf:Description>
    <rdf:Description rdf:about="&obo;GO_0019696">
        <oboInOwl:inSubset rdf:resource="&obo;go#gosubset_prok"/>
    </rdf:Description>
    <rdf:Description rdf:about="&obo;GO_0019697">
        <oboInOwl:inSubset rdf:resource="&obo;go#gosubset_prok"/>
    </rdf:Description>
    <rdf:Description rdf:about="&obo;GO_0005981">
        <oboInOwl:inSubset rdf:resource="&obo;go#gosubset_prok"/>
    </rdf:Description>
    <rdf:Description rdf:about="&obo;GO_0004451">
        <oboInOwl:inSubset rdf:resource="&obo;go#gosubset_prok"/>
    </rdf:Description>
    <rdf:Description rdf:about="&obo;GO_0005980">
        <oboInOwl:inSubset rdf:resource="&obo;go#gosubset_prok"/>
    </rdf:Description>
    <rdf:Description rdf:about="&obo;GO_0019698">
        <oboInOwl:inSubset rdf:resource="&obo;go#gosubset_prok"/>
    </rdf:Description>
    <rdf:Description rdf:about="&obo;GO_0004452">
        <oboInOwl:inSubset rdf:resource="&obo;go#gosubset_prok"/>
    </rdf:Description>
    <rdf:Description rdf:about="&obo;GO_0019692">
        <oboInOwl:inSubset rdf:resource="&obo;go#gosubset_prok"/>
    </rdf:Description>
    <rdf:Description rdf:about="&obo;GO_0019693">
        <oboInOwl:inSubset rdf:resource="&obo;go#gosubset_prok"/>
    </rdf:Description>
    <rdf:Description rdf:about="&obo;GO_0019694">
        <oboInOwl:inSubset rdf:resource="&obo;go#gosubset_prok"/>
    </rdf:Description>
    <rdf:Description rdf:about="&obo;GO_0019695">
        <oboInOwl:inSubset rdf:resource="&obo;go#gosubset_prok"/>
    </rdf:Description>
    <rdf:Description rdf:about="&obo;GO_0004458">
        <oboInOwl:inSubset rdf:resource="&obo;go#gosubset_prok"/>
    </rdf:Description>
    <rdf:Description rdf:about="&obo;GO_0004459">
        <oboInOwl:inSubset rdf:resource="&obo;go#gosubset_prok"/>
    </rdf:Description>
    <rdf:Description rdf:about="&obo;GO_0005989">
        <oboInOwl:inSubset rdf:resource="&obo;go#gosubset_prok"/>
    </rdf:Description>
    <rdf:Description rdf:about="&obo;GO_0005988">
        <oboInOwl:inSubset rdf:resource="&obo;go#gosubset_prok"/>
    </rdf:Description>
    <rdf:Description rdf:about="&obo;GO_0005987">
        <oboInOwl:inSubset rdf:resource="&obo;go#gosubset_prok"/>
    </rdf:Description>
    <rdf:Description rdf:about="&obo;GO_0005986">
        <oboInOwl:inSubset rdf:resource="&obo;go#gosubset_prok"/>
    </rdf:Description>
    <rdf:Description rdf:about="&obo;GO_0004454">
        <oboInOwl:inSubset rdf:resource="&obo;go#gosubset_prok"/>
    </rdf:Description>
    <rdf:Description rdf:about="&obo;GO_0005985">
        <oboInOwl:inSubset rdf:resource="&obo;go#gosubset_prok"/>
    </rdf:Description>
    <rdf:Description rdf:about="&obo;GO_0004455">
        <oboInOwl:inSubset rdf:resource="&obo;go#gosubset_prok"/>
    </rdf:Description>
    <rdf:Description rdf:about="&obo;GO_0004456">
        <oboInOwl:inSubset rdf:resource="&obo;go#gosubset_prok"/>
    </rdf:Description>
    <rdf:Description rdf:about="&obo;GO_0005984">
        <oboInOwl:inSubset rdf:resource="&obo;go#gosubset_prok"/>
    </rdf:Description>
    <rdf:Description rdf:about="&obo;GO_0004457">
        <oboInOwl:inSubset rdf:resource="&obo;go#gosubset_prok"/>
    </rdf:Description>
    <rdf:Description rdf:about="&obo;GO_0005983">
        <oboInOwl:inSubset rdf:resource="&obo;go#gosubset_prok"/>
    </rdf:Description>
    <rdf:Description rdf:about="&obo;GO_0072339">
        <oboInOwl:inSubset rdf:resource="&obo;go#gosubset_prok"/>
    </rdf:Description>
    <rdf:Description rdf:about="&obo;GO_0072338">
        <oboInOwl:inSubset rdf:resource="&obo;go#gosubset_prok"/>
    </rdf:Description>
    <rdf:Description rdf:about="&obo;PO_0009070">
        <oboInOwl:inSubset rdf:resource="&obo;po#Angiosperm"/>
        <oboInOwl:inSubset rdf:resource="&obo;po#TraitNet"/>
        <oboInOwl:inSubset rdf:resource="&obo;po#reference"/>
    </rdf:Description>
    <rdf:Description rdf:about="&obo;PO_0009071">
        <oboInOwl:inSubset rdf:resource="&obo;po#Angiosperm"/>
        <oboInOwl:inSubset rdf:resource="&obo;po#reference"/>
    </rdf:Description>
    <rdf:Description rdf:about="&obo;PO_0025104">
        <oboInOwl:inSubset rdf:resource="&obo;po#Angiosperm"/>
    </rdf:Description>
    <rdf:Description rdf:about="&obo;GO_0033293">
        <oboInOwl:inSubset rdf:resource="&obo;go#gosubset_prok"/>
    </rdf:Description>
    <rdf:Description rdf:about="&obo;PO_0009078">
        <oboInOwl:inSubset rdf:resource="&obo;po#reference"/>
    </rdf:Description>
    <rdf:Description rdf:about="&obo;GO_0033296">
        <oboInOwl:inSubset rdf:resource="&obo;go#gosubset_prok"/>
    </rdf:Description>
    <rdf:Description rdf:about="&obo;GO_0005971">
        <oboInOwl:inSubset rdf:resource="&obo;go#gosubset_prok"/>
    </rdf:Description>
    <rdf:Description rdf:about="&obo;GO_0005977">
        <oboInOwl:inSubset rdf:resource="&obo;go#gosubset_prok"/>
    </rdf:Description>
    <rdf:Description rdf:about="&obo;GO_0004449">
        <oboInOwl:inSubset rdf:resource="&obo;go#gosubset_prok"/>
    </rdf:Description>
    <rdf:Description rdf:about="&obo;GO_0005976">
        <oboInOwl:inSubset rdf:resource="&obo;go#goslim_pir"/>
        <oboInOwl:inSubset rdf:resource="&obo;go#gosubset_prok"/>
    </rdf:Description>
    <rdf:Description rdf:about="&obo;PO_0025120">
        <oboInOwl:inSubset rdf:resource="&obo;po#Bryophytes"/>
        <oboInOwl:inSubset rdf:resource="&obo;po#CL"/>
        <oboInOwl:inSubset rdf:resource="&obo;po#Pteridophytes"/>
    </rdf:Description>
    <rdf:Description rdf:about="&obo;GO_0005979">
        <oboInOwl:inSubset rdf:resource="&obo;go#gosubset_prok"/>
    </rdf:Description>
    <rdf:Description rdf:about="&obo;PO_0025122">
        <oboInOwl:inSubset rdf:resource="&obo;po#Bryophytes"/>
        <oboInOwl:inSubset rdf:resource="&obo;po#CL"/>
        <oboInOwl:inSubset rdf:resource="&obo;po#Gymnosperms"/>
        <oboInOwl:inSubset rdf:resource="&obo;po#Pteridophytes"/>
    </rdf:Description>
    <rdf:Description rdf:about="&obo;GO_0005978">
        <oboInOwl:inSubset rdf:resource="&obo;go#gosubset_prok"/>
    </rdf:Description>
    <rdf:Description rdf:about="&obo;GO_0004448">
        <oboInOwl:inSubset rdf:resource="&obo;go#gosubset_prok"/>
    </rdf:Description>
    <rdf:Description rdf:about="&obo;GO_0005975">
        <oboInOwl:inSubset rdf:resource="&obo;go#goslim_aspergillus"/>
        <oboInOwl:inSubset rdf:resource="&obo;go#goslim_candida"/>
        <oboInOwl:inSubset rdf:resource="&obo;go#goslim_generic"/>
        <oboInOwl:inSubset rdf:resource="&obo;go#goslim_metagenomics"/>
        <oboInOwl:inSubset rdf:resource="&obo;go#goslim_pir"/>
        <oboInOwl:inSubset rdf:resource="&obo;go#goslim_plant"/>
        <oboInOwl:inSubset rdf:resource="&obo;go#goslim_pombe"/>
        <oboInOwl:inSubset rdf:resource="&obo;go#goslim_yeast"/>
        <oboInOwl:inSubset rdf:resource="&obo;go#gosubset_prok"/>
    </rdf:Description>
    <rdf:Description rdf:about="&obo;PO_0009081">
        <oboInOwl:inSubset rdf:resource="&obo;po#Angiosperm"/>
    </rdf:Description>
    <rdf:Description rdf:about="&obo;PO_0009082">
        <oboInOwl:inSubset rdf:resource="&obo;po#reference"/>
    </rdf:Description>
    <rdf:Description rdf:about="&obo;PO_0009084">
        <oboInOwl:inSubset rdf:resource="&obo;po#Arabidopsis"/>
        <oboInOwl:inSubset rdf:resource="&obo;po#Citrus"/>
        <oboInOwl:inSubset rdf:resource="&obo;po#Maize"/>
        <oboInOwl:inSubset rdf:resource="&obo;po#Poaceae"/>
        <oboInOwl:inSubset rdf:resource="&obo;po#Rice"/>
        <oboInOwl:inSubset rdf:resource="&obo;po#Tomato"/>
    </rdf:Description>
    <rdf:Description rdf:about="&obo;PO_0009085">
        <oboInOwl:inSubset rdf:resource="&obo;po#Citrus"/>
        <oboInOwl:inSubset rdf:resource="&obo;po#Tomato"/>
    </rdf:Description>
    <rdf:Description rdf:about="&obo;PO_0009086">
        <oboInOwl:inSubset rdf:resource="&obo;po#Arabidopsis"/>
        <oboInOwl:inSubset rdf:resource="&obo;po#Citrus"/>
        <oboInOwl:inSubset rdf:resource="&obo;po#Maize"/>
        <oboInOwl:inSubset rdf:resource="&obo;po#Poaceae"/>
        <oboInOwl:inSubset rdf:resource="&obo;po#Rice"/>
        <oboInOwl:inSubset rdf:resource="&obo;po#Tomato"/>
    </rdf:Description>
    <rdf:Description rdf:about="&obo;PO_0009087">
        <oboInOwl:inSubset rdf:resource="&obo;po#Citrus"/>
        <oboInOwl:inSubset rdf:resource="&obo;po#Tomato"/>
    </rdf:Description>
    <rdf:Description rdf:about="&obo;GO_0006696">
        <oboInOwl:inSubset rdf:resource="&obo;go#gosubset_prok"/>
    </rdf:Description>
    <rdf:Description rdf:about="&obo;GO_0019670">
        <oboInOwl:inSubset rdf:resource="&obo;go#gosubset_prok"/>
    </rdf:Description>
    <rdf:Description rdf:about="&obo;GO_0019671">
        <oboInOwl:inSubset rdf:resource="&obo;go#gosubset_prok"/>
    </rdf:Description>
    <rdf:Description rdf:about="&obo;GO_0006694">
        <oboInOwl:inSubset rdf:resource="&obo;go#gosubset_prok"/>
    </rdf:Description>
    <rdf:Description rdf:about="&obo;GO_0019672">
        <oboInOwl:inSubset rdf:resource="&obo;go#gosubset_prok"/>
    </rdf:Description>
    <rdf:Description rdf:about="&obo;GO_0019673">
        <oboInOwl:inSubset rdf:resource="&obo;go#gosubset_prok"/>
    </rdf:Description>
    <rdf:Description rdf:about="&obo;GO_0006692">
        <oboInOwl:inSubset rdf:resource="&obo;go#gosubset_prok"/>
    </rdf:Description>
    <rdf:Description rdf:about="&obo;GO_0005960">
        <oboInOwl:inSubset rdf:resource="&obo;go#goslim_pir"/>
        <oboInOwl:inSubset rdf:resource="&obo;go#gosubset_prok"/>
    </rdf:Description>
    <rdf:Description rdf:about="&obo;GO_0019674">
        <oboInOwl:inSubset rdf:resource="&obo;go#gosubset_prok"/>
    </rdf:Description>
    <rdf:Description rdf:about="&obo;GO_0010189">
        <oboInOwl:inSubset rdf:resource="&obo;go#gosubset_prok"/>
    </rdf:Description>
    <rdf:Description rdf:about="&obo;GO_0006693">
        <oboInOwl:inSubset rdf:resource="&obo;go#gosubset_prok"/>
    </rdf:Description>
    <rdf:Description rdf:about="&obo;GO_0006690">
        <oboInOwl:inSubset rdf:resource="&obo;go#gosubset_prok"/>
    </rdf:Description>
    <rdf:Description rdf:about="&obo;GO_0019676">
        <oboInOwl:inSubset rdf:resource="&obo;go#gosubset_prok"/>
    </rdf:Description>
    <rdf:Description rdf:about="&obo;GO_0019677">
        <oboInOwl:inSubset rdf:resource="&obo;go#gosubset_prok"/>
    </rdf:Description>
    <rdf:Description rdf:about="&obo;GO_0006691">
        <oboInOwl:inSubset rdf:resource="&obo;go#gosubset_prok"/>
    </rdf:Description>
    <rdf:Description rdf:about="&obo;PO_0025130">
        <oboInOwl:inSubset rdf:resource="&obo;po#Musa"/>
    </rdf:Description>
    <rdf:Description rdf:about="&obo;GO_0019678">
        <oboInOwl:inSubset rdf:resource="&obo;go#gosubset_prok"/>
    </rdf:Description>
    <rdf:Description rdf:about="&obo;PO_0009090">
        <oboInOwl:inSubset rdf:resource="&obo;po#TraitNet"/>
        <oboInOwl:inSubset rdf:resource="&obo;po#reference"/>
    </rdf:Description>
    <rdf:Description rdf:about="&obo;GO_0019679">
        <oboInOwl:inSubset rdf:resource="&obo;go#gosubset_prok"/>
    </rdf:Description>
    <rdf:Description rdf:about="&obo;GO_0004435">
        <oboInOwl:inSubset rdf:resource="&obo;go#gosubset_prok"/>
    </rdf:Description>
    <rdf:Description rdf:about="&obo;GO_0072352">
        <oboInOwl:inSubset rdf:resource="&obo;go#gosubset_prok"/>
    </rdf:Description>
    <rdf:Description rdf:about="&obo;PO_0025134">
        <oboInOwl:inSubset rdf:resource="&obo;po#Musa"/>
    </rdf:Description>
    <rdf:Description rdf:about="&obo;GO_0004436">
        <oboInOwl:inSubset rdf:resource="&obo;go#gosubset_prok"/>
    </rdf:Description>
    <rdf:Description rdf:about="&obo;PO_0025133">
        <oboInOwl:inSubset rdf:resource="&obo;po#Musa"/>
    </rdf:Description>
    <rdf:Description rdf:about="&obo;GO_0010181">
        <oboInOwl:inSubset rdf:resource="&obo;go#gosubset_prok"/>
    </rdf:Description>
    <rdf:Description rdf:about="&obo;GO_0072350">
        <oboInOwl:inSubset rdf:resource="&obo;go#gosubset_prok"/>
    </rdf:Description>
    <rdf:Description rdf:about="&obo;GO_0072351">
        <oboInOwl:inSubset rdf:resource="&obo;go#gosubset_prok"/>
    </rdf:Description>
    <rdf:Description rdf:about="&obo;PO_0025126">
        <oboInOwl:inSubset rdf:resource="&obo;po#Bryophytes"/>
        <oboInOwl:inSubset rdf:resource="&obo;po#Gymnosperms"/>
        <oboInOwl:inSubset rdf:resource="&obo;po#Pteridophytes"/>
    </rdf:Description>
    <rdf:Description rdf:about="&obo;PO_0025124">
        <oboInOwl:inSubset rdf:resource="&obo;po#Bryophytes"/>
        <oboInOwl:inSubset rdf:resource="&obo;po#Gymnosperms"/>
        <oboInOwl:inSubset rdf:resource="&obo;po#Pteridophytes"/>
    </rdf:Description>
    <rdf:Description rdf:about="&obo;PO_0025125">
        <oboInOwl:inSubset rdf:resource="&obo;po#Bryophytes"/>
        <oboInOwl:inSubset rdf:resource="&obo;po#Pteridophytes"/>
    </rdf:Description>
    <rdf:Description rdf:about="&obo;PO_0025129">
        <oboInOwl:inSubset rdf:resource="&obo;po#Musa"/>
    </rdf:Description>
    <rdf:Description rdf:about="&obo;GO_0019680">
        <oboInOwl:inSubset rdf:resource="&obo;go#gosubset_prok"/>
    </rdf:Description>
    <rdf:Description rdf:about="&obo;GO_0019683">
        <oboInOwl:inSubset rdf:resource="&obo;go#gosubset_prok"/>
    </rdf:Description>
    <rdf:Description rdf:about="&obo;GO_0006683">
        <oboInOwl:inSubset rdf:resource="&obo;go#gosubset_prok"/>
    </rdf:Description>
    <rdf:Description rdf:about="&obo;GO_0006684">
        <oboInOwl:inSubset rdf:resource="&obo;go#gosubset_prok"/>
    </rdf:Description>
    <rdf:Description rdf:about="&obo;GO_0019681">
        <oboInOwl:inSubset rdf:resource="&obo;go#gosubset_prok"/>
    </rdf:Description>
    <rdf:Description rdf:about="&obo;GO_0006685">
        <oboInOwl:inSubset rdf:resource="&obo;go#gosubset_prok"/>
    </rdf:Description>
    <rdf:Description rdf:about="&obo;GO_0019682">
        <oboInOwl:inSubset rdf:resource="&obo;go#gosubset_prok"/>
    </rdf:Description>
    <rdf:Description rdf:about="&obo;GO_0006686">
        <oboInOwl:inSubset rdf:resource="&obo;go#gosubset_prok"/>
    </rdf:Description>
    <rdf:Description rdf:about="&obo;GO_0019687">
        <oboInOwl:inSubset rdf:resource="&obo;go#gosubset_prok"/>
    </rdf:Description>
    <rdf:Description rdf:about="&obo;GO_0006680">
        <oboInOwl:inSubset rdf:resource="&obo;go#gosubset_prok"/>
    </rdf:Description>
    <rdf:Description rdf:about="&obo;GO_0004420">
        <oboInOwl:inSubset rdf:resource="&obo;go#gosubset_prok"/>
    </rdf:Description>
    <rdf:Description rdf:about="&obo;GO_0019688">
        <oboInOwl:inSubset rdf:resource="&obo;go#gosubset_prok"/>
    </rdf:Description>
    <rdf:Description rdf:about="&obo;GO_0006681">
        <oboInOwl:inSubset rdf:resource="&obo;go#gosubset_prok"/>
    </rdf:Description>
    <rdf:Description rdf:about="&obo;GO_0019686">
        <oboInOwl:inSubset rdf:resource="&obo;go#gosubset_prok"/>
    </rdf:Description>
    <rdf:Description rdf:about="&obo;GO_0006682">
        <oboInOwl:inSubset rdf:resource="&obo;go#gosubset_prok"/>
    </rdf:Description>
    <rdf:Description rdf:about="&obo;GO_0005951">
        <oboInOwl:inSubset rdf:resource="&obo;go#gosubset_prok"/>
    </rdf:Description>
    <rdf:Description rdf:about="&obo;GO_0010191">
        <oboInOwl:inSubset rdf:resource="&obo;go#goslim_pir"/>
    </rdf:Description>
    <rdf:Description rdf:about="&obo;GO_0004423">
        <oboInOwl:inSubset rdf:resource="&obo;go#gosubset_prok"/>
    </rdf:Description>
    <rdf:Description rdf:about="&obo;GO_0004424">
        <oboInOwl:inSubset rdf:resource="&obo;go#gosubset_prok"/>
    </rdf:Description>
    <rdf:Description rdf:about="&obo;GO_0015700">
        <oboInOwl:inSubset rdf:resource="&obo;go#gosubset_prok"/>
    </rdf:Description>
    <rdf:Description rdf:about="&obo;GO_0010190">
        <oboInOwl:inSubset rdf:resource="&obo;go#gosubset_prok"/>
    </rdf:Description>
    <rdf:Description rdf:about="&obo;GO_0004421">
        <oboInOwl:inSubset rdf:resource="&obo;go#gosubset_prok"/>
    </rdf:Description>
    <rdf:Description rdf:about="&obo;GO_0019689">
        <oboInOwl:inSubset rdf:resource="&obo;go#gosubset_prok"/>
    </rdf:Description>
    <rdf:Description rdf:about="&obo;GO_0015703">
        <oboInOwl:inSubset rdf:resource="&obo;go#gosubset_prok"/>
    </rdf:Description>
    <rdf:Description rdf:about="&obo;GO_0004422">
        <oboInOwl:inSubset rdf:resource="&obo;go#gosubset_prok"/>
    </rdf:Description>
    <rdf:Description rdf:about="&obo;GO_0005952">
        <oboInOwl:inSubset rdf:resource="&obo;go#gosubset_prok"/>
    </rdf:Description>
    <rdf:Description rdf:about="&obo;GO_0004427">
        <oboInOwl:inSubset rdf:resource="&obo;go#gosubset_prok"/>
    </rdf:Description>
    <rdf:Description rdf:about="&obo;GO_0006687">
        <oboInOwl:inSubset rdf:resource="&obo;go#gosubset_prok"/>
    </rdf:Description>
    <rdf:Description rdf:about="&obo;PO_0025143">
        <oboInOwl:inSubset rdf:resource="&obo;po#Musa"/>
    </rdf:Description>
    <rdf:Description rdf:about="&obo;GO_0006688">
        <oboInOwl:inSubset rdf:resource="&obo;go#gosubset_prok"/>
    </rdf:Description>
    <rdf:Description rdf:about="&obo;GO_0072340">
        <oboInOwl:inSubset rdf:resource="&obo;go#gosubset_prok"/>
    </rdf:Description>
    <rdf:Description rdf:about="&obo;GO_0004425">
        <oboInOwl:inSubset rdf:resource="&obo;go#gosubset_prok"/>
    </rdf:Description>
    <rdf:Description rdf:about="&obo;GO_0006689">
        <oboInOwl:inSubset rdf:resource="&obo;go#gosubset_prok"/>
    </rdf:Description>
    <rdf:Description rdf:about="&obo;GO_0072344">
        <oboInOwl:inSubset rdf:resource="&obo;go#gosubset_prok"/>
    </rdf:Description>
    <rdf:Description rdf:about="&obo;PO_0025136">
        <oboInOwl:inSubset rdf:resource="&obo;po#Musa"/>
    </rdf:Description>
    <rdf:Description rdf:about="&obo;GO_0015709">
        <oboInOwl:inSubset rdf:resource="&obo;go#gosubset_prok"/>
    </rdf:Description>
    <rdf:Description rdf:about="&obo;PO_0025137">
        <oboInOwl:inSubset rdf:resource="&obo;po#Musa"/>
    </rdf:Description>
    <rdf:Description rdf:about="&obo;PO_0025138">
        <oboInOwl:inSubset rdf:resource="&obo;po#Musa"/>
    </rdf:Description>
    <rdf:Description rdf:about="&obo;GO_0015704">
        <oboInOwl:inSubset rdf:resource="&obo;go#gosubset_prok"/>
    </rdf:Description>
    <rdf:Description rdf:about="&obo;GO_0015706">
        <oboInOwl:inSubset rdf:resource="&obo;go#gosubset_prok"/>
    </rdf:Description>
    <rdf:Description rdf:about="&obo;GO_0015707">
        <oboInOwl:inSubset rdf:resource="&obo;go#gosubset_prok"/>
    </rdf:Description>
    <rdf:Description rdf:about="&obo;GO_0072349">
        <oboInOwl:inSubset rdf:resource="&obo;go#gosubset_prok"/>
    </rdf:Description>
    <rdf:Description rdf:about="&obo;GO_0019690">
        <oboInOwl:inSubset rdf:resource="&obo;go#gosubset_prok"/>
    </rdf:Description>
    <rdf:Description rdf:about="&obo;PO_0025155">
        <oboInOwl:inSubset rdf:resource="&obo;po#Musa"/>
    </rdf:Description>
    <rdf:Description rdf:about="&obo;GO_0005945">
        <oboInOwl:inSubset rdf:resource="&obo;go#gosubset_prok"/>
    </rdf:Description>
    <rdf:Description rdf:about="&obo;PO_0025153">
        <oboInOwl:inSubset rdf:resource="&obo;po#Musa"/>
    </rdf:Description>
    <rdf:Description rdf:about="&obo;PO_0025154">
        <oboInOwl:inSubset rdf:resource="&obo;po#Musa"/>
    </rdf:Description>
    <rdf:Description rdf:about="&obo;GO_0019657">
        <oboInOwl:inSubset rdf:resource="&obo;go#gosubset_prok"/>
    </rdf:Description>
    <rdf:Description rdf:about="&obo;GO_0004499">
        <oboInOwl:inSubset rdf:resource="&obo;go#gosubset_prok"/>
    </rdf:Description>
    <rdf:Description rdf:about="&obo;PO_0025152">
        <oboInOwl:inSubset rdf:resource="&obo;po#Musa"/>
    </rdf:Description>
    <rdf:Description rdf:about="&obo;GO_0005942">
        <oboInOwl:inSubset rdf:resource="&obo;go#goslim_pir"/>
    </rdf:Description>
    <rdf:Description rdf:about="&obo;GO_0019656">
        <oboInOwl:inSubset rdf:resource="&obo;go#gosubset_prok"/>
    </rdf:Description>
    <rdf:Description rdf:about="&obo;GO_0019659">
        <oboInOwl:inSubset rdf:resource="&obo;go#gosubset_prok"/>
    </rdf:Description>
    <rdf:Description rdf:about="&obo;GO_0019658">
        <oboInOwl:inSubset rdf:resource="&obo;go#gosubset_prok"/>
    </rdf:Description>
    <rdf:Description rdf:about="&obo;GO_0019653">
        <oboInOwl:inSubset rdf:resource="&obo;go#gosubset_prok"/>
    </rdf:Description>
    <rdf:Description rdf:about="&obo;GO_0004494">
        <oboInOwl:inSubset rdf:resource="&obo;go#gosubset_prok"/>
    </rdf:Description>
    <rdf:Description rdf:about="&obo;GO_0019652">
        <oboInOwl:inSubset rdf:resource="&obo;go#gosubset_prok"/>
    </rdf:Description>
    <rdf:Description rdf:about="&obo;GO_0019655">
        <oboInOwl:inSubset rdf:resource="&obo;go#gosubset_prok"/>
    </rdf:Description>
    <rdf:Description rdf:about="&obo;GO_0004497">
        <oboInOwl:inSubset rdf:resource="&obo;go#goslim_pir"/>
        <oboInOwl:inSubset rdf:resource="&obo;go#gosubset_prok"/>
    </rdf:Description>
    <rdf:Description rdf:about="&obo;GO_0019654">
        <oboInOwl:inSubset rdf:resource="&obo;go#gosubset_prok"/>
    </rdf:Description>
    <rdf:Description rdf:about="&obo;GO_0004496">
        <oboInOwl:inSubset rdf:resource="&obo;go#gosubset_prok"/>
    </rdf:Description>
    <rdf:Description rdf:about="&obo;GO_0004491">
        <oboInOwl:inSubset rdf:resource="&obo;go#gosubset_prok"/>
    </rdf:Description>
    <rdf:Description rdf:about="&obo;GO_0004490">
        <oboInOwl:inSubset rdf:resource="&obo;go#gosubset_prok"/>
    </rdf:Description>
    <rdf:Description rdf:about="&obo;GO_0019651">
        <oboInOwl:inSubset rdf:resource="&obo;go#gosubset_prok"/>
    </rdf:Description>
    <rdf:Description rdf:about="&obo;GO_0004493">
        <oboInOwl:inSubset rdf:resource="&obo;go#gosubset_prok"/>
    </rdf:Description>
    <rdf:Description rdf:about="&obo;GO_0010166">
        <oboInOwl:inSubset rdf:resource="&obo;go#gosubset_prok"/>
    </rdf:Description>
    <rdf:Description rdf:about="&obo;GO_0004492">
        <oboInOwl:inSubset rdf:resource="&obo;go#gosubset_prok"/>
    </rdf:Description>
    <rdf:Description rdf:about="&obo;GO_0019650">
        <oboInOwl:inSubset rdf:resource="&obo;go#gosubset_prok"/>
    </rdf:Description>
    <rdf:Description rdf:about="&obo;PO_0009037">
        <oboInOwl:inSubset rdf:resource="&obo;po#Maize"/>
        <oboInOwl:inSubset rdf:resource="&obo;po#Poaceae"/>
        <oboInOwl:inSubset rdf:resource="&obo;po#reference"/>
    </rdf:Description>
    <rdf:Description rdf:about="&obo;PO_0009036">
        <oboInOwl:inSubset rdf:resource="&obo;po#reference"/>
    </rdf:Description>
    <rdf:Description rdf:about="&obo;PO_0009034">
        <oboInOwl:inSubset rdf:resource="&obo;po#TraitNet"/>
        <oboInOwl:inSubset rdf:resource="&obo;po#reference"/>
    </rdf:Description>
    <rdf:Description rdf:about="&obo;GO_0033256">
        <oboInOwl:inSubset rdf:resource="&obo;go#goslim_pir"/>
    </rdf:Description>
    <rdf:Description rdf:about="&obo;PO_0009039">
        <oboInOwl:inSubset rdf:resource="&obo;po#reference"/>
    </rdf:Description>
    <rdf:Description rdf:about="&obo;PO_0009038">
        <oboInOwl:inSubset rdf:resource="&obo;po#reference"/>
    </rdf:Description>
    <rdf:Description rdf:about="&obo;PO_0009033">
        <oboInOwl:inSubset rdf:resource="&obo;po#TraitNet"/>
        <oboInOwl:inSubset rdf:resource="&obo;po#reference"/>
    </rdf:Description>
    <rdf:Description rdf:about="&obo;GO_0005948">
        <oboInOwl:inSubset rdf:resource="&obo;go#gosubset_prok"/>
    </rdf:Description>
    <rdf:Description rdf:about="&obo;PO_0025165">
        <oboInOwl:inSubset rdf:resource="&obo;po#CL"/>
    </rdf:Description>
    <rdf:Description rdf:about="&obo;GO_0005933">
        <oboInOwl:inSubset rdf:resource="&obo;go#goslim_candida"/>
        <oboInOwl:inSubset rdf:resource="&obo;go#goslim_pir"/>
        <oboInOwl:inSubset rdf:resource="&obo;go#goslim_yeast"/>
    </rdf:Description>
    <rdf:Description rdf:about="&obo;GO_0010170">
        <oboInOwl:inSubset rdf:resource="&obo;go#gosubset_prok"/>
    </rdf:Description>
    <rdf:Description rdf:about="&obo;PO_0025166">
        <oboInOwl:inSubset rdf:resource="&obo;po#CL"/>
    </rdf:Description>
    <rdf:Description rdf:about="&obo;PO_0025167">
        <oboInOwl:inSubset rdf:resource="&obo;po#CL"/>
    </rdf:Description>
    <rdf:Description rdf:about="&obo;PO_0025160">
        <oboInOwl:inSubset rdf:resource="&obo;po#Musa"/>
    </rdf:Description>
    <rdf:Description rdf:about="&obo;GO_0019669">
        <oboInOwl:inSubset rdf:resource="&obo;go#gosubset_prok"/>
    </rdf:Description>
    <rdf:Description rdf:about="&obo;GO_0004489">
        <oboInOwl:inSubset rdf:resource="&obo;go#gosubset_prok"/>
    </rdf:Description>
    <rdf:Description rdf:about="&obo;GO_0019668">
        <oboInOwl:inSubset rdf:resource="&obo;go#gosubset_prok"/>
    </rdf:Description>
    <rdf:Description rdf:about="&obo;GO_0004488">
        <oboInOwl:inSubset rdf:resource="&obo;go#gosubset_prok"/>
    </rdf:Description>
    <rdf:Description rdf:about="&obo;PO_0025163">
        <oboInOwl:inSubset rdf:resource="&obo;po#CL"/>
    </rdf:Description>
    <rdf:Description rdf:about="&obo;GO_0019667">
        <oboInOwl:inSubset rdf:resource="&obo;go#gosubset_prok"/>
    </rdf:Description>
    <rdf:Description rdf:about="&obo;GO_0004486">
        <oboInOwl:inSubset rdf:resource="&obo;go#gosubset_prok"/>
    </rdf:Description>
    <rdf:Description rdf:about="&obo;GO_0019666">
        <oboInOwl:inSubset rdf:resource="&obo;go#gosubset_prok"/>
    </rdf:Description>
    <rdf:Description rdf:about="&obo;GO_0004485">
        <oboInOwl:inSubset rdf:resource="&obo;go#gosubset_prok"/>
    </rdf:Description>
    <rdf:Description rdf:about="&obo;GO_0019665">
        <oboInOwl:inSubset rdf:resource="&obo;go#gosubset_prok"/>
    </rdf:Description>
    <rdf:Description rdf:about="&obo;GO_0019664">
        <oboInOwl:inSubset rdf:resource="&obo;go#gosubset_prok"/>
    </rdf:Description>
    <rdf:Description rdf:about="&obo;GO_0004483">
        <oboInOwl:inSubset rdf:resource="&obo;go#gosubset_prok"/>
    </rdf:Description>
    <rdf:Description rdf:about="&obo;GO_0019662">
        <oboInOwl:inSubset rdf:resource="&obo;go#gosubset_prok"/>
    </rdf:Description>
    <rdf:Description rdf:about="&obo;GO_0019661">
        <oboInOwl:inSubset rdf:resource="&obo;go#gosubset_prok"/>
    </rdf:Description>
    <rdf:Description rdf:about="&obo;GO_0019660">
        <oboInOwl:inSubset rdf:resource="&obo;go#gosubset_prok"/>
    </rdf:Description>
    <rdf:Description rdf:about="&obo;PO_0009045">
        <oboInOwl:inSubset rdf:resource="&obo;po#reference"/>
    </rdf:Description>
    <rdf:Description rdf:about="&obo;GO_0033264">
        <oboInOwl:inSubset rdf:resource="&obo;go#gosubset_prok"/>
    </rdf:Description>
    <rdf:Description rdf:about="&obo;PO_0009047">
        <oboInOwl:inSubset rdf:resource="&obo;po#TraitNet"/>
        <oboInOwl:inSubset rdf:resource="&obo;po#reference"/>
    </rdf:Description>
    <rdf:Description rdf:about="&obo;GO_0033267">
        <oboInOwl:inSubset rdf:resource="&obo;go#high_level_annotation_qc"/>
    </rdf:Description>
    <rdf:Description rdf:about="&obo;PO_0009040">
        <oboInOwl:inSubset rdf:resource="&obo;po#reference"/>
    </rdf:Description>
    <rdf:Description rdf:about="&obo;PO_0009042">
        <oboInOwl:inSubset rdf:resource="&obo;po#reference"/>
    </rdf:Description>
    <rdf:Description rdf:about="&obo;GO_0005937">
        <oboInOwl:inSubset rdf:resource="&obo;go#goslim_pir"/>
    </rdf:Description>
    <rdf:Description rdf:about="&obo;PO_0009041">
        <oboInOwl:inSubset rdf:resource="&obo;po#reference"/>
    </rdf:Description>
    <rdf:Description rdf:about="&obo;PO_0025159">
        <oboInOwl:inSubset rdf:resource="&obo;po#Musa"/>
    </rdf:Description>
    <rdf:Description rdf:about="&obo;GO_0005938">
        <oboInOwl:inSubset rdf:resource="&obo;go#goslim_aspergillus"/>
        <oboInOwl:inSubset rdf:resource="&obo;go#goslim_candida"/>
        <oboInOwl:inSubset rdf:resource="&obo;go#goslim_yeast"/>
    </rdf:Description>
    <rdf:Description rdf:about="&obo;GO_0019635">
        <oboInOwl:inSubset rdf:resource="&obo;go#gosubset_prok"/>
    </rdf:Description>
    <rdf:Description rdf:about="&obo;GO_0004477">
        <oboInOwl:inSubset rdf:resource="&obo;go#gosubset_prok"/>
    </rdf:Description>
    <rdf:Description rdf:about="&obo;GO_0004476">
        <oboInOwl:inSubset rdf:resource="&obo;go#gosubset_prok"/>
    </rdf:Description>
    <rdf:Description rdf:about="&obo;GO_0019634">
        <oboInOwl:inSubset rdf:resource="&obo;go#gosubset_prok"/>
    </rdf:Description>
    <rdf:Description rdf:about="&obo;GO_0004479">
        <oboInOwl:inSubset rdf:resource="&obo;go#gosubset_prok"/>
    </rdf:Description>
    <rdf:Description rdf:about="&obo;GO_0019637">
        <oboInOwl:inSubset rdf:resource="&obo;go#gosubset_prok"/>
    </rdf:Description>
    <rdf:Description rdf:about="&obo;GO_0004478">
        <oboInOwl:inSubset rdf:resource="&obo;go#gosubset_prok"/>
    </rdf:Description>
    <rdf:Description rdf:about="&obo;GO_0019636">
        <oboInOwl:inSubset rdf:resource="&obo;go#gosubset_prok"/>
    </rdf:Description>
    <rdf:Description rdf:about="&obo;GO_0019639">
        <oboInOwl:inSubset rdf:resource="&obo;go#gosubset_prok"/>
    </rdf:Description>
    <rdf:Description rdf:about="&obo;GO_0019638">
        <oboInOwl:inSubset rdf:resource="&obo;go#gosubset_prok"/>
    </rdf:Description>
    <rdf:Description rdf:about="&obo;GO_0010142">
        <oboInOwl:inSubset rdf:resource="&obo;go#gosubset_prok"/>
    </rdf:Description>
    <rdf:Description rdf:about="&obo;GO_0004471">
        <oboInOwl:inSubset rdf:resource="&obo;go#gosubset_prok"/>
    </rdf:Description>
    <rdf:Description rdf:about="&obo;GO_0010144">
        <oboInOwl:inSubset rdf:resource="&obo;go#gosubset_prok"/>
    </rdf:Description>
    <rdf:Description rdf:about="&obo;GO_0004470">
        <oboInOwl:inSubset rdf:resource="&obo;go#gosubset_prok"/>
    </rdf:Description>
    <rdf:Description rdf:about="&obo;GO_0019631">
        <oboInOwl:inSubset rdf:resource="&obo;go#gosubset_prok"/>
    </rdf:Description>
    <rdf:Description rdf:about="&obo;GO_0010145">
        <oboInOwl:inSubset rdf:resource="&obo;go#gosubset_prok"/>
    </rdf:Description>
    <rdf:Description rdf:about="&obo;GO_0004473">
        <oboInOwl:inSubset rdf:resource="&obo;go#gosubset_prok"/>
    </rdf:Description>
    <rdf:Description rdf:about="&obo;GO_0010146">
        <oboInOwl:inSubset rdf:resource="&obo;go#gosubset_prok"/>
    </rdf:Description>
    <rdf:Description rdf:about="&obo;GO_0019630">
        <oboInOwl:inSubset rdf:resource="&obo;go#gosubset_prok"/>
    </rdf:Description>
    <rdf:Description rdf:about="&obo;GO_0010147">
        <oboInOwl:inSubset rdf:resource="&obo;go#gosubset_prok"/>
    </rdf:Description>
    <rdf:Description rdf:about="&obo;GO_0019633">
        <oboInOwl:inSubset rdf:resource="&obo;go#gosubset_prok"/>
    </rdf:Description>
    <rdf:Description rdf:about="&obo;GO_0004475">
        <oboInOwl:inSubset rdf:resource="&obo;go#gosubset_prok"/>
    </rdf:Description>
    <rdf:Description rdf:about="&obo;GO_0004474">
        <oboInOwl:inSubset rdf:resource="&obo;go#gosubset_prok"/>
    </rdf:Description>
    <rdf:Description rdf:about="&obo;GO_0019632">
        <oboInOwl:inSubset rdf:resource="&obo;go#gosubset_prok"/>
    </rdf:Description>
    <rdf:Description rdf:about="&obo;PO_0009057">
        <oboInOwl:inSubset rdf:resource="&obo;po#TraitNet"/>
    </rdf:Description>
    <rdf:Description rdf:about="&obo;PO_0009056">
        <oboInOwl:inSubset rdf:resource="&obo;po#reference"/>
    </rdf:Description>
    <rdf:Description rdf:about="&obo;PO_0009054">
        <oboInOwl:inSubset rdf:resource="&obo;po#TraitNet"/>
        <oboInOwl:inSubset rdf:resource="&obo;po#reference"/>
    </rdf:Description>
    <rdf:Description rdf:about="&obo;PO_0009053">
        <oboInOwl:inSubset rdf:resource="&obo;po#Angiosperm"/>
        <oboInOwl:inSubset rdf:resource="&obo;po#Musa"/>
        <oboInOwl:inSubset rdf:resource="&obo;po#reference"/>
    </rdf:Description>
    <rdf:Description rdf:about="&obo;PO_0025168">
        <oboInOwl:inSubset rdf:resource="&obo;po#CL"/>
    </rdf:Description>
    <rdf:Description rdf:about="&obo;PO_0009052">
        <oboInOwl:inSubset rdf:resource="&obo;po#Angiosperm"/>
        <oboInOwl:inSubset rdf:resource="&obo;po#reference"/>
    </rdf:Description>
    <rdf:Description rdf:about="&obo;PO_0009051">
        <oboInOwl:inSubset rdf:resource="&obo;po#Poaceae"/>
        <oboInOwl:inSubset rdf:resource="&obo;po#reference"/>
    </rdf:Description>
    <rdf:Description rdf:about="&obo;GO_0005929">
        <oboInOwl:inSubset rdf:resource="&obo;go#goslim_generic"/>
        <oboInOwl:inSubset rdf:resource="&obo;go#goslim_pir"/>
    </rdf:Description>
    <rdf:Description rdf:about="&obo;GO_0019648">
        <oboInOwl:inSubset rdf:resource="&obo;go#gosubset_prok"/>
    </rdf:Description>
    <rdf:Description rdf:about="&obo;GO_0004468">
        <oboInOwl:inSubset rdf:resource="&obo;go#gosubset_prok"/>
    </rdf:Description>
    <rdf:Description rdf:about="&obo;GO_0004467">
        <oboInOwl:inSubset rdf:resource="&obo;go#gosubset_prok"/>
    </rdf:Description>
    <rdf:Description rdf:about="&obo;GO_0019647">
        <oboInOwl:inSubset rdf:resource="&obo;go#gosubset_prok"/>
    </rdf:Description>
    <rdf:Description rdf:about="&obo;GO_0004466">
        <oboInOwl:inSubset rdf:resource="&obo;go#gosubset_prok"/>
    </rdf:Description>
    <rdf:Description rdf:about="&obo;GO_0019646">
        <oboInOwl:inSubset rdf:resource="&obo;go#gosubset_prok"/>
    </rdf:Description>
    <rdf:Description rdf:about="&obo;GO_0019645">
        <oboInOwl:inSubset rdf:resource="&obo;go#gosubset_prok"/>
    </rdf:Description>
    <rdf:Description rdf:about="&obo;GO_0019649">
        <oboInOwl:inSubset rdf:resource="&obo;go#gosubset_prok"/>
    </rdf:Description>
    <rdf:Description rdf:about="&obo;GO_0019640">
        <oboInOwl:inSubset rdf:resource="&obo;go#gosubset_prok"/>
    </rdf:Description>
    <rdf:Description rdf:about="&obo;GO_0004460">
        <oboInOwl:inSubset rdf:resource="&obo;go#gosubset_prok"/>
    </rdf:Description>
    <rdf:Description rdf:about="&obo;GO_0004463">
        <oboInOwl:inSubset rdf:resource="&obo;go#gosubset_prok"/>
    </rdf:Description>
    <rdf:Description rdf:about="&obo;GO_0019643">
        <oboInOwl:inSubset rdf:resource="&obo;go#gosubset_prok"/>
    </rdf:Description>
    <rdf:Description rdf:about="&obo;GO_0004462">
        <oboInOwl:inSubset rdf:resource="&obo;go#gosubset_prok"/>
    </rdf:Description>
    <rdf:Description rdf:about="&obo;PO_0009068">
        <oboInOwl:inSubset rdf:resource="&obo;po#reference"/>
    </rdf:Description>
    <rdf:Description rdf:about="&obo;PO_0009069">
        <oboInOwl:inSubset rdf:resource="&obo;po#Angiosperm"/>
        <oboInOwl:inSubset rdf:resource="&obo;po#reference"/>
    </rdf:Description>
    <rdf:Description rdf:about="&obo;PO_0009064">
        <oboInOwl:inSubset rdf:resource="&obo;po#reference"/>
    </rdf:Description>
    <rdf:Description rdf:about="&obo;GO_0033281">
        <oboInOwl:inSubset rdf:resource="&obo;go#gosubset_prok"/>
    </rdf:Description>
    <rdf:Description rdf:about="&obo;PO_0009063">
        <oboInOwl:inSubset rdf:resource="&obo;po#reference"/>
    </rdf:Description>
    <rdf:Description rdf:about="&obo;PO_0009065">
        <oboInOwl:inSubset rdf:resource="&obo;po#reference"/>
    </rdf:Description>
    <rdf:Description rdf:about="&obo;GO_0044172">
        <oboInOwl:inSubset rdf:resource="&obo;go#gosubset_prok"/>
    </rdf:Description>
    <rdf:Description rdf:about="&obo;GO_0003796">
        <oboInOwl:inSubset rdf:resource="&obo;go#gosubset_prok"/>
    </rdf:Description>
    <rdf:Description rdf:about="&obo;PO_0006203">
        <oboInOwl:inSubset rdf:resource="&obo;po#reference"/>
    </rdf:Description>
    <rdf:Description rdf:about="&obo;GO_0044171">
        <oboInOwl:inSubset rdf:resource="&obo;go#gosubset_prok"/>
    </rdf:Description>
    <rdf:Description rdf:about="&obo;GO_0044174">
        <oboInOwl:inSubset rdf:resource="&obo;go#gosubset_prok"/>
    </rdf:Description>
    <rdf:Description rdf:about="&obo;GO_0044173">
        <oboInOwl:inSubset rdf:resource="&obo;go#gosubset_prok"/>
    </rdf:Description>
    <rdf:Description rdf:about="&obo;GO_0044170">
        <oboInOwl:inSubset rdf:resource="&obo;go#gosubset_prok"/>
    </rdf:Description>
    <rdf:Description rdf:about="&obo;GO_0044179">
        <oboInOwl:inSubset rdf:resource="&obo;go#gosubset_prok"/>
    </rdf:Description>
    <rdf:Description rdf:about="&obo;GO_0044176">
        <oboInOwl:inSubset rdf:resource="&obo;go#gosubset_prok"/>
    </rdf:Description>
    <rdf:Description rdf:about="&obo;GO_0044178">
        <oboInOwl:inSubset rdf:resource="&obo;go#gosubset_prok"/>
    </rdf:Description>
    <rdf:Description rdf:about="&obo;GO_0044177">
        <oboInOwl:inSubset rdf:resource="&obo;go#gosubset_prok"/>
    </rdf:Description>
    <rdf:Description rdf:about="&obo;GO_0030567">
        <oboInOwl:inSubset rdf:resource="&obo;go#gosubset_prok"/>
    </rdf:Description>
    <rdf:Description rdf:about="&obo;PO_0006214">
        <oboInOwl:inSubset rdf:resource="&obo;po#TraitNet"/>
    </rdf:Description>
    <rdf:Description rdf:about="&obo;PO_0006213">
        <oboInOwl:inSubset rdf:resource="&obo;po#TraitNet"/>
    </rdf:Description>
    <rdf:Description rdf:about="&obo;GO_0030572">
        <oboInOwl:inSubset rdf:resource="&obo;go#gosubset_prok"/>
    </rdf:Description>
    <rdf:Description rdf:about="&obo;GO_0044169">
        <oboInOwl:inSubset rdf:resource="&obo;go#gosubset_prok"/>
    </rdf:Description>
    <rdf:Description rdf:about="&obo;GO_0044168">
        <oboInOwl:inSubset rdf:resource="&obo;go#gosubset_prok"/>
    </rdf:Description>
    <rdf:Description rdf:about="&obo;GO_0044167">
        <oboInOwl:inSubset rdf:resource="&obo;go#gosubset_prok"/>
    </rdf:Description>
    <rdf:Description rdf:about="&obo;GO_0044166">
        <oboInOwl:inSubset rdf:resource="&obo;go#gosubset_prok"/>
    </rdf:Description>
    <rdf:Description rdf:about="&obo;GO_0030570">
        <oboInOwl:inSubset rdf:resource="&obo;go#gosubset_prok"/>
    </rdf:Description>
    <rdf:Description rdf:about="&obo;GO_0044165">
        <oboInOwl:inSubset rdf:resource="&obo;go#gosubset_prok"/>
    </rdf:Description>
    <rdf:Description rdf:about="&obo;GO_0044164">
        <oboInOwl:inSubset rdf:resource="&obo;go#gosubset_prok"/>
    </rdf:Description>
    <rdf:Description rdf:about="&obo;PO_0006208">
        <oboInOwl:inSubset rdf:resource="&obo;po#CL"/>
    </rdf:Description>
    <rdf:Description rdf:about="&obo;PO_0006204">
        <oboInOwl:inSubset rdf:resource="&obo;po#CL"/>
    </rdf:Description>
    <rdf:Description rdf:about="&obo;PO_0006205">
        <oboInOwl:inSubset rdf:resource="&obo;po#CL"/>
        <oboInOwl:inSubset rdf:resource="&obo;po#TraitNet"/>
    </rdf:Description>
    <rdf:Description rdf:about="&obo;PO_0006206">
        <oboInOwl:inSubset rdf:resource="&obo;po#CL"/>
        <oboInOwl:inSubset rdf:resource="&obo;po#TraitNet"/>
    </rdf:Description>
    <rdf:Description rdf:about="&obo;PO_0006207">
        <oboInOwl:inSubset rdf:resource="&obo;po#CL"/>
    </rdf:Description>
    <rdf:Description rdf:about="&obo;PO_0006221">
        <oboInOwl:inSubset rdf:resource="&obo;po#CL"/>
    </rdf:Description>
    <rdf:Description rdf:about="&obo;GO_0044150">
        <oboInOwl:inSubset rdf:resource="&obo;go#gosubset_prok"/>
    </rdf:Description>
    <rdf:Description rdf:about="&obo;GO_0003774">
        <oboInOwl:inSubset rdf:resource="&obo;go#goslim_aspergillus"/>
        <oboInOwl:inSubset rdf:resource="&obo;go#goslim_candida"/>
        <oboInOwl:inSubset rdf:resource="&obo;go#goslim_metagenomics"/>
        <oboInOwl:inSubset rdf:resource="&obo;go#goslim_pir"/>
        <oboInOwl:inSubset rdf:resource="&obo;go#goslim_plant"/>
        <oboInOwl:inSubset rdf:resource="&obo;go#gosubset_prok"/>
    </rdf:Description>
    <rdf:Description rdf:about="&obo;GO_0044152">
        <oboInOwl:inSubset rdf:resource="&obo;go#gosubset_prok"/>
    </rdf:Description>
    <rdf:Description rdf:about="&obo;GO_0044151">
        <oboInOwl:inSubset rdf:resource="&obo;go#gosubset_prok"/>
    </rdf:Description>
    <rdf:Description rdf:about="&obo;PO_0006222">
        <oboInOwl:inSubset rdf:resource="&obo;po#CL"/>
    </rdf:Description>
    <rdf:Description rdf:about="&obo;GO_0044153">
        <oboInOwl:inSubset rdf:resource="&obo;go#gosubset_prok"/>
    </rdf:Description>
    <rdf:Description rdf:about="&obo;GO_0030541">
        <oboInOwl:inSubset rdf:resource="&obo;go#gosubset_prok"/>
    </rdf:Description>
    <rdf:Description rdf:about="&obo;GO_0044157">
        <oboInOwl:inSubset rdf:resource="&obo;go#gosubset_prok"/>
    </rdf:Description>
    <rdf:Description rdf:about="&obo;GO_0044141">
        <oboInOwl:inSubset rdf:resource="&obo;go#gosubset_prok"/>
    </rdf:Description>
    <rdf:Description rdf:about="&obo;GO_0044140">
        <oboInOwl:inSubset rdf:resource="&obo;go#gosubset_prok"/>
    </rdf:Description>
    <rdf:Description rdf:about="&obo;GO_0044145">
        <oboInOwl:inSubset rdf:resource="&obo;go#gosubset_prok"/>
    </rdf:Description>
    <rdf:Description rdf:about="&obo;GO_0044144">
        <oboInOwl:inSubset rdf:resource="&obo;go#gosubset_prok"/>
    </rdf:Description>
    <rdf:Description rdf:about="&obo;GO_0044143">
        <oboInOwl:inSubset rdf:resource="&obo;go#gosubset_prok"/>
    </rdf:Description>
    <rdf:Description rdf:about="&obo;GO_0044142">
        <oboInOwl:inSubset rdf:resource="&obo;go#gosubset_prok"/>
    </rdf:Description>
    <rdf:Description rdf:about="&obo;GO_0044149">
        <oboInOwl:inSubset rdf:resource="&obo;go#gosubset_prok"/>
    </rdf:Description>
    <rdf:Description rdf:about="&obo;GO_0044148">
        <oboInOwl:inSubset rdf:resource="&obo;go#gosubset_prok"/>
    </rdf:Description>
    <rdf:Description rdf:about="&obo;GO_0030551">
        <oboInOwl:inSubset rdf:resource="&obo;go#gosubset_prok"/>
    </rdf:Description>
    <rdf:Description rdf:about="&obo;GO_0030552">
        <oboInOwl:inSubset rdf:resource="&obo;go#gosubset_prok"/>
    </rdf:Description>
    <rdf:Description rdf:about="&obo;GO_0044146">
        <oboInOwl:inSubset rdf:resource="&obo;go#gosubset_prok"/>
    </rdf:Description>
    <rdf:Description rdf:about="&obo;GO_0030555">
        <oboInOwl:inSubset rdf:resource="&obo;go#goslim_generic"/>
        <oboInOwl:inSubset rdf:resource="&obo;go#goslim_yeast"/>
    </rdf:Description>
    <rdf:Description rdf:about="&obo;GO_0030554">
        <oboInOwl:inSubset rdf:resource="&obo;go#gosubset_prok"/>
    </rdf:Description>
    <rdf:Description rdf:about="&obo;GO_0003756">
        <oboInOwl:inSubset rdf:resource="&obo;go#gosubset_prok"/>
    </rdf:Description>
    <rdf:Description rdf:about="&obo;GO_0003755">
        <oboInOwl:inSubset rdf:resource="&obo;go#gosubset_prok"/>
    </rdf:Description>
    <rdf:Description rdf:about="&obo;GO_0004418">
        <oboInOwl:inSubset rdf:resource="&obo;go#gosubset_prok"/>
    </rdf:Description>
    <rdf:Description rdf:about="&obo;GO_0004419">
        <oboInOwl:inSubset rdf:resource="&obo;go#gosubset_prok"/>
    </rdf:Description>
    <rdf:Description rdf:about="&obo;GO_0004417">
        <oboInOwl:inSubset rdf:resource="&obo;go#gosubset_prok"/>
    </rdf:Description>
    <rdf:Description rdf:about="&obo;GO_0004416">
        <oboInOwl:inSubset rdf:resource="&obo;go#gosubset_prok"/>
    </rdf:Description>
    <rdf:Description rdf:about="&obo;GO_0004415">
        <oboInOwl:inSubset rdf:resource="&obo;go#gosubset_prok"/>
    </rdf:Description>
    <rdf:Description rdf:about="&obo;GO_0004414">
        <oboInOwl:inSubset rdf:resource="&obo;go#gosubset_prok"/>
    </rdf:Description>
    <rdf:Description rdf:about="&obo;GO_0004413">
        <oboInOwl:inSubset rdf:resource="&obo;go#gosubset_prok"/>
    </rdf:Description>
    <rdf:Description rdf:about="&obo;GO_0004412">
        <oboInOwl:inSubset rdf:resource="&obo;go#gosubset_prok"/>
    </rdf:Description>
    <rdf:Description rdf:about="&obo;GO_0004411">
        <oboInOwl:inSubset rdf:resource="&obo;go#gosubset_prok"/>
    </rdf:Description>
    <rdf:Description rdf:about="&obo;GO_0004410">
        <oboInOwl:inSubset rdf:resource="&obo;go#gosubset_prok"/>
    </rdf:Description>
    <rdf:Description rdf:about="&obo;GO_0004408">
        <oboInOwl:inSubset rdf:resource="&obo;go#gosubset_prok"/>
    </rdf:Description>
    <rdf:Description rdf:about="&obo;GO_0004409">
        <oboInOwl:inSubset rdf:resource="&obo;go#gosubset_prok"/>
    </rdf:Description>
    <rdf:Description rdf:about="&obo;GO_0004400">
        <oboInOwl:inSubset rdf:resource="&obo;go#gosubset_prok"/>
    </rdf:Description>
    <rdf:Description rdf:about="&obo;GO_0004401">
        <oboInOwl:inSubset rdf:resource="&obo;go#gosubset_prok"/>
    </rdf:Description>
    <rdf:Description rdf:about="&obo;GO_0030580">
        <oboInOwl:inSubset rdf:resource="&obo;go#gosubset_prok"/>
    </rdf:Description>
    <rdf:Description rdf:about="&obo;GO_0044199">
        <oboInOwl:inSubset rdf:resource="&obo;go#gosubset_prok"/>
    </rdf:Description>
    <rdf:Description rdf:about="&obo;GO_0030583">
        <oboInOwl:inSubset rdf:resource="&obo;go#gosubset_prok"/>
    </rdf:Description>
    <rdf:Description rdf:about="&obo;GO_0003735">
        <oboInOwl:inSubset rdf:resource="&obo;go#goslim_generic"/>
        <oboInOwl:inSubset rdf:resource="&obo;go#goslim_yeast"/>
        <oboInOwl:inSubset rdf:resource="&obo;go#gosubset_prok"/>
    </rdf:Description>
    <rdf:Description rdf:about="&obo;GO_0044190">
        <oboInOwl:inSubset rdf:resource="&obo;go#gosubset_prok"/>
    </rdf:Description>
    <rdf:Description rdf:about="&obo;GO_0044191">
        <oboInOwl:inSubset rdf:resource="&obo;go#gosubset_prok"/>
    </rdf:Description>
    <rdf:Description rdf:about="&obo;GO_0044192">
        <oboInOwl:inSubset rdf:resource="&obo;go#gosubset_prok"/>
    </rdf:Description>
    <rdf:Description rdf:about="&obo;GO_0044193">
        <oboInOwl:inSubset rdf:resource="&obo;go#gosubset_prok"/>
    </rdf:Description>
    <rdf:Description rdf:about="&obo;GO_0072316">
        <oboInOwl:inSubset rdf:resource="&obo;go#gosubset_prok"/>
    </rdf:Description>
    <rdf:Description rdf:about="&obo;GO_0044196">
        <oboInOwl:inSubset rdf:resource="&obo;go#gosubset_prok"/>
    </rdf:Description>
    <rdf:Description rdf:about="&obo;GO_0072317">
        <oboInOwl:inSubset rdf:resource="&obo;go#gosubset_prok"/>
    </rdf:Description>
    <rdf:Description rdf:about="&obo;GO_0044188">
        <oboInOwl:inSubset rdf:resource="&obo;go#gosubset_prok"/>
    </rdf:Description>
    <rdf:Description rdf:about="&obo;GO_0044189">
        <oboInOwl:inSubset rdf:resource="&obo;go#gosubset_prok"/>
    </rdf:Description>
    <rdf:Description rdf:about="&obo;GO_0044186">
        <oboInOwl:inSubset rdf:resource="&obo;go#gosubset_prok"/>
    </rdf:Description>
    <rdf:Description rdf:about="&obo;GO_0044187">
        <oboInOwl:inSubset rdf:resource="&obo;go#gosubset_prok"/>
    </rdf:Description>
    <rdf:Description rdf:about="&obo;GO_0030592">
        <oboInOwl:inSubset rdf:resource="&obo;go#gosubset_prok"/>
    </rdf:Description>
    <rdf:Description rdf:about="&obo;GO_0030597">
        <oboInOwl:inSubset rdf:resource="&obo;go#gosubset_prok"/>
    </rdf:Description>
    <rdf:Description rdf:about="&obo;GO_0030596">
        <oboInOwl:inSubset rdf:resource="&obo;go#gosubset_prok"/>
    </rdf:Description>
    <rdf:Description rdf:about="&obo;GO_0003743">
        <oboInOwl:inSubset rdf:resource="&obo;go#gosubset_prok"/>
    </rdf:Description>
    <rdf:Description rdf:about="&obo;GO_0003746">
        <oboInOwl:inSubset rdf:resource="&obo;go#gosubset_prok"/>
    </rdf:Description>
    <rdf:Description rdf:about="&obo;GO_0044184">
        <oboInOwl:inSubset rdf:resource="&obo;go#gosubset_prok"/>
    </rdf:Description>
    <rdf:Description rdf:about="&obo;GO_0044185">
        <oboInOwl:inSubset rdf:resource="&obo;go#gosubset_prok"/>
    </rdf:Description>
    <rdf:Description rdf:about="&obo;GO_0005996">
        <oboInOwl:inSubset rdf:resource="&obo;go#gosubset_prok"/>
    </rdf:Description>
    <rdf:Description rdf:about="&obo;GO_0005997">
        <oboInOwl:inSubset rdf:resource="&obo;go#gosubset_prok"/>
    </rdf:Description>
    <rdf:Description rdf:about="&obo;GO_0005994">
        <oboInOwl:inSubset rdf:resource="&obo;go#gosubset_prok"/>
    </rdf:Description>
    <rdf:Description rdf:about="&obo;GO_0005995">
        <oboInOwl:inSubset rdf:resource="&obo;go#gosubset_prok"/>
    </rdf:Description>
    <rdf:Description rdf:about="&obo;GO_0003747">
        <oboInOwl:inSubset rdf:resource="&obo;go#gosubset_prok"/>
    </rdf:Description>
    <rdf:Description rdf:about="&obo;GO_0005998">
        <oboInOwl:inSubset rdf:resource="&obo;go#gosubset_prok"/>
    </rdf:Description>
    <rdf:Description rdf:about="&obo;GO_0005999">
        <oboInOwl:inSubset rdf:resource="&obo;go#gosubset_prok"/>
    </rdf:Description>
    <rdf:Description rdf:about="&obo;GO_0030598">
        <oboInOwl:inSubset rdf:resource="&obo;go#gosubset_prok"/>
    </rdf:Description>
    <rdf:Description rdf:about="&obo;GO_0030599">
        <oboInOwl:inSubset rdf:resource="&obo;go#gosubset_prok"/>
    </rdf:Description>
    <rdf:Description rdf:about="&obo;GO_0005992">
        <oboInOwl:inSubset rdf:resource="&obo;go#gosubset_prok"/>
    </rdf:Description>
    <rdf:Description rdf:about="&obo;GO_0005993">
        <oboInOwl:inSubset rdf:resource="&obo;go#gosubset_prok"/>
    </rdf:Description>
    <rdf:Description rdf:about="&obo;GO_0005990">
        <oboInOwl:inSubset rdf:resource="&obo;go#gosubset_prok"/>
    </rdf:Description>
    <rdf:Description rdf:about="&obo;GO_0005991">
        <oboInOwl:inSubset rdf:resource="&obo;go#gosubset_prok"/>
    </rdf:Description>
    <rdf:Description rdf:about="&obo;GO_0006928">
        <oboInOwl:inSubset rdf:resource="&obo;go#goslim_pir"/>
        <oboInOwl:inSubset rdf:resource="&obo;go#gosubset_prok"/>
    </rdf:Description>
    <rdf:Description rdf:about="&obo;GO_0042573">
        <oboInOwl:inSubset rdf:resource="&obo;go#gosubset_prok"/>
    </rdf:Description>
    <rdf:Description rdf:about="&obo;GO_0042574">
        <oboInOwl:inSubset rdf:resource="&obo;go#gosubset_prok"/>
    </rdf:Description>
    <rdf:Description rdf:about="&obo;GO_0070008">
        <oboInOwl:inSubset rdf:resource="&obo;go#gosubset_prok"/>
    </rdf:Description>
    <rdf:Description rdf:about="&obo;GO_0042575">
        <oboInOwl:inSubset rdf:resource="&obo;go#goslim_metagenomics"/>
        <oboInOwl:inSubset rdf:resource="&obo;go#goslim_pir"/>
        <oboInOwl:inSubset rdf:resource="&obo;go#gosubset_prok"/>
    </rdf:Description>
    <rdf:Description rdf:about="&obo;GO_0044347">
        <oboInOwl:inSubset rdf:resource="&obo;go#gosubset_prok"/>
    </rdf:Description>
    <rdf:Description rdf:about="&obo;GO_0042576">
        <oboInOwl:inSubset rdf:resource="&obo;go#gosubset_prok"/>
    </rdf:Description>
    <rdf:Description rdf:about="&obo;GO_0042572">
        <oboInOwl:inSubset rdf:resource="&obo;go#gosubset_prok"/>
    </rdf:Description>
    <rdf:Description rdf:about="&obo;GO_0018597">
        <oboInOwl:inSubset rdf:resource="&obo;go#gosubset_prok"/>
    </rdf:Description>
    <rdf:Description rdf:about="&obo;GO_0042578">
        <oboInOwl:inSubset rdf:resource="&obo;go#gosubset_prok"/>
    </rdf:Description>
    <rdf:Description rdf:about="&obo;GO_0044348">
        <oboInOwl:inSubset rdf:resource="&obo;go#gosubset_prok"/>
    </rdf:Description>
    <rdf:Description rdf:about="&obo;GO_0042579">
        <oboInOwl:inSubset rdf:resource="&obo;go#goslim_pir"/>
    </rdf:Description>
    <rdf:Description rdf:about="&obo;GO_0070011">
        <oboInOwl:inSubset rdf:resource="&obo;go#gosubset_prok"/>
    </rdf:Description>
    <rdf:Description rdf:about="&obo;GO_0017062">
        <oboInOwl:inSubset rdf:resource="&obo;go#gosubset_prok"/>
    </rdf:Description>
    <rdf:Description rdf:about="&obo;GO_0017061">
        <oboInOwl:inSubset rdf:resource="&obo;go#gosubset_prok"/>
    </rdf:Description>
    <rdf:Description rdf:about="&obo;GO_0042562">
        <oboInOwl:inSubset rdf:resource="&obo;go#goslim_pir"/>
    </rdf:Description>
    <rdf:Description rdf:about="&obo;GO_0042560">
        <oboInOwl:inSubset rdf:resource="&obo;go#gosubset_prok"/>
    </rdf:Description>
    <rdf:Description rdf:about="&obo;GO_0017057">
        <oboInOwl:inSubset rdf:resource="&obo;go#gosubset_prok"/>
    </rdf:Description>
    <rdf:Description rdf:about="&obo;GO_0018581">
        <oboInOwl:inSubset rdf:resource="&obo;go#gosubset_prok"/>
    </rdf:Description>
    <rdf:Description rdf:about="&obo;GO_0018583">
        <oboInOwl:inSubset rdf:resource="&obo;go#gosubset_prok"/>
    </rdf:Description>
    <rdf:Description rdf:about="&obo;GO_0017053">
        <oboInOwl:inSubset rdf:resource="&obo;go#goslim_pir"/>
    </rdf:Description>
    <rdf:Description rdf:about="&obo;GO_0042566">
        <oboInOwl:inSubset rdf:resource="&obo;go#goslim_pir"/>
    </rdf:Description>
    <rdf:Description rdf:about="&obo;GO_0006936">
        <oboInOwl:inSubset rdf:resource="&obo;go#goslim_pir"/>
    </rdf:Description>
    <rdf:Description rdf:about="&obo;GO_0006935">
        <oboInOwl:inSubset rdf:resource="&obo;go#goslim_metagenomics"/>
        <oboInOwl:inSubset rdf:resource="&obo;go#gosubset_prok"/>
    </rdf:Description>
    <rdf:Description rdf:about="&obo;GO_0004805">
        <oboInOwl:inSubset rdf:resource="&obo;go#gosubset_prok"/>
    </rdf:Description>
    <rdf:Description rdf:about="&obo;GO_0004806">
        <oboInOwl:inSubset rdf:resource="&obo;go#gosubset_prok"/>
    </rdf:Description>
    <rdf:Description rdf:about="&obo;GO_0004803">
        <oboInOwl:inSubset rdf:resource="&obo;go#goslim_pir"/>
        <oboInOwl:inSubset rdf:resource="&obo;go#gosubset_prok"/>
    </rdf:Description>
    <rdf:Description rdf:about="&obo;GO_0004809">
        <oboInOwl:inSubset rdf:resource="&obo;go#gosubset_prok"/>
    </rdf:Description>
    <rdf:Description rdf:about="&obo;GO_0006949">
        <oboInOwl:inSubset rdf:resource="&obo;go#goslim_pir"/>
    </rdf:Description>
    <rdf:Description rdf:about="&obo;GO_0004807">
        <oboInOwl:inSubset rdf:resource="&obo;go#gosubset_prok"/>
    </rdf:Description>
    <rdf:Description rdf:about="&obo;GO_0004808">
        <oboInOwl:inSubset rdf:resource="&obo;go#gosubset_prok"/>
    </rdf:Description>
    <rdf:Description rdf:about="&obo;GO_0042592">
        <oboInOwl:inSubset rdf:resource="&obo;go#goslim_generic"/>
        <oboInOwl:inSubset rdf:resource="&obo;go#goslim_metagenomics"/>
        <oboInOwl:inSubset rdf:resource="&obo;go#gosubset_prok"/>
    </rdf:Description>
    <rdf:Description rdf:about="&obo;GO_0042593">
        <oboInOwl:inSubset rdf:resource="&obo;go#gosubset_prok"/>
    </rdf:Description>
    <rdf:Description rdf:about="&obo;GO_0042594">
        <oboInOwl:inSubset rdf:resource="&obo;go#goslim_yeast"/>
        <oboInOwl:inSubset rdf:resource="&obo;go#gosubset_prok"/>
    </rdf:Description>
    <rdf:Description rdf:about="&obo;GO_0030410">
        <oboInOwl:inSubset rdf:resource="&obo;go#gosubset_prok"/>
    </rdf:Description>
    <rdf:Description rdf:about="&obo;GO_0042597">
        <oboInOwl:inSubset rdf:resource="&obo;go#goslim_metagenomics"/>
        <oboInOwl:inSubset rdf:resource="&obo;go#goslim_pir"/>
        <oboInOwl:inSubset rdf:resource="&obo;go#gosubset_prok"/>
    </rdf:Description>
    <rdf:Description rdf:about="&obo;GO_0042598">
        <oboInOwl:inSubset rdf:resource="&obo;go#gosubset_prok"/>
    </rdf:Description>
    <rdf:Description rdf:about="&obo;GO_0030413">
        <oboInOwl:inSubset rdf:resource="&obo;go#gosubset_prok"/>
    </rdf:Description>
    <rdf:Description rdf:about="&obo;GO_0017085">
        <oboInOwl:inSubset rdf:resource="&obo;go#gosubset_prok"/>
    </rdf:Description>
    <rdf:Description rdf:about="&obo;GO_0030414">
        <oboInOwl:inSubset rdf:resource="&obo;go#gosubset_prok"/>
    </rdf:Description>
    <rdf:Description rdf:about="&obo;GO_0030412">
        <oboInOwl:inSubset rdf:resource="&obo;go#gosubset_prok"/>
    </rdf:Description>
    <rdf:Description rdf:about="&obo;GO_0017088">
        <oboInOwl:inSubset rdf:resource="&obo;go#gosubset_prok"/>
    </rdf:Description>
    <rdf:Description rdf:about="&obo;GO_0030417">
        <oboInOwl:inSubset rdf:resource="&obo;go#gosubset_prok"/>
    </rdf:Description>
    <rdf:Description rdf:about="&obo;GO_0030418">
        <oboInOwl:inSubset rdf:resource="&obo;go#gosubset_prok"/>
    </rdf:Description>
    <rdf:Description rdf:about="&obo;GO_0030416">
        <oboInOwl:inSubset rdf:resource="&obo;go#gosubset_prok"/>
    </rdf:Description>
    <rdf:Description rdf:about="&obo;GO_0030419">
        <oboInOwl:inSubset rdf:resource="&obo;go#gosubset_prok"/>
    </rdf:Description>
    <rdf:Description rdf:about="&obo;GO_0004802">
        <oboInOwl:inSubset rdf:resource="&obo;go#gosubset_prok"/>
    </rdf:Description>
    <rdf:Description rdf:about="&obo;GO_0004801">
        <oboInOwl:inSubset rdf:resource="&obo;go#gosubset_prok"/>
    </rdf:Description>
    <rdf:Description rdf:about="&obo;GO_0004814">
        <oboInOwl:inSubset rdf:resource="&obo;go#gosubset_prok"/>
    </rdf:Description>
    <rdf:Description rdf:about="&obo;GO_0004815">
        <oboInOwl:inSubset rdf:resource="&obo;go#gosubset_prok"/>
    </rdf:Description>
    <rdf:Description rdf:about="&obo;GO_0004816">
        <oboInOwl:inSubset rdf:resource="&obo;go#gosubset_prok"/>
    </rdf:Description>
    <rdf:Description rdf:about="&obo;GO_0004817">
        <oboInOwl:inSubset rdf:resource="&obo;go#gosubset_prok"/>
    </rdf:Description>
    <rdf:Description rdf:about="&obo;GO_0004818">
        <oboInOwl:inSubset rdf:resource="&obo;go#gosubset_prok"/>
    </rdf:Description>
    <rdf:Description rdf:about="&obo;GO_0004819">
        <oboInOwl:inSubset rdf:resource="&obo;go#gosubset_prok"/>
    </rdf:Description>
    <rdf:Description rdf:about="&obo;GO_0044374">
        <oboInOwl:inSubset rdf:resource="&obo;go#gosubset_prok"/>
    </rdf:Description>
    <rdf:Description rdf:about="&obo;GO_0042586">
        <oboInOwl:inSubset rdf:resource="&obo;go#gosubset_prok"/>
    </rdf:Description>
    <rdf:Description rdf:about="&obo;GO_0044378">
        <oboInOwl:inSubset rdf:resource="&obo;go#gosubset_prok"/>
    </rdf:Description>
    <rdf:Description rdf:about="&obo;GO_0017076">
        <oboInOwl:inSubset rdf:resource="&obo;go#gosubset_prok"/>
    </rdf:Description>
    <rdf:Description rdf:about="&obo;GO_0006950">
        <oboInOwl:inSubset rdf:resource="&obo;go#goslim_aspergillus"/>
        <oboInOwl:inSubset rdf:resource="&obo;go#goslim_candida"/>
        <oboInOwl:inSubset rdf:resource="&obo;go#goslim_generic"/>
        <oboInOwl:inSubset rdf:resource="&obo;go#goslim_metagenomics"/>
        <oboInOwl:inSubset rdf:resource="&obo;go#goslim_plant"/>
        <oboInOwl:inSubset rdf:resource="&obo;go#gosubset_prok"/>
        <oboInOwl:inSubset rdf:resource="&obo;go#high_level_annotation_qc"/>
    </rdf:Description>
    <rdf:Description rdf:about="&obo;GO_0015793">
        <oboInOwl:inSubset rdf:resource="&obo;go#gosubset_prok"/>
    </rdf:Description>
    <rdf:Description rdf:about="&obo;GO_0030401">
        <oboInOwl:inSubset rdf:resource="&obo;go#gosubset_prok"/>
    </rdf:Description>
    <rdf:Description rdf:about="&obo;GO_0015794">
        <oboInOwl:inSubset rdf:resource="&obo;go#gosubset_prok"/>
    </rdf:Description>
    <rdf:Description rdf:about="&obo;GO_0015791">
        <oboInOwl:inSubset rdf:resource="&obo;go#goslim_pir"/>
        <oboInOwl:inSubset rdf:resource="&obo;go#gosubset_prok"/>
    </rdf:Description>
    <rdf:Description rdf:about="&obo;GO_0030407">
        <oboInOwl:inSubset rdf:resource="&obo;go#gosubset_prok"/>
    </rdf:Description>
    <rdf:Description rdf:about="&obo;GO_0030409">
        <oboInOwl:inSubset rdf:resource="&obo;go#gosubset_prok"/>
    </rdf:Description>
    <rdf:Description rdf:about="&obo;GO_0015797">
        <oboInOwl:inSubset rdf:resource="&obo;go#gosubset_prok"/>
    </rdf:Description>
    <rdf:Description rdf:about="&obo;GO_0004810">
        <oboInOwl:inSubset rdf:resource="&obo;go#mf_needs_review"/>
    </rdf:Description>
    <rdf:Description rdf:about="&obo;GO_0015798">
        <oboInOwl:inSubset rdf:resource="&obo;go#gosubset_prok"/>
    </rdf:Description>
    <rdf:Description rdf:about="&obo;GO_0015795">
        <oboInOwl:inSubset rdf:resource="&obo;go#gosubset_prok"/>
    </rdf:Description>
    <rdf:Description rdf:about="&obo;GO_0004813">
        <oboInOwl:inSubset rdf:resource="&obo;go#gosubset_prok"/>
    </rdf:Description>
    <rdf:Description rdf:about="&obo;GO_0006952">
        <oboInOwl:inSubset rdf:resource="&obo;go#gosubset_prok"/>
    </rdf:Description>
    <rdf:Description rdf:about="&obo;GO_0015796">
        <oboInOwl:inSubset rdf:resource="&obo;go#gosubset_prok"/>
    </rdf:Description>
    <rdf:Description rdf:about="&obo;GO_0004812">
        <oboInOwl:inSubset rdf:resource="&obo;go#goslim_metagenomics"/>
        <oboInOwl:inSubset rdf:resource="&obo;go#gosubset_prok"/>
    </rdf:Description>
    <rdf:Description rdf:about="&obo;GO_0003700">
        <oboInOwl:inSubset rdf:resource="&obo;go#goslim_plant"/>
        <oboInOwl:inSubset rdf:resource="&obo;go#gosubset_prok"/>
    </rdf:Description>
    <rdf:Description rdf:about="&obo;GO_0042537">
        <oboInOwl:inSubset rdf:resource="&obo;go#gosubset_prok"/>
    </rdf:Description>
    <rdf:Description rdf:about="&obo;GO_0018551">
        <oboInOwl:inSubset rdf:resource="&obo;go#gosubset_prok"/>
    </rdf:Description>
    <rdf:Description rdf:about="&obo;GO_0017096">
        <oboInOwl:inSubset rdf:resource="&obo;go#gosubset_prok"/>
    </rdf:Description>
    <rdf:Description rdf:about="&obo;GO_0018580">
        <oboInOwl:inSubset rdf:resource="&obo;go#gosubset_prok"/>
    </rdf:Description>
    <rdf:Description rdf:about="&obo;GO_0042554">
        <oboInOwl:inSubset rdf:resource="&obo;go#gosubset_prok"/>
    </rdf:Description>
    <rdf:Description rdf:about="&obo;GO_0003723">
        <oboInOwl:inSubset rdf:resource="&obo;go#goslim_aspergillus"/>
        <oboInOwl:inSubset rdf:resource="&obo;go#goslim_candida"/>
        <oboInOwl:inSubset rdf:resource="&obo;go#goslim_generic"/>
        <oboInOwl:inSubset rdf:resource="&obo;go#goslim_plant"/>
        <oboInOwl:inSubset rdf:resource="&obo;go#goslim_yeast"/>
        <oboInOwl:inSubset rdf:resource="&obo;go#gosubset_prok"/>
    </rdf:Description>
    <rdf:Description rdf:about="&obo;GO_0003724">
        <oboInOwl:inSubset rdf:resource="&obo;go#gosubset_prok"/>
    </rdf:Description>
    <rdf:Description rdf:about="&obo;GO_0006904">
        <oboInOwl:inSubset rdf:resource="&obo;go#gosubset_prok"/>
    </rdf:Description>
    <rdf:Description rdf:about="&obo;GO_0018578">
        <oboInOwl:inSubset rdf:resource="&obo;go#gosubset_prok"/>
    </rdf:Description>
    <rdf:Description rdf:about="&obo;GO_0018579">
        <oboInOwl:inSubset rdf:resource="&obo;go#gosubset_prok"/>
    </rdf:Description>
    <rdf:Description rdf:about="&obo;GO_0003729">
        <oboInOwl:inSubset rdf:resource="&obo;go#goslim_generic"/>
        <oboInOwl:inSubset rdf:resource="&obo;go#goslim_yeast"/>
        <oboInOwl:inSubset rdf:resource="&obo;go#gosubset_prok"/>
    </rdf:Description>
    <rdf:Description rdf:about="&obo;GO_0003726">
        <oboInOwl:inSubset rdf:resource="&obo;go#gosubset_prok"/>
    </rdf:Description>
    <rdf:Description rdf:about="&obo;GO_0003725">
        <oboInOwl:inSubset rdf:resource="&obo;go#gosubset_prok"/>
    </rdf:Description>
    <rdf:Description rdf:about="&obo;GO_0042558">
        <oboInOwl:inSubset rdf:resource="&obo;go#gosubset_prok"/>
    </rdf:Description>
    <rdf:Description rdf:about="&obo;GO_0018571">
        <oboInOwl:inSubset rdf:resource="&obo;go#gosubset_prok"/>
    </rdf:Description>
    <rdf:Description rdf:about="&obo;GO_0042559">
        <oboInOwl:inSubset rdf:resource="&obo;go#gosubset_prok"/>
    </rdf:Description>
    <rdf:Description rdf:about="&obo;GO_0018576">
        <oboInOwl:inSubset rdf:resource="&obo;go#gosubset_prok"/>
    </rdf:Description>
    <rdf:Description rdf:about="&obo;GO_0018577">
        <oboInOwl:inSubset rdf:resource="&obo;go#gosubset_prok"/>
    </rdf:Description>
    <rdf:Description rdf:about="&obo;GO_0042543">
        <oboInOwl:inSubset rdf:resource="&obo;go#gosubset_prok"/>
    </rdf:Description>
    <rdf:Description rdf:about="&obo;GO_0042542">
        <oboInOwl:inSubset rdf:resource="&obo;go#gosubset_prok"/>
    </rdf:Description>
    <rdf:Description rdf:about="&obo;GO_0003711">
        <oboInOwl:inSubset rdf:resource="&obo;go#gosubset_prok"/>
    </rdf:Description>
    <rdf:Description rdf:about="&obo;GO_0003712">
        <oboInOwl:inSubset rdf:resource="&obo;go#gosubset_prok"/>
    </rdf:Description>
    <rdf:Description rdf:about="&obo;GO_0003713">
        <oboInOwl:inSubset rdf:resource="&obo;go#gosubset_prok"/>
    </rdf:Description>
    <rdf:Description rdf:about="&obo;GO_0006913">
        <oboInOwl:inSubset rdf:resource="&obo;go#goslim_generic"/>
        <oboInOwl:inSubset rdf:resource="&obo;go#goslim_pombe"/>
    </rdf:Description>
    <rdf:Description rdf:about="&obo;GO_0006914">
        <oboInOwl:inSubset rdf:resource="&obo;go#goslim_pir"/>
    </rdf:Description>
    <rdf:Description rdf:about="&obo;GO_0003715">
        <oboInOwl:inSubset rdf:resource="&obo;go#gosubset_prok"/>
    </rdf:Description>
    <rdf:Description rdf:about="&obo;GO_0042546">
        <oboInOwl:inSubset rdf:resource="&obo;go#gosubset_prok"/>
    </rdf:Description>
    <rdf:Description rdf:about="&obo;GO_0042547">
        <oboInOwl:inSubset rdf:resource="&obo;go#gosubset_prok"/>
    </rdf:Description>
    <rdf:Description rdf:about="&obo;GO_0042544">
        <oboInOwl:inSubset rdf:resource="&obo;go#gosubset_prok"/>
    </rdf:Description>
    <rdf:Description rdf:about="&obo;GO_0042545">
        <oboInOwl:inSubset rdf:resource="&obo;go#gosubset_prok"/>
    </rdf:Description>
    <rdf:Description rdf:about="&obo;GO_0075510">
        <oboInOwl:inSubset rdf:resource="&obo;go#virus_checked"/>
    </rdf:Description>
    <rdf:Description rdf:about="&obo;GO_0015742">
        <oboInOwl:inSubset rdf:resource="&obo;go#gosubset_prok"/>
    </rdf:Description>
    <rdf:Description rdf:about="&obo;GO_0015740">
        <oboInOwl:inSubset rdf:resource="&obo;go#gosubset_prok"/>
    </rdf:Description>
    <rdf:Description rdf:about="&obo;GO_0015746">
        <oboInOwl:inSubset rdf:resource="&obo;go#gosubset_prok"/>
    </rdf:Description>
    <rdf:Description rdf:about="&obo;GO_0015744">
        <oboInOwl:inSubset rdf:resource="&obo;go#gosubset_prok"/>
    </rdf:Description>
    <rdf:Description rdf:about="&obo;GO_0070088">
        <oboInOwl:inSubset rdf:resource="&obo;go#gosubset_prok"/>
    </rdf:Description>
    <rdf:Description rdf:about="&obo;GO_0070089">
        <oboInOwl:inSubset rdf:resource="&obo;go#gosubset_prok"/>
    </rdf:Description>
    <rdf:Description rdf:about="&obo;GO_0015749">
        <oboInOwl:inSubset rdf:resource="&obo;go#gosubset_prok"/>
    </rdf:Description>
    <rdf:Description rdf:about="&obo;GO_0075511">
        <oboInOwl:inSubset rdf:resource="&obo;go#virus_checked"/>
    </rdf:Description>
    <rdf:Description rdf:about="&obo;GO_0075512">
        <oboInOwl:inSubset rdf:resource="&obo;go#virus_checked"/>
    </rdf:Description>
    <rdf:Description rdf:about="&obo;GO_0075513">
        <oboInOwl:inSubset rdf:resource="&obo;go#virus_checked"/>
    </rdf:Description>
    <rdf:Description rdf:about="&obo;GO_0000394">
        <oboInOwl:inSubset rdf:resource="&obo;go#gosubset_prok"/>
    </rdf:Description>
    <rdf:Description rdf:about="&obo;GO_0075514">
        <oboInOwl:inSubset rdf:resource="&obo;go#virus_checked"/>
    </rdf:Description>
    <rdf:Description rdf:about="&obo;GO_0075515">
        <oboInOwl:inSubset rdf:resource="&obo;go#virus_checked"/>
    </rdf:Description>
    <rdf:Description rdf:about="&obo;GO_0075516">
        <oboInOwl:inSubset rdf:resource="&obo;go#virus_checked"/>
    </rdf:Description>
    <rdf:Description rdf:about="&obo;GO_0075517">
        <oboInOwl:inSubset rdf:resource="&obo;go#virus_checked"/>
    </rdf:Description>
    <rdf:Description rdf:about="&obo;GO_0075518">
        <oboInOwl:inSubset rdf:resource="&obo;go#virus_checked"/>
    </rdf:Description>
    <rdf:Description rdf:about="&obo;GO_0015733">
        <oboInOwl:inSubset rdf:resource="&obo;go#gosubset_prok"/>
    </rdf:Description>
    <rdf:Description rdf:about="&obo;GO_0015734">
        <oboInOwl:inSubset rdf:resource="&obo;go#gosubset_prok"/>
    </rdf:Description>
    <rdf:Description rdf:about="&obo;GO_0015735">
        <oboInOwl:inSubset rdf:resource="&obo;go#gosubset_prok"/>
    </rdf:Description>
    <rdf:Description rdf:about="&obo;GO_0015736">
        <oboInOwl:inSubset rdf:resource="&obo;go#gosubset_prok"/>
    </rdf:Description>
    <rdf:Description rdf:about="&obo;GO_0015739">
        <oboInOwl:inSubset rdf:resource="&obo;go#gosubset_prok"/>
    </rdf:Description>
    <rdf:Description rdf:about="&obo;GO_0017000">
        <oboInOwl:inSubset rdf:resource="&obo;go#gosubset_prok"/>
    </rdf:Description>
    <rdf:Description rdf:about="&obo;GO_0017003">
        <oboInOwl:inSubset rdf:resource="&obo;go#gosubset_prok"/>
    </rdf:Description>
    <rdf:Description rdf:about="&obo;GO_0017004">
        <oboInOwl:inSubset rdf:resource="&obo;go#gosubset_prok"/>
    </rdf:Description>
    <rdf:Description rdf:about="&obo;GO_0017001">
        <oboInOwl:inSubset rdf:resource="&obo;go#gosubset_prok"/>
    </rdf:Description>
    <rdf:Description rdf:about="&obo;GO_0019701">
        <oboInOwl:inSubset rdf:resource="&obo;go#gosubset_prok"/>
    </rdf:Description>
    <rdf:Description rdf:about="&obo;GO_0015724">
        <oboInOwl:inSubset rdf:resource="&obo;go#gosubset_prok"/>
    </rdf:Description>
    <rdf:Description rdf:about="&obo;GO_0070063">
        <oboInOwl:inSubset rdf:resource="&obo;go#gosubset_prok"/>
    </rdf:Description>
    <rdf:Description rdf:about="&obo;GO_0017007">
        <oboInOwl:inSubset rdf:resource="&obo;go#gosubset_prok"/>
    </rdf:Description>
    <rdf:Description rdf:about="&obo;GO_0019700">
        <oboInOwl:inSubset rdf:resource="&obo;go#gosubset_prok"/>
    </rdf:Description>
    <rdf:Description rdf:about="&obo;GO_0015725">
        <oboInOwl:inSubset rdf:resource="&obo;go#gosubset_prok"/>
    </rdf:Description>
    <rdf:Description rdf:about="&obo;GO_0017008">
        <oboInOwl:inSubset rdf:resource="&obo;go#gosubset_prok"/>
    </rdf:Description>
    <rdf:Description rdf:about="&obo;GO_0019703">
        <oboInOwl:inSubset rdf:resource="&obo;go#gosubset_prok"/>
    </rdf:Description>
    <rdf:Description rdf:about="&obo;GO_0017006">
        <oboInOwl:inSubset rdf:resource="&obo;go#gosubset_prok"/>
    </rdf:Description>
    <rdf:Description rdf:about="&obo;GO_0015720">
        <oboInOwl:inSubset rdf:resource="&obo;go#gosubset_prok"/>
    </rdf:Description>
    <rdf:Description rdf:about="&obo;GO_0019704">
        <oboInOwl:inSubset rdf:resource="&obo;go#gosubset_prok"/>
    </rdf:Description>
    <rdf:Description rdf:about="&obo;GO_0017009">
        <oboInOwl:inSubset rdf:resource="&obo;go#gosubset_prok"/>
    </rdf:Description>
    <rdf:Description rdf:about="&obo;GO_0070061">
        <oboInOwl:inSubset rdf:resource="&obo;go#gosubset_prok"/>
    </rdf:Description>
    <rdf:Description rdf:about="&obo;GO_0019708">
        <oboInOwl:inSubset rdf:resource="&obo;go#gosubset_prok"/>
    </rdf:Description>
    <rdf:Description rdf:about="&obo;GO_0019709">
        <oboInOwl:inSubset rdf:resource="&obo;go#gosubset_prok"/>
    </rdf:Description>
    <rdf:Description rdf:about="&obo;GO_0015727">
        <oboInOwl:inSubset rdf:resource="&obo;go#gosubset_prok"/>
    </rdf:Description>
    <rdf:Description rdf:about="&obo;GO_0015726">
        <oboInOwl:inSubset rdf:resource="&obo;go#gosubset_prok"/>
    </rdf:Description>
    <rdf:Description rdf:about="&obo;GO_0045426">
        <oboInOwl:inSubset rdf:resource="&obo;go#gosubset_prok"/>
    </rdf:Description>
    <rdf:Description rdf:about="&obo;GO_0045427">
        <oboInOwl:inSubset rdf:resource="&obo;go#gosubset_prok"/>
    </rdf:Description>
    <rdf:Description rdf:about="&obo;GO_0015711">
        <oboInOwl:inSubset rdf:resource="&obo;go#gosubset_prok"/>
    </rdf:Description>
    <rdf:Description rdf:about="&obo;GO_0015712">
        <oboInOwl:inSubset rdf:resource="&obo;go#gosubset_prok"/>
    </rdf:Description>
    <rdf:Description rdf:about="&obo;GO_0015713">
        <oboInOwl:inSubset rdf:resource="&obo;go#gosubset_prok"/>
    </rdf:Description>
    <rdf:Description rdf:about="&obo;GO_0070071">
        <oboInOwl:inSubset rdf:resource="&obo;go#gosubset_prok"/>
    </rdf:Description>
    <rdf:Description rdf:about="&obo;GO_0015710">
        <oboInOwl:inSubset rdf:resource="&obo;go#gosubset_prok"/>
    </rdf:Description>
    <rdf:Description rdf:about="&obo;GO_0015716">
        <oboInOwl:inSubset rdf:resource="&obo;go#gosubset_prok"/>
    </rdf:Description>
    <rdf:Description rdf:about="&obo;GO_0015718">
        <oboInOwl:inSubset rdf:resource="&obo;go#gosubset_prok"/>
    </rdf:Description>
    <rdf:Description rdf:about="&obo;GO_0019728">
        <oboInOwl:inSubset rdf:resource="&obo;go#gosubset_prok"/>
    </rdf:Description>
    <rdf:Description rdf:about="&obo;GO_0019729">
        <oboInOwl:inSubset rdf:resource="&obo;go#gosubset_prok"/>
    </rdf:Description>
    <rdf:Description rdf:about="&obo;GO_0070040">
        <oboInOwl:inSubset rdf:resource="&obo;go#gosubset_prok"/>
    </rdf:Description>
    <rdf:Description rdf:about="&obo;GO_0070041">
        <oboInOwl:inSubset rdf:resource="&obo;go#gosubset_prok"/>
    </rdf:Description>
    <rdf:Description rdf:about="&obo;GO_0070042">
        <oboInOwl:inSubset rdf:resource="&obo;go#gosubset_prok"/>
    </rdf:Description>
    <rdf:Description rdf:about="&obo;GO_0070043">
        <oboInOwl:inSubset rdf:resource="&obo;go#gosubset_prok"/>
    </rdf:Description>
    <rdf:Description rdf:about="&obo;GO_0019725">
        <oboInOwl:inSubset rdf:resource="&obo;go#goslim_aspergillus"/>
        <oboInOwl:inSubset rdf:resource="&obo;go#goslim_candida"/>
        <oboInOwl:inSubset rdf:resource="&obo;go#goslim_plant"/>
        <oboInOwl:inSubset rdf:resource="&obo;go#gosubset_prok"/>
    </rdf:Description>
    <rdf:Description rdf:about="&obo;GO_0019720">
        <oboInOwl:inSubset rdf:resource="&obo;go#gosubset_prok"/>
    </rdf:Description>
    <rdf:Description rdf:about="&obo;GO_0045437">
        <oboInOwl:inSubset rdf:resource="&obo;go#gosubset_prok"/>
    </rdf:Description>
    <rdf:Description rdf:about="&obo;GO_0045439">
        <oboInOwl:inSubset rdf:resource="&obo;go#gosubset_prok"/>
    </rdf:Description>
    <rdf:Description rdf:about="&obo;GO_0045436">
        <oboInOwl:inSubset rdf:resource="&obo;go#gosubset_prok"/>
    </rdf:Description>
    <rdf:Description rdf:about="&obo;GO_0015774">
        <oboInOwl:inSubset rdf:resource="&obo;go#gosubset_prok"/>
    </rdf:Description>
    <rdf:Description rdf:about="&obo;GO_0006974">
        <oboInOwl:inSubset rdf:resource="&obo;go#goslim_yeast"/>
        <oboInOwl:inSubset rdf:resource="&obo;go#gosubset_prok"/>
    </rdf:Description>
    <rdf:Description rdf:about="&obo;GO_0019715">
        <oboInOwl:inSubset rdf:resource="&obo;go#gosubset_prok"/>
    </rdf:Description>
    <rdf:Description rdf:about="&obo;GO_0006975">
        <oboInOwl:inSubset rdf:resource="&obo;go#gosubset_prok"/>
    </rdf:Description>
    <rdf:Description rdf:about="&obo;GO_0015776">
        <oboInOwl:inSubset rdf:resource="&obo;go#gosubset_prok"/>
    </rdf:Description>
    <rdf:Description rdf:about="&obo;GO_0019716">
        <oboInOwl:inSubset rdf:resource="&obo;go#gosubset_prok"/>
    </rdf:Description>
    <rdf:Description rdf:about="&obo;GO_0019713">
        <oboInOwl:inSubset rdf:resource="&obo;go#gosubset_prok"/>
    </rdf:Description>
    <rdf:Description rdf:about="&obo;GO_0015778">
        <oboInOwl:inSubset rdf:resource="&obo;go#gosubset_prok"/>
    </rdf:Description>
    <rdf:Description rdf:about="&obo;GO_0070054">
        <oboInOwl:inSubset rdf:resource="&obo;go#gosubset_prok"/>
    </rdf:Description>
    <rdf:Description rdf:about="&obo;GO_0019714">
        <oboInOwl:inSubset rdf:resource="&obo;go#gosubset_prok"/>
    </rdf:Description>
    <rdf:Description rdf:about="&obo;GO_0015777">
        <oboInOwl:inSubset rdf:resource="&obo;go#gosubset_prok"/>
    </rdf:Description>
    <rdf:Description rdf:about="&obo;GO_0019711">
        <oboInOwl:inSubset rdf:resource="&obo;go#gosubset_prok"/>
    </rdf:Description>
    <rdf:Description rdf:about="&obo;GO_0006979">
        <oboInOwl:inSubset rdf:resource="&obo;go#goslim_yeast"/>
        <oboInOwl:inSubset rdf:resource="&obo;go#gosubset_prok"/>
    </rdf:Description>
    <rdf:Description rdf:about="&obo;GO_0019712">
        <oboInOwl:inSubset rdf:resource="&obo;go#gosubset_prok"/>
    </rdf:Description>
    <rdf:Description rdf:about="&obo;GO_0015779">
        <oboInOwl:inSubset rdf:resource="&obo;go#gosubset_prok"/>
    </rdf:Description>
    <rdf:Description rdf:about="&obo;GO_0017013">
        <oboInOwl:inSubset rdf:resource="&obo;go#gosubset_prok"/>
    </rdf:Description>
    <rdf:Description rdf:about="&obo;GO_0019710">
        <oboInOwl:inSubset rdf:resource="&obo;go#gosubset_prok"/>
    </rdf:Description>
    <rdf:Description rdf:about="&obo;GO_0017012">
        <oboInOwl:inSubset rdf:resource="&obo;go#gosubset_prok"/>
    </rdf:Description>
    <rdf:Description rdf:about="&obo;GO_0017014">
        <oboInOwl:inSubset rdf:resource="&obo;go#gosubset_prok"/>
    </rdf:Description>
    <rdf:Description rdf:about="&obo;GO_0015770">
        <oboInOwl:inSubset rdf:resource="&obo;go#gosubset_prok"/>
    </rdf:Description>
    <rdf:Description rdf:about="&obo;GO_0006970">
        <oboInOwl:inSubset rdf:resource="&obo;go#goslim_yeast"/>
        <oboInOwl:inSubset rdf:resource="&obo;go#gosubset_prok"/>
    </rdf:Description>
    <rdf:Description rdf:about="&obo;GO_0015772">
        <oboInOwl:inSubset rdf:resource="&obo;go#gosubset_prok"/>
    </rdf:Description>
    <rdf:Description rdf:about="&obo;GO_0017011">
        <oboInOwl:inSubset rdf:resource="&obo;go#gosubset_prok"/>
    </rdf:Description>
    <rdf:Description rdf:about="&obo;GO_0015771">
        <oboInOwl:inSubset rdf:resource="&obo;go#gosubset_prok"/>
    </rdf:Description>
    <rdf:Description rdf:about="&obo;GO_0017010">
        <oboInOwl:inSubset rdf:resource="&obo;go#gosubset_prok"/>
    </rdf:Description>
    <rdf:Description rdf:about="&obo;GO_0000347">
        <oboInOwl:inSubset rdf:resource="&obo;go#goslim_pir"/>
    </rdf:Description>
    <rdf:Description rdf:about="&obo;GO_0000346">
        <oboInOwl:inSubset rdf:resource="&obo;go#goslim_pir"/>
    </rdf:Description>
    <rdf:Description rdf:about="&obo;GO_0000345">
        <oboInOwl:inSubset rdf:resource="&obo;go#gosubset_prok"/>
    </rdf:Description>
    <rdf:Description rdf:about="&obo;GO_0048753">
        <oboInOwl:inSubset rdf:resource="&obo;go#goslim_pir"/>
    </rdf:Description>
    <rdf:Description rdf:about="&obo;GO_0070055">
        <oboInOwl:inSubset rdf:resource="&obo;go#gosubset_prok"/>
    </rdf:Description>
    <rdf:Description rdf:about="&obo;GO_0019744">
        <oboInOwl:inSubset rdf:resource="&obo;go#gosubset_prok"/>
    </rdf:Description>
    <rdf:Description rdf:about="&obo;GO_0015769">
        <oboInOwl:inSubset rdf:resource="&obo;go#gosubset_prok"/>
    </rdf:Description>
    <rdf:Description rdf:about="&obo;GO_0019745">
        <oboInOwl:inSubset rdf:resource="&obo;go#gosubset_prok"/>
    </rdf:Description>
    <rdf:Description rdf:about="&obo;GO_0015768">
        <oboInOwl:inSubset rdf:resource="&obo;go#gosubset_prok"/>
    </rdf:Description>
    <rdf:Description rdf:about="&obo;GO_0070020">
        <oboInOwl:inSubset rdf:resource="&obo;go#goslim_pir"/>
    </rdf:Description>
    <rdf:Description rdf:about="&obo;GO_0019746">
        <oboInOwl:inSubset rdf:resource="&obo;go#gosubset_prok"/>
    </rdf:Description>
    <rdf:Description rdf:about="&obo;GO_0015767">
        <oboInOwl:inSubset rdf:resource="&obo;go#gosubset_prok"/>
    </rdf:Description>
    <rdf:Description rdf:about="&obo;GO_0015766">
        <oboInOwl:inSubset rdf:resource="&obo;go#gosubset_prok"/>
    </rdf:Description>
    <rdf:Description rdf:about="&obo;GO_0070021">
        <oboInOwl:inSubset rdf:resource="&obo;go#goslim_pir"/>
    </rdf:Description>
    <rdf:Description rdf:about="&obo;GO_0019747">
        <oboInOwl:inSubset rdf:resource="&obo;go#gosubset_prok"/>
    </rdf:Description>
    <rdf:Description rdf:about="&obo;GO_0015765">
        <oboInOwl:inSubset rdf:resource="&obo;go#gosubset_prok"/>
    </rdf:Description>
    <rdf:Description rdf:about="&obo;GO_0006986">
        <oboInOwl:inSubset rdf:resource="&obo;go#gosubset_prok"/>
    </rdf:Description>
    <rdf:Description rdf:about="&obo;GO_0019748">
        <oboInOwl:inSubset rdf:resource="&obo;go#goslim_aspergillus"/>
        <oboInOwl:inSubset rdf:resource="&obo;go#goslim_generic"/>
        <oboInOwl:inSubset rdf:resource="&obo;go#goslim_pir"/>
        <oboInOwl:inSubset rdf:resource="&obo;go#goslim_plant"/>
        <oboInOwl:inSubset rdf:resource="&obo;go#gosubset_prok"/>
    </rdf:Description>
    <rdf:Description rdf:about="&obo;GO_0015764">
        <oboInOwl:inSubset rdf:resource="&obo;go#gosubset_prok"/>
    </rdf:Description>
    <rdf:Description rdf:about="&obo;GO_0015763">
        <oboInOwl:inSubset rdf:resource="&obo;go#gosubset_prok"/>
    </rdf:Description>
    <rdf:Description rdf:about="&obo;GO_0015762">
        <oboInOwl:inSubset rdf:resource="&obo;go#gosubset_prok"/>
    </rdf:Description>
    <rdf:Description rdf:about="&obo;GO_0006982">
        <oboInOwl:inSubset rdf:resource="&obo;go#gosubset_prok"/>
    </rdf:Description>
    <rdf:Description rdf:about="&obo;GO_0015761">
        <oboInOwl:inSubset rdf:resource="&obo;go#gosubset_prok"/>
    </rdf:Description>
    <rdf:Description rdf:about="&obo;GO_0045459">
        <oboInOwl:inSubset rdf:resource="&obo;go#gosubset_prok"/>
    </rdf:Description>
    <rdf:Description rdf:about="&obo;GO_0006981">
        <oboInOwl:inSubset rdf:resource="&obo;go#gosubset_prok"/>
    </rdf:Description>
    <rdf:Description rdf:about="&obo;GO_0019740">
        <oboInOwl:inSubset rdf:resource="&obo;go#gosubset_prok"/>
    </rdf:Description>
    <rdf:Description rdf:about="&obo;GO_0019741">
        <oboInOwl:inSubset rdf:resource="&obo;go#gosubset_prok"/>
    </rdf:Description>
    <rdf:Description rdf:about="&obo;GO_0019742">
        <oboInOwl:inSubset rdf:resource="&obo;go#gosubset_prok"/>
    </rdf:Description>
    <rdf:Description rdf:about="&obo;GO_0019743">
        <oboInOwl:inSubset rdf:resource="&obo;go#gosubset_prok"/>
    </rdf:Description>
    <rdf:Description rdf:about="&obo;GO_0045454">
        <oboInOwl:inSubset rdf:resource="&obo;go#gosubset_prok"/>
    </rdf:Description>
    <rdf:Description rdf:about="&obo;GO_0000372">
        <oboInOwl:inSubset rdf:resource="&obo;go#gosubset_prok"/>
    </rdf:Description>
    <rdf:Description rdf:about="&obo;GO_0045458">
        <oboInOwl:inSubset rdf:resource="&obo;go#gosubset_prok"/>
    </rdf:Description>
    <rdf:Description rdf:about="&obo;GO_0000374">
        <oboInOwl:inSubset rdf:resource="&obo;go#gosubset_prok"/>
    </rdf:Description>
    <rdf:Description rdf:about="&obo;GO_0070026">
        <oboInOwl:inSubset rdf:resource="&obo;go#gosubset_prok"/>
    </rdf:Description>
    <rdf:Description rdf:about="&obo;GO_0000373">
        <oboInOwl:inSubset rdf:resource="&obo;go#gosubset_prok"/>
    </rdf:Description>
    <rdf:Description rdf:about="&obo;GO_0000376">
        <oboInOwl:inSubset rdf:resource="&obo;go#gosubset_prok"/>
    </rdf:Description>
    <rdf:Description rdf:about="&obo;GO_0000375">
        <oboInOwl:inSubset rdf:resource="&obo;go#gosubset_prok"/>
    </rdf:Description>
    <rdf:Description rdf:about="&obo;GO_0070028">
        <oboInOwl:inSubset rdf:resource="&obo;go#gosubset_prok"/>
    </rdf:Description>
    <rdf:Description rdf:about="&obo;GO_0000378">
        <oboInOwl:inSubset rdf:resource="&obo;go#gosubset_prok"/>
    </rdf:Description>
    <rdf:Description rdf:about="&obo;GO_0070023">
        <oboInOwl:inSubset rdf:resource="&obo;go#goslim_pir"/>
    </rdf:Description>
    <rdf:Description rdf:about="&obo;GO_0000377">
        <oboInOwl:inSubset rdf:resource="&obo;go#gosubset_prok"/>
    </rdf:Description>
    <rdf:Description rdf:about="&obo;GO_0070025">
        <oboInOwl:inSubset rdf:resource="&obo;go#gosubset_prok"/>
    </rdf:Description>
    <rdf:Description rdf:about="&obo;GO_0070024">
        <oboInOwl:inSubset rdf:resource="&obo;go#goslim_pir"/>
    </rdf:Description>
    <rdf:Description rdf:about="&obo;GO_0000379">
        <oboInOwl:inSubset rdf:resource="&obo;go#gosubset_prok"/>
    </rdf:Description>
    <rdf:Description rdf:about="&obo;GO_0015756">
        <oboInOwl:inSubset rdf:resource="&obo;go#gosubset_prok"/>
    </rdf:Description>
    <rdf:Description rdf:about="&obo;GO_0017039">
        <oboInOwl:inSubset rdf:resource="&obo;go#gosubset_prok"/>
    </rdf:Description>
    <rdf:Description rdf:about="&obo;GO_0015755">
        <oboInOwl:inSubset rdf:resource="&obo;go#gosubset_prok"/>
    </rdf:Description>
    <rdf:Description rdf:about="&obo;GO_0017038">
        <oboInOwl:inSubset rdf:resource="&obo;go#gosubset_prok"/>
    </rdf:Description>
    <rdf:Description rdf:about="&obo;GO_0019736">
        <oboInOwl:inSubset rdf:resource="&obo;go#gosubset_prok"/>
    </rdf:Description>
    <rdf:Description rdf:about="&obo;GO_0015758">
        <oboInOwl:inSubset rdf:resource="&obo;go#gosubset_prok"/>
    </rdf:Description>
    <rdf:Description rdf:about="&obo;GO_0015757">
        <oboInOwl:inSubset rdf:resource="&obo;go#gosubset_prok"/>
    </rdf:Description>
    <rdf:Description rdf:about="&obo;GO_0006995">
        <oboInOwl:inSubset rdf:resource="&obo;go#gosubset_prok"/>
    </rdf:Description>
    <rdf:Description rdf:about="&obo;GO_0015752">
        <oboInOwl:inSubset rdf:resource="&obo;go#gosubset_prok"/>
    </rdf:Description>
    <rdf:Description rdf:about="&obo;GO_0006996">
        <oboInOwl:inSubset rdf:resource="&obo;go#goslim_aspergillus"/>
        <oboInOwl:inSubset rdf:resource="&obo;go#goslim_candida"/>
        <oboInOwl:inSubset rdf:resource="&obo;go#goslim_pir"/>
        <oboInOwl:inSubset rdf:resource="&obo;go#gosubset_prok"/>
    </rdf:Description>
    <rdf:Description rdf:about="&obo;GO_0015751">
        <oboInOwl:inSubset rdf:resource="&obo;go#gosubset_prok"/>
[truncated: 1,109,615 more chars]
