# Supplementary material for: An ontology approach to comparative phenomics in plants
Source: Plant Methods. 2015 Feb 25;11:10. doi: 10.1186/s13007-015-0053-y (PMC4359497; doi:10.1186/s13007-015-0053-y)
Supplement: Additional file 9: — Similarity scores of genotype pairs with similarity >0. [file 13007_2015_53_MOESM9_ESM.txt]

At5g26820	At5g46330	1.0
At5g26820	At1g14920	1.0
At5g26820	At5g60600	0.9264705882
At5g26820	At1g52340	0.5163934426
At5g26820	At1g65770	1.0
At5g26820	At1g54340	0.9545454545
At5g26820	At3g02410	0.417218543
At5g26820	At1g09270	1.0
At5g26820	At3g12360	1.0
At5g26820	At5g64740	0.9
At5g26820	At1g48050	1.0
At5g26820	At5g40780	0.9402985075
At5g26820	At4g14850	0.9545454545
At5g26820	At1g10920	0.9692307692
At5g26820	At5g35620	1.0
At5g26820	At1g11310	1.0
At5g26820	At4g01370	0.9130434783
At5g26820	At3g06370	1.0
At5g26820	At1g37130	1.0
At5g26820	At4g19030	1.0
At5g26820	At3g47450	0.8513513514
At5g26820	At1g15960	1.0
At5g26820	At1g27450	0.984375
At5g26820	At1g19220	0.7325581395
At5g26820	At1g59870	0.417218543
At5g26820	At1g29260	0.6774193548
At5g26820	At2g20630	1.0
At5g26820	At5g58600	0.8873239437
At5g26820	At3g54920	1.0
At5g26820	At3g09260	1.0
At5g26820	At1g66350	1.0
At5g26820	At2g22010	0.5294117647
At5g26820	At5g42790	1.0
At5g26820	At3g07040	1.0
At5g26820	At4g16950	1.0
At5g26820	At4g26090	1.0
At5g26820	At5g45250	1.0
At5g26820	At1g12220	1.0
At5g26820	At5g13170	1.0
At5g26820	At1g78000	0.984375
At5g26820	At4g13520	1.0
At5g26820	At4g22300	1.0
At5g26820	At3g11540	0.8630136986
At5g26820	At2g14540	1.0
At5g26820	At1g64030	1.0
At5g26820	At2g43710	0.9264705882
At5g26820	At1g45145	1.0
At5g26820	At1g43700	0.9692307692
At5g26820	At5g22360	1.0
At5g26820	At2g20990	1.0
At5g26820	At5g44510	1.0
At5g26820	At1g70560	0.84
At5g26820	At3g02140	0.3620689655
At5g26820	At4g02570	0.9264705882
At5g26820	At4g21790	1.0
At5g26820	At5g05730	1.0
At5g26820	At3g18630	1.0
At5g26820	At1g02120	0.9402985075
At5g26820	At4g26850	0.4960629921
At5g26820	At1g16150	0.4090909091
At5g26820	At4g31800	0.417218543
At5g26820	At5g46350	0.417218543
At5g26820	At1g12920	1.0
At5g26820	At1g73660	1.0
At5g26820	At5g54250	0.875
At5g26820	At3g48690	1.0
At5g26820	Solyc05g013290	1.0
At5g26820	SGN-U564276	1.0
At5g26820	Solyc05g013300	1.0
At5g26820	Solyc04g049090	1.0
At5g26820	Solyc05g007850	0.9545454545	1.0
At5g26820	solyc06g008300	1.0
At5g26820	AJ002236	1.0
At5g26820	AJ457051	1.0
At5g26820	Solyc11g071430	1.0
At5g26820	AF536200	1.0
At5g26820	FJ817603	1.0
At5g26820	At4g34740	1.0
At5g26820	GRMZM5G881887	1.0
At5g26820	GRMZM2G086773	1.0
At5g26820	At4g03550	0.984375
At5g26820	AC152495.1_FG002	0.9692307692	1.0
At5g26820	At5g49970	0.8873239437
At5g26820	At2g06925	1.0
At5g26820	At4g32150	1.0
At5g26820	At1g64060	0.9545454545
At5g26820	At2g39660	0.984375
At5g26820	At5g58290	1.0
At5g26820	At3g48250	0.9545454545
At5g26820	At3g16910	1.0
At5g26820	At3g57180	0.9402985075
At5g26820	At4g25470	0.9402985075
At5g26820	At1g11350	1.0
At5g26820	At4g18480	0.8630136986
At5g26820	At1g12110	0.9545454545
At5g26820	At4g09570	0.7325581395
At5g26820	At4g12560	0.8873239437
At5g26820	At1g09210	0.9692307692
At5g26820	At3g51840	1.0
At5g26820	At1g08450	1.0
At5g26820	At1g16060	0.6923076923
At5g26820	At1g30010	0.9545454545
At5g26820	At1g28320	1.0
At5g26820	At3g60190	1.0
At5g26820	At2g17265	0.9692307692
At5g26820	At5g24530	1.0
At5g26820	At1g08720	1.0
At5g26820	At4g19040	1.0
At5g19550	At1g32450	0.3333333333
At5g19550	At1g69870	0.1
At5g19550	At1g08090	0.25
At5g19550	At1g12110	0.0149253731
At5g19550	At4g35440	0.0113636364
At1g80100	At2g35230	0.1111111111
At1g80100	At3g06120	0.0833333333
At1g80100	At2g25180	0.0833333333
At1g80100	At1g49040	0.0434782609
At1g80100	At1g16410	0.1428571429
At1g80100	At2g28290	0.0454545455
At1g80100	At2g38120	0.2857142857
At1g80100	At5g43810	0.0666666667
At1g80100	CAD48198.1	0.2
At1g80100	At5g22330	0.1
At1g26630	At2g26250	0.0384615385
At1g26630	At5g48670	0.05
At1g26630	At3g51550	0.0476190476
At1g26630	At4g27760	0.0689655172
At1g26630	At5g02200	0.0384615385
At1g26630	At2g45190	0.0357142857
At1g26630	At4g29010	0.2195121951
At1g26630	At3g54170	0.05
At1g26630	At3g57090	0.1428571429
At1g26630	At5g12390	0.1428571429
At1g26630	At3g52940	0.05
At1g26630	At5g08640	0.011627907
At1g26630	At1g80350	0.2333333333
At1g26630	At2g28110	0.2692307692
At1g26630	At5g67590	0.0476190476
At1g26630	At5g18580	0.05
At1g26630	At3g59380	0.075
At1g26630	At5g53170	0.04
At1g26630	At1g17220	0.0454545455
At1g26630	At5g14250	0.0322580645
At1g26630	At2g26990	0.0967741935
At1g26630	At3g26790	0.0869565217
At1g26630	At1g02090	0.03125
At1g26630	At3g61140	0.1142857143
At1g26630	At1g50240	0.0454545455
At1g26630	At5g13480	0.0476190476
At1g26630	At5g51810	0.1071428571
At1g26630	At1g79460	0.1666666667
At1g26630	At5g25900	0.2142857143
At1g26630	At1g15550	0.2857142857
At1g26630	At4g25420	0.125
At1g26630	At1g59820	0.037037037
At1g26630	At5g54690	0.12
At1g26630	At3g54610	0.1707317073
At1g26630	At2g45270	0.05
At1g26630	At3g53760	0.2105263158
At1g26630	At1g55325	0.0454545455
At1g26630	At2g35630	0.0416666667
At1g26630	At5g16020	0.05
At1g26630	At1g06220	0.0434782609
At1g26630	At5g48030	0.0454545455
At1g26630	At1g23310	0.0384615385
At1g26630	At5g67030	0.0131578947
At1g26630	At4g39640	0.125
At1g26630	At3g27160	0.0185185185
At1g26630	At5g41480	0.05
At1g26630	At1g66200	0.2105263158
At1g26630	At5g04140	0.0416666667
At1g26630	At1g80380	0.15
At1g26630	At5g19610	0.0476190476
At1g26630	At2g26300	0.1071428571
At1g26630	At5g54800	0.0434782609
At1g26630	At1g10270	0.05
At1g26630	At1g62340	0.0666666667
At1g26630	At3g20470	0.25
At1g26630	At2g26890	0.1363636364
At1g26630	At2g36850	0.1363636364
At1g26630	At1g06230	0.2105263158
At1g26630	At3g52280	0.0526315789
At1g26630	At3g59400	0.1363636364
At1g26630	At2g20300	0.037037037
At1g26630	At1g02140	0.0454545455
At1g26630	At4g11720	0.0454545455
At1g26630	At4g21150	0.0476190476
At1g26630	At2g20000	0.1
At1g26630	At3g08950	0.05
At1g26630	At2g25710	0.0476190476
At1g26630	At4g38130	0.0377358491
At1g26630	At2g47760	0.0384615385
At1g26630	At5g60600	0.0481927711
At1g26630	At3g63190	0.0476190476
At1g26630	At3g44530	0.05
At1g26630	At1g31860	0.0476190476
At1g26630	At2g36230	0.0384615385
At1g26630	At4g26900	0.0476190476
At1g26630	At5g10330	0.2
At1g26630	At4g39120	0.05
At1g26630	At5g63890	0.0454545455
At1g26630	At1g50500	0.04
At1g26630	At1g50460	0.1578947368
At1g26630	At1g76490	0.1904761905
At1g26630	At5g43940	0.1875
At1g26630	At2g18950	0.125
At1g26630	At3g05040	0.0303030303
At1g26630	At4g37470	0.0689655172
At1g26630	At2g44950	0.0416666667
At1g26630	At1g52340	0.0071428571
At1g26630	At3g11940	0.0434782609
At1g26630	At1g55250	0.2307692308
At1g26630	At4g29130	0.170212766
At1g26630	At2g26670	0.1612903226
At1g26630	At1g20050	0.05
At1g26630	At3g54720	0.05
At1g26630	At1g09700	0.0387096774
At1g26630	At3g07610	0.08
At1g26630	At2g04550	0.027027027
At1g26630	At1g54340	0.0365853659
At1g26630	At1g17140	0.1578947368
At1g26630	At5g67100	0.12
At1g26630	At3g19700	0.05
At1g26630	At1g64790	0.05
At1g26630	At5g14200	0.0384615385
At1g26630	At2g31305	0.05
At1g26630	At1g31180	0.0163934426
At1g26630	At1g18500	0.0384615385
At1g26630	At2g38460	0.0357142857
At1g26630	At4g19690	0.2068965517
At1g26630	At4g13510	0.0454545455
At1g26630	At1g15950	0.0357142857
At1g26630	At2g37090	0.0384615385
At1g26630	At1g70070	0.0434782609
At1g26630	At4g27750	0.15
At1g26630	At4g22220	0.1111111111
At1g26630	At3g01020	0.1111111111
At1g26630	At1g32130	0.1578947368
At1g26630	At5g64740	0.0722891566
At1g26630	At1g68480	0.0434782609
At1g26630	At5g03150	0.1428571429
At1g26630	At5g28640	0.064516129
At1g26630	At4g00220	0.05
At1g26630	At5g16560	0.0384615385
At1g26630	At5g46290	0.21875
At1g26630	At1g67730	0.05
At1g26630	At1g04220	0.1578947368
At1g26630	At2g47750	0.05
At1g26630	At1g12360	0.05
At1g26630	At2g30410	0.0416666667
At1g26630	At1g67490	0.0454545455
At1g26630	At1g08560	0.05
At1g26630	At3g08550	0.04
At1g26630	At5g49720	0.0476190476
At1g26630	At1g16540	0.0126582278
At1g26630	At1g49430	0.1219512195
At1g26630	At5g39740	0.2413793103
At1g26630	At2g37860	0.0416666667
At1g26630	At2g45970	0.0434782609
At1g26630	At1g21970	0.0869565217
At1g26630	At1g28300	0.0869565217
At1g26630	At5g61230	0.0434782609
At1g26630	At5g13910	0.0740740741
At1g26630	At1g11755	0.1818181818
At1g26630	At2g40190	0.049382716
At1g26630	At3g22990	0.0465116279
At1g26630	At5g61850	0.037037037
At1g26630	At5g40780	0.0117647059
At1g26630	At1g08130	0.4
At1g26630	At5g03790	0.0952380952
At1g26630	At1g26780	0.0322580645
At1g26630	At5g26860	0.1071428571
At1g26630	At5g47040	0.0714285714
At1g26630	At1g05385	0.1428571429
At1g26630	At1g02910	0.1428571429
At1g26630	At5g48910	0.1428571429
At1g26630	At3g57650	0.2173913043
At1g26630	At4g26466	0.0476190476
At1g26630	At5g02030	0.1
At1g26630	At1g01510	0.0740740741
At1g26630	At4g32551	0.0952380952
At1g26630	At2g32700	0.1071428571
At1g26630	At5g57030	0.009009009
At1g26630	At4g13430	0.0384615385
At1g26630	At4g15570	0.0434782609
At1g26630	At5g50850	0.05
At1g26630	At1g07360	0.1538461538
At1g26630	At1g77080	0.15
At1g26630	At3g27530	0.1578947368
At1g26630	At5g23010	0.0384615385
At1g26630	At1g44900	0.05
At1g26630	At1g02580	0.0416666667
At1g26630	At2g02955	0.0476190476
At1g26630	At5g14760	0.05
At1g26630	At3g10870	0.04
At1g26630	At5g49160	0.05
At1g26630	At2g19080	0.0909090909
At1g26630	At4g01220	0.0454545455
At1g26630	At2g21870	0.0454545455
At1g26630	At1g08660	0.0476190476
At1g26630	At4g28580	0.0476190476
At1g26630	At5g64560	0.0476190476
At1g26630	At5g23630	0.1538461538
At1g26630	At1g55600	0.05
At1g26630	At5g56580	0.347826087
At1g26630	At3g50870	0.05
At1g26630	At2g05990	0.1379310345
At1g26630	At4g01370	0.0476190476
At1g26630	At1g19850	0.05
At1g26630	At5g54260	0.036036036
At1g26630	At1g04120	0.1428571429
At1g26630	At4g35490	0.1363636364
At1g26630	At2g04660	0.0476190476
At1g26630	At5g58230	0.0476190476
At1g26630	At4g29840	0.0379746835
At1g26630	At1g78770	0.0476190476
At1g26630	At3g51160	0.1304347826
At1g26630	At3g06120	0.1739130435
At1g26630	At5g59780	0.05
At1g26630	At4g18770	0.0476190476
At1g26630	At3g21070	0.1428571429
At1g26630	At1g65410	0.2608695652
At1g26630	At5g63310	0.0357142857
At1g26630	At5g05970	0.0434782609
At1g26630	At4g30930	0.0434782609
At1g26630	At1g24450	0.0454545455
At1g26630	At1g31817	0.0434782609
At1g26630	At1g31470	0.0434782609
At1g26630	At1g19520	0.0434782609
At1g26630	At2g20585	0.0434782609
At1g26630	At5g65720	0.125
At1g26630	At5g17290	0.15
At1g26630	At3g47450	0.0108695652
At1g26630	At1g17690	0.0476190476
At1g26630	At2g43040	0.0476190476
At1g26630	At2g31260	0.04
At1g26630	At1g29940	0.0454545455
At1g26630	At5g45140	0.0454545455
At1g26630	At4g33090	0.05
At1g26630	At1g28380	0.2083333333
At1g26630	At2g17430	0.0476190476
At1g26630	At2g41680	0.027027027
At1g26630	At1g79280	0.1538461538
At1g26630	At4g12720	0.2
At1g26630	At5g02600	0.15
At1g26630	At5g11270	0.037037037
At1g26630	At5g19620	0.05
At1g26630	At4g18830	0.05
At1g26630	At4g16370	0.05
At1g26630	At2g46790	0.0740740741
At1g26630	At2g37560	0.05
At1g26630	At1g79850	0.0384615385
At1g26630	At1g47720	0.347826087
At1g26630	At5g48010	0.0454545455
At1g26630	At1g28490	0.0454545455
At1g26630	At1g74900	0.125
At1g26630	At2g15820	0.1153846154
At1g26630	At3g55400	0.04
At1g26630	At5g49030	0.04
At1g26630	At5g64050	0.04
At1g26630	At2g25840	0.0434782609
At1g26630	At3g13490	0.04
At1g26630	At5g52520	0.0434782609
At1g26630	At1g11870	0.0434782609
At1g26630	At4g17300	0.0434782609
At1g26630	At1g25350	0.0454545455
At1g26630	At1g72320	0.2258064516
At1g26630	At2g35720	0.0384615385
At1g26630	At3g55610	0.05
At1g26630	At3g59050	0.0454545455
At1g26630	At1g48920	0.2162162162
At1g26630	At3g54010	0.05
At1g26630	At5g10480	0.05
At1g26630	At3g55480	0.0909090909
At1g26630	At2g34220	0.0454545455
At1g26630	At4g14790	0.0434782609
At1g26630	At4g00330	0.0454545455
At1g26630	At4g30720	0.04
At1g26630	At3g55250	0.04
At1g26630	At1g20110	0.04
At1g26630	At4g09650	0.0357142857
At1g26630	At5g02120	0.04
At1g26630	At5g09790	0.04
At1g26630	At1g71720	0.04
At1g26630	At1g76620	0.04
At1g26630	At5g08610	0.04
At1g26630	At2g01140	0.04
At1g26630	At4g34830	0.04
At1g26630	At5g62000	0.05
At1g26630	At2g38230	0.1578947368
At1g26630	At2g38670	0.05
At1g26630	At5g07500	0.05
At1g26630	At2g26350	0.05
At1g26630	At3g04460	0.1379310345
At1g26630	At3g07560	0.1363636364
At1g26630	At1g79810	0.05
At1g26630	At1g03000	0.0697674419
At1g26630	At1g01860	0.0416666667
At1g26630	At5g49510	0.025210084
At1g26630	At5g23290	0.025210084
At1g26630	At1g71440	0.0416666667
At1g26630	At4g00100	0.1041666667
At1g26630	At1g22780	0.1739130435
At1g26630	At2g35070	0.0454545455
At1g26630	At4g05450	0.0434782609
At1g26630	At3g05770	0.0454545455
At1g26630	At3g28860	0.03125
At1g26630	At3g21200	0.15
At1g26630	At5g40770	0.28
At1g26630	At3g52190	0.0476190476
At1g26630	At3g29320	0.0454545455
At1g26630	At3g47390	0.1304347826
At1g26630	At2g18790	0.2894736842
At1g26630	At2g34650	0.0967741935
At1g26630	At1g09530	0.125
At1g26630	At2g46970	0.0434782609
At1g26630	At3g59060	0.0357142857
At1g26630	At1g73590	0.0454545455
At1g26630	At2g01420	0.0454545455
At1g26630	At4g35450	0.3181818182
At1g26630	At1g52240	0.05
At1g26630	At5g52920	0.05
At1g26630	At2g02950	0.0416666667
At1g26630	At1g14280	0.0357142857
At1g26630	At1g01950	0.05
At1g26630	At1g55180	0.0909090909
At1g26630	At3g05630	0.0666666667
At1g26630	At3g25860	0.05
At1g26630	At5g51600	0.1071428571
At1g26630	At4g34940	0.0476190476
At1g26630	At2g28890	0.0526315789
At1g26630	At1g07630	0.0526315789
At1g26630	At5g58600	0.0227272727
At1g26630	At4g02460	0.0434782609
At1g26630	At5g61640	0.1578947368
At1g26630	At5g22130	0.0454545455
At1g26630	At3g22200	0.0909090909
At1g26630	At1g18450	0.2105263158
At1g26630	At4g39920	0.0416666667
At1g26630	At4g14713	0.0454545455
At1g26630	At3g12380	0.0280373832
At1g26630	At2g19760	0.0526315789
At1g26630	At4g02060	0.0476190476
At1g26630	At3g60830	0.05
At1g26630	At5g02810	0.0689655172
At1g26630	At2g28610	0.0526315789
At1g26630	At5g02310	0.15
At1g26630	At4g28750	0.1304347826
At1g26630	At1g55670	0.1428571429
At1g26630	At2g02220	0.1363636364
At1g26630	At2g25180	0.125
At1g26630	At3g02150	0.037037037
At1g26630	At5g48840	0.05
At1g26630	At1g74260	0.0322580645
At1g26630	At3g16857	0.05
At1g26630	At1g22700	0.08
At1g26630	At3g19170	0.0454545455
At1g26630	At3g50820	0.0344827586
At1g26630	At5g66570	0.1578947368
At1g26630	At1g74720	0.1481481481
At1g26630	At2g01350	0.05
At1g26630	At4g21800	0.05
At1g26630	At5g55590	0.037037037
At1g26630	At3g07970	0.037037037
At1g26630	At4g20050	0.037037037
At1g26630	At5g50210	0.05
At1g26630	At3g25140	0.0394736842
At1g26630	At3g12160	0.037037037
At1g26630	At1g18080	0.1481481481
At1g26630	At1g79650	0.09375
At1g26630	At2g31970	0.0366972477
At1g26630	At3g08850	0.05
At1g26630	At3g48100	0.1666666667
At1g26630	At3g55510	0.05
At1g26630	At1g32230	0.0338983051
At1g26630	At1g25490	0.1111111111
At1g26630	At5g17520	0.0545454545
At1g26630	At2g30280	0.1724137931
At1g26630	At2g40890	0.0379746835
At1g26630	At4g24580	0.0476190476
At1g26630	At5g60690	0.0384615385
At1g26630	At5g12210	0.2962962963
At1g26630	At1g49770	0.05
At1g26630	At1g78570	0.1153846154
At1g26630	At2g01735	0.05
At1g26630	At5g09680	0.1071428571
At1g26630	At3g61730	0.0869565217
At1g26630	At4g23100	0.0366972477
At1g26630	At2g21790	0.1923076923
At1g26630	At4g36380	0.0769230769
At1g26630	At2g24490	0.0731707317
At1g26630	At2g37630	0.0526315789
At1g26630	At4g33495	0.05
At1g26630	At2g48070	0.018404908
At1g26630	At2g01290	0.037037037
At1g26630	At1g26910	0.3684210526
At1g26630	At5g02870	0.32
At1g26630	At1g65620	0.0526315789
At1g26630	At4g38630	0.0238095238
At1g26630	At1g64520	0.0459770115
At1g26630	At2g20580	0.05
At1g26630	At5g05780	0.1842105263
At1g26630	At5g15700	0.0833333333
At1g26630	At1g68990	0.0434782609
At1g26630	At4g31700	0.0952380952
At1g26630	At4g29040	0.1578947368
At1g26630	At3g05530	0.2608695652
At1g26630	At1g54060	0.1290322581
At1g26630	At1g03360	0.05
At1g26630	At1g21310	0.05
At1g26630	At5g01410	0.1851851852
At1g26630	At3g27670	0.05
At1g26630	At1g71100	0.0416666667
At1g26630	At4g32410	0.0833333333
At1g26630	At5g63840	0.05
At1g26630	At3g24560	0.05
At1g26630	At3g45890	0.15
At1g26630	At2g31190	0.15
At1g26630	At5g47910	0.1578947368
At1g26630	At3g12280	0.0454545455
At1g26630	At1g58250	0.15
At1g26630	At1g14320	0.05
At1g26630	At3g59770	0.04
At1g26630	At4g39460	0.1111111111
At1g26630	At3g02470	0.1111111111
At1g26630	At5g35770	0.0526315789
At1g26630	At1g02730	0.3
At1g26630	At1g80680	0.09375
At1g26630	At1g27760	0.0476190476
At1g26630	At2g36390	0.0454545455
At1g26630	At1g49040	0.2258064516
At1g26630	At1g62750	0.0740740741
At1g26630	At3g19570	0.037037037
At1g26630	At3g47870	0.0434782609
At1g26630	At3g15390	0.12
At1g26630	At4g15180	0.2105263158
At1g26630	At5g66760	0.0454545455
At1g26630	At1g11890	0.0454545455
At1g26630	At3g10380	0.0476190476
At1g26630	At1g21650	0.05
At1g26630	At5g37055	0.0277777778
At1g26630	At2g34680	0.0454545455
At1g26630	At3g61710	0.0476190476
At1g26630	At3g45100	0.0454545455
At1g26630	At3g54690	0.0476190476
At1g26630	At4g00800	0.0434782609
At1g26630	At1g43850	0.1724137931
At1g26630	At3g52180	0.0545454545
At1g26630	At2g27100	0.04
At1g26630	At3g27460	0.3
At1g26630	At5g46860	0.1428571429
At1g26630	At4g24190	0.0869565217
At1g26630	At4g32400	0.0074626866
At1g26630	At4g31120	0.0357142857
At1g26630	At1g77180	0.15
At1g26630	At2g22410	0.1363636364
At1g26630	At2g28000	0.05
At1g26630	At4g24210	0.125
At1g26630	At5g48600	0.0434782609
At1g26630	At5g19400	0.1020408163
At1g26630	At1g22270	0.3157894737
At1g26630	At5g13710	0.05
At1g26630	At1g20330	0.1351351351
At1g26630	At1g73720	0.2
At1g26630	At3g25520	0.0454545455
At1g26630	At4g18470	0.25
At1g26630	At2g03050	0.0416666667
At1g26630	At3g46550	0.037037037
At1g26630	At2g37970	0.0357142857
At1g26630	At1g27370	0.0434782609
At1g26630	At1g27360	0.0454545455
At1g26630	At3g57920	0.15
At1g26630	At5g43270	0.0416666667
At1g26630	At2g42200	0.0769230769
At1g26630	At2g03680	0.0476190476
At1g26630	At2g15570	0.15
At1g26630	At1g16410	0.0344827586
At1g26630	At4g10710	0.0434782609
At1g26630	At1g58440	0.1363636364
At1g26630	At2g22300	0.0090909091
At1g26630	At1g16610	0.1666666667
At1g26630	At3g13065	0.1052631579
At1g26630	At2g35510	0.0322580645
At1g26630	At3g02280	0.05
At1g26630	At1g79440	0.2727272727
At1g26630	At2g45690	0.05
At1g26630	At2g43710	0.011627907
At1g26630	At2g17090	0.0476190476
At1g26630	At4g34620	0.05
At1g26630	At3g28730	0.0434782609
At1g26630	At2g33880	0.0666666667
At1g26630	At1g32200	0.1428571429
At1g26630	At1g62360	0.05
At1g26630	At1g07130	0.05
At1g26630	At1g79230	0.05
At1g26630	At3g53020	0.0892857143
At1g26630	At1g71880	0.012987013
At1g26630	At4g02700	0.1290322581
At1g26630	At1g23090	0.1290322581
At1g26630	At3g15990	0.1290322581
At1g26630	At5g19600	0.1290322581
At1g26630	At1g01040	0.0277777778
At1g26630	At1g80070	0.0476190476
At1g26630	At2g31650	0.15
At1g26630	At5g13650	0.0454545455
At1g26630	At2g47990	0.1818181818
At1g26630	At1g72440	0.0434782609
At1g26630	At1g16280	0.0476190476
At1g26630	At1g67140	0.2272727273
At1g26630	At5g51330	0.0476190476
At1g26630	At3g04740	0.1296296296
At1g26630	At2g31170	0.0434782609
At1g26630	At2g28290	0.0882352941
At1g26630	At5g42400	0.1
At1g26630	At3g59550	0.0454545455
At1g26630	At5g16830	0.0476190476
At1g26630	At5g26980	0.0476190476
At1g26630	At4g02195	0.0476190476
At1g26630	At5g58270	0.1666666667
At1g26630	At2g19450	0.0285714286
At1g26630	At1g15690	0.0909090909
At1g26630	At1g54040	0.0384615385
At1g26630	At3g45150	0.0454545455
At1g26630	At3g16640	0.0454545455
At1g26630	At5g15170	0.1111111111
At1g26630	At4g32700	0.1739130435
At1g26630	At1g05180	0.0555555556
At1g26630	At3g43210	0.0384615385
At1g26630	At5g03840	0.1904761905
At1g26630	At5g17690	0.2
At1g26630	At2g47510	0.0434782609
At1g26630	At1g19800	0.05
At1g26630	At3g20320	0.15
At1g26630	At3g05000	0.0454545455
At1g26630	At5g23080	0.1063829787
At1g26630	At1g06950	0.0384615385
At1g26630	At1g04940	0.04
At1g26630	At4g23430	0.05
At1g26630	At3g22380	0.0084745763
At1g26630	At2g36830	0.1363636364
At1g26630	At5g20350	0.1034482759
At1g26630	At3g02260	0.0909090909
At1g26630	At1g20840	0.0119047619
At1g26630	At5g05000	0.1578947368
At1g26630	At3g46740	0.05
At1g26630	At4g02570	0.011627907
At1g26630	At5g63920	0.05
At1g26630	At4g27060	0.0740740741
At1g26630	At1g50030	0.05
At1g26630	At5g16750	0.0476190476
At1g26630	At3g01780	0.0476190476
At1g26630	At1g78580	0.05
At1g26630	At1g08030	0.1612903226
At1g26630	At1g51450	0.05
At1g26630	At3g26410	0.15
At1g26630	At5g46700	0.0526315789
At1g26630	At4g01050	0.0344827586
At1g26630	At5g54440	0.0454545455
At1g26630	At2g04530	0.05
At1g26630	At1g78240	0.0416666667
At1g26630	At3g18730	0.1428571429
At1g26630	At5g20930	0.0526315789
At1g26630	At3g22780	0.0571428571
At1g26630	At1g19080	0.05
At1g26630	At3g60740	0.0416666667
At1g26630	At5g62410	0.0434782609
At1g26630	At2g18390	0.0416666667
At1g26630	At3g20630	0.0454545455
At1g26630	At2g27170	0.0454545455
At1g26630	At3g54670	0.0454545455
At1g26630	At3g20070	0.0454545455
At1g26630	At1g14610	0.0416666667
At1g26630	At1g74970	0.0454545455
At1g26630	At1g50320	0.0952380952
At1g26630	At3g10400	0.08
At1g26630	At1g14400	0.1052631579
At1g26630	At1g17110	0.4333333333
At1g26630	At3g21640	0.05
At1g26630	At3g56040	0.0357142857
At1g26630	At2g47470	0.0476190476
At1g26630	At5g61160	0.0357142857
At1g26630	At3g53900	0.1212121212
At1g26630	At1g03190	0.12
At1g26630	At5g08370	0.0909090909
At1g26630	At1g12240	0.1578947368
At1g26630	At1g02120	0.0117647059
At1g26630	At2g30950	0.0357142857
At1g26630	At2g38020	0.05
At1g26630	At3g13300	0.2083333333
At1g26630	At5g18000	0.0476190476
At1g26630	At1g29900	0.1481481481
At1g26630	At3g27740	0.0909090909
At1g26630	At2g47040	0.0454545455
At1g26630	At1g78900	0.0454545455
At1g26630	At5g61150	0.05
At1g26630	At5g57320	0.0476190476
At1g26630	At1g77140	0.1363636364
At1g26630	At1g71270	0.0454545455
At1g26630	At4g26850	0.0068965517
At1g26630	At3g14370	0.05
At1g26630	At1g21270	0.2173913043
At1g26630	At1g16150	0.0176470588
At1g26630	At5g59340	0.0476190476
At1g26630	At3g33520	0.0666666667
At1g26630	At3g54320	0.05
At1g26630	At3g01080	0.0909090909
At1g26630	At5g02190	0.0434782609
At1g26630	At5g48720	0.0222222222
At1g26630	At1g75660	0.0434782609
At1g26630	At1g68560	0.0476190476
At1g26630	At4g05410	0.0454545455
At1g26630	At1g63700	0.05
At1g26630	At5g59440	0.05
At1g26630	At2g41940	0.1818181818
At1g26630	At3g52770	0.1578947368
At1g26630	At2g42380	0.0416666667
At1g26630	At2g45770	0.0416666667
At1g26630	At4g24280	0.2592592593
At1g26630	At1g07930	0.1578947368
At1g26630	At4g00020	0.009009009
At1g26630	At1g10840	0.025
At1g26630	At3g21150	0.0740740741
At1g26630	At1g23400	0.0384615385
At1g26630	Medtr2g035020	0.0740740741
At1g26630	AFI56799.1	0.0461538462
At1g26630	JF929904.1	0.023255814
At1g26630	At1g15220	0.05
At1g26630	Medtr3g098560	0.04
At1g26630	Medtr7g101410	0.0238095238
At1g26630	Medtr3g021180	0.1
At1g26630	Medtr3g021350	0.1
At1g26630	At1g09770	0.05
At1g26630	Os03g0416200	0.0333333333
At1g26630	Os09g0422500	0.0434782609
At1g26630	Os05g0245300	0.0697674419
At1g26630	Os05g0333200	0.0526315789
At1g26630	Os06g0154200	0.0487804878
At1g26630	Os03g0121901	0.0196078431
At1g26630	Os03g0215200	0.0454545455
At1g26630	At3g01370	0.0454545455
At1g26630	Os03g0227700	0.04
At1g26630	At2g30240	0.0384615385
At1g26630	Os02g0761000	0.0357142857
At1g26630	Os01g0907900	0.0425531915
At1g26630	Os06g0597400	0.0416666667
At1g26630	At4g34700	0.1951219512
At1g26630	Os01g0527600	0.0526315789
At1g26630	Os04g0509300	0.064516129
At1g26630	Os03g0707600	0.0681818182
At1g26630	Os11g0235200	0.1176470588
At1g26630	At5g54250	0.0340909091
At1g26630	Os01g0501700	0.0227272727
At1g26630	Os07g0164000	0.0833333333
At1g26630	Os04g0448900	0.0126582278
At1g26630	Solyc07g062840	0.0434782609
At1g26630	Solyc02g081120	0.04
At1g26630	Solyc02g081670	0.0277777778
At1g26630	At5g45380	0.0169491525
At1g26630	Solyc11g069030	0.0322580645	0.0384615385
At1g26630	Solyc01g100490	0.0833333333	0.0909090909
At1g26630	At5g67270	0.0909090909
At1g26630	Solyc04g051510	0.0909090909	0.1052631579
At1g26630	Solyc03g119060	0.0909090909
At1g26630	Solyc02g089160	0.1052631579	0.1304347826
At1g26630	At1g79940	0.0454545455
At1g26630	Solyc04g076850	0.0416666667
At1g26630	Solyc03g118160	0.0212765957
At1g26630	At3g08970	0.0454545455
At1g26630	Solyc07g066480	0.0888888889
At1g26630	Solyc11g010570	0.0344827586
At1g26630	Solyc07g062680	0.0666666667
At1g26630	Solyc07g056570	0.0434782609
At1g26630	Solyc10g044670	0.05
At1g26630	At2g20750	0.0740740741
At1g26630	Solyc04g014870	0.12
At1g26630	HQ317907	0.16
At1g26630	At5g64440	0.064516129
At1g26630	HQ317908	0.0126582278
At1g26630	At1g60950	0.0666666667
At1g26630	Solyc02g090890	0.0416666667
At1g26630	GRMZM2G081554	0.0612244898	0.0909090909
At1g26630	At4g03240	0.05
At1g26630	GRMZM2G109326	0.0434782609
At1g26630	At3g60370	0.2380952381
At1g26630	At4g21200	0.0555555556
At1g26630	GRMZM2G022489	0.0363636364
At1g26630	GRMZM2G051637	0.0476190476	0.1071428571
At1g26630	GRMZM2G093195	0.0869565217	0.0909090909
At1g26630	GRMZM2G144744	0.0444444444	0.0476190476	0.1111111111
At1g26630	GRMZM2G024973	0.0869565217	0.1111111111
At1g26630	GRMZM2G067921	0.0344827586
At1g26630	GRMZM2G057000	0.0869565217
At1g26630	GRMZM2G092198	0.0689655172
At1g26630	GRMZM2G452178	0.0434782609	0.0487804878
At1g26630	At3g52115	0.05
At1g26630	GRMZM2G118250	0.0434782609
At1g26630	GRMZM2G017087	0.0476190476
At1g26630	GRMZM2G044074	0.0454545455
At1g26630	At3g07160	0.1428571429
At1g26630	GRMZM2G027522	0.0434782609
At1g26630	GRMZM2G082264	0.037037037
At1g26630	JN020030.1	0.0909090909
At1g26630	GRMZM2G069028	0.0909090909	0.1538461538
At1g26630	NM_001111772.1	0.0869565217
At1g26630	GRMZM2G020187	0.08
At1g26630	GRMZM2G109987	0.0476190476
At1g26630	At3g10690	0.05
At1g26630	GRMZM2G028041	0.0476190476
At1g26630	GRMZM2G099056	0.0476190476
At1g26630	At3g61890	0.05
At1g26630	GRMZM2G039113	0.1290322581
At1g26630	GRMZM2G104843	0.0454545455
At1g26630	GRMZM2G067176	0.0322580645
At1g26630	At4g39800	0.03125
At1g26630	At5g20040	0.0125
At1g26630	At4g32720	0.05
At1g26630	At2g43090	0.0476190476
At1g26630	At4g02980	0.05
At1g26630	At3g15150	0.1428571429
At1g26630	At4g29170	0.05
At1g26630	At3g45640	0.0434782609
At1g26630	At3g49660	0.05
At1g26630	At4g34990	0.0357142857
At1g26630	At3g10670	0.05
At1g26630	At5g50960	0.05
At1g26630	At5g55810	0.0454545455
At1g26630	At2g41560	0.0416666667
At1g26630	At1g55870	0.05
At1g26630	At5g49970	0.0227272727
At1g26630	At5g04810	0.05
At1g26630	At4g23660	0.05
At1g26630	At5g39400	0.037037037
At1g26630	At5g22010	0.05
At1g26630	At1g22620	0.2222222222
At1g26630	At2g03120	0.0454545455
At1g26630	At1g11720	0.0163934426
At1g26630	At1g36160	0.0476190476
At1g26630	At2g47620	0.0476190476
At1g26630	At1g21700	0.4
At1g26630	At5g22330	0.0416666667
At1g26630	At5g52560	0.0476190476
At1g26630	At1g60490	0.0476190476
At1g26630	At4g19490	0.0434782609
At1g26630	At3g19770	0.05
At1g26630	At1g68730	0.05
At1g26630	At2g39990	0.0454545455
At1g26630	At3g44880	0.0434782609
At1g26630	At1g64060	0.0365853659
At1g26630	At4g33430	0.0714285714
At1g26630	At5g55700	0.0555555556
At1g26630	At1g61720	0.0333333333
At1g26630	At3g61190	0.0909090909
At1g26630	At1g04020	0.1379310345
At1g26630	At4g37000	0.0434782609
At1g26630	At1g64670	0.0327868852
At1g26630	At2g45400	0.0476190476
At1g26630	At5g08130	0.0454545455
At1g26630	At5g19530	0.2
At1g26630	At5g24630	0.1428571429
At1g26630	At5g02820	0.0740740741
At1g26630	At5g57590	0.05
At1g26630	At2g43360	0.05
At1g26630	At3g48250	0.0365853659
At1g26630	At3g23980	0.2068965517
At1g26630	At5g53400	0.05
At1g26630	At5g61900	0.2272727273
At1g26630	At1g62940	0.0526315789
At1g26630	At4g08150	0.0416666667
At1g26630	At3g30180	0.0967741935
At1g26630	At4g39400	0.0566037736
At1g26630	At2g42160	0.0333333333
At1g26630	At2g46020	0.28
At1g26630	At1g31880	0.0280373832
At1g26630	At4g25050	0.0882352941
At1g26630	At5g18930	0.1111111111
At1g26630	At3g10800	0.0416666667
At1g26630	At3g19590	0.0454545455
At1g26630	At2g30490	0.1
At1g26630	At5g16390	0.0454545455
At1g26630	At1g29690	0.2173913043
At1g26630	At1g06490	0.1428571429
At1g26630	At2g41110	0.0476190476
At1g26630	At2g02560	0.0545454545
At1g26630	At2g47450	0.04
At1g26630	At2g07050	0.0555555556
At1g26630	At4g35090	0.1111111111
At1g26630	At3g61510	0.011627907
At1g26630	At2g38170	0.0909090909
At1g26630	At5g05690	0.15
At1g26630	At1g01480	0.03125
At1g26630	At1g30450	0.2068965517
At1g26630	At2g44990	0.1724137931
At1g26630	At3g48750	0.0222222222
At1g26630	At3g25100	0.0476190476
At1g26630	At2g22810	0.015625
At1g26630	At3g09840	0.0434782609
At1g26630	At4g28980	0.0769230769
At1g26630	At1g01370	0.05
At1g26630	At3g55360	0.1515151515
At1g26630	At5g65800	0.0117647059
At1g26630	At5g05170	0.0714285714
At1g26630	At4g11280	0.0333333333
At1g26630	At1g44446	0.04
At1g26630	At3g56940	0.12
At1g26630	At3g06400	0.05
At1g26630	At1g35580	0.1428571429
At1g26630	At4g30960	0.0078125
At1g26630	At2g47430	0.05
At1g26630	At2g20190	0.3
At1g26630	At3g49700	0.0322580645
At1g26630	At5g26240	0.0280373832
At1g26630	At2g23380	0.0526315789
At1g26630	At1g02560	0.05
At1g26630	At1g12410	0.1363636364
At1g26630	At4g17040	0.0384615385
At1g26630	At3g04680	0.0476190476
At1g26630	At1g75820	0.027027027
At1g26630	At5g14870	0.0476190476
At1g26630	At2g24790	0.0833333333
At1g26630	At5g09810	0.15
At1g26630	At3g13550	0.0714285714
At1g26630	At2g32950	0.0263157895
At1g26630	At5g42970	0.1142857143
At1g26630	At4g14110	0.0277777778
At1g26630	At2g20120	0.1428571429
At1g26630	At5g50375	0.1818181818
At1g26630	At4g12560	0.0344827586
At1g26630	At5g64930	0.04
At1g26630	At2g01830	0.0714285714
At1g26630	At5g51020	0.2413793103
At1g26630	At5g13290	0.0454545455
At1g26630	At1g09210	0.0243902439
At1g26630	At3g03630	0.1428571429
At1g26630	At5g17880	0.0384615385
At1g26630	At2g22125	0.2
At1g26630	At2g35650	0.0454545455
At1g26630	At2g33100	0.0476190476
At1g26630	At4g38190	0.0476190476
At1g26630	At1g22920	0.1126760563
At1g26630	At4g31400	0.0434782609
At1g26630	At5g03730	0.1891891892
At1g26630	At3g15170	0.0454545455
At1g26630	At5g53950	0.0454545455
At1g26630	At1g76420	0.0384615385
At1g26630	At5g13690	0.05
At1g26630	At5g22110	0.05
At1g26630	At3g01480	0.125
At1g26630	At2g26170	0.1785714286
At1g26630	At5g23190	0.0384615385
At1g26630	At2g39770	0.005988024
At1g26630	At5g23060	0.1578947368
At1g26630	At1g49970	0.1538461538
At1g26630	At1g55490	0.1666666667
At1g26630	At1g19270	0.0444444444
At1g26630	At2g44810	0.0666666667
At1g26630	At2g37250	0.0454545455
At1g26630	At4g31770	0.05
At1g26630	At5g50920	0.0384615385
At1g26630	At4g31160	0.05
At1g26630	At5g20320	0.0909090909
At1g26630	At1g26110	0.027027027
At1g26630	At5g42080	0.05
At1g26630	At3g20550	0.12
At1g26630	At4g10180	0.125
At1g26630	At2g38050	0.1176470588
At1g26630	At1g14830	0.0476190476
At1g26630	At5g66680	0.05
At1g26630	At2g45440	0.0545454545
At1g26630	At5g04560	0.0476190476
At1g26630	At5g15410	0.1363636364
At1g26630	At5g62440	0.05
At1g26630	At2g36120	0.04
At1g26630	At5g10250	0.1304347826
At1g26630	At4g18750	0.2
At1g26630	At4g01100	0.15
At1g26630	At2g40840	0.0545454545
At1g26630	At1g24590	0.027027027
At1g26630	At1g12980	0.0208333333
At1g26630	At1g17840	0.0526315789
At1g26630	At3g60460	0.0476190476
At1g26630	At1g64570	0.0476190476
At1g26630	At3g19820	0.0394736842
At1g26630	At3g50660	0.1578947368
At1g26630	At1g50430	0.04
At1g26630	At3g02580	0.04
At1g26630	At5g14960	0.05
At1g26630	At2g34790	0.0476190476
At1g26630	At1g68310	0.0769230769
At1g26630	At4g13890	0.0476190476
At1g26630	At3g23440	0.0476190476
At1g26630	At4g00310	0.0476190476
At1g26630	At3g48110	0.05
At1g26630	At4g22970	0.05
At1g26630	At2g19560	0.125
At1g26630	At2g27150	0.012195122
At1g26630	At3g04580	0.0238095238
At1g26630	At5g22350	0.125
At1g26630	At3g11220	0.0666666667
At1g26630	At5g13680	0.064516129
At1g26630	At5g50320	0.0666666667
At1g26630	At4g34460	0.0357142857
At1g26630	At1g05850	0.1714285714
At1g26630	At3g06910	0.15
At1g26630	At5g50280	0.05
At1g26630	At4g20090	0.05
At1g26630	At4g26300	0.05
At1g26630	At5g22800	0.05
At1g26630	At1g79560	0.05
At1g26630	At2g45330	0.05
At1g26630	At4g33680	0.05
At1g26630	At1g43710	0.0476190476
At1g26630	At3g48930	0.0476190476
At1g26630	At1g49400	0.05
At1g26630	At1g79350	0.05
At1g26630	At5g26742	0.05
At1g26630	At1g48850	0.0476190476
At1g26630	At2g26830	0.05
At1g26630	At5g22640	0.05
At1g26630	At1g60170	0.05
At1g26630	At5g17710	0.05
At1g26630	At5g23880	0.0476190476
At1g26630	At3g18110	0.05
At1g26630	At1g49510	0.05
At1g26630	At1g55350	0.0689655172
At1g26630	At5g48230	0.0476190476
At1g26630	At4g23250	0.05
At1g26630	At1g56200	0.05
At1g26630	At2g26060	0.05
At1g26630	At3g01610	0.05
At1g26630	At4g26500	0.05
At1g26630	At5g21140	0.05
At1g26630	At2g31340	0.05
At1g26630	At4g13940	0.0454545455
At1g26630	At5g20920	0.05
At1g26630	At5g67570	0.05
At1g26630	At4g24270	0.05
At1g26630	At4g21190	0.05
At1g26630	At1g80260	0.05
At1g26630	At5g49930	0.05
At1g26630	At1g06150	0.05
At1g26630	At5g37510	0.0476190476
At1g26630	At1g78630	0.05
At1g26630	At1g20960	0.05
At1g26630	At2g37920	0.05
At1g26630	At2g03150	0.05
At1g26630	At1g12770	0.05
At1g26630	At2g34780	0.0434782609
At1g26630	At3g55620	0.05
At1g26630	At5g57930	0.05
At1g26630	At3g57870	0.0476190476
At1g26630	At5g27720	0.05
At1g26630	At1g58210	0.05
At1g26630	At1g04635	0.05
At1g26630	At1g67440	0.05
At1g26630	At4g09980	0.05
At1g26630	At5g62990	0.05
At1g26630	At3g61780	0.05
At1g26630	At5g22370	0.05
At1g26630	At4g10760	0.05
At1g26630	At1g11680	0.05
At1g26630	At5g56930	0.05
At1g26630	At1g76060	0.05
At1g26630	At3g49240	0.05
At1g26630	At1g55900	0.05
At1g26630	At3g18390	0.05
At1g26630	At5g08170	0.05
At1g26630	At4g20060	0.05
At1g26630	At5g03800	0.05
At1g26630	At4g28210	0.05
At1g26630	At2g04030	0.05
At1g26630	At1g65360	0.0384615385
At1g26630	At3g54350	0.05
At1g26630	At1g21690	0.05
At1g26630	At3g07060	0.05
At1g26630	At4g21710	0.0434782609
At1g26630	At3g07430	0.05
At1g26630	At4g30580	0.05
At1g26630	At2g28880	0.05
At1g26630	At2g22870	0.05
At1g26630	At1g10510	0.05
At1g26630	At3g05680	0.05
At1g26630	At5g24400	0.05
At1g26630	At5g66055	0.05
At1g26630	At3g29290	0.05
At1g26630	At3g16290	0.05
At1g26630	At5g09900	0.2380952381
At1g26630	At3g52590	0.0434782609
At1g26630	At1g21390	0.05
At1g26630	At3g04400	0.05
At1g26630	At1g75350	0.05
At1g26630	At1g48175	0.05
At1g26630	At1g22090	0.05
At1g26630	At1g43170	0.05
At1g26630	At1g79490	0.05
At1g26630	At2g21710	0.05
At1g26630	At5g12840	0.0476190476
At1g26630	At5g16715	0.05
At1g26630	At3g49170	0.05
At1g26630	At4g21130	0.05
At1g26630	At1g30610	0.05
At1g26630	At1g08260	0.25
At1g26630	At2g24840	0.0476190476
At1g26630	At2g31530	0.05
At1g26630	At2g18020	0.05
At1g26630	At3g54660	0.05
At1g26630	At4g04350	0.05
At1g26630	At1g02780	0.05
At1g26630	At1g05190	0.05
At1g26630	At5g60540	0.05
At1g26630	At2g25660	0.05
At1g26630	At1g08840	0.05
At1g26630	At1g24340	0.05
At1g26630	At3g48470	0.05
At1g26630	At2g18510	0.05
At1g26630	At4g11150	0.05
At1g26630	At4g39620	0.05
At1g26630	At3g18290	0.05
At1g26630	At3g04340	0.05
At1g26630	At5g27540	0.0476190476
At1g26630	At3g46560	0.05
At1g26630	At4g13750	0.32
At1g26630	At5g14170	0.1363636364
At1g26630	At1g48410	0.0434782609
At1g26630	At2g41720	0.05
At1g26630	At5g37630	0.05
At1g26630	At1g20200	0.0454545455
At1g26630	At4g29060	0.05
At1g26630	At5g61410	0.05
At1g26630	At3g20440	0.12
At1g26630	At5g02250	0.05
At1g26630	At5g55940	0.0476190476
At1g26630	At1g32490	0.1904761905
At1g26630	At5g19820	0.05
At1g26630	At5g06240	0.05
At1g26630	At3g19980	0.05
At1g26630	At5g53860	0.05
At1g26630	At3g12080	0.05
At1g26630	At4g14590	0.05
At1g26630	At3g12670	0.05
At1g26630	At3g20400	0.05
At1g26630	At5g39680	0.05
At1g26630	At5g39710	0.05
At1g26630	At5g63420	0.05
At1g26630	At1g12260	0.05
At1g26630	At3g06430	0.05
At1g26630	At4g33460	0.05
At1g26630	At4g29660	0.05
At1g26630	At1g80410	0.0476190476
At1g26630	At4g36630	0.05
At1g26630	At5g56680	0.05
At1g26630	At1g34550	0.05
At1g26630	At4g29860	0.05
At1g26630	At4g33990	0.05
At1g26630	At5g63050	0.05
At1g26630	At2g04842	0.05
At1g26630	At2g17250	0.05
At1g26630	At2g17510	0.05
At1g26630	At2g21470	0.05
At1g26630	At2g38770	0.05
At1g26630	At2g45000	0.05
At1g26630	At3g02660	0.0476190476
At1g26630	At3g13200	0.05
At1g26630	At4g03430	0.1363636364
At1g26630	At5g05560	0.05
At1g26630	At5g14800	0.05
At1g26630	At5g15540	0.05
At1g26630	At5g27740	0.05
At1g26630	At2g41500	0.0434782609
At1g26630	At2g43650	0.05
At1g26630	At4g36480	0.0434782609
At1g26630	At1g04950	0.0454545455
At1g26630	At5g15920	0.05
At1g26630	At2g18290	0.05
At1g26630	At4g37450	0.0476190476
At1g26630	At1g07320	0.05
At1g26630	At2g31060	0.05
At1g26630	At3g17300	0.05
At1g26630	At4g27010	0.05
At1g26630	At5g05680	0.05
At1g26630	At5g56290	0.05
At1g26630	At1g24706	0.05
At1g26630	At2g02150	0.05
At1g26630	At2g32590	0.05
At1g26630	At4g31780	0.0476190476
At1g26630	At1g68725	0.1176470588
At1g26630	At4g29910	0.05
At1g26630	At2g39080	0.05
At1g26630	At3g23110	0.05
At1g26630	At3g10220	0.05
At1g26630	At1g77470	0.0423728814
At1g26630	At1g63160	0.05
At1g26630	At5g49010	0.05
At1g26630	At1g67320	0.0476190476
At1g26630	At1g67630	0.05
At1g26630	At2g03870	0.0476190476
At1g26630	At5g49630	0.064516129
At1g26630	At5g08470	0.0476190476
At1g26630	At3g55010	0.05
At1g26630	At2g41350	0.0476190476
At1g26630	At5g24670	0.05
At1g26630	At2g30920	0.05
At1g26630	At1g34430	0.05
At1g26630	At3g06350	0.05
At1g26630	At4g19350	0.05
At1g26630	At5g18820	0.05
At1g26630	At5g39750	0.0476190476
At1g26630	At5g23940	0.05
At1g26630	At5g13010	0.05
At1g26630	At5g40480	0.0476190476
At1g26630	At5g18700	0.0476190476
At1g26630	At1g13980	0.05
At1g26630	At1g05600	0.05
At1g26630	At1g10910	0.05
At1g26630	At1g48350	0.05
At1g26630	At1g49880	0.05
At1g26630	At1g59990	0.05
At1g26630	At2g01390	0.05
At1g26630	At2g33800	0.0416666667
At1g26630	At2g36000	0.05
At1g26630	At2g44190	0.05
At1g26630	At2g47940	0.05
At1g26630	At3g04790	0.05
At1g26630	At3g14900	0.05
At1g26630	At3g17910	0.05
At1g26630	At3g27750	0.04
At1g26630	At3g63490	0.05
At1g26630	At5g57350	0.0476190476
At1g26630	At4g00620	0.05
At1g26630	At4g02790	0.05
At1g26630	At4g20740	0.05
At1g26630	At5g11890	0.05
At1g26630	At5g13510	0.05
At1g26630	At5g14320	0.05
At1g26630	At5g18570	0.05
At1g26630	At5g39980	0.05
At1g26630	At5g50390	0.05
At1g26630	At5g51200	0.05
At1g26630	At3g47950	0.0277777778
At1g26630	At5g58250	0.05
At1g26630	At5g64580	0.05
At1g26630	At2g30200	0.05
At1g26630	At5g40160	0.05
At1g26630	At2g01860	0.05
At1g26630	At5g27270	0.05
At1g26630	At5g11530	0.1951219512
At1g26630	At5g51230	0.1951219512
At1g26630	At3g55830	0.1228070175
At1g26630	At5g17400	0.1764705882
At1g26630	At4g15880	0.15
At1g26630	At2g40550	0.0476190476
At1g26630	At1g53580	0.05
At1g26630	At3g51770	0.0434782609
At1g26630	At2g33860	0.0526315789
At1g26630	At5g13150	0.16
At1g26630	At5g49830	0.2380952381
At1g26630	At3g29030	0.12
At1g26630	At5g07280	0.05
At1g26630	At5g51430	0.05
At1g26630	At4g33240	0.05
At1g26630	At3g14270	0.05
At1g26630	At2g38280	0.05
At1g26630	At2g29980	0.0384615385
At1g26630	At4g27030	0.0163934426
At1g26630	At4g30950	0.0051020408
At1g26630	At1g13330	0.05
At1g26630	At3g24140	0.2857142857
At1g26630	At1g65470	0.085106383
At1g26630	At5g64630	0.085106383
At1g26630	At1g08510	0.05
At1g26630	At3g54650	0.0222222222
At5g26030	At5g17330	1.0
At5g26030	At1g09940	1.0
At5g26030	At1g17290	0.0909090909
At5g26030	At4g23700	1.0
At5g26030	At5g48850	0.125
At5g26030	At5g60920	0.7142857143
At5g26030	At2g28670	0.1111111111
At5g26030	At5g22500	0.1666666667
At5g26030	At3g44540	0.1666666667
At5g26030	At3g44550	0.1666666667
At4g16280	At4g35900	1.0
At4g16280	At1g04400	1.0
At4g16280	At1g68050	1.0
At4g16280	At2g43410	1.0
At4g16280	At5g63980	0.0101010101
At4g16280	At3g59380	0.0416666667
At4g16280	At1g65480	1.0
At4g16280	At2g19520	1.0
At4g16280	At5g13480	0.3333333333
At4g16280	At1g03160	0.3333333333
At4g16280	At5g51810	0.0833333333
At4g16280	At1g15550	0.125
At4g16280	At1g22770	1.0
At4g16280	At1g79000	0.25
At4g16280	At5g63110	0.5
At4g16280	At3g05040	0.0204081633
At4g16280	At1g09700	0.0070422535
At4g16280	At3g48670	0.3333333333
At4g16280	At5g39740	0.0588235294
At4g16280	At1g62830	1.0
At4g16280	At4g02560	1.0
At4g16280	At5g23630	0.0909090909
At4g16280	At1g70170	0.3333333333
At4g16280	At3g18165	0.5
At4g16280	At1g65410	0.1
At4g16280	At5g17290	0.25
At4g16280	At4g24020	0.2
At4g16280	At5g02600	0.25
At4g16280	At5g24470	0.1428571429
At4g16280	At1g74900	0.0588235294
At4g16280	At1g07890	0.1666666667
At4g16280	At4g04885	1.0
At4g16280	At5g62000	0.0434782609
At4g16280	At5g49510	0.0097087379
At4g16280	At5g23290	0.0097087379
At4g16280	At4g00100	0.0294117647
At4g16280	At4g24620	0.1111111111
At4g16280	At3g28860	0.0714285714
At4g16280	At4g35450	0.1
At4g16280	At5g25370	0.0111111111
At4g16280	At1g55670	0.2
At4g16280	At1g18080	0.0833333333
At4g16280	At2g30280	0.0666666667
At4g16280	At3g48430	0.25
At4g16280	At5g02870	0.0714285714
At4g16280	At1g64520	0.0138888889
At4g16280	At5g05780	0.0384615385
At4g16280	At1g54060	0.0625
At4g16280	At4g39460	0.0909090909
At4g16280	At3g07525	0.0909090909
At4g16280	At3g52180	0.0256410256
At4g16280	At3g27460	0.1428571429
At4g16280	At5g46860	0.0769230769
At4g16280	At1g69935	0.1666666667
At4g16280	At2g41670	0.0434782609
At4g16280	At4g31120	0.1
At4g16280	At4g24210	0.125
At4g16280	At1g20330	0.0434782609
At4g16280	At1g20980	0.1666666667
At4g16280	At1g16610	0.0625
At4g16280	At2g35510	0.0769230769
At4g16280	At5g55170	1.0
At4g16280	At2g31650	0.25
At4g16280	At5g20350	0.0769230769
At4g16280	At4g20370	1.0
At4g16280	At5g08370	0.2
At4g16280	At1g75660	0.2
At4g16280	Os06g0181300	0.0434782609
At4g16280	Os06g0157700	1.0
At4g16280	At4g34700	0.0333333333
At4g16280	At5g44160	1.0
At4g16280	At1g04870	1.0
At4g16280	At4g18240	0.2
At4g16280	At3g03090	0.1666666667
At4g16280	At4g39400	0.027027027
At4g16280	At1g12410	0.1666666667
At4g16280	At5g15840	1.0
At4g16280	At4g20910	0.0555555556
At4g16280	At5g03730	0.04
At4g16280	At2g37250	0.25
At4g16280	At1g26110	0.0526315789
At4g16280	At3g20550	0.1111111111
At4g16280	At2g38050	0.0526315789
At4g16280	At2g22630	1.0
At4g16280	At4g22950	1.0
At4g16280	At2g45660	1.0
At4g16280	At4g24540	1.0
At2g26250	At4g27760	0.1111111111
At2g26250	At5g02200	0.0666666667
At2g26250	At2g45190	0.0588235294
At2g26250	At4g29010	0.0540540541
At2g26250	At5g08640	0.0133333333
At2g26250	At1g80350	0.04
At2g26250	At2g28110	0.0476190476
At2g26250	At5g67590	0.1
At2g26250	At5g53170	0.0714285714
At2g26250	At5g14250	0.05
At2g26250	At2g26990	0.0454545455
At2g26250	At3g26790	0.0769230769
At2g26250	At1g02090	0.0476190476
At2g26250	At3g61140	0.037037037
At2g26250	At5g25900	0.0454545455
At2g26250	At5g54690	0.0625
At2g26250	At3g54610	0.1212121212
At2g26250	At1g23310	0.2307692308
At2g26250	At4g39640	0.0666666667
At2g26250	At3g27160	0.0102040816
At2g26250	At3g58070	0.1111111111
At2g26250	At3g27920	0.1111111111
At2g26250	At5g41315	0.1111111111
At2g26250	At1g66200	0.0909090909
At2g26250	At5g04140	0.0769230769
At2g26250	At1g62340	0.3125
At2g26250	At3g20470	0.0769230769
At2g26250	At1g06230	0.0294117647
At2g26250	At3g52280	0.125
At2g26250	At1g33240	0.1111111111
At2g26250	At2g20300	0.4166666667
At2g26250	At4g38130	0.0731707317
At2g26250	At2g47760	0.0666666667
At2g26250	At1g73360	0.1
At2g26250	At5g60600	0.0133333333
At2g26250	At2g36230	0.0666666667
At2g26250	At5g43940	0.0384615385
At2g26250	At3g05040	0.0363636364
At2g26250	At1g72970	0.2727272727
At2g26250	At4g37470	0.0526315789
At2g26250	At2g44950	0.0769230769
At2g26250	At4g29130	0.023255814
At2g26250	At2g26670	0.1363636364
At2g26250	At1g09700	0.0067114094
At2g26250	At3g07610	0.0666666667
At2g26250	At2g04550	0.0384615385
At2g26250	At5g67100	0.0625
At2g26250	At5g14200	0.0666666667
At2g26250	At1g31180	0.02
At2g26250	At1g18500	0.2307692308
At2g26250	At2g38460	0.0588235294
At2g26250	At4g19690	0.0434782609
At2g26250	At4g18780	0.0666666667
At2g26250	At4g13510	0.0909090909
At2g26250	At5g17420	0.0666666667
At2g26250	At1g15950	0.125
At2g26250	At2g37090	0.0144927536
At2g26250	At2g38440	0.0769230769
At2g26250	At1g68480	0.1818181818
At2g26250	At5g28640	0.1
At2g26250	At5g16560	0.0666666667
At2g26250	At5g46290	0.0769230769
At2g26250	At3g16630	0.1111111111
At2g26250	At1g49430	0.0294117647
At2g26250	At5g39740	0.0416666667
At2g26250	At2g37860	0.0769230769
At2g26250	At2g45970	0.625
At2g26250	At1g21970	0.0769230769
At2g26250	At1g28300	0.0769230769
At2g26250	At5g13910	0.0588235294
At2g26250	At1g11755	0.0714285714
At2g26250	At2g40190	0.0277777778
At2g26250	At3g22990	0.0625
At2g26250	At5g40780	0.0416666667
At2g26250	At1g08130	0.0625
At2g26250	At5g03790	0.0909090909
At2g26250	At1g26780	0.3125
At2g26250	At3g57650	0.0625
At2g26250	At1g01510	0.125
At2g26250	At4g32551	0.0909090909
At2g26250	At5g57030	0.01
At2g26250	At4g13430	0.0666666667
At2g26250	At1g07360	0.0555555556
At2g26250	At5g23010	0.0666666667
At2g26250	At2g19080	0.0208333333
At2g26250	At5g23630	0.0555555556
At2g26250	At5g56580	0.0526315789
At2g26250	At2g05990	0.1578947368
At2g26250	At4g01370	0.0131578947
At2g26250	At5g63310	0.0588235294
At2g26250	At3g44200	0.1538461538
At2g26250	At5g65720	0.1363636364
At2g26250	At5g23230	0.0625
At2g26250	At3g47450	0.0379746835
At2g26250	At2g31260	0.0714285714
At2g26250	At1g28380	0.2
At2g26250	At1g79280	0.0555555556
At2g26250	At4g12720	0.0833333333
At2g26250	At5g11270	0.2142857143
At2g26250	At2g46790	0.0588235294
At2g26250	At1g79850	0.0666666667
At2g26250	At1g47720	0.0526315789
At2g26250	At5g48010	0.0909090909
At2g26250	At1g74900	0.0416666667
At2g26250	At1g72320	0.0384615385
At2g26250	At2g35720	0.0666666667
At2g26250	At1g48920	0.0303030303
At2g26250	At1g19300	0.0909090909
At2g26250	At4g30720	0.0714285714
At2g26250	At3g55250	0.0714285714
At2g26250	At1g20110	0.0714285714
At2g26250	At4g09650	0.0588235294
At2g26250	At5g02120	0.0714285714
At2g26250	At5g09790	0.0714285714
At2g26250	At1g71720	0.0714285714
At2g26250	At1g76620	0.0714285714
At2g26250	At5g08610	0.0714285714
At2g26250	At2g01140	0.0714285714
At2g26250	At4g34830	0.0714285714
At2g26250	At5g62000	0.0333333333
At2g26250	At1g30330	0.0434782609
At2g26250	At1g01860	0.0769230769
At2g26250	At4g00100	0.05
At2g26250	At1g22780	0.0666666667
At2g26250	At3g28860	0.0476190476
At2g26250	At5g40770	0.05
At2g26250	At3g29320	0.3333333333
At2g26250	At2g18790	0.027027027
At2g26250	At2g34650	0.2777777778
At2g26250	At1g09530	0.0416666667
At2g26250	At2g46970	0.0833333333
At2g26250	At3g59060	0.0588235294
At2g26250	At1g73590	0.0294117647
At2g26250	At4g35450	0.0588235294
At2g26250	At2g02950	0.0769230769
At2g26250	At1g14280	0.0588235294
At2g26250	At2g28890	0.125
At2g26250	At1g07630	0.125
At2g26250	At3g27000	0.0714285714
At2g26250	At5g58600	0.0128205128
At2g26250	At4g14713	0.0909090909
At2g26250	At5g02810	0.0526315789
At2g26250	At3g02150	0.2142857143
At2g26250	At1g74260	0.05
At2g26250	At1g22700	0.0666666667
At2g26250	At3g19170	0.3333333333
At2g26250	At3g50820	0.0555555556
At2g26250	At1g74720	0.1111111111
At2g26250	At5g55590	0.0625
At2g26250	At3g07970	0.0625
At2g26250	At4g20050	0.0625
At2g26250	At1g18080	0.0526315789
At2g26250	At3g48100	0.0625
At2g26250	At5g06070	0.1111111111
At2g26250	At1g32230	0.0183486239
At2g26250	At2g30280	0.0454545455
At2g26250	At2g40890	0.0142857143
At2g26250	At5g60690	0.0666666667
At2g26250	At5g12210	0.0434782609
At2g26250	At1g78570	0.0588235294
At2g26250	At3g61730	0.0769230769
At2g26250	At2g21790	0.0526315789
At2g26250	At4g36380	0.1333333333
At2g26250	At2g37630	0.125
At2g26250	At2g01290	0.0138888889
At2g26250	At1g26910	0.0714285714
At2g26250	At5g02870	0.0476190476
At2g26250	At1g65620	0.125
At2g26250	At4g38630	0.1034482759
At2g26250	At1g64520	0.0126582278
At2g26250	At5g05780	0.0625
At2g26250	At5g15700	0.0714285714
At2g26250	At4g31700	0.0909090909
At2g26250	At1g54060	0.0434782609
At2g26250	At5g01410	0.1666666667
At2g26250	At3g59770	0.0714285714
At2g26250	At2g36390	0.0909090909
At2g26250	At1g62750	0.2
At2g26250	At3g19570	0.2142857143
At2g26250	At3g15390	0.0625
At2g26250	At5g37055	0.04
At2g26250	At1g43850	0.0454545455
At2g26250	At2g27100	0.1538461538
At2g26250	At3g27460	0.0714285714
At2g26250	At5g46860	0.05
At2g26250	At2g41670	0.0333333333
At2g26250	At4g31120	0.0588235294
At2g26250	At5g19400	0.0238095238
At2g26250	At1g20330	0.0689655172
At2g26250	At1g73720	0.0555555556
At2g26250	At3g25520	0.0909090909
At2g26250	At4g18470	0.0769230769
At2g26250	At2g37970	0.0588235294
At2g26250	At1g03060	0.0625
At2g26250	At1g27370	0.0833333333
At2g26250	At1g27360	0.0909090909
At2g26250	At5g43270	0.0769230769
At2g26250	At1g16410	0.0555555556
At2g26250	At4g10710	0.0277777778
At2g26250	At2g22300	0.0309278351
At2g26250	At1g16610	0.0434782609
At2g26250	At3g13065	0.1111111111
At2g26250	At1g79440	0.0689655172
At2g26250	At2g43710	0.0133333333
At2g26250	At3g28730	0.0277777778
At2g26250	At2g33880	0.05
At2g26250	At2g02480	0.1
At2g26250	At1g62360	0.1923076923
At2g26250	At1g07130	0.0333333333
At2g26250	At3g53020	0.1111111111
At2g26250	At4g02700	0.0434782609
At2g26250	At1g23090	0.0434782609
At2g26250	At3g15990	0.0434782609
At2g26250	At5g19600	0.0434782609
At2g26250	At5g13650	0.3333333333
At2g26250	At1g67140	0.0666666667
At2g26250	At3g04740	0.0204081633
At2g26250	At2g28290	0.0833333333
At2g26250	At5g58270	0.1333333333
At2g26250	At2g19450	0.0416666667
At2g26250	At1g15690	0.0869565217
At2g26250	At1g54040	0.0666666667
At2g26250	At4g32700	0.0666666667
At2g26250	At5g23080	0.025
At2g26250	At1g06950	0.0666666667
At2g26250	At1g04940	0.25
At2g26250	At3g22380	0.0093457944
At2g26250	At1g20840	0.0136986301
At2g26250	At4g27060	0.125
At2g26250	At1g08030	0.0869565217
At2g26250	At5g46700	0.1153846154
At2g26250	At4g01050	0.0555555556
At2g26250	At1g78240	0.2727272727
At2g26250	At3g22780	0.0833333333
At2g26250	At3g27060	0.0526315789
At2g26250	At5g23260	0.0769230769
At2g26250	At5g17220	0.0909090909
At2g26250	At2g37260	0.1111111111
At2g26250	At1g50320	0.0909090909
At2g26250	At3g10400	0.0666666667
At2g26250	At1g17110	0.0322580645
At2g26250	At3g49600	0.0714285714
At2g26250	At3g21640	0.1111111111
At2g26250	At3g56040	0.0588235294
At2g26250	At1g43620	0.0714285714
At2g26250	At5g61160	0.0588235294
At2g26250	At3g53900	0.04
At2g26250	At5g08370	0.0833333333
At2g26250	At1g02120	0.0416666667
At2g26250	At2g30950	0.0588235294
At2g26250	At3g13300	0.0588235294
At2g26250	At1g29900	0.0526315789
At2g26250	At3g27740	0.0833333333
At2g26250	At4g26850	0.0074626866
At2g26250	At3g33520	0.0277777778
At2g26250	At3g01080	0.0833333333
At2g26250	At2g17950	0.0169491525
At2g26250	At1g75660	0.0833333333
At2g26250	At1g14720	0.1
At2g26250	At1g68560	0.2222222222
At2g26250	At5g65930	0.125
At2g26250	At2g45770	0.0769230769
At2g26250	At4g24280	0.0454545455
At2g26250	At1g10840	0.0344827586
At2g26250	At3g21150	0.0588235294
At2g26250	At1g23400	0.0666666667
At2g26250	Medtr6g071190	0.0833333333
At2g26250	AFI56799.1	0.14
At2g26250	JF929904.1	0.2222222222
At2g26250	Medtr3g098560	0.0714285714
At2g26250	Medtr7g101410	0.0322580645
At2g26250	Os03g0416200	0.1764705882
At2g26250	Os02g0738900	0.0769230769
At2g26250	Os09g0422500	0.0833333333
At2g26250	Os05g0333200	0.0740740741
At2g26250	Os06g0154200	0.0322580645
At2g26250	Os03g0121901	0.025
At2g26250	Os03g0215200	0.0909090909
At2g26250	Os03g0227700	0.0714285714
At2g26250	Os03g0602300	0.0714285714
At2g26250	At2g30240	0.2307692308
At2g26250	Os04g0413500	0.0625
At2g26250	Os02g0761000	0.125
At2g26250	Os03g0800200	0.0833333333
At2g26250	Os01g0907900	0.027027027
At2g26250	Os06g0597400	0.1666666667
At2g26250	At4g34700	0.027027027
At2g26250	Os01g0527600	0.1153846154
At2g26250	Os04g0509300	0.1578947368
At2g26250	Os01g0129200	0.027027027
At2g26250	At5g54250	0.0256410256
At2g26250	Os01g0501700	0.0303030303
At2g26250	Os07g0549600	0.0769230769
At2g26250	Os07g0164000	0.025
At2g26250	Solyc07g062840	0.3
At2g26250	Solyc02g081120	0.0714285714
At2g26250	At5g45380	0.0208333333
At2g26250	Solyc04g051510	0.0416666667
At2g26250	Solyc02g089160	0.0714285714
At2g26250	Solyc04g076850	0.0769230769	0.5555555556
At2g26250	Solyc11g071810	0.2
At2g26250	Solyc07g066480	0.027027027
At2g26250	Solyc07g062680	0.1666666667
At2g26250	Solyc05g009380	0.0833333333
At2g26250	Solyc05g012020	0.0625
At2g26250	At2g20750	0.0588235294
At2g26250	Solyc04g014870	0.1333333333
At2g26250	HQ317907	0.2
At2g26250	At5g64440	0.0476190476
At2g26250	HQ317908	0.0147058824
At2g26250	At1g60950	0.1666666667
At2g26250	Solyc02g090890	0.0769230769
At2g26250	At5g24310	0.1111111111
At2g26250	GRMZM2G081554	0.025	0.0833333333
At2g26250	GRMZM2G109326	0.3
At2g26250	At3g60370	0.0714285714
At2g26250	GRMZM2G144081	0.0714285714	0.0909090909
At2g26250	GRMZM2G022489	0.0222222222
At2g26250	GRMZM2G051637	0.0714285714	0.1	0.1111111111
At2g26250	GRMZM2G093195	0.0769230769
At2g26250	GRMZM2G144744	0.03125	0.1176470588
At2g26250	GRMZM2G024973	0.0769230769	0.1176470588
At2g26250	GRMZM2G321753	0.0588235294
At2g26250	GRMZM2G057000	0.0769230769
At2g26250	GRMZM2G092198	0.0526315789
At2g26250	GRMZM2G157574	0.0769230769
At2g26250	GRMZM2G397687	0.0909090909
At2g26250	GRMZM2G452178	0.0833333333
At2g26250	GRMZM2G017087	0.1
At2g26250	GRMZM2G044074	0.3333333333
At2g26250	GRMZM2G339563	0.0625
At2g26250	GRMZM2G082264	0.0625
At2g26250	GRMZM2G069028	0.0555555556
At2g26250	GRMZM2G003927	0.0909090909
At2g26250	AC233943.1_FG002	0.0909090909
At2g26250	GRMZM2G020187	0.0666666667
At2g26250	GRMZM2G109987	0.1
At2g26250	GRMZM2G028041	0.1
At2g26250	GRMZM2G403620	0.1111111111
At2g26250	GRMZM2G099056	0.1
At2g26250	GRMZM2G039113	0.0434782609
At2g26250	GRMZM2G085113	0.1
At2g26250	GRMZM2G104843	0.05	0.0909090909
At2g26250	GRMZM2G455809	0.05
At2g26250	GRMZM5G803935	0.05
At2g26250	GRMZM5G862109	0.1
At2g26250	GRMZM2G325850	0.1
At2g26250	GRMZM2G067176	0.3125
At2g26250	GRMZM2G180190	0.1
At2g26250	At4g39800	0.1578947368
At2g26250	At5g20040	0.0144927536
At2g26250	At3g24260	0.0833333333
At2g26250	At3g45640	0.3
At2g26250	At4g34990	0.0588235294
At2g26250	At2g41560	0.0769230769
At2g26250	At5g39400	0.0625
At2g26250	At1g22620	0.0476190476
At2g26250	At1g11720	0.02
At2g26250	At1g21700	0.0333333333
At2g26250	At3g44880	0.0833333333
At2g26250	At1g61720	0.0526315789
At2g26250	At3g61190	0.0833333333
At2g26250	At1g04020	0.1578947368
At2g26250	At4g37000	0.0833333333
At2g26250	At3g63530	0.1111111111
At2g26250	At1g64670	0.0454545455
At2g26250	At2g45400	0.1
At2g26250	At5g24630	0.0392156863
At2g26250	At5g02820	0.0217391304
At2g26250	At3g23980	0.0434782609
At2g26250	At3g47710	0.0625
At2g26250	At5g61900	0.0666666667
At2g26250	At3g57130	0.0487804878
At2g26250	At2g41370	0.0714285714
At2g26250	At1g59640	0.0909090909
At2g26250	At3g30180	0.0454545455
At2g26250	At2g42160	0.0526315789
At2g26250	At2g22640	0.1111111111
At2g26250	At2g46020	0.05
At2g26250	At4g25050	0.04
At2g26250	At3g10800	0.0769230769
At2g26250	At1g29690	0.2142857143
At2g26250	At2g47450	0.0714285714
At2g26250	At2g07050	0.2272727273
At2g26250	At3g61510	0.0133333333
At2g26250	At1g01480	0.0476190476
At2g26250	At1g30450	0.0434782609
At2g26250	At2g44990	0.0454545455
At2g26250	At2g22810	0.0188679245
At2g26250	At4g28980	0.0625
At2g26250	At3g55360	0.08
At2g26250	At5g57800	0.1
At2g26250	At5g65800	0.0135135135
At2g26250	At4g11280	0.0526315789
At2g26250	At1g44446	0.0714285714
At2g26250	At3g56940	0.0625
At2g26250	At4g30960	0.0442477876
At2g26250	At3g49700	0.05
At2g26250	At2g23380	0.125
At2g26250	At4g17040	0.0666666667
At2g26250	At1g75820	0.0384615385
At2g26250	At4g20780	0.1
At2g26250	At3g13550	0.0625
At2g26250	At2g32950	0.037037037
At2g26250	At5g42970	0.037037037
At2g26250	At4g14110	0.04
At2g26250	At2g20120	0.05
At2g26250	At4g12560	0.0128205128
At2g26250	At5g64930	0.0714285714
At2g26250	At5g51020	0.0416666667
At2g26250	At4g20910	0.04
At2g26250	At5g17880	0.2307692308
At2g26250	At1g22920	0.0149253731
At2g26250	At3g15170	0.0909090909
At2g26250	At5g53950	0.0909090909
At2g26250	At1g76420	0.4545454545
At2g26250	At1g15570	0.1
At2g26250	At2g26170	0.0476190476
At2g26250	At5g23190	0.0666666667
At2g26250	At1g49970	0.1875
At2g26250	At1g55490	0.0625
At2g26250	At1g19270	0.0285714286
At2g26250	At5g50920	0.0666666667
At2g26250	At5g20320	0.0833333333
At2g26250	At1g26110	0.125
At2g26250	At3g20550	0.0625
At2g26250	At1g30825	0.0714285714
At2g26250	At2g36120	0.5
At2g26250	At4g18750	0.0833333333
At2g26250	At1g24590	0.2857142857
At2g26250	At1g12980	0.1515151515
At2g26250	At1g17840	0.1153846154
At2g26250	At1g68310	0.0625
At2g26250	At2g27150	0.014084507
At2g26250	At3g04580	0.0322580645
At2g26250	At3g11220	0.05
At2g26250	At5g13680	0.0476190476
At2g26250	At5g50320	0.05
At2g26250	At4g34460	0.0588235294
At2g26250	At1g55350	0.3333333333
At2g26250	At5g09900	0.0714285714
At2g26250	At1g08260	0.0555555556
At2g26250	At4g13750	0.0476190476
At2g26250	At1g48410	0.0833333333
At2g26250	At3g20440	0.0625
At2g26250	At1g32490	0.0769230769
At2g26250	At4g03430	0.0769230769
At2g26250	At1g68725	0.0384615385
At2g26250	At1g77470	0.0181818182
At2g26250	At5g49630	0.0476190476
At2g26250	At2g33800	0.0769230769
At2g26250	At3g27750	0.0714285714
At2g26250	At5g11530	0.1176470588
At2g26250	At5g51230	0.1176470588
At2g26250	At1g74030	0.0625
At2g26250	At4g31820	0.2727272727
At2g26250	At3g55830	0.06
At2g26250	At2g40550	0.1
At2g26250	At3g51770	0.0833333333
At2g26250	At3g23150	0.1111111111
At2g26250	At5g49830	0.1538461538
At2g26250	At4g33240	0.1111111111
At2g26250	At3g14270	0.1111111111
At2g26250	At2g29980	0.0666666667
At2g26250	At4g27030	0.02
At2g26250	At4g30950	0.0163934426
At2g26250	At3g24140	0.0416666667
At2g26250	At1g65470	0.0526315789
At2g26250	At5g64630	0.0526315789
At4g35900	At1g04400	1.0
At4g35900	At1g68050	1.0
At4g35900	At2g43410	1.0
At4g35900	At5g63980	0.0101010101
At4g35900	At3g59380	0.0416666667
At4g35900	At1g65480	1.0
At4g35900	At2g19520	1.0
At4g35900	At5g13480	0.3333333333
At4g35900	At1g03160	0.3333333333
At4g35900	At5g51810	0.0833333333
At4g35900	At1g15550	0.125
At4g35900	At1g22770	1.0
At4g35900	At1g79000	0.25
At4g35900	At5g63110	0.5
At4g35900	At3g05040	0.0204081633
At4g35900	At1g09700	0.0070422535
At4g35900	At3g48670	0.3333333333
At4g35900	At5g39740	0.0588235294
At4g35900	At1g62830	1.0
At4g35900	At4g02560	1.0
At4g35900	At5g23630	0.0909090909
At4g35900	At1g70170	0.3333333333
At4g35900	At3g18165	0.5
At4g35900	At1g65410	0.1
At4g35900	At5g17290	0.25
At4g35900	At4g24020	0.2
At4g35900	At5g02600	0.25
At4g35900	At5g24470	0.1428571429
At4g35900	At1g74900	0.0588235294
At4g35900	At1g07890	0.1666666667
At4g35900	At4g04885	1.0
At4g35900	At5g62000	0.0434782609
At4g35900	At5g49510	0.0097087379
At4g35900	At5g23290	0.0097087379
At4g35900	At4g00100	0.0294117647
At4g35900	At4g24620	0.1111111111
At4g35900	At3g28860	0.0714285714
At4g35900	At4g35450	0.1
At4g35900	At5g25370	0.0111111111
At4g35900	At1g55670	0.2
At4g35900	At1g18080	0.0833333333
At4g35900	At2g30280	0.0666666667
At4g35900	At3g48430	0.25
At4g35900	At5g02870	0.0714285714
At4g35900	At1g64520	0.0138888889
At4g35900	At5g05780	0.0384615385
At4g35900	At1g54060	0.0625
At4g35900	At4g39460	0.0909090909
At4g35900	At3g07525	0.0909090909
At4g35900	At3g52180	0.0256410256
At4g35900	At3g27460	0.1428571429
At4g35900	At5g46860	0.0769230769
At4g35900	At1g69935	0.1666666667
At4g35900	At2g41670	0.0434782609
At4g35900	At4g31120	0.1
At4g35900	At4g24210	0.125
At4g35900	At1g20330	0.0434782609
At4g35900	At1g20980	0.1666666667
At4g35900	At1g16610	0.0625
At4g35900	At2g35510	0.0769230769
At4g35900	At5g55170	1.0
At4g35900	At2g31650	0.25
At4g35900	At5g20350	0.0769230769
At4g35900	At4g20370	1.0
At4g35900	At5g08370	0.2
At4g35900	At1g75660	0.2
At4g35900	Os06g0181300	0.0434782609
At4g35900	Os06g0157700	1.0
At4g35900	At4g34700	0.0333333333
At4g35900	At5g44160	1.0
At4g35900	At1g04870	1.0
At4g35900	At4g18240	0.2
At4g35900	At3g03090	0.1666666667
At4g35900	At4g39400	0.027027027
At4g35900	At1g12410	0.1666666667
At4g35900	At5g15840	1.0
At4g35900	At4g20910	0.0555555556
At4g35900	At5g03730	0.04
At4g35900	At2g37250	0.25
At4g35900	At1g26110	0.0526315789
At4g35900	At3g20550	0.1111111111
At4g35900	At2g38050	0.0526315789
At4g35900	At2g22630	1.0
At4g35900	At4g22950	1.0
At4g35900	At2g45660	1.0
At4g35900	At4g24540	1.0
At5g48670	At3g51550	0.6666666667
At5g48670	At3g54170	0.3333333333
At5g48670	At3g57090	0.1666666667
At5g48670	At5g12390	0.1666666667
At5g48670	At3g52940	0.3333333333
At5g48670	At5g08640	0.0144927536
At5g48670	At1g80350	0.0526315789
At5g48670	At2g28110	0.0666666667
At5g48670	At5g18580	0.3333333333
At5g48670	At3g59380	0.04
At5g48670	At5g53170	0.125
At5g48670	At1g17220	0.2
At5g48670	At5g14250	0.0714285714
At5g48670	At2g26990	0.0625
At5g48670	At3g26790	0.1428571429
At5g48670	At1g02090	0.0666666667
At5g48670	At3g61140	0.0476190476
At5g48670	At1g50240	0.5
At5g48670	At5g13480	0.25
At5g48670	At5g51810	0.0769230769
At5g48670	At1g79460	0.1
At5g48670	At5g25900	0.0625
At5g48670	At1g15550	0.1111111111
At5g48670	At4g25420	0.0555555556
At5g48670	At1g59820	0.1
At5g48670	At3g54610	0.0333333333
At5g48670	At2g45270	0.3333333333
At5g48670	At3g53760	0.2
At5g48670	At1g55325	0.2
At5g48670	At2g35630	0.3333333333
At5g48670	At5g16020	1.0
At5g48670	At1g06220	0.4
At5g48670	At5g48030	0.5
At5g48670	At5g67030	0.0169491525
At5g48670	At4g39640	0.1111111111
At5g48670	At5g41480	0.3333333333
At5g48670	At5g04140	0.1428571429
At5g48670	At1g80380	0.2
At5g48670	At5g19610	0.25
At5g48670	At5g54800	0.4
At5g48670	At1g10270	0.3333333333
At5g48670	At2g26890	0.1428571429
At5g48670	At2g36850	0.1428571429
At5g48670	At1g06230	0.0357142857
At5g48670	At3g59400	0.1428571429
At5g48670	At1g02140	0.2
At5g48670	At4g11720	0.2
At5g48670	At4g21150	0.25
At5g48670	At3g08950	0.3333333333
At5g48670	At2g25710	0.6666666667
At5g48670	At2g47760	0.1111111111
At5g48670	At5g60600	0.0144927536
At5g48670	At3g63190	0.25
At5g48670	At3g44530	0.3333333333
At5g48670	At1g31860	0.25
At5g48670	At2g36230	0.1111111111
At5g48670	At4g26900	0.25
At5g48670	At5g10330	0.1666666667
At5g48670	At4g39120	0.3333333333
At5g48670	At5g63890	0.5
At5g48670	At1g50500	0.125
At5g48670	At1g50460	0.25
At5g48670	At1g76490	0.1428571429
At5g48670	At5g43940	0.05
At5g48670	At2g18950	0.1111111111
At5g48670	At1g52340	0.0081300813
At5g48670	At3g11940	0.4
At5g48670	At1g55250	0.0714285714
At5g48670	At2g26670	0.0555555556
At5g48670	At1g20050	0.3333333333
At5g48670	At3g54720	0.3333333333
At5g48670	At1g09700	0.006993007
At5g48670	At1g54340	0.0149253731
At5g48670	At5g67100	0.2222222222
At5g48670	At3g19700	0.3333333333
At5g48670	At1g64790	0.3333333333
At5g48670	At5g14200	0.1111111111
At5g48670	At2g31305	0.3333333333
[truncated: 526,800 more rows]
[truncated: 4 more columns]
